# Supplementary material for: METTL9 sustains vertebrate neural development primarily via non-catalytic functions
Source: Nat Commun. 2025 Aug 1;16:7051. doi: 10.1038/s41467-025-62414-5 (PMC12313917; doi:10.1038/s41467-025-62414-5)
Supplement: Supplementary file 3 — Supplementary Data 1 [file 41467_2025_62414_MOESM3_ESM.xlsx]

## Sheet: DIV5_KO
gene_id	baseMean	log2FoldChange	pvalue	padj	gene_name	Status
ENSMUSG00000000001	5083.21	0.413254	0.00537017	0.0119684	Gnai3	UP
ENSMUSG00000000028	987.583	-0.397466	0.00551606	0.0122548	Cdc45	DOWN
ENSMUSG00000000037	21.8454	-1.06006	0.121309	0.185731	Scml2	n.s.
ENSMUSG00000000056	667.045	-0.0920853	0.610363	0.690281	Narf	n.s.
ENSMUSG00000000058	27.7027	0.140243	0.795546	0.850204	Cav2	n.s.
ENSMUSG00000000078	2537.82	2.07975	1.88602e-44	1.85528e-42	Klf6	UP
ENSMUSG00000000085	190.611	-0.280763	0.239493	0.327419	Scmh1	n.s.
ENSMUSG00000000088	6623.99	0.0741692	0.566033	0.651873	Cox5a	n.s.
ENSMUSG00000000094	25.8551	0.0397692	0.962224	0.974701	Tbx4	n.s.
ENSMUSG00000000120	44.9131	-2.0958	0.0014156	0.00361261	Ngfr	DOWN
ENSMUSG00000000125	27.9564	-1.11057	0.0290369	0.0533439	Wnt3	n.s.
ENSMUSG00000000126	53.0986	0.135244	0.782482	0.839123	Wnt9a	n.s.
ENSMUSG00000000131	1401.27	0.725771	0.000208323	0.000634524	Xpo6	UP
ENSMUSG00000000134	1261.27	0.945938	1.11362e-07	6.01654e-07	Tfe3	UP
ENSMUSG00000000142	78.6699	-1.27546	9.82984e-05	0.000320738	Axin2	DOWN
ENSMUSG00000000148	256.957	0.562198	0.0838149	0.134978	Brat1	n.s.
ENSMUSG00000000154	14.8226	1.04567	0.192321	0.273268	Slc22a18	n.s.
ENSMUSG00000000167	66.6759	-1.90818	9.68384e-06	3.83027e-05	Pih1d2	DOWN
ENSMUSG00000000168	1821.9	0.843113	4.17896e-09	2.75735e-08	Dlat	UP
ENSMUSG00000000171	4238.52	0.580655	1.76909e-06	7.96055e-06	Sdhd	UP
ENSMUSG00000000184	8419.31	-5.22119	2.9116e-237	1.54664e-233	Ccnd2	DOWN
ENSMUSG00000000194	647.007	0.229033	0.133996	0.201668	Gpr107	n.s.
ENSMUSG00000000197	42.2429	-0.876721	0.121399	0.185815	Nalcn	n.s.
ENSMUSG00000000202	276.347	0.0412478	0.92209	0.946318	Btbd17	n.s.
ENSMUSG00000000223	19.4267	-3.26182	9.83731e-06	3.88374e-05	Drp2	DOWN
ENSMUSG00000000247	388.502	-4.15075	1.90622e-27	6.86829e-26	Lhx2	DOWN
ENSMUSG00000000253	126.941	-0.172224	0.527104	0.617049	Gmpr	n.s.
ENSMUSG00000000266	24.0563	-3.2361	3.10578e-06	1.33912e-05	Mid2	DOWN
ENSMUSG00000000275	557.225	2.85423	1.41397e-05	5.40554e-05	Trim25	UP
ENSMUSG00000000276	125.386	0.446902	0.126136	0.191712	Dgke	n.s.
ENSMUSG00000000278	2340.04	0.470565	0.000377141	0.0010916	Scpep1	UP
ENSMUSG00000000282	258.605	-0.277014	0.202265	0.285055	Mnt	n.s.
ENSMUSG00000000295	813.842	-0.184484	0.21881	0.304192	Hddc2	n.s.
ENSMUSG00000000296	278.08	1.69025	7.60462e-09	4.81475e-08	Tpd52l1	UP
ENSMUSG00000000301	85.9763	-0.48787	0.126695	0.192479	Pemt	n.s.
ENSMUSG00000000303	7128.45	3.49472	1.61357e-57	2.63732e-55	Cdh1	UP
ENSMUSG00000000308	176.35	0.971003	0.016996	0.0333208	Ckmt1	UP
ENSMUSG00000000326	475.597	0.00604883	0.969344	0.980157	Comt	n.s.
ENSMUSG00000000339	1719.96	-0.360173	0.00149469	0.00378625	Rtca	DOWN
ENSMUSG00000000340	404.611	0.454947	0.0534894	0.0911275	Dbt	n.s.
ENSMUSG00000000346	3385.78	-0.881118	2.39804e-13	2.64557e-12	Dazap2	DOWN
ENSMUSG00000000355	981.449	0.427897	0.0200853	0.038664	Mcts1	UP
ENSMUSG00000000365	178.325	2.36361	3.88242e-12	3.73613e-11	Rnf17	UP
ENSMUSG00000000374	130.972	-0.0237552	0.928943	0.951848	Trappc10	n.s.
ENSMUSG00000000378	829.487	-0.470315	0.103296	0.161789	Ccm2	n.s.
ENSMUSG00000000384	833.788	0.387145	0.00770519	0.0164576	Tbrg4	UP
ENSMUSG00000000385	11.8766	1.57258	0.0492412	0.0847874	Tmprss2	n.s.
ENSMUSG00000000399	3043.02	-0.0457128	0.637904	0.714582	Ndufa9	n.s.
ENSMUSG00000000409	125.047	0.644286	0.023831	0.0449698	Lck	UP
ENSMUSG00000000416	126.238	-1.5862	5.67622e-06	2.34009e-05	Cttnbp2	DOWN
ENSMUSG00000000420	789.539	-0.971943	2.66352e-06	1.16115e-05	Galnt1	DOWN
ENSMUSG00000000439	746.085	0.0879718	0.52949	0.619186	Mkrn2	n.s.
ENSMUSG00000000440	54.6219	2.58523	7.67119e-07	3.65465e-06	Pparg	UP
ENSMUSG00000000441	2203.55	-0.27507	0.0114746	0.023475	Raf1	DOWN
ENSMUSG00000000489	22.2757	1.75605	0.00429012	0.00982502	Pdgfb	UP
ENSMUSG00000000531	34.0133	1.47269	0.0218163	0.0416041	Grasp	UP
ENSMUSG00000000532	111.331	-0.732474	0.0256607	0.047912	Acvr1b	DOWN
ENSMUSG00000000538	164.511	-0.75016	0.00307131	0.00727203	Tom1l2	DOWN
ENSMUSG00000000544	337.806	3.97823	7.17983e-48	7.86377e-46	Gpa33	UP
ENSMUSG00000000555	445.325	1.2206	1.34489e-08	8.22102e-08	Itga5	UP
ENSMUSG00000000560	14.9506	-1.3294	0.178458	0.256953	Gabra2	n.s.
ENSMUSG00000000561	5160.76	0.602048	2.65364e-12	2.59837e-11	Wdr77	UP
ENSMUSG00000000563	8048.9	-0.0592329	0.567464	0.653238	Atp5f1	n.s.
ENSMUSG00000000567	1581.72	-3.78643	1.37368e-18	2.52929e-17	Sox9	DOWN
ENSMUSG00000000568	2351.2	-0.875553	0.000150078	0.000469779	Hnrnpd	DOWN
ENSMUSG00000000581	2531.53	-0.746155	4.80976e-06	2.00466e-05	C1d	DOWN
ENSMUSG00000000594	543.507	0.633998	0.00686057	0.0148688	Gm2a	UP
ENSMUSG00000000600	1324	-0.471349	0.000196748	0.000601856	Krit1	DOWN
ENSMUSG00000000605	488.393	-1.27708	1.48345e-12	1.49955e-11	Clcn4	DOWN
ENSMUSG00000000628	1220.62	0.7582	8.16325e-05	0.000270428	Hk2	UP
ENSMUSG00000000631	567.129	0.316114	0.191116	0.271919	Myo18a	n.s.
ENSMUSG00000000686	20.4447	-1.38645	0.011359	0.0232725	Abhd15	DOWN
ENSMUSG00000000693	70.9088	-1.00264	0.0342044	0.0616119	Loxl3	n.s.
ENSMUSG00000000708	208.149	1.30888	1.24717e-06	5.75086e-06	Kat2b	UP
ENSMUSG00000000711	523.147	0.382796	0.0416281	0.0732092	Rab5b	n.s.
ENSMUSG00000000724	14.2707	0.917978	0.201401	0.283929	Cryba1	n.s.
ENSMUSG00000000731	64.4681	4.00889	5.61631e-11	4.69825e-10	Aire	UP
ENSMUSG00000000738	536.888	0.923685	0.0922294	0.146793	Spg7	n.s.
ENSMUSG00000000739	42.6302	2.32091	0.00407424	0.00939339	Sult5a1	UP
ENSMUSG00000000740	21145	0.463816	0.0160911	0.0317342	Rpl13	UP
ENSMUSG00000000743	2473.48	0.596924	0.000147583	0.000463203	Chmp1a	UP
ENSMUSG00000000751	4505.16	0.0305026	0.796734	0.851217	Rpa1	n.s.
ENSMUSG00000000753	35.1188	0.976142	0.115955	0.178874	Serpinf1	n.s.
ENSMUSG00000000759	720.231	-0.481337	0.0140392	0.0280943	Tubgcp3	DOWN
ENSMUSG00000000776	798.296	0.749854	6.90746e-06	2.8063e-05	Polr3d	UP
ENSMUSG00000000782	163.165	0.882559	0.00471522	0.0106811	Tcf7	UP
ENSMUSG00000000787	6341.07	-0.289551	0.000777391	0.00210581	Ddx3x	DOWN
ENSMUSG00000000792	272.692	4.2801	4.24353e-25	1.31823e-23	Slc5a5	UP
ENSMUSG00000000794	11.1786	-0.823023	0.509163	0.600697	Kcnn3	n.s.
ENSMUSG00000000804	425.788	-0.400157	0.00832179	0.0176222	Usp32	DOWN
ENSMUSG00000000805	1268.89	3.92053	1.66117e-57	2.67399e-55	Car4	UP
ENSMUSG00000000811	166.473	0.165824	0.708506	0.77475	Txnrd3	n.s.
ENSMUSG00000000823	651.385	-0.515507	0.0161286	0.0317904	Zfp512b	DOWN
ENSMUSG00000000826	1758.58	0.121985	0.367541	0.46643	Dnajc5	n.s.
ENSMUSG00000000827	2247.45	0.0494129	0.685485	0.755456	Tpd52l2	n.s.
ENSMUSG00000000838	1159.37	0.261584	0.220998	0.3067	Fmr1	n.s.
ENSMUSG00000000861	115.067	0.312573	0.393496	0.492868	Bcl11a	n.s.
ENSMUSG00000000876	231.256	-0.0860557	0.674165	0.747009	Pxmp4	n.s.
ENSMUSG00000000881	579.535	-0.376355	0.0323739	0.0586828	Dlg3	n.s.
ENSMUSG00000000884	181.605	-0.522636	0.0188428	0.0365503	Gnb1l	DOWN
ENSMUSG00000000901	275.22	-0.147085	0.422324	0.521743	Mmp11	n.s.
ENSMUSG00000000902	3240.33	-0.455469	4.99374e-07	2.43253e-06	Smarcb1	DOWN
ENSMUSG00000000915	311.684	0.659753	0.00687529	0.0148946	Hip1r	UP
ENSMUSG00000000916	765.623	-0.0750939	0.51784	0.608173	Nsun5	n.s.
ENSMUSG00000000957	199.889	0.878008	0.00854532	0.0180273	Mmp14	UP
ENSMUSG00000000958	356.428	3.35602	1.86314e-50	2.32871e-48	Slc7a7	UP
ENSMUSG00000000959	687.082	-1.09619	1.85502e-17	3.1482e-16	Oxa1l	DOWN
ENSMUSG00000000976	597.643	-0.21369	0.120281	0.184449	Heatr6	n.s.
ENSMUSG00000001016	4787.66	-0.50537	1.0513e-06	4.90298e-06	Ilf2	DOWN
ENSMUSG00000001017	2861.65	-0.50895	8.28912e-09	5.21395e-08	Chtop	DOWN
ENSMUSG00000001018	935.287	0.550491	0.000341242	0.000995704	Snapin	UP
ENSMUSG00000001034	636.265	-0.327458	0.0141367	0.0282532	Mapk7	DOWN
ENSMUSG00000001036	609.684	4.93512e-05	0.999768	0.999992	Epn2	n.s.
ENSMUSG00000001039	490.094	-0.820468	2.08339e-05	7.70143e-05	B9d1	DOWN
ENSMUSG00000001052	728.392	-0.0698618	0.771173	0.829665	Sec24b	n.s.
ENSMUSG00000001053	245.028	0.650708	0.00337864	0.00793077	N4bp3	UP
ENSMUSG00000001056	5808.48	0.48912	0.00741448	0.0159231	Nhp2	UP
ENSMUSG00000001062	122.017	-0.406489	0.287442	0.381383	Vps9d1	n.s.
ENSMUSG00000001065	141.335	-0.0291808	0.939467	0.958718	Zfp276	n.s.
ENSMUSG00000001082	529.803	1.33846	5.83639e-15	7.69303e-14	Mfsd10	UP
ENSMUSG00000001089	1227.23	-0.56025	0.000996495	0.00263221	Luzp1	DOWN
ENSMUSG00000001098	1505.14	0.263743	0.127795	0.193707	Kctd10	n.s.
ENSMUSG00000001100	1834.07	0.33374	0.0285999	0.0526413	Poldip2	n.s.
ENSMUSG00000001105	564.624	-0.0788377	0.673368	0.74629	Ift20	n.s.
ENSMUSG00000001119	39.4909	1.46872	0.00551592	0.0122548	Col6a1	UP
ENSMUSG00000001120	629.21	-0.902313	3.7619e-09	2.49323e-08	Pcbp3	DOWN
ENSMUSG00000001123	134.285	2.08174	2.03504e-05	7.5437e-05	Lgals9	UP
ENSMUSG00000001127	1244.32	0.107641	0.487482	0.58063	Araf	n.s.
ENSMUSG00000001128	23.828	-0.514164	0.353141	0.451695	Cfp	n.s.
ENSMUSG00000001138	163.931	-0.327543	0.258129	0.348546	Cnnm3	n.s.
ENSMUSG00000001143	450.114	-1.01659	1.87929e-10	1.46482e-09	Lman2l	DOWN
ENSMUSG00000001150	1099.69	0.615254	0.00123856	0.00320547	Mcm3ap	UP
ENSMUSG00000001151	767.414	0.143942	0.368495	0.467394	Pcnt	n.s.
ENSMUSG00000001156	152.408	-0.8259	0.000924531	0.00245986	Mxd1	DOWN
ENSMUSG00000001157	762.588	0.519441	0.0312109	0.0568073	Gmcl1	n.s.
ENSMUSG00000001158	2030.86	-0.172712	0.142364	0.212337	Snrnp27	n.s.
ENSMUSG00000001173	445.791	-0.796053	7.73404e-07	3.67964e-06	Ocrl	DOWN
ENSMUSG00000001175	17665.4	-0.114286	0.306975	0.402183	Calm1	n.s.
ENSMUSG00000001211	279.02	-0.622119	0.0106751	0.0220048	Agpat3	DOWN
ENSMUSG00000001227	27.7217	0.879544	0.224426	0.310537	Sema6b	n.s.
ENSMUSG00000001228	4921.37	-0.180883	0.144146	0.214603	Uhrf1	n.s.
ENSMUSG00000001229	732.491	0.224829	0.0828162	0.133552	Dpp9	n.s.
ENSMUSG00000001247	1303.21	0.961019	7.20104e-10	5.22211e-09	Lsr	UP
ENSMUSG00000001248	442.297	-0.030093	0.88344	0.916658	Gramd1a	n.s.
ENSMUSG00000001249	160.999	3.59401	4.35999e-20	9.1003e-19	Hpn	UP
ENSMUSG00000001270	4683.08	-1.61872	1.09405e-26	3.79842e-25	Ckb	DOWN
ENSMUSG00000001280	930.577	-0.0617997	0.692135	0.761048	Sp1	n.s.
ENSMUSG00000001281	18.0717	1.86299	0.0454697	0.0789847	Itgb7	n.s.
ENSMUSG00000001288	368.579	2.62502	2.49174e-25	7.92582e-24	Rarg	UP
ENSMUSG00000001289	1785.73	-1.03604	1.39437e-09	9.76521e-09	Pfdn5	DOWN
ENSMUSG00000001300	676.277	-0.293868	0.22936	0.31617	Efnb2	n.s.
ENSMUSG00000001305	1938.6	0.210754	0.137963	0.206672	Rrp15	n.s.
ENSMUSG00000001323	156.794	-1.83985	1.88411e-08	1.12707e-07	Srr	DOWN
ENSMUSG00000001333	10.3749	0.637368	0.532457	0.621834	Sync	n.s.
ENSMUSG00000001348	37.9577	2.66675	9.93275e-05	0.000323698	Acp5	UP
ENSMUSG00000001349	413.401	4.51507	1.30249e-41	1.03266e-39	Cnn1	UP
ENSMUSG00000001366	302.956	0.265164	0.278404	0.371578	Fbxo9	n.s.
ENSMUSG00000001376	1001.7	0.262656	0.0263343	0.0489461	Vps50	UP
ENSMUSG00000001380	1971.54	0.338953	0.00272035	0.00650924	Hars	UP
ENSMUSG00000001383	2411.18	-0.40043	0.00472124	0.0106925	Zmat2	DOWN
ENSMUSG00000001403	3698.7	-0.161067	0.110124	0.171121	Ube2c	n.s.
ENSMUSG00000001415	1312.16	0.250502	0.102819	0.161114	Smg5	n.s.
ENSMUSG00000001416	11160.2	0.208566	0.0521637	0.0891549	Cct3	n.s.
ENSMUSG00000001418	1225.82	0.934177	4.66181e-12	4.44588e-11	Glmp	UP
ENSMUSG00000001419	401.86	0.948557	1.92967e-06	8.62103e-06	Mef2d	UP
ENSMUSG00000001420	105.759	3.69327	4.37513e-17	7.15097e-16	Tmem79	UP
ENSMUSG00000001424	2482.97	0.509918	3.53649e-05	0.00012591	Snd1	UP
ENSMUSG00000001435	3411.49	1.19202	8.80409e-15	1.13789e-13	Col18a1	UP
ENSMUSG00000001436	340.47	0.0268446	0.895072	0.925834	Slc19a1	n.s.
ENSMUSG00000001440	6268.09	-0.509061	0.00273449	0.00654013	Kpnb1	DOWN
ENSMUSG00000001441	1743.74	0.168768	0.20386	0.287014	Npepps	n.s.
ENSMUSG00000001445	1316.97	0.325061	0.0891437	0.142544	Mrpl10	n.s.
ENSMUSG00000001472	3153.62	0.549419	0.00484456	0.0109415	Tcf25	UP
ENSMUSG00000001473	3858.75	0.887771	8.1453e-15	1.0566e-13	Tubb6	UP
ENSMUSG00000001482	804.132	0.969734	2.36121e-05	8.65017e-05	Def8	UP
ENSMUSG00000001497	10.786	-1.11722	0.388259	0.487054	Pax9	n.s.
ENSMUSG00000001504	43.1971	-1.60298	0.00331195	0.00779143	Irx2	DOWN
ENSMUSG00000001506	41.1559	1.97746	0.017829	0.0347959	Col1a1	UP
ENSMUSG00000001507	293.99	1.2118	1.24666e-05	4.82494e-05	Itga3	UP
ENSMUSG00000001510	68.7934	1.97398	0.00177006	0.00440918	Dlx3	UP
ENSMUSG00000001517	802.072	-0.451123	0.00928126	0.019395	Foxm1	DOWN
ENSMUSG00000001518	531.43	0.385126	0.0236533	0.0446902	Itfg2	UP
ENSMUSG00000001521	227.68	0.473531	0.0674567	0.111734	Tulp3	n.s.
ENSMUSG00000001524	555.019	0.629544	3.68948e-06	1.56725e-05	Gtf2h4	UP
ENSMUSG00000001542	492.322	2.29036	1.2586e-26	4.35548e-25	Ell2	UP
ENSMUSG00000001552	1361.07	2.83959	5.44555e-20	1.12995e-18	Jup	UP
ENSMUSG00000001555	252.542	1.26866	1.72335e-08	1.04028e-07	Fkbp10	UP
ENSMUSG00000001569	1030.31	0.465673	0.000586236	0.00163178	Nom1	UP
ENSMUSG00000001576	2428.01	-0.513371	0.00170641	0.00426361	Ergic1	DOWN
ENSMUSG00000001588	27.2793	3.58635	7.54676e-08	4.16719e-07	Acap1	UP
ENSMUSG00000001604	221.979	2.15884	1.27399e-05	4.92179e-05	Tcea3	UP
ENSMUSG00000001627	1972.68	0.444331	5.37151e-05	0.000184563	Ifrd1	UP
ENSMUSG00000001630	773.176	-0.184835	0.233719	0.321054	Stk38l	n.s.
ENSMUSG00000001632	794.816	-0.0419397	0.789617	0.845569	Brpf1	n.s.
ENSMUSG00000001663	49.6842	0.92883	0.0407675	0.0718743	Gstt1	n.s.
ENSMUSG00000001666	1264.78	0.548714	0.000578718	0.0016133	Ddt	UP
ENSMUSG00000001672	62.1693	3.37327	8.78909e-10	6.31768e-09	Marveld3	UP
ENSMUSG00000001674	3070.73	0.458986	3.77167e-05	0.000133523	Ddx18	UP
ENSMUSG00000001687	703.965	0.291299	0.247401	0.336326	Ubl3	n.s.
ENSMUSG00000001700	394.601	0.905165	9.33917e-08	5.0934e-07	Gramd3	UP
ENSMUSG00000001707	2066.26	0.366774	0.00478955	0.010831	Eef1e1	UP
ENSMUSG00000001729	530.523	-0.881885	1.55839e-06	7.08141e-06	Akt1	DOWN
ENSMUSG00000001750	109.854	1.67063	5.29023e-07	2.56989e-06	Tcirg1	UP
ENSMUSG00000001751	173.687	-0.530231	0.0351731	0.0631749	Naglu	n.s.
ENSMUSG00000001755	584.296	-0.167804	0.31935	0.415628	Coasy	n.s.
ENSMUSG00000001761	1338.65	-0.790788	0.000130986	0.0004159	Smo	DOWN
ENSMUSG00000001763	53.4822	0.672889	0.145861	0.216519	Tspan33	n.s.
ENSMUSG00000001767	1136.62	0.517608	0.00840771	0.0177864	Crnkl1	UP
ENSMUSG00000001768	102.424	-0.0918524	0.765996	0.82535	Rin2	n.s.
ENSMUSG00000001774	2110.31	0.376955	0.0420232	0.073794	Chordc1	n.s.
ENSMUSG00000001783	3842.15	-0.0163773	0.876085	0.91152	Rtcb	n.s.
ENSMUSG00000001785	2489.1	0.249005	0.0224611	0.042734	Pwp1	UP
ENSMUSG00000001786	375.129	0.417702	0.013323	0.0268024	Fbxo7	UP
ENSMUSG00000001794	980.923	0.342245	0.0163374	0.0321662	Capns1	UP
ENSMUSG00000001802	158.504	-2.77098	8.57753e-26	2.79533e-24	Lrp3	DOWN
ENSMUSG00000001827	220.617	0.347013	0.275264	0.368128	Folr1	n.s.
ENSMUSG00000001829	1016.83	0.330116	0.0291972	0.0536106	Clpb	n.s.
ENSMUSG00000001833	6134.34	0.139334	0.247968	0.337011	Sept7	n.s.
ENSMUSG00000001844	528.596	-0.359965	0.0108306	0.0223079	Zdhhc4	DOWN
ENSMUSG00000001847	1964.35	-0.417209	0.129816	0.196183	Rac1	n.s.
ENSMUSG00000001855	1022.9	0.559686	0.000234463	0.000705117	Nup214	UP
ENSMUSG00000001864	1067.75	-2.0279	3.10554e-30	1.36901e-28	Aif1l	DOWN
ENSMUSG00000001870	191.523	-1.2953	9.77312e-06	3.86271e-05	Ltbp1	DOWN
ENSMUSG00000001891	958.187	-0.0990628	0.515471	0.606194	Ugp2	n.s.
ENSMUSG00000001909	1133.97	0.672253	4.51294e-05	0.000157198	Trmt1	UP
ENSMUSG00000001910	1009.48	0.816411	5.55524e-05	0.000190445	Nacc1	UP
ENSMUSG00000001911	10.6003	-2.39415	0.00440501	0.0100513	Nfix	DOWN
ENSMUSG00000001918	330.454	1.2338	2.17549e-08	1.28976e-07	Slc1a5	UP
ENSMUSG00000001924	5302.64	0.0256598	0.827838	0.875468	Uba1	n.s.
ENSMUSG00000001930	12.3683	1.25973	0.166001	0.241687	Vwf	n.s.
ENSMUSG00000001942	123.527	0.501317	0.0959497	0.151918	Siae	n.s.
ENSMUSG00000001948	50.6936	-1.68769	0.000807763	0.00217935	Spa17	DOWN
ENSMUSG00000001962	1140.65	0.235316	0.158896	0.232811	Fam50a	n.s.
ENSMUSG00000001964	1458.36	0.364563	0.0102621	0.0212607	Emd	UP
ENSMUSG00000001983	175.894	-0.487392	0.0554184	0.0940669	Taco1	n.s.
ENSMUSG00000001985	123.425	1.45158	1.43549e-06	6.56224e-06	Grik3	UP
ENSMUSG00000001986	158.991	-0.715564	0.0479782	0.0828814	Gria3	n.s.
ENSMUSG00000001998	237.675	0.500174	0.0715113	0.117461	Ap4e1	n.s.
ENSMUSG00000001999	124.809	0.938952	0.00350353	0.00819939	Blvra	UP
ENSMUSG00000002006	176.735	2.22581	4.76412e-17	7.76289e-16	Pdzd4	UP
ENSMUSG00000002010	1767.23	0.273308	0.0348476	0.062657	Idh3g	n.s.
ENSMUSG00000002014	1098.44	0.397761	0.00921316	0.0192716	Ssr4	UP
ENSMUSG00000002015	2790.03	0.152464	0.122708	0.187548	Bcap31	n.s.
ENSMUSG00000002017	732.387	0.370923	0.0240654	0.0453237	Fam98a	UP
ENSMUSG00000002028	788.661	-0.811587	1.41831e-09	9.91978e-09	Kmt2a	DOWN
ENSMUSG00000002031	922.562	-0.212122	0.12413	0.189249	Ift46	n.s.
ENSMUSG00000002043	392.262	0.480572	0.02393	0.0451166	Trappc6a	UP
ENSMUSG00000002052	1822	0.93334	4.8e-09	3.14203e-08	Supt6	UP
ENSMUSG00000002058	487.597	-0.703793	0.000380449	0.00110043	Unc119	DOWN
ENSMUSG00000002059	806.954	-0.217675	0.205491	0.288698	Rab34	n.s.
ENSMUSG00000002064	684.348	-0.039082	0.869612	0.906205	Sdf2	n.s.
ENSMUSG00000002068	1584.45	1.43324	0.00147167	0.00373419	Ccne1	UP
ENSMUSG00000002102	5228.3	-0.22572	0.024457	0.0459065	Psmc3	DOWN
ENSMUSG00000002103	612.056	-0.647102	0.00578089	0.0127631	Acp2	DOWN
ENSMUSG00000002104	26.4355	-0.292044	0.580907	0.665124	Rapsn	n.s.
ENSMUSG00000002105	111.814	-0.325686	0.315789	0.411953	Slc39a13	n.s.
ENSMUSG00000002107	1748.71	-3.40425	8.01742e-44	7.47167e-42	Celf2	DOWN
ENSMUSG00000002109	108.575	-0.216354	0.458844	0.554706	Ddb2	n.s.
ENSMUSG00000002129	3275.24	-0.115067	0.227705	0.314256	Sf3a1	n.s.
ENSMUSG00000002147	314.665	3.13949	5.20218e-31	2.42403e-29	Stat6	UP
ENSMUSG00000002190	71.2597	1.69566	0.0152566	0.0302569	Clgn	UP
ENSMUSG00000002205	693.017	-0.107979	0.430729	0.529328	Vrk3	n.s.
ENSMUSG00000002210	242.267	0.532954	0.0259501	0.0483503	Smg9	UP
ENSMUSG00000002221	745.455	0.386752	0.15252	0.224927	Paxip1	n.s.
ENSMUSG00000002222	657.735	-0.0288417	0.850072	0.890736	Rmnd5a	n.s.
ENSMUSG00000002227	658.601	2.94499	1.31636e-27	4.85591e-26	Mov10	UP
ENSMUSG00000002228	46.4769	3.29494	0.000140863	0.000444338	Ppm1j	UP
ENSMUSG00000002233	419.009	1.11785	8.77292e-09	5.49549e-08	Rhoc	UP
ENSMUSG00000002250	49.9412	-0.418461	0.362121	0.460905	Ppard	n.s.
ENSMUSG00000002257	121.232	1.67648	0.000201197	0.000614052	Def6	UP
ENSMUSG00000002279	203.87	0.119725	0.603172	0.683877	Lmf1	n.s.
ENSMUSG00000002280	430.356	0.0515678	0.800571	0.854372	Narfl	n.s.
ENSMUSG00000002289	141.108	2.23811	2.2282e-15	3.0545e-14	Angptl4	UP
ENSMUSG00000002297	2430.29	0.748207	6.34579e-08	3.55766e-07	Dbf4	UP
ENSMUSG00000002307	1521.03	0.456245	0.0002445	0.000731914	Daxx	UP
ENSMUSG00000002319	949.554	-0.593332	0.00104759	0.00275416	Ipo4	DOWN
ENSMUSG00000002320	531.696	-0.781486	0.000828531	0.002229	Tm9sf1	DOWN
ENSMUSG00000002324	34.1384	1.07799	0.0241452	0.0454418	Rec8	UP
ENSMUSG00000002325	50.5827	-1.13213	0.00418504	0.00960922	Irf9	DOWN
ENSMUSG00000002326	356.826	-0.727353	5.33996e-05	0.000183567	Gmpr2	DOWN
ENSMUSG00000002342	536.07	-0.445652	0.0516807	0.0884575	Tmem161a	n.s.
ENSMUSG00000002343	624.892	1.06482	4.0174e-07	1.98423e-06	Armc6	UP
ENSMUSG00000002345	442.017	-0.0534764	0.840239	0.884418	Borcs8	n.s.
ENSMUSG00000002346	51.8766	0.896215	0.0386898	0.0686393	Slc25a42	n.s.
ENSMUSG00000002365	272.971	0.763473	0.0316742	0.0575422	Snx9	n.s.
ENSMUSG00000002372	2149.9	-0.137766	0.21074	0.294825	Ranbp3	n.s.
ENSMUSG00000002379	2186.73	0.00558201	0.970274	0.980798	Ndufa11	n.s.
ENSMUSG00000002393	599.279	-0.0178619	0.954114	0.969426	Nr2f6	n.s.
ENSMUSG00000002395	751.14	0.12681	0.591304	0.674109	Use1	n.s.
ENSMUSG00000002396	162.22	0.114661	0.716395	0.781575	Ocel1	n.s.
ENSMUSG00000002413	1140.01	0.41123	0.0233247	0.0441732	Braf	UP
ENSMUSG00000002416	1088	-0.142705	0.381185	0.480278	Ndufb2	n.s.
ENSMUSG00000002428	779.408	1.61442	1.73468e-17	2.94868e-16	Hltf	UP
ENSMUSG00000002455	1696.86	-0.00341133	0.97536	0.983693	Prpf6	n.s.
ENSMUSG00000002458	691.625	0.25131	0.0914362	0.145684	Rgs19	n.s.
ENSMUSG00000002459	47.7149	-0.0910147	0.83112	0.878152	Rgs20	n.s.
ENSMUSG00000002475	11.8031	3.88724	0.000164288	0.000509306	Abhd3	UP
ENSMUSG00000002477	4594.04	-0.295376	0.0121094	0.0246504	Snrpd1	DOWN
ENSMUSG00000002486	337.772	-0.819965	2.80759e-06	1.21796e-05	Tchp	DOWN
ENSMUSG00000002489	145.301	-0.969839	0.000212713	0.000646548	Tiam1	DOWN
ENSMUSG00000002496	1125.82	0.191444	0.130657	0.197313	Tsc2	n.s.
ENSMUSG00000002504	209.246	1.29444	0.00022682	0.000684194	Slc9a3r2	UP
ENSMUSG00000002524	5519.54	-0.542235	2.6161e-10	2.0009e-09	Puf60	DOWN
ENSMUSG00000002546	272.749	0.184254	0.40705	0.5065	Golga2	n.s.
ENSMUSG00000002550	640.964	-0.314454	0.0190725	0.0369149	Uck1	DOWN
ENSMUSG00000002565	17.4312	2.55321	0.00207646	0.00510184	Scin	UP
ENSMUSG00000002578	85.9503	-0.53139	0.180697	0.259457	Ikzf4	n.s.
ENSMUSG00000002580	1005.11	0.313834	0.17012	0.246805	Mien1	n.s.
ENSMUSG00000002602	161.514	-1.97258	1.57312e-10	1.24352e-09	Axl	DOWN
ENSMUSG00000002608	533.393	-0.00761602	0.961916	0.974576	Ccdc97	n.s.
ENSMUSG00000002625	871.116	0.123269	0.496668	0.589235	Akap8l	n.s.
ENSMUSG00000002633	53.927	-6.13453	4.68202e-11	3.97617e-10	Shh	DOWN
ENSMUSG00000002635	626.646	0.445265	0.00381736	0.00884336	Pdcd2l	UP
ENSMUSG00000002658	1087.03	0.169347	0.20046	0.282902	Gtf2f1	n.s.
ENSMUSG00000002660	1531.79	0.15399	0.340967	0.438393	Clpp	n.s.
ENSMUSG00000002661	275.308	-0.451738	0.0452558	0.0786645	Alkbh7	n.s.
ENSMUSG00000002668	20.6089	3.03806	0.000169268	0.000523829	Dennd1c	UP
ENSMUSG00000002679	1083	-0.138424	0.316331	0.412558	Med6	n.s.
ENSMUSG00000002688	83.1454	-2.07055	1.0572e-05	4.15373e-05	Prkd1	DOWN
ENSMUSG00000002718	5202.86	0.378319	0.0198466	0.0382668	Cse1l	UP
ENSMUSG00000002728	2687.75	0.51512	7.86777e-08	4.33319e-07	Naa20	UP
ENSMUSG00000002731	906.754	-1.49697	3.81818e-17	6.2988e-16	Prkra	DOWN
ENSMUSG00000002732	23.9931	1.39353	0.0721177	0.118365	Fkbp7	n.s.
ENSMUSG00000002733	184.733	-0.0450456	0.845656	0.887771	Plekha3	n.s.
ENSMUSG00000002741	1303.87	-0.339417	0.00522558	0.0116951	Ykt6	DOWN
ENSMUSG00000002748	1235.08	-0.66743	6.76312e-05	0.000228317	Baz1b	DOWN
ENSMUSG00000002767	1541.25	0.0601946	0.648546	0.724592	Mrpl2	n.s.
ENSMUSG00000002768	1173.17	0.106831	0.600031	0.681424	Mea1	n.s.
ENSMUSG00000002778	893.646	-0.675546	6.56682e-06	2.68227e-05	Kdelr1	DOWN
ENSMUSG00000002781	72.5031	0.67054	0.0537297	0.091493	Tmem143	n.s.
ENSMUSG00000002799	122.786	0.56258	0.0752731	0.12288	Jag2	n.s.
ENSMUSG00000002803	200.023	0.196299	0.324286	0.420624	Btbd6	n.s.
ENSMUSG00000002808	726.436	-0.896912	0.000137091	0.000433468	Epdr1	DOWN
ENSMUSG00000002812	963.687	0.0318187	0.842362	0.885714	Flii	n.s.
ENSMUSG00000002814	439.026	0.238476	0.338615	0.436255	Top3a	n.s.
ENSMUSG00000002820	421.555	0.490072	0.0213651	0.0408609	Atg4d	UP
ENSMUSG00000002825	602.49	-0.199323	0.157148	0.230694	Qtrt1	n.s.
ENSMUSG00000002833	2275.68	0.0815438	0.491918	0.584775	Hdgfl2	n.s.
ENSMUSG00000002835	1335.25	0.104679	0.617158	0.696408	Chaf1a	n.s.
ENSMUSG00000002844	1866.64	-0.309016	0.00759306	0.0162475	Adprh	DOWN
ENSMUSG00000002845	780.558	0.670925	1.08049e-05	4.23429e-05	Tmem39a	UP
ENSMUSG00000002846	518.681	0.304075	0.0349384	0.0627957	Timmdc1	n.s.
ENSMUSG00000002847	100.5	4.94933	1.54609e-17	2.63232e-16	Pla1a	UP
ENSMUSG00000002870	5843.96	0.318524	0.0177841	0.0347186	Mcm2	UP
ENSMUSG00000002871	239.456	-0.233495	0.211427	0.295552	Tpra1	n.s.
ENSMUSG00000002881	105.491	0.477737	0.209908	0.293932	Nab1	n.s.
ENSMUSG00000002885	32.4915	3.46361	3.86835e-06	1.63865e-05	Adgre5	UP
ENSMUSG00000002897	126.875	0.0015737	0.995186	0.997627	Il17ra	n.s.
ENSMUSG00000002900	862.006	1.95226	5.35295e-25	1.63419e-23	Lamb1	UP
ENSMUSG00000002908	68.6519	-0.431518	0.26136	0.35199	Kcnn1	n.s.
ENSMUSG00000002910	93.2959	1.27901	0.00249337	0.00602858	Arrdc2	UP
ENSMUSG00000002930	49.3643	-0.0643849	0.921501	0.946262	Ppp1r17	n.s.
ENSMUSG00000002944	12.1728	-0.776113	0.323971	0.420407	Cd36	n.s.
ENSMUSG00000002948	696.432	0.0306777	0.875641	0.911236	Map2k7	n.s.
ENSMUSG00000002949	1063.61	0.121387	0.475939	0.570375	Timm44	n.s.
ENSMUSG00000002957	2160.31	0.496736	0.00173617	0.00433084	Ap2a2	UP
ENSMUSG00000002963	317.323	0.318102	0.0774644	0.12607	Pnkp	n.s.
ENSMUSG00000002968	2986.13	-0.69853	5.47048e-05	0.000187782	Med25	DOWN
ENSMUSG00000002980	644.151	1.87784	1.4084e-19	2.80204e-18	Bcam	UP
ENSMUSG00000002981	2144.17	0.309534	0.0137274	0.0275222	Clptm1	UP
ENSMUSG00000002983	91.6106	1.24816	6.95259e-06	2.82321e-05	Relb	UP
ENSMUSG00000002984	3866.85	1.01334	3.17544e-24	8.83139e-23	Tomm40	UP
ENSMUSG00000002985	6501.36	3.25471	5.0279e-46	5.18606e-44	Apoe	UP
ENSMUSG00000002996	1588.72	0.92751	2.71281e-06	1.17973e-05	Hbp1	UP
ENSMUSG00000002997	326.784	-0.81098	0.0213585	0.0408558	Prkar2b	DOWN
ENSMUSG00000003031	218.556	-0.674966	0.0132632	0.0266921	Cdkn1b	DOWN
ENSMUSG00000003032	34.1642	-0.0418686	0.933026	0.954062	Klf4	n.s.
ENSMUSG00000003033	1924.88	-1.055	2.12554e-10	1.6471e-09	Ap1m1	DOWN
ENSMUSG00000003037	2725.83	-0.153208	0.394472	0.493798	Rab8a	n.s.
ENSMUSG00000003038	12910.4	-1.39664	2.63751e-38	1.84348e-36	Hmgn2	DOWN
ENSMUSG00000003039	3239.54	-0.193098	0.353799	0.452426	Fam32a	n.s.
ENSMUSG00000003051	431.344	2.58029	0.000664809	0.00182835	Elf3	UP
ENSMUSG00000003062	1653.97	0.459641	0.000104566	0.000338589	Stard3nl	UP
ENSMUSG00000003068	560.857	0.48876	0.134811	0.202635	Stk11	n.s.
ENSMUSG00000003070	147.517	-1.55742	2.35861e-06	1.03888e-05	Efna2	DOWN
ENSMUSG00000003072	3608.06	0.00563707	0.963588	0.975897	Atp5d	n.s.
ENSMUSG00000003099	2257.6	0.403829	9.87761e-05	0.000322197	Ppp5c	UP
ENSMUSG00000003119	582.325	0.388168	0.0397546	0.0703218	Cdk12	n.s.
ENSMUSG00000003123	48.7088	-0.182251	0.763553	0.823301	Lipe	n.s.
ENSMUSG00000003131	3661.54	-1.52476	4.03707e-36	2.55297e-34	Pafah1b2	DOWN
ENSMUSG00000003134	162.603	0.206166	0.548802	0.636168	Tbc1d8	n.s.
ENSMUSG00000003135	661.394	0.901627	0.00233834	0.00568089	Cnot11	UP
ENSMUSG00000003153	7832.7	1.76898	0.000389636	0.00112547	Slc2a3	UP
ENSMUSG00000003154	65.0909	-0.43274	0.274364	0.367248	Foxj2	n.s.
ENSMUSG00000003161	1201.06	-0.284306	0.0387749	0.068772	Sri	n.s.
ENSMUSG00000003166	1864.63	-0.722665	1.63711e-07	8.61877e-07	Dgcr2	DOWN
ENSMUSG00000003184	237.248	-0.00680641	0.972197	0.981808	Irf3	n.s.
ENSMUSG00000003190	306.361	-0.919726	4.25976e-07	2.09323e-06	Bcl2l12	DOWN
ENSMUSG00000003199	1485.93	-0.599978	1.20867e-05	4.69845e-05	Mpnd	DOWN
ENSMUSG00000003200	1786.75	0.353373	0.0141495	0.0282723	Sh3gl1	UP
ENSMUSG00000003206	23.7759	-0.698853	0.26052	0.351151	Ebi3	n.s.
ENSMUSG00000003208	434.348	-0.00263901	0.986709	0.991187	Yju2	n.s.
ENSMUSG00000003226	1631.62	0.37286	0.00706838	0.0152631	Ranbp2	UP
ENSMUSG00000003228	86.8492	-1.9354	3.3873e-06	1.44874e-05	Grk5	DOWN
ENSMUSG00000003233	778.127	-0.719436	4.76387e-05	0.000165342	Dvl3	DOWN
ENSMUSG00000003234	709.81	0.255986	0.0592593	0.0996629	Abcf3	n.s.
ENSMUSG00000003235	2643.38	0.689419	0.000237429	0.000713766	Eif2b5	UP
ENSMUSG00000003269	1286.74	0.157142	0.199238	0.281328	Cyth2	n.s.
ENSMUSG00000003271	19.9096	0.464983	0.465851	0.561325	Sult2b1	n.s.
ENSMUSG00000003279	43.3072	-1.28193	0.0496797	0.0854179	Dlgap1	n.s.
ENSMUSG00000003282	43.2257	0.827234	0.0667034	0.110572	Plag1	n.s.
ENSMUSG00000003283	30.2379	1.23277	0.147412	0.218608	Hck	n.s.
ENSMUSG00000003299	1210.46	0.0438647	0.734702	0.797291	Mrpl4	n.s.
ENSMUSG00000003308	504.133	-0.533595	0.00540525	0.0120414	Keap1	DOWN
ENSMUSG00000003309	539.966	3.84639	1.0776e-10	8.70606e-10	Ap1m2	UP
ENSMUSG00000003316	1238.67	0.334961	0.0274649	0.0508074	Glg1	n.s.
ENSMUSG00000003341	24.705	1.54972	0.0452113	0.0786	Atp8b3	n.s.
ENSMUSG00000003344	330.057	-0.333958	0.144517	0.215034	Btbd2	n.s.
ENSMUSG00000003345	534.679	-0.358021	0.0473076	0.081896	Csnk1g2	n.s.
ENSMUSG00000003346	1028.86	0.403737	0.0337527	0.0609534	Abhd17a	n.s.
ENSMUSG00000003348	774.357	0.281715	0.076139	0.124122	Mob3a	n.s.
ENSMUSG00000003352	240.912	-0.76947	0.00365346	0.00850819	Cacnb3	DOWN
ENSMUSG00000003355	317.933	1.57097	6.61685e-11	5.50058e-10	Fkbp11	UP
ENSMUSG00000003360	62.6323	0.698038	0.0691817	0.11427	Ddx23	n.s.
ENSMUSG00000003363	679.831	0.767766	5.20162e-08	2.95361e-07	Pld3	UP
ENSMUSG00000003378	89.6144	-0.906161	0.0186788	0.0362388	Grik5	DOWN
ENSMUSG00000003380	762.511	0.678139	8.0911e-05	0.000268232	Rabac1	UP
ENSMUSG00000003382	230.864	-0.410186	0.0236223	0.0446396	Etv3	DOWN
ENSMUSG00000003402	1564.64	-0.0614291	0.671206	0.744852	Prkcsh	n.s.
ENSMUSG00000003410	300.328	-1.28415	1.69789e-08	1.02573e-07	Elavl3	DOWN
ENSMUSG00000003411	96.553	0.217153	0.513735	0.604622	Rab3b	n.s.
ENSMUSG00000003421	1004.27	0.40119	0.00152727	0.00386235	Nosip	UP
ENSMUSG00000003423	919.242	-0.429168	0.0033034	0.0077765	Pih1d1	DOWN
ENSMUSG00000003429	21850.7	0.222899	0.155433	0.228557	Rps11	n.s.
ENSMUSG00000003435	2931.16	0.328506	0.0113739	0.0232916	Supt5	UP
ENSMUSG00000003437	1275.8	-0.0740118	0.535778	0.624496	Paf1	n.s.
ENSMUSG00000003438	2242.12	0.211238	0.0583581	0.098381	Timm50	n.s.
ENSMUSG00000003444	988.52	-0.227279	0.251214	0.340813	Med29	n.s.
ENSMUSG00000003458	1185.39	-0.0879445	0.534002	0.623022	Ncstn	n.s.
ENSMUSG00000003464	999.84	-0.147388	0.339057	0.436623	Pex19	n.s.
ENSMUSG00000003469	13.0473	0.149474	0.857329	0.896434	Phyhip	n.s.
ENSMUSG00000003500	633.502	0.53663	0.00687367	0.0148941	Impdh1	UP
ENSMUSG00000003518	738.021	-0.0705861	0.649452	0.725453	Dusp3	n.s.
ENSMUSG00000003526	323.531	-0.106783	0.613902	0.693398	Prodh	n.s.
ENSMUSG00000003527	664.331	-0.227321	0.147836	0.219145	Ess2	n.s.
ENSMUSG00000003528	1626	0.777946	1.5312e-09	1.06299e-08	Slc25a1	UP
ENSMUSG00000003531	1249.23	-1.14982	7.75438e-16	1.12238e-14	Dgcr6	DOWN
ENSMUSG00000003534	1066.11	-0.188081	0.23528	0.322697	Ddr1	n.s.
ENSMUSG00000003541	104.367	2.03441	1.6997e-07	8.92614e-07	Ier3	UP
ENSMUSG00000003545	38.3164	-1.76263	0.00643169	0.0140395	Fosb	DOWN
ENSMUSG00000003546	203.652	-0.387723	0.197058	0.278805	Klc4	n.s.
ENSMUSG00000003549	606.089	-0.476186	0.000409104	0.00117723	Ercc1	DOWN
ENSMUSG00000003559	118.175	1.60789	8.48694e-06	3.38967e-05	As3mt	UP
ENSMUSG00000003573	569.802	-0.556733	0.000479087	0.00136164	Homer3	DOWN
ENSMUSG00000003575	269.934	-1.09902	1.07863e-05	4.22855e-05	Crtc1	DOWN
ENSMUSG00000003604	128.604	0.293252	0.507072	0.598437	Aven	n.s.
ENSMUSG00000003617	64.6142	-0.542442	0.42864	0.527557	Cp	n.s.
ENSMUSG00000003623	608.382	0.201693	0.145136	0.215741	Crot	n.s.
ENSMUSG00000003644	1312.1	2.27568	1.54139e-18	2.82827e-17	Rps6ka1	UP
ENSMUSG00000003657	292.652	-4.46286	2.69235e-50	3.28777e-48	Calb2	DOWN
ENSMUSG00000003660	3227.73	0.185117	0.225309	0.311641	Snrnp200	n.s.
ENSMUSG00000003662	570.335	0.185182	0.28415	0.378155	Ciao1	n.s.
ENSMUSG00000003680	400.881	-0.607065	0.000206863	0.000630621	Taf6l	DOWN
ENSMUSG00000003721	348.453	0.2196	0.267123	0.358821	Insig2	n.s.
ENSMUSG00000003731	503.45	0.555953	0.000307618	0.000904049	Kpna6	UP
ENSMUSG00000003752	145.897	0.266235	0.424081	0.523279	Itpkc	n.s.
ENSMUSG00000003762	255.209	-0.715855	0.00287795	0.00684625	Coq8b	DOWN
ENSMUSG00000003778	2307.58	-0.192773	0.124261	0.189405	Brd8	n.s.
ENSMUSG00000003779	2954.94	0.538448	0.000192365	0.000589809	Kif20a	UP
ENSMUSG00000003808	2011.13	0.554035	0.00240478	0.00583297	Farsa	UP
ENSMUSG00000003809	416.229	0.180976	0.322618	0.419112	Gcdh	n.s.
ENSMUSG00000003810	332.098	-0.97471	6.25454e-07	3.00399e-06	Mast2	DOWN
ENSMUSG00000003814	7792.9	0.760034	7.31074e-07	3.48762e-06	Calr	UP
ENSMUSG00000003824	912.88	1.67855	1.77938e-19	3.48784e-18	Syce2	UP
ENSMUSG00000003847	436.217	-0.49027	0.0243097	0.0456866	Nfat5	DOWN
ENSMUSG00000003848	1972.33	0.612853	0.000162019	0.000503006	Nob1	UP
ENSMUSG00000003849	410.149	2.01966	2.76063e-14	3.39848e-13	Nqo1	UP
ENSMUSG00000003868	3948.92	0.164295	0.16628	0.242061	Ruvbl2	n.s.
ENSMUSG00000003873	4706.48	0.255742	0.223744	0.309754	Bax	n.s.
ENSMUSG00000003923	1819.14	0.100376	0.317923	0.414177	Tfam	n.s.
ENSMUSG00000003934	438.705	-3.22732	6.29399e-64	1.39307e-61	Efnb3	DOWN
ENSMUSG00000003948	453.098	-1.60197	1.21685e-09	8.59559e-09	Mmd	DOWN
ENSMUSG00000003949	49.8565	-2.41671	2.0985e-06	9.30876e-06	Hlf	DOWN
ENSMUSG00000003955	1564.91	0.275631	0.0517746	0.0886034	Fam162a	n.s.
ENSMUSG00000003970	12097	0.149171	0.334573	0.431843	Rpl8	n.s.
ENSMUSG00000003992	925.692	-1.66102	7.73992e-37	5.20436e-35	Ssbp2	DOWN
ENSMUSG00000004018	737.641	-0.0372261	0.775233	0.83323	Fancl	n.s.
ENSMUSG00000004031	49.1384	-0.437355	0.362326	0.461111	Brinp2	n.s.
ENSMUSG00000004040	453.084	0.943618	1.90181e-06	8.51445e-06	Stat3	UP
ENSMUSG00000004044	499.71	2.67387	5.82837e-30	2.50691e-28	Cavin1	UP
ENSMUSG00000004056	1136.72	-0.370719	0.0104351	0.0215937	Akt2	DOWN
ENSMUSG00000004069	1276.66	0.672038	6.62701e-06	2.7027e-05	Dnaja3	UP
ENSMUSG00000004070	851.282	-0.186976	0.18294	0.261976	Hmox2	n.s.
ENSMUSG00000004071	1652.59	-0.600426	1.24964e-05	4.83475e-05	Cdip1	DOWN
ENSMUSG00000004085	520.683	-0.78372	0.00801603	0.0170563	Map3k20	DOWN
ENSMUSG00000004096	2263.29	-0.324264	0.0196027	0.0378653	Cwc15	DOWN
ENSMUSG00000004098	24.4409	1.33144	0.0770229	0.125447	Col5a3	n.s.
ENSMUSG00000004100	1547.21	0.700861	4.42104e-10	3.28455e-09	Ppan	UP
ENSMUSG00000004105	162.526	-1.46742	1.21502e-05	4.72142e-05	Angptl2	DOWN
ENSMUSG00000004110	19.7823	-0.193344	0.840328	0.884418	Cacna1e	n.s.
ENSMUSG00000004113	111.152	0.224177	0.583902	0.667645	Cacna1b	n.s.
ENSMUSG00000004127	591.49	0.158865	0.32193	0.418554	Trmt10a	n.s.
ENSMUSG00000004151	414.217	1.07092	1.48069e-05	5.63626e-05	Etv1	UP
ENSMUSG00000004207	3958.34	0.362926	0.00317544	0.00750186	Psap	UP
ENSMUSG00000004221	425.983	-0.00525731	0.982985	0.988662	Ikbkg	n.s.
ENSMUSG00000004233	137.628	-0.0743678	0.749988	0.811392	Wars2	n.s.
ENSMUSG00000004263	224.581	-1.17412	3.29324e-06	1.41477e-05	Atn1	DOWN
ENSMUSG00000004264	6467.19	0.226404	0.0196757	0.0379994	Phb2	UP
ENSMUSG00000004266	244.679	1.88508	1.51958e-09	1.05654e-08	Ptpn6	UP
ENSMUSG00000004268	2909.34	0.141322	0.256621	0.346775	Emg1	n.s.
ENSMUSG00000004270	788.072	0.949828	4.35414e-05	0.000152066	Lpcat3	UP
ENSMUSG00000004285	2360.48	0.760253	1.14014e-07	6.1424e-07	Atp6v1f	UP
ENSMUSG00000004317	466.924	-0.264935	0.237897	0.32553	Clcn5	n.s.
ENSMUSG00000004319	1348.8	0.493326	0.00189426	0.00469324	Clcn3	UP
ENSMUSG00000004356	1204.53	0.965062	1.76828e-10	1.38643e-09	Utp20	UP
ENSMUSG00000004359	10.6387	0.966262	0.443352	0.540591	Spic	n.s.
ENSMUSG00000004364	1087.03	-0.597343	1.62142e-06	7.35211e-06	Cul3	DOWN
ENSMUSG00000004366	95.7612	-4.09268	6.41535e-12	6.04226e-11	Sst	DOWN
ENSMUSG00000004393	2230.3	0.32816	0.0424097	0.074399	Ddx56	n.s.
ENSMUSG00000004394	996.685	-0.942976	7.85782e-10	5.67515e-09	Tmed4	DOWN
ENSMUSG00000004446	718.463	1.53151	6.83069e-27	2.40295e-25	Bid	UP
ENSMUSG00000004451	1930.28	0.900924	2.43158e-12	2.39417e-11	Ralb	UP
ENSMUSG00000004455	5114.11	0.131697	0.629025	0.706807	Ppp1cc	n.s.
ENSMUSG00000004460	1900.32	0.168526	0.177051	0.255258	Dnajb11	n.s.
ENSMUSG00000004462	474.124	0.54732	0.00916002	0.019168	Tbccd1	UP
ENSMUSG00000004473	38.7234	-0.762709	0.272685	0.365414	Clec11a	n.s.
ENSMUSG00000004508	98.5538	-0.46087	0.19265	0.273588	Gab2	n.s.
ENSMUSG00000004530	3833.18	0.549716	0.00119786	0.00310999	Coro1c	UP
ENSMUSG00000004535	3747.9	0.477308	0.00020963	0.000637956	Tax1bp1	UP
ENSMUSG00000004558	113.804	2.27995	2.35774e-08	1.39391e-07	Ndrg2	UP
ENSMUSG00000004561	329.148	-1.03542	4.13326e-06	1.73908e-05	Mettl17	DOWN
ENSMUSG00000004562	273.42	-1.76536	2.79877e-22	6.93605e-21	Arhgef40	DOWN
ENSMUSG00000004565	794.277	1.46122	4.82735e-15	6.42678e-14	Pnpla6	UP
ENSMUSG00000004567	754.321	1.47229	2.10786e-16	3.19456e-15	Mcoln1	UP
ENSMUSG00000004568	587.625	1.60094	1.1326e-11	1.03197e-10	Arhgef18	UP
ENSMUSG00000004591	1249.82	0.873157	0.00061065	0.00169035	Pkn2	UP
ENSMUSG00000004610	1677.61	-0.623866	0.00172524	0.00430662	Etfb	DOWN
ENSMUSG00000004631	1051.77	-0.808746	1.80559e-06	8.10761e-06	Sgce	DOWN
ENSMUSG00000004633	91.6194	-1.28067	3.16036e-05	0.000113546	Chn2	DOWN
ENSMUSG00000004642	6692.64	-0.1471	0.283229	0.377165	Slbp	n.s.
ENSMUSG00000004661	1084.74	0.972662	7.08386e-16	1.02813e-14	Arid3b	UP
ENSMUSG00000004665	3001.38	1.72901	3.219e-18	5.70929e-17	Cnn2	UP
ENSMUSG00000004667	2972.16	0.307753	0.0289572	0.0532159	Polr2e	n.s.
ENSMUSG00000004677	657.36	-0.0111546	0.961469	0.974494	Myo9b	n.s.
ENSMUSG00000004698	122.091	-0.467494	0.155637	0.228822	Hdac9	n.s.
ENSMUSG00000004748	238.456	0.5672	0.00357572	0.00835278	Mtfp1	UP
ENSMUSG00000004768	604.496	0.357909	0.0536058	0.0913112	Rab23	n.s.
ENSMUSG00000004771	2619.16	-0.117368	0.255123	0.345189	Rab11a	n.s.
ENSMUSG00000004788	1088.57	0.240402	0.0698267	0.115103	Eif2b2	n.s.
ENSMUSG00000004789	1770.79	0.102576	0.468265	0.563275	Dlst	n.s.
ENSMUSG00000004798	215.245	-1.34987	4.86158e-07	2.3725e-06	Ulk2	DOWN
ENSMUSG00000004815	92.0553	0.283561	0.532374	0.621806	Dgkq	n.s.
ENSMUSG00000004843	1153.42	0.77224	3.34162e-06	1.43324e-05	Chmp2b	UP
ENSMUSG00000004846	472.546	0.227715	0.233934	0.321225	Plod3	n.s.
ENSMUSG00000004849	1672.65	-0.927014	3.87605e-14	4.69545e-13	Ap1s1	DOWN
ENSMUSG00000004865	4525.24	0.0595369	0.685775	0.755697	Srpk1	n.s.
ENSMUSG00000004872	43.1196	-1.23899	0.0770522	0.125476	Pax3	n.s.
ENSMUSG00000004880	5542.53	1.00502	1.62476e-10	1.28243e-09	Lbr	UP
ENSMUSG00000004885	3608.35	-2.76269	8.04882e-36	4.91441e-34	Crabp2	DOWN
ENSMUSG00000004891	1671.03	-2.35793	1.66975e-24	4.79445e-23	Nes	DOWN
ENSMUSG00000004892	11.7984	-0.82055	0.459841	0.555722	Bcan	n.s.
ENSMUSG00000004895	299.96	-0.779995	7.58447e-06	3.06029e-05	Prcc	DOWN
ENSMUSG00000004896	264.33	-0.197122	0.44224	0.539421	Rrnad1	n.s.
ENSMUSG00000004897	3519.98	0.0700943	0.66544	0.739862	Hdgf	n.s.
ENSMUSG00000004902	11.8925	-2.04373	0.0575768	0.0972692	Slc25a18	n.s.
ENSMUSG00000004929	1580.67	0.689992	1.71128e-06	7.72331e-06	Thop1	UP
ENSMUSG00000004931	358.222	0.555686	0.00751315	0.0160959	Apba3	UP
ENSMUSG00000004934	731.696	0.322225	0.0228811	0.0434339	Pias4	UP
ENSMUSG00000004936	1821.8	1.26488	7.95067e-20	1.60891e-18	Map2k1	UP
ENSMUSG00000004937	2708.18	-0.0453334	0.658686	0.733761	Sgta	n.s.
ENSMUSG00000004945	1655.54	-0.499826	1.37773e-06	6.30904e-06	Tmem242	DOWN
ENSMUSG00000004947	531.916	0.00121599	0.996342	0.998127	Dtx2	n.s.
ENSMUSG00000004951	1524.41	3.48707	2.05186e-10	1.59349e-09	Hspb1	UP
ENSMUSG00000004952	72.254	0.531529	0.208627	0.292485	Rasa4	n.s.
ENSMUSG00000004961	61.5373	0.078388	0.835771	0.881202	Syt5	n.s.
ENSMUSG00000004980	37144.6	-0.329316	0.00570009	0.0126083	Hnrnpa2b1	DOWN
ENSMUSG00000004994	202.128	0.600393	0.0176758	0.0345354	Ccdc130	UP
ENSMUSG00000004996	355.809	0.382962	0.141125	0.210756	Mri1	n.s.
ENSMUSG00000005034	1170.23	-0.257935	0.067932	0.112433	Prkacb	n.s.
ENSMUSG00000005043	116.339	-1.31924	2.23386e-07	1.15039e-06	Sgsh	DOWN
ENSMUSG00000005057	84.3633	-1.62901	8.62003e-05	0.000284408	Sh2b2	DOWN
ENSMUSG00000005069	594.128	0.567642	0.00334483	0.00786184	Pex5	UP
ENSMUSG00000005078	648.408	-0.391506	0.00374705	0.00870326	Jkamp	DOWN
ENSMUSG00000005087	95.9821	0.769772	0.126188	0.191737	Cd44	n.s.
ENSMUSG00000005089	113.267	-2.17578	4.03159e-13	4.36167e-12	Slc1a2	DOWN
ENSMUSG00000005103	3811.92	0.434045	0.00160654	0.004034	Wdr1	UP
ENSMUSG00000005124	9.40516	2.27343	0.0431183	0.0753932	Ccn4	n.s.
ENSMUSG00000005125	205.764	2.50025	3.92336e-10	2.93121e-09	Ndrg1	UP
ENSMUSG00000005142	663.961	0.426103	0.00348901	0.00817539	Man2b1	UP
ENSMUSG00000005148	559.542	2.67536	9.79515e-34	5.3919e-32	Klf5	UP
ENSMUSG00000005150	392.495	-0.309759	0.168421	0.244541	Wdr83	n.s.
ENSMUSG00000005161	8701.39	-0.812525	2.45584e-07	1.25618e-06	Prdx2	DOWN
ENSMUSG00000005198	1699.79	-0.469587	0.000470381	0.00133869	Polr2a	DOWN
ENSMUSG00000005204	1943.13	0.0259459	0.84382	0.886457	Senp3	n.s.
ENSMUSG00000005225	635.798	-1.22212	8.80292e-12	8.14654e-11	Plekha8	DOWN
ENSMUSG00000005233	2699.15	-0.46804	8.92028e-06	3.55473e-05	Spc25	DOWN
ENSMUSG00000005251	311.8	1.61141	1.48403e-10	1.17835e-09	Ripk4	UP
ENSMUSG00000005262	1326.31	-0.292919	0.00502649	0.0112971	Ufd1	DOWN
ENSMUSG00000005268	84.0018	2.91836	7.76122e-09	4.90221e-08	Prlr	UP
ENSMUSG00000005299	1516.16	0.127844	0.272547	0.365276	Letm1	n.s.
ENSMUSG00000005312	2707.12	1.50847	0.00136629	0.00350277	Ubqln1	UP
ENSMUSG00000005320	18.4987	2.63579	0.00876019	0.0184158	Fgfr4	UP
ENSMUSG00000005338	36.6231	-2.69733	6.62849e-07	3.17641e-06	Cadm3	DOWN
ENSMUSG00000005354	2721.98	0.464795	1.98022e-06	8.82092e-06	Txn2	UP
ENSMUSG00000005357	18.45	-0.333686	0.595811	0.678082	Slc1a6	n.s.
ENSMUSG00000005360	494.314	1.28799	1.41983e-14	1.80434e-13	Slc1a3	UP
ENSMUSG00000005362	781.587	0.348211	0.0428839	0.0750822	Crbn	n.s.
ENSMUSG00000005370	4783.41	1.0251	1.31739e-17	2.25378e-16	Msh6	UP
ENSMUSG00000005371	624.992	-1.86395	1.01371e-20	2.19342e-19	Fbxo11	DOWN
ENSMUSG00000005373	31.793	1.29052	0.063436	0.105766	Mlxipl	n.s.
ENSMUSG00000005374	482.311	0.459464	0.0238386	0.0449762	Tbl2	UP
ENSMUSG00000005378	1437.02	0.147724	0.227337	0.313883	Bud23	n.s.
ENSMUSG00000005397	323.817	2.48387	4.19655e-12	4.02021e-11	Nid1	UP
ENSMUSG00000005410	5668.78	0.106831	0.486884	0.580154	Mcm5	n.s.
ENSMUSG00000005413	1312.77	2.59734	1.28811e-17	2.20724e-16	Hmox1	UP
ENSMUSG00000005417	896.935	-1.17676	1.14946e-10	9.26542e-10	Mprip	DOWN
ENSMUSG00000005442	271.77	-0.746904	1.67329e-05	6.30615e-05	Cic	DOWN
ENSMUSG00000005447	1109.24	-0.886547	1.15022e-11	1.04533e-10	Pafah1b3	DOWN
ENSMUSG00000005469	645.532	-0.202759	0.702573	0.769797	Prkaca	n.s.
ENSMUSG00000005470	1685.64	-0.113755	0.471335	0.566135	Asf1b	n.s.
ENSMUSG00000005481	7604.93	0.712266	7.61427e-05	0.000254064	Ddx39	UP
ENSMUSG00000005483	1439.15	0.181849	0.238813	0.326615	Dnajb1	n.s.
ENSMUSG00000005501	283.212	-0.895948	9.96667e-06	3.92897e-05	Usp40	DOWN
ENSMUSG00000005505	770.589	-0.844611	2.02364e-06	9.00298e-06	Kbtbd4	DOWN
ENSMUSG00000005506	4559.81	-0.102242	0.285265	0.379086	Celf1	n.s.
ENSMUSG00000005510	1755.02	-0.435597	0.000835182	0.00224575	Ndufs3	DOWN
ENSMUSG00000005514	1017.02	0.227154	0.119377	0.183302	Por	n.s.
ENSMUSG00000005533	707.621	-1.497	6.22352e-21	1.37461e-19	Igf1r	DOWN
ENSMUSG00000005534	302.671	-1.252	1.06497e-12	1.09634e-11	Insr	DOWN
ENSMUSG00000005553	32.9266	0.0310366	0.949356	0.965718	Atp4a	n.s.
ENSMUSG00000005566	5031.81	-0.101541	0.664799	0.73933	Trim28	n.s.
ENSMUSG00000005575	369.489	-0.0263273	0.929987	0.952399	Ube2m	n.s.
ENSMUSG00000005580	16.321	0.014842	0.986213	0.99097	Adcy9	n.s.
ENSMUSG00000005583	38.6615	-1.58349	0.00241188	0.00584751	Mef2c	DOWN
ENSMUSG00000005609	2045.59	0.561939	1.0234e-05	4.0254e-05	Ctr9	UP
ENSMUSG00000005610	24451.5	0.0219953	0.876969	0.911903	Eif4g2	n.s.
ENSMUSG00000005615	554.243	-0.313088	0.178786	0.257345	Pcyt1a	n.s.
ENSMUSG00000005621	288.909	-0.0383374	0.904683	0.933504	Zfp592	n.s.
ENSMUSG00000005625	3969.47	-0.166421	0.11965	0.183694	Psmd4	n.s.
ENSMUSG00000005656	2600.49	-0.279984	0.022554	0.04288	Snx6	DOWN
ENSMUSG00000005667	1258.07	0.733199	3.42562e-07	1.71369e-06	Mthfd2	UP
ENSMUSG00000005672	202.807	-0.744008	0.00205847	0.00506465	Kit	DOWN
ENSMUSG00000005674	409.148	0.254346	0.18087	0.25967	Tomm40l	n.s.
ENSMUSG00000005683	4564.46	0.0347392	0.715398	0.780823	Cs	n.s.
ENSMUSG00000005686	19.8633	2.392	0.0183905	0.0357513	Ampd3	UP
ENSMUSG00000005687	3826.51	-0.029455	0.78822	0.844387	Bcas2	n.s.
ENSMUSG00000005696	11.8006	-1.8672	0.0454451	0.0789547	Sh2d1a	n.s.
ENSMUSG00000005698	1669.15	0.594148	0.0176773	0.0345354	Ctcf	UP
ENSMUSG00000005718	197.822	-1.04384	0.000676524	0.00185865	Tfap4	DOWN
ENSMUSG00000005732	18150.4	-0.206531	0.076995	0.125421	Ranbp1	n.s.
ENSMUSG00000005774	205.752	-0.25967	0.35652	0.454866	Rfx5	n.s.
ENSMUSG00000005779	3049.62	-0.158352	0.355048	0.453642	Psmb4	n.s.
ENSMUSG00000005802	197.906	-1.1901	1.05552e-06	4.91836e-06	Slc30a4	DOWN
ENSMUSG00000005803	32.0962	-0.120597	0.858839	0.897608	Sqor	n.s.
ENSMUSG00000005804	899.762	-0.432246	0.0220829	0.0420747	Bloc1s6	DOWN
ENSMUSG00000005813	1384.71	0.410863	0.000295947	0.0008722	Metap1	UP
ENSMUSG00000005846	8851.69	0.414704	2.38046e-05	8.71467e-05	Rsl1d1	UP
ENSMUSG00000005871	1182.21	-0.230161	0.158514	0.232444	Apc	n.s.
ENSMUSG00000005873	1170.24	0.345243	0.0120143	0.0244616	Reep5	UP
ENSMUSG00000005881	1795.02	-0.26644	0.0421031	0.0739222	Ergic3	n.s.
ENSMUSG00000005882	781.764	-0.0384205	0.841531	0.885278	Uqcc1	n.s.
ENSMUSG00000005886	531.803	-1.09675	5.29877e-13	5.64636e-12	Ncoa2	DOWN
ENSMUSG00000005892	1673.85	2.50438	1.22512e-42	1.04125e-40	Trh	UP
ENSMUSG00000005893	182.205	-0.802487	0.0119936	0.0244286	Nr2c2	DOWN
ENSMUSG00000005897	239.996	-0.0155446	0.943773	0.961789	Nr2c1	n.s.
ENSMUSG00000005899	1314.81	0.557122	0.00080782	0.00217935	Smpd4	UP
ENSMUSG00000005907	283.503	0.366709	0.128393	0.194471	Pex1	n.s.
ENSMUSG00000005917	261.934	-6.79873	2.9148e-10	2.21191e-09	Otx1	DOWN
ENSMUSG00000005947	20.8835	0.115662	0.845989	0.888033	Itgae	n.s.
ENSMUSG00000005949	352.963	0.198053	0.431563	0.529806	Ctns	n.s.
ENSMUSG00000005950	8.1727	0.580722	0.66912	0.743358	P2rx5	n.s.
ENSMUSG00000005951	31.8329	-1.48123	0.0273298	0.0506015	Shpk	n.s.
ENSMUSG00000005958	185.476	1.26473	0.00261443	0.00629122	Ephb3	UP
ENSMUSG00000005968	84.3377	0.56656	0.113288	0.175295	Tuft1	n.s.
ENSMUSG00000005973	1615.88	-0.115234	0.503155	0.595004	Rcn1	n.s.
ENSMUSG00000005980	39.6822	-0.692361	0.136254	0.204574	Dnase1	n.s.
ENSMUSG00000005981	1845.45	0.939851	4.58258e-13	4.92268e-12	Trap1	UP
ENSMUSG00000005982	684.26	-0.55775	0.000539194	0.00151345	Naa60	DOWN
ENSMUSG00000006005	4114.13	0.44043	0.000152121	0.000475333	Tpr	UP
ENSMUSG00000006010	439.81	0.402797	0.0208013	0.0398761	Odr4	UP
ENSMUSG00000006014	32.5932	-0.871419	0.126867	0.19265	Prg4	n.s.
ENSMUSG00000006019	202.303	0.670739	0.00187156	0.00464242	Dhx34	UP
ENSMUSG00000006021	245.801	-0.533889	0.0111209	0.022835	Kptn	DOWN
ENSMUSG00000006024	2741.47	0.552785	3.65743e-09	2.43157e-08	Napa	UP
ENSMUSG00000006050	1460.13	-0.0047702	0.977953	0.985654	Sra1	n.s.
ENSMUSG00000006056	104.203	1.97258	0.11133	0.172717	Calcoco2	n.s.
ENSMUSG00000006057	4517.44	0.111386	0.509769	0.601087	Atp5g1	n.s.
ENSMUSG00000006058	1146.99	-0.320676	0.104429	0.163298	Snf8	n.s.
ENSMUSG00000006095	1900.52	-0.446839	6.50759e-05	0.00022004	Tbcb	DOWN
ENSMUSG00000006127	405.434	0.934442	7.83998e-09	4.94608e-08	Inpp5k	UP
ENSMUSG00000006134	1329.41	-0.348101	0.0194649	0.0376265	Crkl	DOWN
ENSMUSG00000006169	1007.75	0.637205	0.0389271	0.069019	Clint1	n.s.
ENSMUSG00000006179	20.861	-0.502907	0.638116	0.714668	Prss16	n.s.
ENSMUSG00000006191	451.536	0.124701	0.454752	0.551517	Cdkal1	n.s.
ENSMUSG00000006205	26.8284	2.81537	2.29097e-05	8.40444e-05	Htra1	UP
ENSMUSG00000006215	448.202	-0.932229	3.98865e-07	1.97095e-06	Zbtb17	DOWN
ENSMUSG00000006219	588.894	3.20966	9.94829e-64	2.11381e-61	Fblim1	UP
ENSMUSG00000006235	47.4899	0.965421	0.0360308	0.0644972	Epor	n.s.
ENSMUSG00000006262	522.31	-0.765872	0.000544494	0.00152711	Mob1b	DOWN
ENSMUSG00000006273	3848.22	1.10682	5.45328e-17	8.77812e-16	Atp6v1b2	UP
ENSMUSG00000006276	975.946	-0.185447	0.168832	0.245038	Eps15l1	n.s.
ENSMUSG00000006281	57.2742	0.767757	0.154826	0.22779	Tep1	n.s.
ENSMUSG00000006288	981.758	-0.82501	2.45932e-06	1.07879e-05	Ttc5	DOWN
ENSMUSG00000006289	706.704	-0.458933	0.0117254	0.0239053	Osgep	DOWN
ENSMUSG00000006299	3436.37	0.0110242	0.900129	0.929617	Aamp	n.s.
ENSMUSG00000006301	285.926	1.42264	3.46204e-08	2.00878e-07	Tmbim1	UP
ENSMUSG00000006304	5271.46	0.00852173	0.928717	0.951741	Arpc2	n.s.
ENSMUSG00000006311	22.9216	1.48363	0.0149499	0.0297318	Etv2	UP
ENSMUSG00000006313	20.4411	1.54081	0.0149159	0.0296761	Upk1a	UP
ENSMUSG00000006315	1427.78	-0.25463	0.025616	0.0478539	Tmem147	DOWN
ENSMUSG00000006333	14107.6	0.116461	0.40967	0.509223	Rps9	n.s.
ENSMUSG00000006335	348.605	-0.645172	0.000208458	0.000634755	Tfpt	DOWN
ENSMUSG00000006342	22.3513	0.911462	0.145573	0.21616	Susd2	n.s.
ENSMUSG00000006345	25.3879	1.06385	0.214277	0.298672	Ggt1	n.s.
ENSMUSG00000006360	785.116	2.83832	4.27777e-24	1.17434e-22	Crip1	UP
ENSMUSG00000006362	45.974	-0.926734	0.019519	0.0377171	Cbfa2t3	DOWN
ENSMUSG00000006369	955.389	-0.557325	0.00117829	0.00306291	Fbln1	DOWN
ENSMUSG00000006373	4166.11	-0.732148	1.00794e-11	9.2633e-11	Pgrmc1	DOWN
ENSMUSG00000006378	1685.32	1.0688	1.94305e-13	2.16383e-12	Gcat	UP
ENSMUSG00000006386	48.0303	2.2747	0.000183778	0.000565766	Tek	UP
ENSMUSG00000006390	598.627	1.04926	2.39741e-10	1.84833e-09	Elovl1	UP
ENSMUSG00000006392	1702.91	-0.235598	0.0461092	0.0799648	Med8	n.s.
ENSMUSG00000006395	79.5541	-0.645202	0.126928	0.192696	Hyi	n.s.
ENSMUSG00000006398	6016.77	0.383943	0.00384558	0.00890291	Cdc20	UP
ENSMUSG00000006403	35.2652	1.08997	0.0960132	0.151983	Adamts4	n.s.
ENSMUSG00000006411	16.2025	1.11918	0.201305	0.283869	Nectin4	n.s.
ENSMUSG00000006418	1736.02	0.244709	0.023309	0.0441574	Rnf114	UP
ENSMUSG00000006435	238.873	1.74953	2.04253e-12	2.03182e-11	Neurl1a	UP
ENSMUSG00000006442	3065.56	2.06643	6.35989e-06	2.60476e-05	Srm	UP
ENSMUSG00000006445	149.459	1.87381	4.07134e-07	2.00994e-06	Epha2	UP
ENSMUSG00000006456	1871.72	-0.0732382	0.616369	0.695592	Rbm14	n.s.
ENSMUSG00000006457	108.576	2.16742	4.96839e-11	4.20366e-10	Actn3	UP
ENSMUSG00000006463	103.121	0.209677	0.543967	0.631665	Zdhhc24	n.s.
ENSMUSG00000006464	88.7188	-1.51988	0.000381858	0.00110421	Bbs1	DOWN
ENSMUSG00000006469	13.043	1.40968	0.175456	0.253405	Slc34a3	n.s.
ENSMUSG00000006471	471.607	0.797329	0.000185865	0.000571694	Ndor1	UP
ENSMUSG00000006476	211.918	-0.85043	0.000391101	0.00112909	Nsmf	DOWN
ENSMUSG00000006494	1439.46	3.46895	5.22267e-88	2.64218e-85	Pdk1	UP
ENSMUSG00000006498	5958.9	0.471781	4.55054e-05	0.000158263	Ptbp1	UP
ENSMUSG00000006517	1085.88	1.32974	1.26276e-08	7.74569e-08	Mvd	UP
ENSMUSG00000006519	645.8	2.43005	2.78304e-20	5.87813e-19	Cyba	UP
ENSMUSG00000006526	293.113	1.39356	0.00107159	0.00280962	Stimate	UP
ENSMUSG00000006527	467.017	-1.08452	1.25758e-10	1.00834e-09	Sfmbt1	DOWN
ENSMUSG00000006538	7.97171	1.2981	0.3483	0.446309	Ihh	n.s.
ENSMUSG00000006567	86.4236	-0.109611	0.721424	0.78569	Atp7b	n.s.
ENSMUSG00000006575	192.118	-1.78236	4.42884e-12	4.23129e-11	Rundc3a	DOWN
ENSMUSG00000006576	92.7208	-0.551063	0.21349	0.297732	Slc4a3	n.s.
ENSMUSG00000006585	1417.51	0.199119	0.20534	0.288525	Cdt1	n.s.
ENSMUSG00000006586	211.26	0.187023	0.559326	0.64569	Runx1t1	n.s.
ENSMUSG00000006589	2432.74	0.598957	0.0053594	0.0119493	Aprt	UP
ENSMUSG00000006599	1669.55	1.24159	4.19407e-24	1.15435e-22	Gtf2h1	UP
ENSMUSG00000006638	73.5373	0.338909	0.394565	0.493798	Abhd1	n.s.
ENSMUSG00000006641	223.864	0.900271	1.83931e-05	6.87572e-05	Slc5a6	UP
ENSMUSG00000006649	54.1589	2.24126	6.30084e-08	3.53433e-07	Nphs1	UP
ENSMUSG00000006651	288.555	-0.288154	0.333518	0.43069	Aplp1	n.s.
ENSMUSG00000006673	3030.91	0.281714	0.0216963	0.0414199	Qrich1	UP
ENSMUSG00000006675	59.2121	-0.688781	0.0563618	0.0953939	P4htm	n.s.
ENSMUSG00000006676	1451.32	0.587808	0.00223777	0.00546405	Usp19	UP
ENSMUSG00000006678	977.16	0.611075	0.00434074	0.0099259	Pola1	UP
ENSMUSG00000006699	9872.08	0.205106	0.0386936	0.0686393	Cdc42	n.s.
ENSMUSG00000006705	278.356	0.81932	2.39813e-05	8.77635e-05	Pknox1	UP
ENSMUSG00000006715	2295.47	-0.301708	0.0203819	0.0391709	Gmnn	DOWN
ENSMUSG00000006717	993.5	1.39546	3.55639e-11	3.05688e-10	Acot13	UP
ENSMUSG00000006728	15644.4	-0.438961	6.24497e-08	3.50669e-07	Cdk4	DOWN
ENSMUSG00000006731	109.744	0.359171	0.233328	0.320683	B4galnt1	n.s.
ENSMUSG00000006732	553.541	-0.230177	0.187842	0.267834	Mettl1	n.s.
ENSMUSG00000006736	1321.84	-0.438324	7.87672e-05	0.000262163	Tspan31	DOWN
ENSMUSG00000006740	3882.45	0.42587	0.000132871	0.000421504	Kif5b	UP
ENSMUSG00000006763	672.035	0.210562	0.213236	0.297477	Saal1	n.s.
ENSMUSG00000006782	275.966	-0.634558	0.0165282	0.0325056	Cnp	DOWN
ENSMUSG00000006784	29.0225	-0.140327	0.803783	0.856616	Ttc25	n.s.
ENSMUSG00000006800	1560.11	-0.968432	4.26998e-06	1.79447e-05	Sulf2	DOWN
ENSMUSG00000006818	1597.42	0.287019	0.0208743	0.03998	Sod2	UP
ENSMUSG00000006850	255.308	0.466331	0.0260115	0.0484393	Tmco6	UP
ENSMUSG00000006906	179.726	-0.331123	0.208726	0.292585	Stambp	n.s.
ENSMUSG00000006920	299.212	1.75962	1.79565e-10	1.40582e-09	Ezh1	UP
ENSMUSG00000006930	384.598	-2.88756	1.8785e-38	1.33941e-36	Hap1	DOWN
ENSMUSG00000006931	108.866	-0.32034	0.343417	0.440848	P3h4	n.s.
ENSMUSG00000006932	8560.13	-0.206458	0.0399906	0.0706805	Ctnnb1	n.s.
ENSMUSG00000006941	1758.31	-1.51797	7.8606e-35	4.58852e-33	Eif1b	DOWN
ENSMUSG00000006958	31.8018	0.0771498	0.882928	0.916396	Chrd	n.s.
ENSMUSG00000006998	8357.67	0.197423	0.118388	0.182022	Psmd2	n.s.
ENSMUSG00000007021	209.128	0.78095	0.00523875	0.0117172	Syngr3	UP
ENSMUSG00000007029	3982.47	0.062435	0.719663	0.784094	Vars	n.s.
ENSMUSG00000007033	25.0254	-1.56895	0.00290207	0.00689589	Hspa1l	DOWN
ENSMUSG00000007034	27.3168	4.3629	2.95844e-09	1.9855e-08	Slc44a4	UP
ENSMUSG00000007035	37.0985	-0.205649	0.742155	0.80428	Msh5	n.s.
ENSMUSG00000007036	359.598	0.123516	0.62601	0.704451	Abhd16a	n.s.
ENSMUSG00000007038	672.436	1.52388	8.46776e-11	6.93078e-10	Neu1	UP
ENSMUSG00000007039	2324.5	-1.17031	2.72592e-13	2.99795e-12	Ddah2	DOWN
ENSMUSG00000007041	2556.05	0.507538	2.97116e-05	0.000107075	Clic1	UP
ENSMUSG00000007050	2479.05	-0.250471	0.0149099	0.0296746	Lsm2	DOWN
ENSMUSG00000007080	819.688	0.231781	0.117139	0.180282	Pole	n.s.
ENSMUSG00000007097	15.7256	0.737554	0.493335	0.58587	Atp1a2	n.s.
ENSMUSG00000007207	123.341	-0.425079	0.211667	0.29581	Stx1a	n.s.
ENSMUSG00000007279	47.844	-1.90543	0.00327623	0.00771938	Scube2	DOWN
ENSMUSG00000007338	1164.72	0.569447	0.000127121	0.000405443	Mrpl49	UP
ENSMUSG00000007379	189.965	1.94355	0.000243697	0.000729923	Dennd2c	UP
ENSMUSG00000007411	692.535	-0.90835	0.000377189	0.0010916	Mark3	DOWN
ENSMUSG00000007415	1078.95	0.0785519	0.601223	0.682269	Gatad1	n.s.
ENSMUSG00000007458	2767.67	0.710842	1.70241e-10	1.33973e-09	M6pr	UP
ENSMUSG00000007476	572.011	-0.931423	1.47153e-05	5.60541e-05	Lrrc8a	DOWN
ENSMUSG00000007564	6931.65	0.0639757	0.563873	0.649949	Ppp2r1a	n.s.
ENSMUSG00000007589	790.149	-0.840872	6.61657e-12	6.22075e-11	Tinf2	DOWN
ENSMUSG00000007594	82.0888	2.27285	1.8387e-10	1.4353e-09	Hapln4	UP
ENSMUSG00000007603	471.227	0.338923	0.0286604	0.0527434	Dus3l	n.s.
ENSMUSG00000007610	217.724	0.86653	0.000466839	0.00133057	Gtpbp3	UP
ENSMUSG00000007613	1584.7	-1.59658	3.83916e-19	7.32266e-18	Tgfbr1	DOWN
ENSMUSG00000007617	385.908	-0.478717	0.0214048	0.0409148	Homer1	DOWN
ENSMUSG00000007646	153.134	-0.867437	0.00864567	0.0182173	Rad51c	DOWN
ENSMUSG00000007655	28.6501	-1.5079	0.0813764	0.13165	Cav1	n.s.
ENSMUSG00000007656	3200.93	-0.132534	0.25363	0.343388	Arpp19	n.s.
ENSMUSG00000007659	1489.65	-0.285747	0.135184	0.203111	Bcl2l1	n.s.
ENSMUSG00000007670	2483.06	-0.809357	1.36092e-07	7.2437e-07	Khsrp	DOWN
ENSMUSG00000007721	1568.92	0.0785246	0.742203	0.80428	Ccdc124	n.s.
ENSMUSG00000007739	9984.41	0.217572	0.0167961	0.0329777	Cct4	UP
ENSMUSG00000007815	6608.15	0.242112	0.00640896	0.0139966	Rhoa	UP
ENSMUSG00000007833	643.354	0.32362	0.113534	0.175624	Aldh16a1	n.s.
ENSMUSG00000007836	2832.4	-1.56688	9.51654e-32	4.7025e-30	Hnrnpa0	DOWN
ENSMUSG00000007837	90.5299	-0.0941381	0.761413	0.821327	Prrg2	n.s.
ENSMUSG00000007850	6877.47	-1.04954	3.2621e-16	4.8812e-15	Hnrnph1	DOWN
ENSMUSG00000007867	648.247	-0.568858	0.000218874	0.000664188	Ift43	DOWN
ENSMUSG00000007872	1410.49	-1.29089	1.9284e-05	7.18603e-05	Id3	DOWN
ENSMUSG00000007888	29.8356	4.02772	1.58339e-06	7.18581e-06	Crlf1	UP
ENSMUSG00000007891	5002.79	1.25255	4.97262e-25	1.53573e-23	Ctsd	UP
ENSMUSG00000007892	8919.19	0.119442	0.498584	0.590981	Rplp1	n.s.
ENSMUSG00000007908	72.7324	-0.00328943	0.994756	0.997385	Hmgcll1	n.s.
ENSMUSG00000007944	92.5596	-3.91987	9.9476e-24	2.68914e-22	Ttc9b	DOWN
ENSMUSG00000007950	444.056	-1.00548	5.26725e-07	2.55989e-06	Abhd8	DOWN
ENSMUSG00000007987	541.628	-1.71975	3.02541e-15	4.07893e-14	Ift22	DOWN
ENSMUSG00000007989	2136.17	-4.81627	6.0258e-85	2.66742e-82	Fzd3	DOWN
ENSMUSG00000008035	1181.77	1.81761	4.07516e-36	2.5618e-34	Mid1ip1	UP
ENSMUSG00000008036	1398.46	-0.421932	0.0151641	0.0300959	Ap2s1	DOWN
ENSMUSG00000008090	94.212	-1.92005	5.84857e-05	0.000199535	Fgfrl1	DOWN
ENSMUSG00000008136	89.2083	1.09987	0.000350276	0.00101954	Fhl2	UP
ENSMUSG00000008140	1759.78	-0.0086682	0.943378	0.961571	Emc10	n.s.
ENSMUSG00000008153	246.422	1.11009	3.10415e-09	2.07542e-08	Clstn3	UP
ENSMUSG00000008167	537.29	0.274053	0.274942	0.367822	Fbxw9	n.s.
ENSMUSG00000008200	1473.1	0.0955038	0.583069	0.666867	Fnbp4	n.s.
ENSMUSG00000008226	216.928	0.844142	0.000105618	0.000341466	Scrn3	UP
ENSMUSG00000008301	1942.25	-0.475728	0.000410818	0.00118184	Phax	DOWN
ENSMUSG00000008305	433.936	-1.02596	0.00125714	0.00324724	Tle1	DOWN
ENSMUSG00000008318	133.882	0.595782	0.040092	0.0708008	Relt	n.s.
ENSMUSG00000008333	2640.94	-0.137796	0.258411	0.348882	Snrpb2	n.s.
ENSMUSG00000008348	10528.4	0.646454	5.02265e-05	0.000173607	Ubc	UP
ENSMUSG00000008373	2597.95	0.152304	0.209369	0.29337	Prpf31	n.s.
ENSMUSG00000008384	178.431	0.337504	0.193296	0.274395	Sertad1	n.s.
ENSMUSG00000008393	3085.58	-0.277198	0.0577289	0.0974748	Carhsp1	n.s.
ENSMUSG00000008398	72.1861	0.664083	0.145471	0.216061	Elk3	n.s.
ENSMUSG00000008429	441.205	0.291083	0.343057	0.44052	Herpud2	n.s.
ENSMUSG00000008435	572.237	-0.755493	1.40985e-08	8.58844e-08	Rdh13	DOWN
ENSMUSG00000008450	920.188	0.572514	0.00231504	0.00562943	Nutf2	UP
ENSMUSG00000008461	37.2392	3.18398	0.000348833	0.0010159	Fut1	UP
ENSMUSG00000008475	4235.43	0.566295	0.000861564	0.00231026	Arpc5	UP
ENSMUSG00000008489	688.021	-1.12036	4.03885e-15	5.40412e-14	Elavl2	DOWN
ENSMUSG00000008540	299.487	-0.830503	1.90539e-06	8.5269e-06	Mgst1	DOWN
ENSMUSG00000008575	63.7179	-0.35486	0.385511	0.484479	Nfib	n.s.
ENSMUSG00000008601	164.553	4.55246	3.00843e-22	7.41569e-21	Rab25	UP
ENSMUSG00000008604	1941.77	0.165141	0.135944	0.204137	Ubqln4	n.s.
ENSMUSG00000008668	15242.2	0.249445	0.0723256	0.11867	Rps18	n.s.
ENSMUSG00000008682	2815.68	0.465387	0.000141183	0.000445215	Rpl10	UP
ENSMUSG00000008683	8069.5	-0.0932939	0.600505	0.681598	Rps15a	n.s.
ENSMUSG00000008690	3193.29	0.0368051	0.758067	0.818667	Ncaph2	n.s.
ENSMUSG00000008730	682.503	-0.895948	1.5972e-08	9.66876e-08	Hipk1	DOWN
ENSMUSG00000008734	76.1344	-1.51645	2.57463e-05	9.36423e-05	Gprc5b	DOWN
ENSMUSG00000008763	869.744	0.190626	0.154359	0.227134	Man1a2	n.s.
ENSMUSG00000008822	374.021	-0.118746	0.480418	0.573995	Acyp1	n.s.
ENSMUSG00000008855	456.086	-0.202519	0.364035	0.462786	Hdac5	n.s.
ENSMUSG00000008859	1471.6	0.0119985	0.981185	0.987599	Rala	n.s.
ENSMUSG00000008892	5650.37	-0.340114	0.0621461	0.103795	Vdac3	n.s.
ENSMUSG00000008958	1574.35	-0.9782	2.00887e-16	3.05763e-15	Vps72	DOWN
ENSMUSG00000008976	1206.95	0.652442	0.00065312	0.00179857	Gabpa	UP
ENSMUSG00000008999	241.324	-0.45586	0.0736762	0.120532	Bmp7	n.s.
ENSMUSG00000009013	6438.2	0.00569738	0.960558	0.973849	Dynll1	n.s.
ENSMUSG00000009030	1278.45	-0.333059	0.0136137	0.0273304	Pdcl	DOWN
ENSMUSG00000009035	466.598	-0.565737	0.0020731	0.00509594	Tmem184b	DOWN
ENSMUSG00000009073	1274.49	0.557975	3.52707e-05	0.000125701	Nf2	UP
ENSMUSG00000009075	16.9662	-0.763191	0.214482	0.29889	Cabp7	n.s.
ENSMUSG00000009076	475.093	-0.79879	0.00156343	0.0039416	Zmat5	DOWN
ENSMUSG00000009079	11982	-0.260719	0.0208454	0.039939	Ewsr1	DOWN
ENSMUSG00000009090	1717.18	0.487979	0.000351007	0.00102139	Ap1b1	UP
ENSMUSG00000009108	20.8788	1.64372	0.0325665	0.0589993	Gnat2	n.s.
ENSMUSG00000009112	1231.78	-0.173564	0.239737	0.327669	Bcl2l13	n.s.
ENSMUSG00000009145	45.9254	0.831277	0.0515627	0.0882845	Dqx1	n.s.
ENSMUSG00000009207	772.02	-0.133786	0.390452	0.489516	Lnpk	n.s.
ENSMUSG00000009216	38.7808	1.04279	0.119063	0.182898	Fam163b	n.s.
ENSMUSG00000009248	126.869	2.27636	0.0588738	0.0991558	Ascl2	n.s.
ENSMUSG00000009291	1197.27	0.31937	0.0537602	0.0915302	Pttg1ip	n.s.
ENSMUSG00000009292	49.6168	1.50249	0.00011859	0.000379603	Trpm2	UP
ENSMUSG00000009293	944.029	-0.0148576	0.911265	0.938836	Ube2g2	n.s.
ENSMUSG00000009376	121.683	2.28074	9.8421e-08	5.34573e-07	Met	UP
ENSMUSG00000009406	414.604	0.506626	0.00262139	0.00630653	Elk1	UP
ENSMUSG00000009418	984.011	-1.37105	4.14783e-08	2.38069e-07	Nav1	DOWN
ENSMUSG00000009470	4037.48	-0.189624	0.141474	0.211158	Tnpo1	n.s.
ENSMUSG00000009535	2577.62	0.642069	5.42134e-10	3.98866e-09	Rnmt	UP
ENSMUSG00000009549	2504.35	-0.333088	0.0116197	0.0237269	Srp14	DOWN
ENSMUSG00000009555	1256.39	0.597966	0.0375039	0.0668414	Cdk9	n.s.
ENSMUSG00000009563	660.055	0.0830325	0.601989	0.682918	Tor2a	n.s.
ENSMUSG00000009566	624.802	1.2498	1.48659e-10	1.1795e-09	Fpgs	UP
ENSMUSG00000009569	559.228	-0.752944	4.1466e-05	0.000145487	Mrtfb	DOWN
ENSMUSG00000009575	5694.12	-0.745343	9.68779e-13	1.0012e-11	Cbx5	DOWN
ENSMUSG00000009621	287.946	-0.511755	0.012663	0.02563	Vav2	DOWN
ENSMUSG00000009630	427.406	-0.252302	0.246707	0.335597	Ppp2cb	n.s.
ENSMUSG00000009640	682.421	-0.312712	0.0303695	0.0554946	Dmap1	n.s.
ENSMUSG00000009647	537.145	0.257541	0.0561142	0.0950202	Mcu	n.s.
ENSMUSG00000009670	18.5967	6.74217	1.24963e-07	6.66806e-07	Tex11	UP
ENSMUSG00000009681	216.988	-0.975441	7.71751e-06	3.10689e-05	Bcr	DOWN
ENSMUSG00000009731	48.3113	2.51938	0.000530189	0.00149053	Kcnd1	UP
ENSMUSG00000009733	250.861	-0.811232	0.000414328	0.00119097	Tfcp2	DOWN
ENSMUSG00000009734	36.9904	-1.17677	0.0530879	0.0905161	Pou6f2	n.s.
ENSMUSG00000009739	60.5741	-3.06719	1.1474e-07	6.17215e-07	Pou6f1	DOWN
ENSMUSG00000009741	680.589	0.299711	0.348562	0.446504	Ubp1	n.s.
ENSMUSG00000009772	965.1	-2.43603	6.86528e-59	1.23622e-56	Nuak2	DOWN
ENSMUSG00000009828	594.622	-1.0549	2.90932e-11	2.53142e-10	Ick	DOWN
ENSMUSG00000009863	3668.6	-0.265566	0.00923197	0.0193072	Sdhb	DOWN
ENSMUSG00000009894	1433.63	0.118899	0.514817	0.605612	Snap47	n.s.
ENSMUSG00000009905	659.601	1.56032	1.55805e-13	1.74791e-12	Kdsr	UP
ENSMUSG00000009907	2153.85	0.355715	0.00281128	0.00670416	Vps4b	UP
ENSMUSG00000009927	13644.5	0.0593924	0.702044	0.769315	Rps25	n.s.
ENSMUSG00000009995	494.89	-0.234975	0.129392	0.195654	Taz	n.s.
ENSMUSG00000010025	308.847	0.224366	0.367425	0.466371	Aldh3a2	n.s.
ENSMUSG00000010044	16.4394	2.41357	0.00590808	0.0130277	Zmynd10	UP
ENSMUSG00000010045	469.59	0.238946	0.204337	0.2874	Tmem115	n.s.
ENSMUSG00000010047	982.378	-1.00639	1.01326e-09	7.22478e-09	Hyal2	DOWN
ENSMUSG00000010048	624.016	0.518687	0.00651831	0.0141994	Ifrd2	UP
ENSMUSG00000010051	103.129	-0.231017	0.542268	0.63045	Hyal1	n.s.
ENSMUSG00000010054	809.925	0.0539213	0.802378	0.855773	Tusc2	n.s.
ENSMUSG00000010057	271.052	-0.410131	0.0173462	0.0339573	Nprl2	DOWN
ENSMUSG00000010064	37.7316	0.397084	0.531224	0.620872	Slc38a3	n.s.
ENSMUSG00000010066	36.0314	-1.85632	0.000840386	0.0022586	Cacna2d2	DOWN
ENSMUSG00000010067	645.545	1.11046	1.55747e-10	1.23206e-09	Rassf1	UP
ENSMUSG00000010080	68.8881	3.02765	0.032384	0.0586911	Epn3	n.s.
ENSMUSG00000010086	11.6427	0.264056	0.81533	0.865717	Rnf112	n.s.
ENSMUSG00000010095	2201.82	0.960879	8.58845e-13	8.92796e-12	Slc3a2	UP
ENSMUSG00000010097	2506.06	-0.0136589	0.917109	0.942988	Nxf1	n.s.
ENSMUSG00000010122	11.7617	1.18747	0.242919	0.331165	Slc47a1	n.s.
ENSMUSG00000010136	16.0151	-1.69748	0.0186328	0.0361827	Pifo	DOWN
ENSMUSG00000010154	34.1092	1.02316	0.169051	0.245322	Spire2	n.s.
ENSMUSG00000010175	115.994	-2.794	8.60289e-14	9.98875e-13	Prox1	DOWN
ENSMUSG00000010205	1278.84	0.378636	0.00603832	0.0132763	Raver1	UP
ENSMUSG00000010307	47.2255	-0.886967	0.140855	0.210479	Tmem86a	n.s.
ENSMUSG00000010358	27.4893	2.59518	0.000741733	0.00201952	Ifi35	UP
ENSMUSG00000010362	316.558	0.107817	0.672881	0.745898	Rdm1	n.s.
ENSMUSG00000010376	2857.3	-1.15905	2.58676e-31	1.23792e-29	Nedd8	DOWN
ENSMUSG00000010392	587.718	-0.124652	0.447586	0.544991	Gosr1	n.s.
ENSMUSG00000010406	659.692	-1.37193	1.95954e-19	3.82686e-18	Mrpl52	DOWN
ENSMUSG00000010453	788.101	-0.232419	0.224192	0.310334	Kansl3	n.s.
ENSMUSG00000010461	114.438	-3.87116	1.70742e-21	3.99551e-20	Eya4	DOWN
ENSMUSG00000010476	126.363	-2.49235	6.72333e-06	2.73778e-05	Ebf3	DOWN
ENSMUSG00000010505	56.5653	-4.35616	1.92217e-14	2.40532e-13	Myt1	DOWN
ENSMUSG00000010517	1183.36	1.49005	4.54641e-06	1.89937e-05	Faf1	UP
ENSMUSG00000010554	1456.78	-0.0418481	0.726132	0.789773	Mettl16	n.s.
ENSMUSG00000010592	42.4265	3.37079	2.7539e-08	1.61732e-07	Dazl	UP
ENSMUSG00000010608	5860.88	0.065151	0.564951	0.65091	Rbm25	n.s.
ENSMUSG00000010609	98.3897	1.21415	0.00157514	0.0039683	Psen2	UP
ENSMUSG00000010660	205.081	1.1758	7.19942e-06	2.91934e-05	Plcd1	UP
ENSMUSG00000010663	2406.13	-0.449781	0.00733753	0.0157849	Fads1	DOWN
ENSMUSG00000010721	105.302	-0.833631	0.0169754	0.0332866	Lmbr1	DOWN
ENSMUSG00000010755	1522.69	0.679858	3.26235e-06	1.40207e-05	Cars	UP
ENSMUSG00000010760	294.62	2.3129	0.00540804	0.0120451	Phlda2	UP
ENSMUSG00000010803	10.7159	-0.808077	0.599441	0.680981	Gabra1	n.s.
ENSMUSG00000010830	145.244	-0.233909	0.374253	0.473247	Kdelr3	n.s.
ENSMUSG00000010911	381.473	-0.315592	0.0836455	0.134746	Apip	n.s.
ENSMUSG00000010914	796.583	0.00183405	0.989758	0.993682	Pdhx	n.s.
ENSMUSG00000010936	1264.64	1.35861	1.98624e-14	2.47384e-13	Vac14	UP
ENSMUSG00000011034	13.353	3.79465	0.00112099	0.00292471	Slc5a1	UP
ENSMUSG00000011096	595.721	0.614213	0.00145687	0.00370371	Akt1s1	UP
ENSMUSG00000011114	2916.49	0.727768	2.47683e-12	2.43196e-11	Tbrg1	UP
ENSMUSG00000011148	63.8793	0.879916	0.0133385	0.0268183	Adssl1	UP
ENSMUSG00000011158	336.825	-0.21703	0.453288	0.549992	Brf1	n.s.
ENSMUSG00000011171	23.8954	-4.20942	8.02309e-05	0.000266283	Vipr2	DOWN
ENSMUSG00000011179	4381.97	1.59821	0.00035459	0.00103097	Odc1	UP
ENSMUSG00000011254	609.736	0.39837	0.0105264	0.0217426	Thg1l	UP
ENSMUSG00000011256	226.496	1.80018	5.42865e-09	3.51671e-08	Adam19	UP
ENSMUSG00000011257	1196.15	0.113975	0.472892	0.567428	Pabpc4	n.s.
ENSMUSG00000011306	1122.04	0.0137474	0.938308	0.958199	Sugp1	n.s.
ENSMUSG00000011589	506.403	-0.501157	0.00637422	0.0139398	Fsd1	DOWN
ENSMUSG00000011658	282.771	-1.4506	2.27464e-10	1.76007e-09	Fuz	DOWN
ENSMUSG00000011752	16091	1.00722	3.84399e-15	5.1629e-14	Pgam1	UP
ENSMUSG00000011831	452.39	0.731668	0.00650734	0.0141842	Evi5	UP
ENSMUSG00000011832	134.361	-0.719921	0.0370268	0.0660558	Evi5l	n.s.
ENSMUSG00000011837	485.927	-0.462293	0.0265737	0.0493393	Snapc2	DOWN
ENSMUSG00000011877	412.523	-1.10012	3.5621e-06	1.51679e-05	Git1	DOWN
ENSMUSG00000011884	918.33	0.480599	0.0176883	0.0345506	Gltp	UP
ENSMUSG00000011958	1424.63	-0.11582	0.343078	0.44052	Bnip2	n.s.
ENSMUSG00000011960	931.687	-0.266529	0.0470097	0.0814334	Ccnt1	n.s.
ENSMUSG00000012076	487.079	-0.058974	0.765794	0.825215	Brms1l	n.s.
ENSMUSG00000012114	620.297	-0.00450763	0.977101	0.985168	Med15	n.s.
ENSMUSG00000012117	470.254	-0.539688	0.000592953	0.00164823	Dhdds	DOWN
ENSMUSG00000012123	86.5853	2.36828	2.9794e-10	2.25771e-09	Crybg2	UP
ENSMUSG00000012126	41.9105	-1.86094	3.20148e-05	0.000114763	Ubxn11	DOWN
ENSMUSG00000012296	716.207	-0.0602767	0.718912	0.783505	Tjap1	n.s.
ENSMUSG00000012396	367.696	2.90422	3.38678e-19	1.18154e-17	Nanog	UP
ENSMUSG00000012405	10167.3	-0.0633323	0.652821	0.728112	Rpl15	n.s.
ENSMUSG00000012422	3521.36	0.0147653	0.901985	0.931353	Tmem167	n.s.
ENSMUSG00000012443	2070.25	0.161965	0.410748	0.510385	Kif11	n.s.
ENSMUSG00000012483	1139.48	-0.69754	3.763e-06	1.59645e-05	Rpa3	DOWN
ENSMUSG00000012519	38.1559	3.42271	0.000386073	0.00111609	Mlkl	UP
ENSMUSG00000012520	45.5	1.20392	0.0231465	0.0439044	Phox2b	UP
ENSMUSG00000012535	3248.39	0.696875	3.87092e-08	2.2314e-07	Tnpo3	UP
ENSMUSG00000012609	252.7	0.266578	0.212316	0.296561	Ttll5	n.s.
ENSMUSG00000012848	11738.8	0.0668443	0.670347	0.74421	Rps5	n.s.
ENSMUSG00000013033	895.575	-0.264309	0.115248	0.178008	Adgrl1	n.s.
ENSMUSG00000013076	504.292	-0.489279	0.0189515	0.0367141	Amotl1	DOWN
ENSMUSG00000013150	403.077	-0.420937	0.018637	0.036184	Gfod2	DOWN
ENSMUSG00000013155	456.245	-0.342374	0.0840031	0.135205	Enkd1	n.s.
ENSMUSG00000013160	1163.41	0.842413	4.93273e-06	2.05269e-05	Atp6v0d1	UP
ENSMUSG00000013236	2049.88	-0.732331	0.000195293	0.000597751	Ptprs	DOWN
ENSMUSG00000013465	1484.18	0.00754958	0.957816	0.972092	Nelfb	n.s.
ENSMUSG00000013539	310.74	-0.23334	0.231935	0.319182	Tango2	n.s.
ENSMUSG00000013593	2651.06	-0.191789	0.0841983	0.135413	Ndufs2	n.s.
ENSMUSG00000013611	7.70955	2.36148	0.0386902	0.0686393	Snx31	n.s.
ENSMUSG00000013622	641.65	0.160527	0.310028	0.405533	Atraid	n.s.
ENSMUSG00000013629	2753.07	0.58941	4.40295e-06	1.84379e-05	Cad	UP
ENSMUSG00000013646	615.666	-0.182564	0.427191	0.526323	Sh3bp5l	n.s.
ENSMUSG00000013662	2451.65	0.422217	0.000595314	0.00165393	Atad1	UP
ENSMUSG00000013663	6526.87	0.732429	1.23351e-07	6.59525e-07	Pten	UP
ENSMUSG00000013701	5902.78	0.271454	0.00102953	0.00271003	Timm23	UP
ENSMUSG00000013736	1977.58	0.478004	4.539e-05	0.000158002	Trnt1	UP
ENSMUSG00000013787	1161.53	-0.368824	0.012212	0.0248401	Ehmt2	DOWN
ENSMUSG00000013822	1715.05	-0.45443	0.000213752	0.000649385	Elof1	DOWN
ENSMUSG00000013833	677.296	-0.0821128	0.663141	0.737873	Med16	n.s.
ENSMUSG00000013846	22.0946	0.0754241	0.913052	0.940222	St3gal1	n.s.
ENSMUSG00000013858	222.137	-0.757706	0.00158954	0.00399983	Tmem259	DOWN
ENSMUSG00000013878	334.545	0.0893066	0.595467	0.677763	Rnf170	n.s.
ENSMUSG00000013921	844.103	-1.28206	1.82501e-23	4.84722e-22	Clip3	DOWN
ENSMUSG00000013973	558.975	0.398366	0.0305567	0.0558079	Dedd	n.s.
ENSMUSG00000013997	566.426	-0.0914419	0.634091	0.711511	Nit1	n.s.
ENSMUSG00000014030	21.5418	-2.27525	0.0100618	0.0208702	Pax5	DOWN
ENSMUSG00000014039	222.481	-0.118575	0.672569	0.74563	Prdm15	n.s.
ENSMUSG00000014074	465.726	-0.0911671	0.652617	0.728062	Rnf168	n.s.
ENSMUSG00000014075	331.929	-0.398468	0.0500732	0.0860387	Tctex1d2	n.s.
ENSMUSG00000014077	1139.67	-0.064677	0.602798	0.683618	Chp1	n.s.
ENSMUSG00000014177	882.815	0.0511005	0.808323	0.860397	Tvp23b	n.s.
ENSMUSG00000014195	4445.64	-0.168251	0.135414	0.203399	Dnajc7	n.s.
ENSMUSG00000014226	9517.41	0.354836	8.26351e-06	3.3079e-05	Cacybp	UP
ENSMUSG00000014232	321.637	-0.737388	8.93837e-05	0.000293816	Cluap1	DOWN
ENSMUSG00000014243	359.837	0.891677	0.000397189	0.00114511	Zswim7	UP
ENSMUSG00000014245	204.945	0.203589	0.384256	0.483117	Pigl	n.s.
ENSMUSG00000014294	1817.06	-0.69939	0.000600156	0.00166651	Ndufa2	DOWN
ENSMUSG00000014301	140.133	0.738092	0.0422757	0.0742007	Pam16	n.s.
ENSMUSG00000014303	261.147	-1.66285	4.68567e-10	3.4642e-09	Glis2	DOWN
ENSMUSG00000014313	5568.1	-0.0330457	0.843514	0.886311	Cox6c	n.s.
ENSMUSG00000014329	64.7883	-2.00207	1.38346e-05	5.30226e-05	Bicc1	DOWN
ENSMUSG00000014349	971.092	0.801517	0.00258333	0.00622343	Ube2z	UP
ENSMUSG00000014353	427.363	0.150408	0.53592	0.624574	Tmem87b	n.s.
ENSMUSG00000014355	2195.55	-0.0358013	0.82652	0.874684	Anapc1	n.s.
ENSMUSG00000014361	49.2075	-0.221512	0.607277	0.687596	Mertk	n.s.
ENSMUSG00000014402	3223.28	-0.113112	0.237779	0.325453	Tsg101	n.s.
ENSMUSG00000014418	256.841	0.143114	0.53293	0.622113	Hps5	n.s.
ENSMUSG00000014426	897.913	0.324162	0.0586065	0.0987526	Map3k4	n.s.
ENSMUSG00000014444	454.077	3.37227	4.42034e-24	1.21035e-22	Piezo1	UP
ENSMUSG00000014470	246.836	0.807882	0.0274188	0.050744	Rnf166	n.s.
ENSMUSG00000014498	39.0848	-0.914591	0.0812796	0.131513	Ankrd52	n.s.
ENSMUSG00000014504	3022.29	0.0111142	0.921732	0.946312	Srp19	n.s.
ENSMUSG00000014547	319.782	-1.80719	5.42799e-11	4.57312e-10	Wdfy2	DOWN
ENSMUSG00000014550	569.693	-0.196574	0.324691	0.420981	Rbsn	n.s.
ENSMUSG00000014551	1065.82	-0.360865	0.00803812	0.0170931	Mrps25	DOWN
ENSMUSG00000014554	387.291	-0.0366258	0.861939	0.899267	Dguok	n.s.
ENSMUSG00000014599	111.813	-1.23129	0.00117717	0.00306077	Csf1	DOWN
ENSMUSG00000014601	1181.41	-0.492463	4.94675e-05	0.000171242	Strip1	DOWN
ENSMUSG00000014602	1454.65	0.596958	0.000682755	0.00187334	Kif1a	UP
ENSMUSG00000014606	1886.35	0.153374	0.46669	0.561953	Slc25a11	n.s.
ENSMUSG00000014633	411.448	-0.730153	0.00109364	0.00286177	Cmc2	DOWN
ENSMUSG00000014668	803.483	0.437426	0.0280572	0.0517951	Chfr	n.s.
ENSMUSG00000014748	1320.65	-0.0504078	0.682494	0.753284	Tex261	n.s.
ENSMUSG00000014763	552.591	-0.313505	0.113608	0.175713	Fam120b	n.s.
ENSMUSG00000014767	1167.4	0.075692	0.528819	0.618633	Tbp	n.s.
ENSMUSG00000014769	7004.34	-0.368889	0.00808583	0.0171849	Psmb1	DOWN
ENSMUSG00000014771	579.14	0.771378	0.00308691	0.00730572	Pdcd2	UP
ENSMUSG00000014773	745.462	-1.9926	4.45532e-24	1.2168e-22	Dll1	DOWN
ENSMUSG00000014778	81.0865	-0.948367	0.0192124	0.0371654	Fhod1	DOWN
ENSMUSG00000014782	16.6867	-1.88364	0.00426	0.00976234	Plekhg4	DOWN
ENSMUSG00000014791	64.6556	2.33877	3.19101e-09	2.12948e-08	Elmo3	UP
ENSMUSG00000014813	36.4751	-1.96911	0.00535053	0.011932	Stc1	DOWN
ENSMUSG00000014846	150.284	-2.35491	3.08107e-16	4.62988e-15	Tppp3	DOWN
ENSMUSG00000014850	810.788	-0.0125277	0.937158	0.957159	Msh3	n.s.
ENSMUSG00000014856	741.669	0.266807	0.158926	0.232823	Tmem208	n.s.
ENSMUSG00000014859	2783.89	1.42745	8.72117e-09	5.4663e-08	E2f4	UP
ENSMUSG00000014867	4031.39	0.619877	3.24394e-08	1.88842e-07	Surf4	UP
ENSMUSG00000014873	613.749	0.5771	1.69573e-05	6.37939e-05	Surf2	UP
ENSMUSG00000014905	314.608	0.101501	0.657652	0.73284	Dnajb9	n.s.
ENSMUSG00000014907	310.13	0.836209	0.00447509	0.0101937	Naf1	UP
ENSMUSG00000014932	648.6	0.328625	0.112471	0.174259	Yes1	n.s.
ENSMUSG00000014956	6236.73	-0.18415	0.2339	0.321225	Ppp1cb	n.s.
ENSMUSG00000014959	2502.69	0.319974	0.00891636	0.0186876	Gorasp2	UP
ENSMUSG00000014980	813.797	0.474124	0.00043066	0.00123258	Tsen15	UP
ENSMUSG00000015002	2021.35	0.64521	0.000653132	0.00179857	Efr3a	UP
ENSMUSG00000015013	408.252	0.628761	0.00328691	0.0077411	Trappc2l	UP
ENSMUSG00000015016	108.111	0.252122	0.452445	0.549157	Acsf3	n.s.
ENSMUSG00000015027	111.29	0.439171	0.124329	0.189482	Galns	n.s.
ENSMUSG00000015053	137.54	1.79056	0.000445015	0.00127127	Gata2	UP
ENSMUSG00000015083	23.4074	-0.317476	0.612436	0.691962	C8g	n.s.
ENSMUSG00000015085	12.4505	1.98196	0.0840215	0.135208	Entpd2	n.s.
ENSMUSG00000015087	966.54	0.0125323	0.938857	0.958495	Rabl6	n.s.
ENSMUSG00000015092	2439.79	-0.108961	0.446217	0.543585	Edf1	n.s.
ENSMUSG00000015094	459.915	-0.744585	0.000148741	0.000466695	Npdc1	DOWN
ENSMUSG00000015095	677.502	-0.529178	2.39967e-05	8.77896e-05	Fbxw5	DOWN
ENSMUSG00000015112	1543.19	1.31043	6.13332e-30	2.61688e-28	Slc25a13	UP
ENSMUSG00000015120	7696.28	0.0483	0.542522	0.630538	Ube2i	n.s.
ENSMUSG00000015126	895.736	-0.282989	0.0987876	0.155851	Tsr3	n.s.
ENSMUSG00000015127	137.37	0.946663	0.0011554	0.00300857	Unkl	UP
ENSMUSG00000015133	30.4271	0.00471884	0.993415	0.996228	Lrrk1	n.s.
ENSMUSG00000015143	753.052	0.779643	1.20945e-07	6.47967e-07	Actn1	UP
ENSMUSG00000015149	670.143	-0.150383	0.330194	0.42723	Sirt2	n.s.
ENSMUSG00000015165	5905.28	-0.463093	1.01072e-05	3.97701e-05	Hnrnpl	DOWN
ENSMUSG00000015176	4688.51	0.677639	4.4167e-13	4.7541e-12	Nolc1	UP
ENSMUSG00000015189	316.341	-0.562457	0.0728469	0.119396	Casd1	n.s.
ENSMUSG00000015202	326.978	0.600189	0.000977216	0.00258901	Cnksr3	UP
ENSMUSG00000015214	115.609	0.0315946	0.939497	0.958718	Mtmr1	n.s.
ENSMUSG00000015217	7848.94	-2.08473	8.98035e-62	1.7668e-59	Hmgb3	DOWN
ENSMUSG00000015222	866.128	-2.84905	2.72757e-32	1.37989e-30	Map2	DOWN
ENSMUSG00000015243	61.5999	-1.5854	0.00025867	0.000769993	Abca1	DOWN
ENSMUSG00000015247	1056.03	0.0791186	0.497399	0.589773	Nipsnap3b	n.s.
ENSMUSG00000015290	1000.82	-0.120031	0.343227	0.440658	Ubl4a	n.s.
ENSMUSG00000015291	2378.75	-0.391886	0.0138265	0.0277103	Gdi1	DOWN
ENSMUSG00000015305	134.163	-0.293239	0.424361	0.523564	Sash1	n.s.
ENSMUSG00000015312	156.643	3.00496	2.91114e-18	5.20672e-17	Gadd45b	UP
ENSMUSG00000015335	575.906	1.35047	3.59923e-16	5.31825e-15	Zdhhc12	UP
ENSMUSG00000015337	94.0811	0.956165	0.0897219	0.143232	Endog	n.s.
ENSMUSG00000015341	3180.54	0.131428	0.434994	0.532908	Golga7	n.s.
ENSMUSG00000015342	42.7427	1.20302	0.0115808	0.0236558	Xk	UP
ENSMUSG00000015354	154.194	1.19846	2.46956e-05	9.01292e-05	Pcolce2	UP
ENSMUSG00000015357	1246.83	0.15619	0.256522	0.346694	Clpx	n.s.
ENSMUSG00000015363	587.116	-0.336988	0.0446468	0.0777332	Trabd	n.s.
ENSMUSG00000015365	44.0246	5.03712	2.09917e-11	1.85075e-10	Mov10l1	UP
ENSMUSG00000015377	182.9	-0.787553	0.00380334	0.00881664	Dennd6b	DOWN
ENSMUSG00000015461	1039.95	-0.234304	0.205649	0.288882	Atf6b	n.s.
ENSMUSG00000015467	6.93921	-1.9395	0.0954848	0.151317	Egfl8	n.s.
ENSMUSG00000015468	23.9516	-1.20119	0.0896021	0.143105	Notch4	n.s.
ENSMUSG00000015474	197.616	-0.698295	0.00205725	0.00506283	Ppt2	DOWN
ENSMUSG00000015478	1655.2	-0.563236	4.95386e-06	2.05988e-05	Rnf5	DOWN
ENSMUSG00000015488	752.454	-1.42787	6.86941e-20	1.39276e-18	Cacfd1	DOWN
ENSMUSG00000015501	54.4174	0.137837	0.811412	0.862994	Hivep2	n.s.
ENSMUSG00000015522	868.176	0.929906	9.80356e-11	7.96886e-10	Arnt	UP
ENSMUSG00000015536	659.925	-0.772554	2.561e-09	1.73189e-08	Mocs2	DOWN
ENSMUSG00000015542	213.228	-0.751918	0.0217978	0.0415762	Nat9	DOWN
ENSMUSG00000015568	286.462	0.45635	0.0319419	0.0579691	Lpl	n.s.
ENSMUSG00000015599	31.2836	-2.35211	0.000127726	0.00040725	Ttbk1	DOWN
ENSMUSG00000015605	157.703	1.09229	0.00377385	0.00875784	Srf	UP
ENSMUSG00000015619	63.9755	1.64845	3.66214e-05	0.00013021	Gata3	UP
ENSMUSG00000015647	554.515	1.89665	6.53634e-19	1.23124e-17	Lama5	UP
ENSMUSG00000015652	145.79	-0.209321	0.472528	0.567119	Steap1	n.s.
ENSMUSG00000015656	27566.4	0.36566	0.000259755	0.000772576	Hspa8	UP
ENSMUSG00000015659	94.3474	1.38003	0.00105321	0.00276689	Serac1	UP
ENSMUSG00000015668	1223.68	-0.161258	0.322348	0.418914	Pdzd11	n.s.
ENSMUSG00000015671	7567.33	0.202372	0.0365613	0.0653368	Psma2	n.s.
ENSMUSG00000015672	1206.25	-0.26859	0.0514701	0.0881538	Mrpl32	n.s.
ENSMUSG00000015697	1312.9	0.0946618	0.477725	0.57187	Setdb1	n.s.
ENSMUSG00000015709	333.591	-2.56917	2.17434e-44	2.11929e-42	Arnt2	DOWN
ENSMUSG00000015711	590.212	0.920765	1.31963e-08	8.08985e-08	Prune1	UP
ENSMUSG00000015714	1663.61	0.523655	0.00576754	0.0127363	Cers2	UP
ENSMUSG00000015733	4740.74	0.25227	0.045334	0.0787855	Capza2	n.s.
ENSMUSG00000015745	211.116	-2.09235	1.55706e-18	2.8521e-17	Plekho1	DOWN
ENSMUSG00000015747	319.043	-0.146009	0.450953	0.547785	Vps45	n.s.
ENSMUSG00000015748	1411.28	0.365275	0.00291137	0.00691492	Prpf3	UP
ENSMUSG00000015749	7840.03	-0.623667	1.66104e-05	6.26219e-05	Anp32e	DOWN
ENSMUSG00000015750	920.248	0.229845	0.184963	0.264333	Aph1a	n.s.
ENSMUSG00000015755	818.34	-0.772304	1.46995e-06	6.69957e-06	Tab2	DOWN
ENSMUSG00000015757	1496.53	0.106781	0.387908	0.486705	Ppil4	n.s.
ENSMUSG00000015759	2056.61	-0.971119	6.24203e-20	1.27775e-18	Cnih1	DOWN
ENSMUSG00000015766	370.673	1.53614	1.4119e-13	1.59236e-12	Eps8	UP
ENSMUSG00000015776	1076.15	-0.189168	0.0999065	0.157222	Med22	n.s.
ENSMUSG00000015790	403.746	0.14196	0.428246	0.527194	Surf1	n.s.
ENSMUSG00000015804	2246.77	-0.355818	0.00163923	0.00410819	Med28	DOWN
ENSMUSG00000015806	2563.1	0.561168	2.46133e-06	1.07879e-05	Qdpr	UP
ENSMUSG00000015837	4158.81	1.2876	1.78299e-16	2.72946e-15	Sqstm1	UP
ENSMUSG00000015839	1104.49	1.62166	6.11669e-23	1.56587e-21	Nfe2l2	UP
ENSMUSG00000015843	47.8692	0.695872	0.107287	0.167104	Rxrg	n.s.
ENSMUSG00000015846	294.595	-1.66467	3.80414e-17	6.28541e-16	Rxra	DOWN
ENSMUSG00000015869	2810.26	0.474727	6.9544e-06	2.82321e-05	Prpsap1	UP
ENSMUSG00000015880	2271.92	0.316084	0.0505779	0.0868217	Ncapg	n.s.
ENSMUSG00000015882	540.946	-1.04503	3.78572e-08	2.18584e-07	Lcorl	DOWN
ENSMUSG00000015889	1486.6	-0.451784	0.00110144	0.00287723	Lta4h	DOWN
ENSMUSG00000015932	11995.5	1.47622	1.64101e-24	4.72468e-23	Dstn	UP
ENSMUSG00000015937	3669.3	-1.73292	3.96767e-17	6.51508e-16	H2afy	DOWN
ENSMUSG00000015943	596.369	-0.511088	0.0152918	0.0303098	Bola1	DOWN
ENSMUSG00000015944	432.827	-0.373773	0.0861856	0.138355	Castor2	n.s.
ENSMUSG00000015961	2657.74	0.4692	0.000171301	0.000529811	Adss	UP
ENSMUSG00000015970	19.3655	3.351	5.38529e-05	0.000184977	Chdh	UP
ENSMUSG00000015971	1033.86	0.264455	0.0172073	0.0337039	Actr8	UP
ENSMUSG00000015981	17.0902	1.66564	0.0976018	0.154277	Stk32c	n.s.
ENSMUSG00000015994	2290.25	0.735801	1.66311e-06	7.52827e-06	Fnta	UP
ENSMUSG00000016018	2508.74	0.523921	0.00296942	0.00704491	Mtrex	UP
ENSMUSG00000016028	154.906	-2.86087	4.66766e-19	8.85522e-18	Celsr1	DOWN
ENSMUSG00000016128	37.5859	2.04068	0.0014768	0.00374541	Stard13	UP
ENSMUSG00000016179	133.375	-4.09912	1.06789e-31	5.25242e-30	Camk1g	DOWN
ENSMUSG00000016181	239.756	0.0380286	0.868696	0.905339	Diexf	n.s.
ENSMUSG00000016200	147.609	-0.370097	0.1565	0.229896	Syt14	n.s.
ENSMUSG00000016239	23.3391	1.34906	0.0615374	0.102924	Lonrf3	n.s.
ENSMUSG00000016253	1668.85	-0.431362	0.000610323	0.00168988	Nelfcd	DOWN
ENSMUSG00000016256	1078.24	1.30117	2.43173e-15	3.3164e-14	Ctsz	UP
ENSMUSG00000016257	1937.24	0.250857	0.0127177	0.0257358	Prelid3b	UP
ENSMUSG00000016262	145.808	1.92799	3.69839e-07	1.84123e-06	Sertad4	UP
ENSMUSG00000016308	1562.44	0.261869	0.0987024	0.155812	Ube2a	n.s.
ENSMUSG00000016319	13886.9	0.21451	0.0667674	0.110661	Slc25a5	n.s.
ENSMUSG00000016344	1146.55	-1.2403	2.08894e-16	3.17042e-15	Ppdpf	DOWN
ENSMUSG00000016346	25.1703	-1.67352	0.00697982	0.0150841	Kcnq2	DOWN
ENSMUSG00000016382	2866.32	0.319294	0.154341	0.227134	Pls3	n.s.
ENSMUSG00000016386	165.349	-0.302455	0.249697	0.339013	Mpped2	n.s.
ENSMUSG00000016409	649.665	-0.145765	0.412918	0.512422	Nkap	n.s.
ENSMUSG00000016427	1623.64	-0.415017	0.00637915	0.0139449	Ndufa1	DOWN
ENSMUSG00000016458	15.5216	1.21566	0.118769	0.182553	Wt1	n.s.
ENSMUSG00000016477	699.768	-0.892798	1.21965e-10	9.79408e-10	E2f3	DOWN
ENSMUSG00000016487	941.446	0.715361	0.000212757	0.000646548	Ppfibp1	UP
ENSMUSG00000016495	431.269	-0.406377	0.0560155	0.0948835	Plgrkt	n.s.
ENSMUSG00000016496	13.0894	1.81768	0.111578	0.173027	Cd274	n.s.
ENSMUSG00000016503	1253.09	-0.0102523	0.947067	0.964313	Gtf3a	n.s.
ENSMUSG00000016510	272.831	0.397142	0.0655703	0.108881	Mtif3	n.s.
ENSMUSG00000016520	252.271	0.306829	0.232483	0.319894	Lnx2	n.s.
ENSMUSG00000016526	687.613	0.102835	0.484144	0.577732	Dyrk3	n.s.
ENSMUSG00000016528	650.248	-1.65772	2.55335e-16	3.85324e-15	Mapkapk2	DOWN
ENSMUSG00000016534	1702.6	-0.103425	0.581917	0.665907	Lamp2	n.s.
ENSMUSG00000016541	8319.37	0.109313	0.243477	0.331671	Atxn10	n.s.
ENSMUSG00000016552	241.638	0.527226	0.0642601	0.107023	Foxred2	n.s.
ENSMUSG00000016554	4821.76	0.250902	0.0127573	0.025811	Eif3d	UP
ENSMUSG00000016559	37584.8	-0.350736	1.74706e-05	6.55164e-05	H3f3b	DOWN
ENSMUSG00000016619	2455.51	0.131171	0.141343	0.210992	Nup50	n.s.
ENSMUSG00000016637	1020.49	-1.79129	4.69568e-34	2.62563e-32	Ift27	DOWN
ENSMUSG00000016664	1354.74	0.714057	8.55282e-08	4.69345e-07	Pacsin2	UP
ENSMUSG00000016757	1212.11	0.0942382	0.479565	0.573534	Ttll12	n.s.
ENSMUSG00000016763	307.949	-3.44176	1.61718e-24	4.69425e-23	Scube1	DOWN
ENSMUSG00000016831	923.123	-0.510466	0.00219523	0.00536512	Tox4	DOWN
ENSMUSG00000016833	2028.15	-0.540568	3.93253e-06	1.66318e-05	Mrps18c	DOWN
ENSMUSG00000016918	1432.39	0.854748	9.49937e-13	9.84598e-12	Sulf1	UP
ENSMUSG00000016921	6241.48	0.0272988	0.842676	0.885956	Srsf6	n.s.
ENSMUSG00000016933	667.162	0.230029	0.37925	0.478237	Plcg1	n.s.
ENSMUSG00000016940	124.698	-1.62859	1.25064e-05	4.83685e-05	Kctd2	DOWN
ENSMUSG00000016946	1435.82	1.00666	5.62907e-10	4.12721e-09	Kctd5	UP
ENSMUSG00000016984	640.211	0.548444	0.0993895	0.156594	Etaa1	n.s.
ENSMUSG00000016995	10.2205	-0.994285	0.221497	0.307202	Matn4	n.s.
ENSMUSG00000017009	969.772	1.38054	1.11979e-11	1.02117e-10	Sdc4	UP
ENSMUSG00000017119	1365.21	0.253723	0.0988044	0.155851	Nbr1	n.s.
ENSMUSG00000017132	173.8	-1.30211	8.05923e-06	3.23587e-05	Cyth1	DOWN
ENSMUSG00000017144	2200.96	-0.496421	0.000745887	0.00202979	Rnd3	DOWN
ENSMUSG00000017146	716.415	-0.519957	0.000220929	0.00066985	Brca1	DOWN
ENSMUSG00000017176	820.727	-0.897824	7.92822e-07	3.7636e-06	Nt5c3b	DOWN
ENSMUSG00000017210	944.821	-0.474162	0.00175474	0.00437305	Med24	DOWN
ENSMUSG00000017221	3652.43	0.183617	0.135053	0.202964	Psmd3	n.s.
ENSMUSG00000017264	1642.58	0.359832	0.00226361	0.00551826	Exosc10	UP
ENSMUSG00000017286	1190.46	-0.384408	0.0125938	0.0255046	Glod4	DOWN
ENSMUSG00000017288	501.539	-0.147454	0.459977	0.555823	Vps53	n.s.
ENSMUSG00000017291	1706.46	-0.858347	1.94902e-06	8.70384e-06	Taok1	DOWN
ENSMUSG00000017299	616.851	-0.0128548	0.972065	0.981786	Dnttip1	n.s.
ENSMUSG00000017300	34.6391	2.83924	0.000885	0.00236653	Tnnc2	UP
ENSMUSG00000017307	165.317	0.311719	0.306788	0.402087	Acot8	n.s.
ENSMUSG00000017314	149.82	-1.97119	2.44314e-08	1.4412e-07	Mpp2	DOWN
ENSMUSG00000017344	92.2756	-10.1509	4.46351e-10	3.30917e-09	Vtn	DOWN
ENSMUSG00000017376	657.365	-0.790786	0.000253036	0.000754704	Nlk	DOWN
ENSMUSG00000017386	837.586	0.655211	0.044402	0.0773322	Traf4	n.s.
ENSMUSG00000017390	188.538	2.64834	1.53417e-11	1.37197e-10	Aldoc	UP
ENSMUSG00000017400	21.5586	1.64976	0.0139513	0.0279447	Stac2	UP
ENSMUSG00000017404	14154.9	-0.238352	0.230974	0.318106	Rpl19	n.s.
ENSMUSG00000017405	130.194	0.871097	0.0184345	0.0358303	Nek8	UP
ENSMUSG00000017418	711.742	-1.31261	6.73879e-10	4.89692e-09	Arl5b	DOWN
ENSMUSG00000017421	5865.13	-0.113745	0.386786	0.485781	Zfp207	n.s.
ENSMUSG00000017428	4241.34	-0.0872815	0.52714	0.617049	Psmd11	n.s.
ENSMUSG00000017453	473.162	0.460791	0.041434	0.0728921	Pipox	n.s.
ENSMUSG00000017466	194.492	-1.63552	3.16356e-07	1.58878e-06	Timp2	DOWN
ENSMUSG00000017478	1690.32	0.445213	0.0189115	0.0366502	Zc3h18	UP
ENSMUSG00000017485	1823.87	-1.07174	6.65537e-06	2.71218e-05	Top2b	DOWN
ENSMUSG00000017493	801.203	-1.69243	8.41829e-13	8.77683e-12	Igfbp4	DOWN
ENSMUSG00000017499	1407.92	-0.0662248	0.652638	0.728062	Cdc6	n.s.
ENSMUSG00000017548	1330.09	0.284445	0.211265	0.295395	Suz12	n.s.
ENSMUSG00000017550	804.61	-0.742853	1.27731e-05	4.92982e-05	Atad5	DOWN
ENSMUSG00000017561	864.971	1.28426	2.17025e-16	3.28443e-15	Crlf3	UP
ENSMUSG00000017615	2347.07	-0.722723	2.62293e-08	1.54297e-07	Tnfaip1	DOWN
ENSMUSG00000017631	604.679	-0.182991	0.31471	0.410797	Abr	n.s.
ENSMUSG00000017652	89.4931	2.19483	2.41419e-10	1.85554e-09	Cd40	UP
ENSMUSG00000017664	609.129	-0.0646553	0.721188	0.785514	Slc35c2	n.s.
ENSMUSG00000017670	998.381	-0.501301	0.0032008	0.00755674	Elmo2	DOWN
ENSMUSG00000017677	2905.81	-0.924615	3.75277e-13	4.06831e-12	Wsb1	DOWN
ENSMUSG00000017679	270.599	-0.147186	0.556608	0.643111	Ttpal	n.s.
ENSMUSG00000017686	1178.76	-0.0258808	0.86029	0.898454	Rhot1	n.s.
ENSMUSG00000017697	161.746	-0.0945928	0.682522	0.753284	Ada	n.s.
ENSMUSG00000017707	1779.6	0.190387	0.0933987	0.148499	Serinc3	n.s.
ENSMUSG00000017713	20.8127	-3.44605	0.000408342	0.00117535	Tha1	DOWN
ENSMUSG00000017715	687.347	0.306804	0.121303	0.185731	Pgs1	n.s.
ENSMUSG00000017716	4314.55	-0.288197	0.0367134	0.0655535	Birc5	n.s.
ENSMUSG00000017718	44.2373	-0.670705	0.0996811	0.156963	Afmid	n.s.
ENSMUSG00000017721	620.65	-0.00993697	0.95641	0.971034	Pigt	n.s.
ENSMUSG00000017723	76.111	1.66433	9.08313e-06	3.6115e-05	Wfdc2	UP
ENSMUSG00000017724	267.274	0.657729	0.114171	0.176507	Etv4	n.s.
ENSMUSG00000017740	19.0864	-1.17227	0.112937	0.174778	Slc12a5	n.s.
ENSMUSG00000017747	74.5294	1.00867	0.00762951	0.0163112	Ghdc	UP
ENSMUSG00000017754	557.936	0.333412	0.0537767	0.0915436	Pltp	n.s.
ENSMUSG00000017760	1421	0.8779	1.28568e-09	9.03378e-09	Ctsa	UP
ENSMUSG00000017764	714.216	1.04077	3.1555e-17	5.24633e-16	Zswim1	UP
ENSMUSG00000017765	374.454	1.82485	1.25944e-11	1.14069e-10	Slc12a4	UP
ENSMUSG00000017774	830.436	2.28573	6.57876e-29	2.66766e-27	Myo1c	UP
ENSMUSG00000017776	1785.19	-0.398843	0.0763733	0.124484	Crk	n.s.
ENSMUSG00000017778	6721.53	-0.0131013	0.929007	0.951848	Cox7c	n.s.
ENSMUSG00000017801	613.887	0.784033	0.000110891	0.000357219	Mlx	UP
ENSMUSG00000017802	474.543	-0.163377	0.376822	0.475854	Retreg3	n.s.
ENSMUSG00000017830	15.1135	-0.0900636	0.899322	0.928965	Dhx58	n.s.
ENSMUSG00000017831	1555.62	1.09255	0.0167668	0.0329261	Rab5a	UP
ENSMUSG00000017837	937.589	-0.228256	0.191798	0.27267	Nkiras2	n.s.
ENSMUSG00000017843	3730.58	0.335244	0.00406861	0.00938244	Ppp2r5c	UP
ENSMUSG00000017858	957.644	-0.344634	0.0265225	0.0492613	Ift52	DOWN
ENSMUSG00000017861	2534.44	1.84661	6.98474e-25	2.10812e-23	Mybl2	UP
ENSMUSG00000017868	50.6986	3.67327	6.54068e-07	3.13717e-06	Sgk2	UP
ENSMUSG00000017897	22.9907	-0.745171	0.415694	0.515324	Eya2	n.s.
ENSMUSG00000017929	151.779	-0.901863	0.000444209	0.0012693	B4galt5	DOWN
ENSMUSG00000017943	235.354	-0.0115357	0.968135	0.979662	Gdap1l1	n.s.
ENSMUSG00000017969	261.927	0.735838	0.00860912	0.0181512	Ptgis	UP
ENSMUSG00000017978	43.3122	-2.3177	1.25105e-06	5.76623e-06	Cadps2	DOWN
ENSMUSG00000017999	1993.28	0.830168	2.62116e-19	5.05393e-18	Ddx27	UP
ENSMUSG00000018012	235.782	1.07192	0.0026938	0.00645881	Rac3	UP
ENSMUSG00000018040	1417.89	0.0390403	0.791452	0.846898	Rrp7a	n.s.
ENSMUSG00000018042	4103.65	0.159808	0.227297	0.313883	Cyb5r3	n.s.
ENSMUSG00000018068	1554.77	0.0977121	0.455352	0.551993	Ints2	n.s.
ENSMUSG00000018076	710.131	0.231485	0.161508	0.236034	Med13l	n.s.
ENSMUSG00000018126	12.1241	1.23188	0.180691	0.259457	Baiap2l2	n.s.
ENSMUSG00000018143	315.042	0.402198	0.089297	0.142768	Mafk	n.s.
ENSMUSG00000018160	1463.19	-0.336701	0.0213941	0.0409018	Med1	DOWN
ENSMUSG00000018166	153.296	3.86399	7.29801e-29	2.9369e-27	Erbb3	UP
ENSMUSG00000018167	425.949	-0.694433	0.000466902	0.00133057	Stard3	DOWN
ENSMUSG00000018171	1623.28	0.175081	0.100955	0.158636	Vmp1	n.s.
ENSMUSG00000018189	2549.53	0.421148	6.11834e-05	0.000208004	Uchl5	UP
ENSMUSG00000018196	823.015	-0.0104266	0.940378	0.959433	Glrx2	n.s.
ENSMUSG00000018199	1370.93	-1.12847	2.94779e-17	4.92411e-16	Ro60	DOWN
ENSMUSG00000018209	1396.42	0.488336	3.19189e-05	0.000114524	Stk4	UP
ENSMUSG00000018217	120.328	-0.0453086	0.891967	0.923539	Pmp22	n.s.
ENSMUSG00000018238	13.7278	-1.18331	0.124715	0.189987	Gdf9	n.s.
ENSMUSG00000018239	892.255	0.326418	0.0833569	0.134322	Zcchc10	n.s.
ENSMUSG00000018286	9404.29	-0.60892	6.47711e-05	0.000219167	Psmb6	DOWN
ENSMUSG00000018287	2097.44	-0.120843	0.422829	0.522207	Spag7	n.s.
ENSMUSG00000018293	23923.4	0.533604	0.000156605	0.000487195	Pfn1	UP
ENSMUSG00000018326	7648.83	-0.006124	0.969345	0.980157	Ywhab	n.s.
ENSMUSG00000018334	73.9123	-1.21635	0.00559364	0.0124018	Ksr1	DOWN
ENSMUSG00000018339	811.369	1.93911	3.18128e-18	5.67079e-17	Gpx3	UP
ENSMUSG00000018340	1063.79	3.32233	4.6049e-43	4.01004e-41	Anxa6	UP
ENSMUSG00000018362	547	-0.331466	0.0554405	0.0940894	Kpna2	n.s.
ENSMUSG00000018363	388.012	-0.758073	0.00024393	0.000730416	Smurf2	DOWN
ENSMUSG00000018372	227.161	-0.371869	0.0987819	0.155851	Cep95	n.s.
ENSMUSG00000018377	1576.45	-1.67496	1.98463e-24	5.66793e-23	Vezf1	DOWN
ENSMUSG00000018378	297.345	-2.45444	2.03815e-24	5.78965e-23	Cuedc1	DOWN
ENSMUSG00000018379	8526.54	0.0575434	0.765603	0.825171	Srsf1	n.s.
ENSMUSG00000018381	44.1965	2.42478	1.6427e-07	8.64389e-07	Abi3	UP
ENSMUSG00000018387	21.6382	0.584507	0.469962	0.564933	Shroom1	n.s.
ENSMUSG00000018395	810.839	-1.48871	3.08118e-14	3.76691e-13	Kif3a	DOWN
ENSMUSG00000018398	554.972	-0.988037	1.50624e-05	5.72739e-05	Sept8	DOWN
ENSMUSG00000018401	993.599	-0.626575	1.39014e-05	5.32402e-05	Mtmr4	DOWN
ENSMUSG00000018411	69.2035	-3.28482	7.38768e-11	6.10316e-10	Mapt	DOWN
ENSMUSG00000018412	1013.52	-0.423869	0.00650357	0.0141828	Kansl1	DOWN
ENSMUSG00000018415	996.091	0.997554	0.000271805	0.000805707	Gid4	UP
ENSMUSG00000018425	1213.8	-1.03239	1.94278e-18	3.5222e-17	Dhx40	DOWN
ENSMUSG00000018427	49.9534	-0.950852	0.0364882	0.0652281	Ypel2	n.s.
ENSMUSG00000018428	796.251	0.439009	0.00940372	0.0196162	Akap1	UP
ENSMUSG00000018433	2190.66	0.274476	0.0413544	0.0727881	Nol11	n.s.
ENSMUSG00000018442	891.53	-0.0768733	0.592374	0.674676	Derl2	n.s.
ENSMUSG00000018446	5095.45	0.893176	0.000155333	0.000483946	C1qbp	UP
ENSMUSG00000018449	400.764	-0.758611	2.88341e-05	0.000104053	Rpain	DOWN
ENSMUSG00000018470	45.4066	-0.0352387	0.951082	0.966733	Kcnab3	n.s.
ENSMUSG00000018474	326.897	-2.66229	1.34237e-30	6.01745e-29	Chd3	DOWN
ENSMUSG00000018476	649.468	-1.58891	6.83395e-14	8.04921e-13	Kdm6b	DOWN
ENSMUSG00000018481	2109.31	-0.191597	0.260871	0.351534	Appbp2	n.s.
ENSMUSG00000018500	31.8212	0.681883	0.296681	0.391381	Adora2b	n.s.
ENSMUSG00000018501	1514.84	-0.678956	0.00206697	0.00508439	Ncor1	DOWN
ENSMUSG00000018507	61.1051	3.29095	0.0200095	0.0385459	Trpv2	UP
ENSMUSG00000018509	138.663	-0.234848	0.543661	0.631448	Cenpv	n.s.
ENSMUSG00000018537	312.236	-0.854049	1.14304e-07	6.15336e-07	Pcgf2	DOWN
ENSMUSG00000018541	578.731	0.194784	0.296836	0.391458	Cwc25	n.s.
ENSMUSG00000018547	156.787	-0.46887	0.12688	0.19265	Pip4k2b	n.s.
ENSMUSG00000018548	2017.15	-0.35072	0.00859825	0.0181354	Trim37	DOWN
ENSMUSG00000018554	56.251	1.08091	0.00565942	0.012534	Ybx2	UP
ENSMUSG00000018559	356.177	-0.579648	0.0224589	0.042734	Ctdnep1	DOWN
ENSMUSG00000018566	88.1823	-0.998957	0.0295037	0.0540987	Slc2a4	n.s.
ENSMUSG00000018567	3733.94	-0.781521	9.54218e-05	0.0003126	Gabarap	DOWN
ENSMUSG00000018569	1039.14	4.88602	9.61028e-13	9.95123e-12	Cldn7	UP
ENSMUSG00000018572	1984.82	-0.31802	0.00719423	0.0155002	Phf23	DOWN
ENSMUSG00000018574	384.522	0.0744157	0.765511	0.825161	Acadvl	n.s.
ENSMUSG00000018583	18640.2	-0.0124906	0.89575	0.926343	G3bp1	n.s.
ENSMUSG00000018585	2562.71	0.64731	0.00359344	0.0083868	Atox1	UP
ENSMUSG00000018593	5149.89	-0.592376	2.48398e-05	9.05933e-05	Sparc	DOWN
ENSMUSG00000018599	207.562	-0.403744	0.0994393	0.156649	Mief2	n.s.
ENSMUSG00000018604	111.031	4.66176	7.15284e-26	2.34468e-24	Tbx3	UP
ENSMUSG00000018648	179.062	-0.651067	0.0651908	0.108318	Dusp14	n.s.
ENSMUSG00000018651	926.603	0.637771	1.60709e-05	6.08037e-05	Tada2a	UP
ENSMUSG00000018659	480.66	0.875684	2.21522e-08	1.31257e-07	Pnpo	UP
ENSMUSG00000018661	531.644	0.099545	0.586523	0.669736	Cog1	n.s.
ENSMUSG00000018666	5609.05	-0.301115	0.0639007	0.106508	Cbx1	n.s.
ENSMUSG00000018669	1446.25	-0.23622	0.0484899	0.0836429	Cdk5rap3	n.s.
ENSMUSG00000018672	160.486	-0.91065	0.0242008	0.0455177	Copz2	DOWN
ENSMUSG00000018677	2531.25	0.237732	0.0737316	0.120604	Slc25a39	n.s.
ENSMUSG00000018678	544.181	-0.161348	0.290117	0.384267	Sp2	n.s.
ENSMUSG00000018697	1180.95	0.074611	0.544482	0.632056	Aatf	n.s.
ENSMUSG00000018698	98.6767	-3.77458	1.81544e-11	1.6113e-10	Lhx1	DOWN
ENSMUSG00000018707	2222.41	-0.171832	0.258034	0.348463	Dync1h1	n.s.
ENSMUSG00000018727	44.5312	3.46401	1.40237e-09	9.81477e-09	Cpsf4l	UP
ENSMUSG00000018733	333.16	0.090462	0.724563	0.788623	Pex12	n.s.
ENSMUSG00000018736	937.49	0.184623	0.191179	0.271971	Ndel1	n.s.
ENSMUSG00000018761	1384.88	-0.373115	0.0480182	0.082937	Mpdu1	n.s.
ENSMUSG00000018770	6102.21	-0.02583	0.818638	0.868505	Atp5g3	n.s.
ENSMUSG00000018796	226.977	1.70053	8.34121e-10	6.01201e-09	Acsl1	UP
ENSMUSG00000018800	101.9	-0.368441	0.242496	0.330674	Abca5	n.s.
ENSMUSG00000018809	233.909	0.00667341	0.976886	0.985046	Smyd4	n.s.
ENSMUSG00000018819	37.3817	0.381138	0.410281	0.509924	Lsp1	n.s.
ENSMUSG00000018820	373.504	0.144782	0.440549	0.537853	Zfyve27	n.s.
ENSMUSG00000018821	404.298	0.984184	2.8199e-10	2.14757e-09	Avpi1	UP
ENSMUSG00000018841	343.347	0.296233	0.270037	0.362278	Rad51d	n.s.
ENSMUSG00000018845	45.6359	1.98381	2.1504e-05	7.93257e-05	Unc45b	UP
ENSMUSG00000018846	516.397	-0.874392	0.000224483	0.000678109	Pank3	DOWN
ENSMUSG00000018848	3035.49	0.24997	0.0541935	0.0922235	Rars	n.s.
ENSMUSG00000018849	340.861	-0.490697	0.0207401	0.0397732	Wwc1	DOWN
ENSMUSG00000018858	1915.28	-1.40273	1.45875e-10	1.16175e-09	Mrpl58	DOWN
ENSMUSG00000018861	156.407	-0.4666	0.120038	0.184183	Fdxr	n.s.
ENSMUSG00000018865	299.974	1.00743	6.76819e-06	2.75288e-05	Sult4a1	UP
ENSMUSG00000018882	2546.8	0.181007	0.339654	0.43726	Mrpl45	n.s.
ENSMUSG00000018899	310.739	2.93455	2.53995e-36	1.63542e-34	Irf1	UP
ENSMUSG00000018900	118.118	-0.016442	0.963166	0.975563	Slc22a5	n.s.
ENSMUSG00000018906	231.839	0.631061	0.0188928	0.0366206	P4ha2	UP
ENSMUSG00000018909	421.558	0.875636	2.41188e-07	1.23608e-06	Arrb1	UP
ENSMUSG00000018919	14.1697	2.89719	0.000120905	0.000386663	Tm4sf5	UP
ENSMUSG00000018921	759.761	0.466713	0.00417018	0.00958754	Pelp1	UP
ENSMUSG00000018923	278.394	-0.183256	0.466596	0.561904	Med11	n.s.
ENSMUSG00000018931	563.118	0.384875	0.0487856	0.0840984	Natd1	n.s.
ENSMUSG00000018965	5345.3	0.355763	0.102358	0.160509	Ywhah	n.s.
ENSMUSG00000018974	1435.14	0.470692	0.00132988	0.00341768	Sart3	UP
ENSMUSG00000018995	385.932	0.187576	0.33711	0.434643	Nars2	n.s.
ENSMUSG00000018999	740.706	0.259088	0.108204	0.168359	Slc35b4	n.s.
ENSMUSG00000019027	45.3873	-0.00265588	0.995589	0.997845	Dnah1	n.s.
ENSMUSG00000019039	403.015	-0.976056	0.000233875	0.000703679	Dalrd3	DOWN
ENSMUSG00000019054	1936.09	-0.601998	1.67659e-06	7.57959e-06	Fis1	DOWN
ENSMUSG00000019055	209.157	0.447312	0.0894002	0.142868	Plod1	n.s.
ENSMUSG00000019066	147.364	0.215936	0.338994	0.436623	Rab3d	n.s.
ENSMUSG00000019082	458.629	-0.092277	0.604678	0.685164	Slc25a22	n.s.
ENSMUSG00000019087	1997.65	0.846756	7.2489e-12	6.77329e-11	Atp6ap1	UP
ENSMUSG00000019088	31.0926	0.551141	0.385582	0.484497	Dnase1l1	n.s.
ENSMUSG00000019124	1124.41	-1.4084	4.95311e-21	1.10783e-19	Scrn1	DOWN
ENSMUSG00000019139	902.016	0.435144	0.0379728	0.0675638	Isyna1	n.s.
ENSMUSG00000019143	456.143	0.266573	0.105104	0.164136	Hars2	n.s.
ENSMUSG00000019173	563.201	-0.210418	0.187063	0.266958	Rab5c	n.s.
ENSMUSG00000019179	8548.77	0.360263	8.58446e-05	0.000283322	Mdh2	UP
ENSMUSG00000019189	1403.04	0.33523	0.20519	0.28839	Rnf145	n.s.
ENSMUSG00000019194	31.6124	1.8536	0.0281027	0.051834	Scn1b	n.s.
ENSMUSG00000019210	2573.27	1.16812	3.76236e-26	1.25696e-24	Atp6v1e1	UP
ENSMUSG00000019214	760.553	0.307039	0.02101	0.0402307	Chtf18	UP
ENSMUSG00000019230	112.444	-3.57419	4.88046e-17	7.94027e-16	Lhx9	DOWN
ENSMUSG00000019232	9.96782	-0.402847	0.758099	0.818667	Etnppl	n.s.
ENSMUSG00000019235	46.6115	1.53065	0.00412185	0.00948874	Rps6kl1	UP
ENSMUSG00000019256	128.311	2.47008	1.07267e-08	6.64493e-08	Ahr	UP
ENSMUSG00000019295	247.345	-0.49517	0.0237598	0.0448674	Tmem129	DOWN
ENSMUSG00000019297	1157.81	-0.413671	0.0153501	0.0304042	Nop9	DOWN
ENSMUSG00000019302	1070.72	0.688031	1.00856e-05	3.97144e-05	Atp6v0a1	UP
ENSMUSG00000019303	865.939	-0.622439	0.0253739	0.0474598	Psmc3ip	DOWN
ENSMUSG00000019312	424.705	3.30241	8.55037e-20	1.7237e-18	Grb7	UP
ENSMUSG00000019320	21.9753	-0.830222	0.248442	0.337612	Noxo1	n.s.
ENSMUSG00000019338	728.794	-0.704851	1.13506e-05	4.43666e-05	Zfp687	DOWN
ENSMUSG00000019359	48.8495	-2.76624	2.24544e-12	2.21706e-11	Gdpd2	DOWN
ENSMUSG00000019373	3612.63	-0.316623	0.00881142	0.0185005	Cops3	DOWN
ENSMUSG00000019428	3069.05	0.138893	0.502785	0.594633	Fkbp8	n.s.
ENSMUSG00000019432	5427.06	-0.806743	7.61171e-11	6.26874e-10	Ddx39b	DOWN
ENSMUSG00000019433	2331.09	0.272819	0.10749	0.167372	Gipc1	n.s.
ENSMUSG00000019461	465.777	-0.612216	0.00162319	0.00407101	Plscr3	DOWN
ENSMUSG00000019467	363.276	-0.123436	0.544095	0.631676	Arhgef25	n.s.
ENSMUSG00000019470	1312.44	0.358258	0.030074	0.0550397	Xab2	n.s.
ENSMUSG00000019471	4666.91	-0.00584567	0.950629	0.966458	Cdc37	n.s.
ENSMUSG00000019494	3642.99	-0.128935	0.44088	0.538195	Cops6	n.s.
ENSMUSG00000019505	48171.5	-0.11428	0.283616	0.377538	Ubb	n.s.
ENSMUSG00000019518	515.231	-1.37003	9.99007e-19	1.85226e-17	Ap4m1	DOWN
ENSMUSG00000019528	579.813	-0.725817	4.46514e-06	1.86762e-05	Gyg	DOWN
ENSMUSG00000019539	345.329	0.219662	0.182705	0.261775	Rcn3	n.s.
ENSMUSG00000019558	198.83	-0.484522	0.0549349	0.0933507	Slc6a8	n.s.
ENSMUSG00000019564	563.536	0.953153	4.93254e-07	2.40382e-06	Arid3a	UP
ENSMUSG00000019577	33.6329	2.80071	5.18678e-05	0.000178678	Pdk4	UP
ENSMUSG00000019578	586.758	-0.0789703	0.693616	0.762439	Ubxn6	n.s.
ENSMUSG00000019579	968.805	-0.0549654	0.689061	0.758427	Mydgf	n.s.
ENSMUSG00000019590	140.152	1.52991	0.000401513	0.00115664	Cyb561	UP
ENSMUSG00000019647	1032.31	-1.12293	3.33261e-10	2.51104e-09	Sema6a	DOWN
ENSMUSG00000019659	1200.15	-0.536966	0.000121513	0.00038814	Ccdc12	DOWN
ENSMUSG00000019689	554.343	-0.59733	0.000901091	0.00240532	Fmc1	DOWN
ENSMUSG00000019710	1094.27	0.217166	0.174872	0.252801	Mrpl24	n.s.
ENSMUSG00000019715	1355.89	0.0561684	0.69856	0.766209	Gle1	n.s.
ENSMUSG00000019718	30.7748	-0.582774	0.391368	0.490549	L3hypdh	n.s.
ENSMUSG00000019731	249.466	0.0510934	0.830835	0.877938	Slc35e1	n.s.
ENSMUSG00000019732	18.1586	0.102238	0.913447	0.940446	Calr3	n.s.
ENSMUSG00000019734	109.557	2.2364	3.00764e-17	5.0162e-16	Tmc4	UP
ENSMUSG00000019738	699.336	-0.289385	0.0939651	0.149287	Polr2i	n.s.
ENSMUSG00000019773	2009.16	0.0206823	0.845356	0.887545	Fbxo5	n.s.
ENSMUSG00000019774	98.2745	-0.469327	0.350333	0.448426	Mtrf1l	n.s.
ENSMUSG00000019775	82.8072	-0.794364	0.00597764	0.0131647	Rgs17	DOWN
ENSMUSG00000019777	3907.17	-0.0409356	0.88769	0.92008	Hdac2	n.s.
ENSMUSG00000019779	18.2664	0.501928	0.580665	0.664977	Frk	n.s.
ENSMUSG00000019782	2900.08	0.0547029	0.621344	0.700389	Rwdd1	n.s.
ENSMUSG00000019787	10.8782	0.0444926	0.958571	0.972206	Trdn	n.s.
ENSMUSG00000019789	15.0098	-0.7376	0.370669	0.469591	Hey2	n.s.
ENSMUSG00000019790	98.9669	-1.09911	0.000697759	0.00191007	Stxbp5	DOWN
ENSMUSG00000019791	151.509	0.352728	0.171731	0.24887	Hint3	n.s.
ENSMUSG00000019792	775.51	0.30056	0.0732544	0.119934	Trmt11	n.s.
ENSMUSG00000019794	1000.25	-0.0691577	0.620334	0.699472	Katna1	n.s.
ENSMUSG00000019795	1990.08	-0.100023	0.41628	0.515811	Pcmt1	n.s.
ENSMUSG00000019797	733.455	-0.108252	0.546455	0.634	1700021F05Rik	n.s.
ENSMUSG00000019802	684.134	-0.135257	0.581262	0.665373	Sec63	n.s.
ENSMUSG00000019803	294.918	-8.57971	6.9536e-48	7.69532e-46	Nr2e1	DOWN
ENSMUSG00000019804	3547.8	0.35535	0.00029709	0.000875043	Snx3	UP
ENSMUSG00000019808	283.725	0.0158753	0.943377	0.961571	Adat2	n.s.
ENSMUSG00000019809	340.886	0.316057	0.0976139	0.154277	Pex3	n.s.
ENSMUSG00000019810	445.524	1.7337	1.1998e-20	2.58029e-19	Fuca2	UP
ENSMUSG00000019813	241.973	-0.0951448	0.676818	0.748743	Cep57l1	n.s.
ENSMUSG00000019814	1800.97	0.693051	8.07986e-07	3.83216e-06	Ltv1	UP
ENSMUSG00000019820	1259.99	1.05806	2.04552e-14	2.54469e-13	Utrn	UP
ENSMUSG00000019826	348.812	0.418317	0.0355365	0.0637198	Zbtb24	n.s.
ENSMUSG00000019831	902.198	-0.148863	0.549407	0.63666	Wasf1	n.s.
ENSMUSG00000019832	60.7958	0.34648	0.636677	0.713433	Rab32	n.s.
ENSMUSG00000019837	1819.67	-0.538249	2.70095e-05	9.79684e-05	Gtf3c6	DOWN
ENSMUSG00000019838	38.1525	1.06167	0.0208448	0.039939	Slc16a10	UP
ENSMUSG00000019841	521.905	-0.747873	7.34521e-06	2.97165e-05	Rev3l	DOWN
ENSMUSG00000019843	360.683	0.210778	0.57771	0.662807	Fyn	n.s.
ENSMUSG00000019845	381.623	-0.450662	0.0224509	0.0427298	Tube1	DOWN
ENSMUSG00000019846	17.0413	1.69239	0.0558407	0.0946678	Lama4	n.s.
ENSMUSG00000019848	12.782	-0.649472	0.369738	0.468634	Popdc3	n.s.
ENSMUSG00000019849	2258.63	-0.245758	0.159525	0.233572	Prep	n.s.
ENSMUSG00000019850	50.4951	2.18249	0.000769396	0.00208842	Tnfaip3	UP
ENSMUSG00000019851	597.504	0.988042	0.0103878	0.0215043	Perp	UP
ENSMUSG00000019852	72.1807	0.516498	0.214003	0.29833	Arfgef3	n.s.
ENSMUSG00000019853	114.656	2.72079	1.88252e-18	3.42464e-17	Hebp2	UP
ENSMUSG00000019854	308.032	-1.0616	1.18886e-07	6.379e-07	Reps1	DOWN
ENSMUSG00000019856	43.3594	-0.651681	0.187562	0.267579	Fam184a	n.s.
ENSMUSG00000019857	1809.31	0.234108	0.422272	0.521743	Asf1a	n.s.
ENSMUSG00000019861	350.67	0.273409	0.371457	0.470259	Gopc	n.s.
ENSMUSG00000019863	436.019	0.365365	0.0332207	0.0600948	Qrsl1	n.s.
ENSMUSG00000019864	288.375	0.464364	0.0645185	0.107386	Rtn4ip1	n.s.
ENSMUSG00000019866	32.597	3.62981	7.26496e-05	0.000243326	Crybg1	UP
ENSMUSG00000019868	1358.32	-0.228375	0.0993275	0.15652	Vta1	n.s.
ENSMUSG00000019872	13.2051	-0.222511	0.794595	0.84949	Smpdl3a	n.s.
ENSMUSG00000019873	462.008	-1.21486	2.04389e-09	1.39731e-08	Reep3	DOWN
ENSMUSG00000019874	2807.09	-5.31376	5.87559e-33	3.10558e-31	Fabp7	DOWN
ENSMUSG00000019876	37.2677	1.47734	0.0280573	0.0517951	Pkib	n.s.
ENSMUSG00000019877	2253.13	-0.484276	6.89657e-05	0.000232306	Serinc1	DOWN
ENSMUSG00000019878	616.941	-0.527933	0.0316569	0.0575355	Hsf2	n.s.
ENSMUSG00000019880	661.314	-6.25325	2.16124e-29	8.96916e-28	Rspo3	DOWN
ENSMUSG00000019883	720.669	-0.604871	0.000366823	0.00106421	Echdc1	DOWN
ENSMUSG00000019889	735.101	0.246152	0.179806	0.258528	Ptprk	n.s.
ENSMUSG00000019890	79.1441	-5.90883	4.79214e-18	8.42908e-17	Nts	DOWN
ENSMUSG00000019891	392.271	-0.345085	0.0996829	0.156963	Dcbld1	n.s.
ENSMUSG00000019892	17.1007	1.08601	0.171653	0.248791	Lrriq1	n.s.
ENSMUSG00000019894	213.941	1.19185	0.000172615	0.00053341	Slc6a15	UP
ENSMUSG00000019897	1255.48	-0.0978889	0.485411	0.578659	Ccdc59	n.s.
ENSMUSG00000019907	1448.37	0.107347	0.431104	0.529441	Ppp1r12a	n.s.
ENSMUSG00000019913	85.2537	-7.61002	5.09455e-20	1.05919e-18	Sim1	DOWN
ENSMUSG00000019916	506.408	0.708442	0.0416676	0.0732665	P4ha1	n.s.
ENSMUSG00000019917	261.39	-0.0579035	0.803762	0.856616	Sept10	n.s.
ENSMUSG00000019920	1524.7	0.414282	0.00053329	0.00149767	Lims1	UP
ENSMUSG00000019927	1135.69	-0.115404	0.45732	0.553493	Ube2d1	n.s.
ENSMUSG00000019929	35.5772	1.47896	0.00627173	0.0137383	Dcn	UP
ENSMUSG00000019942	4292.97	0.0716617	0.450654	0.547484	Cdk1	n.s.
ENSMUSG00000019943	1432.02	-0.077247	0.511101	0.602389	Atp2b1	n.s.
ENSMUSG00000019944	81.4708	-1.47416	0.00115498	0.00300821	Rhobtb1	DOWN
ENSMUSG00000019947	415.756	0.435609	0.019442	0.037589	Arid5b	UP
ENSMUSG00000019948	626.422	0.392537	0.0204305	0.0392574	Actr6	UP
ENSMUSG00000019951	877.46	0.0252327	0.86044	0.898498	Uhrf1bp1l	n.s.
ENSMUSG00000019952	431.742	-1.54692	4.86487e-12	4.62707e-11	Poc1b	DOWN
ENSMUSG00000019960	2125.1	1.13018	2.27922e-10	1.76233e-09	Dusp6	UP
ENSMUSG00000019961	4910.33	-0.332073	0.226056	0.312466	Tmpo	n.s.
ENSMUSG00000019966	130.423	0.134408	0.743842	0.805728	Kitl	n.s.
ENSMUSG00000019969	983.582	0.269809	0.0565103	0.0956259	Psen1	n.s.
ENSMUSG00000019970	1121.97	2.16717	1.39017e-26	4.79519e-25	Sgk1	UP
ENSMUSG00000019971	290.935	-0.222659	0.449333	0.546407	Cep290	n.s.
ENSMUSG00000019975	266.474	-0.262756	0.227037	0.313659	Ikbip	n.s.
ENSMUSG00000019977	2437.73	0.237933	0.0316661	0.0575373	Hbs1l	n.s.
ENSMUSG00000019978	919.083	1.23985	5.21305e-17	8.44259e-16	Epb41l2	UP
ENSMUSG00000019979	617.048	0.333717	0.051038	0.0874984	Apaf1	n.s.
ENSMUSG00000019982	340.748	1.72154	1.21005e-13	1.37493e-12	Myb	UP
ENSMUSG00000019984	620.037	-0.0348492	0.799561	0.853645	Med23	n.s.
ENSMUSG00000019986	474.122	-1.59604	1.10624e-14	1.42112e-13	Ahi1	DOWN
ENSMUSG00000019988	846.323	0.098312	0.458373	0.554389	Nedd1	n.s.
ENSMUSG00000019989	1758.95	4.02294	4.98019e-95	4.06997e-92	Enpp3	UP
ENSMUSG00000019992	360.873	-0.390194	0.0494609	0.085083	Mtfr2	n.s.
ENSMUSG00000019996	278.299	1.3998	3.47115e-10	2.61172e-09	Map7	UP
ENSMUSG00000019997	2645.11	-0.652473	0.00120117	0.00311781	Ccn2	DOWN
ENSMUSG00000019998	1127.2	0.710297	1.23362e-05	4.77971e-05	Stx7	UP
ENSMUSG00000020000	255.725	-1.96573	1.00416e-15	1.43582e-14	Moxd1	DOWN
ENSMUSG00000020015	657.129	1.20945	5.37543e-06	2.22536e-05	Cdk17	UP
ENSMUSG00000020018	2908.35	-0.409307	0.00140464	0.00358811	Snrpf	DOWN
ENSMUSG00000020019	22.0203	-3.16086	0.000856507	0.00229786	Ntn4	DOWN
ENSMUSG00000020020	492.517	0.38802	0.0141173	0.028224	Usp44	UP
ENSMUSG00000020021	77.4783	-0.159887	0.673375	0.74629	Fgd6	n.s.
ENSMUSG00000020022	1730.71	-0.500936	0.000520271	0.00146731	Ndufa12	DOWN
ENSMUSG00000020023	133.914	0.879092	0.026594	0.0493683	Tmcc3	UP
ENSMUSG00000020024	709.351	0.105978	0.5576	0.643976	Cep83	n.s.
ENSMUSG00000020027	1729.36	1.50562	1.0163e-13	1.166e-12	Socs2	UP
ENSMUSG00000020029	743.926	-0.954984	0.000111926	0.000360333	Nudt4	DOWN
ENSMUSG00000020032	320.779	-1.62422	5.75847e-07	2.78462e-06	Nuak1	DOWN
ENSMUSG00000020034	24.3811	0.131917	0.861656	0.899128	Tcp11l2	n.s.
ENSMUSG00000020037	456.306	-5.72398	3.17625e-69	8.23037e-67	Rfx4	DOWN
ENSMUSG00000020038	781.051	1.56108	1.62607e-07	8.56912e-07	Cry1	UP
ENSMUSG00000020042	136.846	0.118127	0.68484	0.755058	Btbd11	n.s.
ENSMUSG00000020044	421.597	0.735056	0.00586603	0.012943	Timp3	UP
ENSMUSG00000020048	12312.1	0.568338	3.61363e-06	1.53749e-05	Hsp90b1	UP
ENSMUSG00000020052	41.2757	-4.31991	1.55526e-09	1.07783e-08	Ascl1	DOWN
ENSMUSG00000020056	500.03	0.267997	0.0926793	0.147465	Washc3	n.s.
ENSMUSG00000020059	1048.65	3.27523	1.28073e-07	6.82711e-07	Sycp3	UP
ENSMUSG00000020062	11.4378	-1.1772	0.280327	0.373956	Slc5a8	n.s.
ENSMUSG00000020063	366.552	-0.253333	0.265638	0.357097	Sirt1	n.s.
ENSMUSG00000020064	1244.44	0.901673	1.77182e-08	1.0653e-07	Herc4	UP
ENSMUSG00000020069	2314.49	-1.81629	1.24243e-18	2.29559e-17	Hnrnph3	DOWN
ENSMUSG00000020070	499.582	0.224107	0.314012	0.410088	Rufy2	n.s.
ENSMUSG00000020074	3121.98	-0.516532	1.3064e-05	5.0287e-05	Ccar1	DOWN
ENSMUSG00000020075	3495.39	0.818575	1.51359e-07	8.01217e-07	Ddx21	UP
ENSMUSG00000020078	3045.15	0.637875	4.58627e-07	2.2433e-06	Vps26a	UP
ENSMUSG00000020079	568.69	0.570971	0.000126186	0.000402824	Supv3l1	UP
ENSMUSG00000020083	293.586	0.491149	0.00844153	0.0178438	Fam241b	UP
ENSMUSG00000020085	32.2742	-0.264745	0.685483	0.755456	Aifm2	n.s.
ENSMUSG00000020086	2600.01	-2.03062	4.79108e-50	5.78414e-48	H2afy2	DOWN
ENSMUSG00000020087	245.331	0.287624	0.480664	0.574224	Tysnd1	n.s.
ENSMUSG00000020088	3128.13	-0.117108	0.2752	0.368089	Sar1a	n.s.
ENSMUSG00000020089	4017.3	-0.174799	0.178037	0.256525	Ppa1	n.s.
ENSMUSG00000020091	1028.49	-0.723287	7.12422e-05	0.000239291	Eif4ebp2	DOWN
ENSMUSG00000020092	780.737	1.50657	8.37296e-11	6.86376e-10	Pald1	UP
ENSMUSG00000020097	1255.51	0.323369	0.0308597	0.0562453	Sgpl1	n.s.
ENSMUSG00000020098	103.371	0.545936	0.143988	0.214457	Pcbd1	n.s.
ENSMUSG00000020099	143.09	1.53357	7.6561e-06	3.08567e-05	Unc5b	UP
ENSMUSG00000020100	109.868	0.573129	0.0820976	0.132554	Slc29a3	n.s.
ENSMUSG00000020101	26.3217	2.79216	0.000137899	0.000435765	Vsir	UP
ENSMUSG00000020105	257.301	0.608925	0.0242027	0.0455177	Lrig3	UP
ENSMUSG00000020107	868.45	-0.266124	0.0875748	0.140373	Anapc16	n.s.
ENSMUSG00000020108	300.198	0.50079	0.0814118	0.131687	Ddit4	n.s.
ENSMUSG00000020109	407.547	0.0705403	0.767479	0.826361	Dnajb12	n.s.
ENSMUSG00000020111	391.363	-0.487762	0.000773964	0.00209706	Micu1	DOWN
ENSMUSG00000020114	3550.03	-0.168328	0.137243	0.205796	Cand1	n.s.
ENSMUSG00000020115	780.192	0.832034	1.59148e-12	1.59961e-11	Tbk1	UP
ENSMUSG00000020116	2833.58	0.423085	0.000744796	0.00202734	Pno1	UP
ENSMUSG00000020122	84.9717	0.769234	0.184459	0.263647	Egfr	n.s.
ENSMUSG00000020124	1947.6	0.741798	1.30886e-09	9.19058e-09	Usp15	UP
ENSMUSG00000020128	414.04	-0.68667	0.00337701	0.0079287	Vps54	DOWN
ENSMUSG00000020130	1767.06	1.30936	1.64111e-19	3.22872e-18	Tbc1d15	UP
ENSMUSG00000020131	30.4393	1.81848	0.000223073	0.000675	Pcsk4	UP
ENSMUSG00000020132	247.614	-0.405028	0.137174	0.205722	Rab21	n.s.
ENSMUSG00000020134	1078.88	-0.8525	0.00476051	0.0107676	Peli1	DOWN
ENSMUSG00000020135	272.75	-1.85774	8.01813e-13	8.36784e-12	Apc2	DOWN
ENSMUSG00000020137	209.536	-1.7774	8.42058e-19	1.56673e-17	Thap2	DOWN
ENSMUSG00000020140	23.9112	-1.39807	0.18963	0.270021	Lgr5	n.s.
ENSMUSG00000020142	419.285	0.553468	0.00587181	0.0129531	Slc1a4	UP
ENSMUSG00000020149	5937.12	0.456591	0.000171619	0.000530642	Rab1a	UP
ENSMUSG00000020150	72.5456	-0.836523	0.0189311	0.0366813	Gamt	DOWN
ENSMUSG00000020152	5899.05	0.433983	0.000961198	0.00255084	Actr2	UP
ENSMUSG00000020153	1496.76	-0.133441	0.355749	0.454406	Ndufs7	n.s.
ENSMUSG00000020155	14.8897	5.75189	3.40232e-06	1.45458e-05	Kcnmb1	UP
ENSMUSG00000020156	1003.33	0.270002	0.11154	0.172992	Pwwp3a	n.s.
ENSMUSG00000020160	202.671	-1.962	3.20024e-16	4.7954e-15	Meis1	DOWN
ENSMUSG00000020166	2068.69	0.291192	0.0020178	0.0049738	Cnot2	UP
ENSMUSG00000020170	616.535	0.204991	0.323355	0.419812	Frs2	n.s.
ENSMUSG00000020171	1413.64	-0.387956	0.00268333	0.00643661	Yeats4	DOWN
ENSMUSG00000020173	78.6392	1.19014	0.0281	0.051834	Cobl	n.s.
ENSMUSG00000020175	108.081	-1.26339	2.27206e-05	8.33794e-05	Rab36	DOWN
ENSMUSG00000020176	1057.28	-1.09735	0.0592571	0.0996629	Grb10	n.s.
ENSMUSG00000020180	6259.32	-0.168839	0.105552	0.16474	Snrpd3	n.s.
ENSMUSG00000020181	33.1829	-1.16621	0.0363262	0.0649713	Nav3	n.s.
ENSMUSG00000020182	41.2176	1.67154	9.39579e-05	0.000308254	Ddc	UP
ENSMUSG00000020183	43.4412	0.255909	0.614812	0.694057	Cpm	n.s.
ENSMUSG00000020184	2480.02	0.553067	0.000707169	0.00193334	Mdm2	UP
ENSMUSG00000020185	781.378	0.245702	0.172493	0.24977	E2f7	n.s.
ENSMUSG00000020186	1090.3	0.67546	4.5416e-05	0.000158041	Csrp2	UP
ENSMUSG00000020189	316.681	0.168678	0.460192	0.555956	Osbpl8	n.s.
ENSMUSG00000020190	705.148	-0.311835	0.115362	0.178107	Mknk2	n.s.
ENSMUSG00000020196	633.946	0.0568192	0.753695	0.814573	Cabin1	n.s.
ENSMUSG00000020198	1328.17	0.549985	0.00033532	0.00097977	Ap3d1	UP
ENSMUSG00000020205	253.978	0.300919	0.259349	0.349927	Phlda1	n.s.
ENSMUSG00000020211	1108.45	-0.106679	0.527849	0.617811	Sf3a2	n.s.
ENSMUSG00000020212	502.604	-0.560287	0.00436971	0.00997932	Mdm1	DOWN
ENSMUSG00000020219	2430.43	0.00102234	0.995636	0.997845	Timm13	n.s.
ENSMUSG00000020220	112.303	-0.416405	0.150815	0.22269	Vps13d	n.s.
ENSMUSG00000020224	1689.74	-0.299922	0.101994	0.159989	Llph	n.s.
ENSMUSG00000020225	958.476	0.0465927	0.770892	0.829665	Tmbim4	n.s.
ENSMUSG00000020228	165.621	1.82428	2.57236e-13	2.83493e-12	Helb	UP
ENSMUSG00000020230	597.603	-0.0636598	0.700913	0.768314	Prmt2	n.s.
ENSMUSG00000020232	551.305	-0.651603	1.29376e-05	4.98725e-05	Hmg20b	DOWN
ENSMUSG00000020235	1687.72	-0.0717856	0.597036	0.678967	Fzr1	n.s.
ENSMUSG00000020238	1146.76	0.434237	0.00756439	0.0161992	Ncln	UP
ENSMUSG00000020241	26.5458	2.10812	0.00343355	0.00805432	Col6a2	UP
ENSMUSG00000020248	1633.77	0.550893	0.000339731	0.000991567	Nfyb	UP
ENSMUSG00000020250	6389.05	0.767864	2.86103e-09	1.92377e-08	Txnrd1	UP
ENSMUSG00000020256	37.746	-2.44771	9.16636e-05	0.00030103	Aldh1l2	DOWN
ENSMUSG00000020257	1319.25	-0.0653584	0.744508	0.806284	Wdr82	n.s.
ENSMUSG00000020258	69.1649	-1.42757	3.83887e-05	0.000135744	Glyctk	DOWN
ENSMUSG00000020260	727.428	0.345338	0.00523691	0.0117155	Pofut2	UP
ENSMUSG00000020261	60.9909	-0.381903	0.393953	0.493381	Slc36a1	n.s.
ENSMUSG00000020262	120.42	-0.878533	0.000690162	0.00189122	Adarb1	DOWN
ENSMUSG00000020263	255.234	-0.202704	0.472974	0.567462	Appl2	n.s.
ENSMUSG00000020265	6532.47	0.148638	0.231035	0.318149	Sumo3	n.s.
ENSMUSG00000020267	8208.09	-0.813863	0.000105056	0.00033997	Hint1	DOWN
ENSMUSG00000020268	53.8067	0.612118	0.225448	0.311748	Lyrm7	n.s.
ENSMUSG00000020272	172.273	1.38716	3.6926e-05	0.000131161	Stk10	UP
ENSMUSG00000020273	528.398	0.0480226	0.794866	0.849563	Papolg	n.s.
ENSMUSG00000020275	29.2471	0.290616	0.657846	0.732979	Rel	n.s.
ENSMUSG00000020280	671.993	-0.147252	0.401184	0.500491	Pus10	n.s.
ENSMUSG00000020282	367.262	1.34079	8.46398e-07	4.00719e-06	Rhbdf1	UP
ENSMUSG00000020283	868.807	-0.571097	3.52699e-05	0.000125701	Pex13	DOWN
ENSMUSG00000020284	348.364	-1.77119	1.78655e-14	2.24619e-13	1810043G02Rik	DOWN
ENSMUSG00000020287	471.745	-0.0308638	0.90396	0.932848	Mpg	n.s.
ENSMUSG00000020289	388.359	-0.304933	0.152983	0.225453	Nprl3	n.s.
ENSMUSG00000020290	7011.24	0.716128	3.27471e-08	1.90529e-07	Xpo1	UP
ENSMUSG00000020297	39.1297	-0.927533	0.0662646	0.109948	Nsg2	n.s.
ENSMUSG00000020300	165.218	-0.543591	0.110709	0.171855	Cpeb4	n.s.
ENSMUSG00000020303	112.326	1.14549	0.000707022	0.00193334	Stc2	UP
ENSMUSG00000020305	412.742	-0.706124	2.60402e-05	9.46787e-05	Asb3	DOWN
ENSMUSG00000020307	1551.09	0.0952966	0.752375	0.813312	Cdc34	n.s.
ENSMUSG00000020308	346.587	-0.579079	0.0041906	0.00961991	Tpgs1	DOWN
ENSMUSG00000020309	123.872	0.314246	0.240387	0.328472	Chac2	n.s.
ENSMUSG00000020311	234.784	-1.24049	3.50393e-08	2.03197e-07	Erlec1	DOWN
ENSMUSG00000020312	135.145	-1.15616	0.00103584	0.00272462	Shc2	DOWN
ENSMUSG00000020315	2028.09	0.564238	6.90368e-05	0.000232471	Sptbn1	UP
ENSMUSG00000020319	89.7465	-1.21781	0.00233278	0.00566867	Wdpcp	DOWN
ENSMUSG00000020321	5520.95	-0.587942	5.81e-07	2.80583e-06	Mdh1	DOWN
ENSMUSG00000020325	71.1061	2.00376	0.000245511	0.000734734	Fstl3	UP
ENSMUSG00000020326	8730.65	-0.345065	0.192444	0.273369	Ccng1	n.s.
ENSMUSG00000020328	4002.63	-0.0730186	0.581881	0.665907	Nudcd2	n.s.
ENSMUSG00000020329	371.783	0.200715	0.223268	0.309297	Polrmt	n.s.
ENSMUSG00000020330	1722.7	0.575566	0.000292342	0.000862734	Hmmr	UP
ENSMUSG00000020333	185.914	-1.39329	6.85275e-06	2.78514e-05	Acsl6	DOWN
ENSMUSG00000020340	585.146	-0.0927977	0.598618	0.680345	Cyfip2	n.s.
ENSMUSG00000020346	552.026	-0.880203	6.71945e-08	3.74148e-07	Mgat1	DOWN
ENSMUSG00000020349	3030.58	-0.0168859	0.970672	0.980937	Ppp2ca	n.s.
ENSMUSG00000020358	10056.7	0.512165	0.323073	0.419497	Hnrnpab	n.s.
ENSMUSG00000020361	7110.95	1.04093	2.86246e-10	2.1753e-09	Hspa4	UP
ENSMUSG00000020363	554.394	2.28876	4.9336e-20	1.02774e-18	Gfpt2	UP
ENSMUSG00000020368	16207.8	0.502593	1.33445e-05	5.12739e-05	Canx	UP
ENSMUSG00000020372	18362.4	0.13224	0.486514	0.579779	Rack1	n.s.
ENSMUSG00000020375	248.231	-0.725053	0.0040431	0.00932766	Rufy1	DOWN
ENSMUSG00000020376	363.678	-1.82915	2.20696e-11	1.94095e-10	Rnf130	DOWN
ENSMUSG00000020380	1166.11	1.11838	1.1544e-10	9.29821e-10	Rad50	UP
ENSMUSG00000020386	1467	-0.360128	0.0116418	0.0237622	Sar1b	DOWN
ENSMUSG00000020387	86.8493	1.44057	0.0262888	0.0488786	Jade2	UP
ENSMUSG00000020388	64.592	-1.40519	0.000268343	0.000796111	Pdlim4	DOWN
ENSMUSG00000020390	3160.64	-0.452714	0.000991291	0.00262042	Ube2b	DOWN
ENSMUSG00000020392	2144.94	0.114261	0.422092	0.521726	Cdkn2aipnl	n.s.
ENSMUSG00000020393	136.391	0.42975	0.101948	0.159962	Kremen1	n.s.
ENSMUSG00000020396	87.76	1.80577	0.000462966	0.00132006	Nefh	UP
ENSMUSG00000020397	1638.87	-0.209341	0.103923	0.162669	Med7	n.s.
ENSMUSG00000020400	270.448	1.24795	6.92088e-07	3.31056e-06	Tnip1	UP
ENSMUSG00000020402	6785.45	0.692524	6.22159e-09	4.0011e-08	Vdac1	UP
ENSMUSG00000020407	760.126	2.53804	4.60552e-18	8.11426e-17	Upp1	UP
ENSMUSG00000020409	1110.04	-0.190198	0.182944	0.261976	Slu7	n.s.
ENSMUSG00000020411	11.509	0.817853	0.30109	0.395707	Nipal4	n.s.
ENSMUSG00000020412	857.558	0.297246	0.0310691	0.0565977	Ascc2	n.s.
ENSMUSG00000020413	331.923	-0.406954	0.112538	0.174312	Hus1	n.s.
ENSMUSG00000020422	174.322	0.955826	0.000610214	0.00168988	Tns3	UP
ENSMUSG00000020423	2169.71	-0.00281928	0.9892	0.99325	Btg2	n.s.
ENSMUSG00000020424	289.675	2.05544	1.80126e-10	1.40917e-09	Castor1	UP
ENSMUSG00000020430	3758.36	0.545149	0.000109622	0.000353559	Pes1	UP
ENSMUSG00000020431	72.8207	-1.51678	4.07673e-05	0.000143367	Adcy1	DOWN
ENSMUSG00000020432	442.307	0.216349	0.426875	0.526055	Tcn2	n.s.
ENSMUSG00000020435	12.1096	-0.492829	0.578776	0.663671	Osbp2	n.s.
ENSMUSG00000020439	789.502	1.33299	6.87686e-12	6.44835e-11	Smtn	UP
ENSMUSG00000020440	1091.43	0.210247	0.413659	0.513101	Arf5	n.s.
ENSMUSG00000020444	1668.02	-0.044228	0.806439	0.859166	Guk1	n.s.
ENSMUSG00000020448	849.209	-0.212872	0.269032	0.361065	Rnf185	n.s.
ENSMUSG00000020451	892.095	0.561717	7.66247e-05	0.000255592	Limk2	UP
ENSMUSG00000020453	1114.36	-0.779705	1.12296e-08	6.9282e-08	Patz1	DOWN
ENSMUSG00000020454	903.294	-0.316921	0.148238	0.21968	Eif4enif1	n.s.
ENSMUSG00000020456	1632.47	0.388711	0.0113171	0.0231976	Ogdh	UP
ENSMUSG00000020457	4322.42	-0.138691	0.300977	0.395691	Drg1	n.s.
ENSMUSG00000020458	2219.13	-0.438456	0.0389411	0.0690323	Rtn4	n.s.
ENSMUSG00000020459	707.427	0.232638	0.0886577	0.141859	Mtif2	n.s.
ENSMUSG00000020460	16738.6	-0.244764	0.237395	0.32497	Rps27a	n.s.
ENSMUSG00000020462	804.12	-1.10509	2.1397e-09	1.45906e-08	Cfap36	DOWN
ENSMUSG00000020463	1862.7	-0.297225	0.00593627	0.0130844	Ppp4r3b	DOWN
ENSMUSG00000020464	1345.16	0.476421	0.00537023	0.0119684	Pnpt1	UP
ENSMUSG00000020467	65.3506	-0.497948	0.290645	0.384726	Efemp1	n.s.
ENSMUSG00000020469	34.2653	3.13012	8.43973e-06	3.37208e-05	Myl7	UP
ENSMUSG00000020471	1526.35	0.143591	0.436111	0.533792	Pold2	n.s.
ENSMUSG00000020473	64.7511	2.11596	6.74002e-06	2.74353e-05	Aebp1	UP
ENSMUSG00000020474	142.972	-0.27077	0.435204	0.532981	Polm	n.s.
ENSMUSG00000020475	9.86586	2.37123	0.0341374	0.0615222	Pgam2	n.s.
ENSMUSG00000020476	2125.18	-0.154025	0.292529	0.386738	Dbnl	n.s.
ENSMUSG00000020477	1020.55	0.259963	0.246476	0.335369	Mrps24	n.s.
ENSMUSG00000020483	1416.59	-0.711917	9.03577e-07	4.25121e-06	Dynll2	DOWN
ENSMUSG00000020484	931.915	0.542269	0.000773131	0.00209588	Xbp1	UP
ENSMUSG00000020485	1769.23	0.0217923	0.911409	0.938894	Supt4a	n.s.
ENSMUSG00000020492	1428.88	-0.989933	6.51283e-13	6.86432e-12	Ska2	DOWN
ENSMUSG00000020493	273.688	-0.892205	4.15533e-05	0.000145697	Prr11	DOWN
ENSMUSG00000020495	614.878	0.381926	0.0216184	0.0412785	Smg8	UP
ENSMUSG00000020513	93.0392	-0.276205	0.492777	0.585514	Tubd1	n.s.
ENSMUSG00000020514	1476.84	-0.252362	0.194315	0.275621	Mrpl22	n.s.
ENSMUSG00000020515	2231.55	0.57605	0.00159983	0.00402287	Cnot8	UP
ENSMUSG00000020516	1434.01	0.0935496	0.505671	0.597116	Rps6kb1	n.s.
ENSMUSG00000020519	99.2271	-0.39359	0.29499	0.389362	Sap30l	n.s.
ENSMUSG00000020521	674.516	0.395078	0.00357171	0.00834524	Rnft1	UP
ENSMUSG00000020522	1183.54	-0.608573	7.55911e-06	3.05238e-05	Mfap3	DOWN
ENSMUSG00000020523	1121.69	0.184268	0.221148	0.30682	Fam114a2	n.s.
ENSMUSG00000020525	464.668	0.347235	0.537159	0.625743	Ppm1d	n.s.
ENSMUSG00000020526	1214.17	-0.116164	0.504848	0.596476	Znhit3	n.s.
ENSMUSG00000020527	216.332	0.125461	0.553772	0.640469	Myo19	n.s.
ENSMUSG00000020530	1958.46	-0.274288	0.0333327	0.0602666	Ggnbp2	n.s.
ENSMUSG00000020532	774.89	0.318768	0.0476278	0.0823564	Acaca	n.s.
ENSMUSG00000020534	1887.19	0.77902	2.51815e-09	1.704e-08	Shmt1	UP
ENSMUSG00000020536	1620.97	-0.875062	1.66368e-09	1.14847e-08	Llgl1	DOWN
ENSMUSG00000020537	1786.91	-0.0832594	0.562522	0.648674	Drg2	n.s.
ENSMUSG00000020538	1223.12	-0.112486	0.501894	0.593712	Srebf1	n.s.
ENSMUSG00000020541	731.865	1.14376	1.69887e-13	1.90388e-12	Tom1l1	UP
ENSMUSG00000020542	12.8578	-0.389604	0.757777	0.818486	Myocd	n.s.
ENSMUSG00000020544	476.227	0.303414	0.0806953	0.130687	Cox11	n.s.
ENSMUSG00000020546	588.058	-1.23891	1.31326e-09	9.20926e-09	Stxbp4	DOWN
ENSMUSG00000020547	3587.79	-0.213286	0.0706529	0.116321	Bzw2	n.s.
ENSMUSG00000020561	1230.27	0.277926	0.0607554	0.101905	Twistnb	n.s.
ENSMUSG00000020562	13.2728	2.50998	0.00225806	0.00550727	Efcab10	UP
ENSMUSG00000020564	208.998	0.448379	0.198679	0.280718	Atxn7l1	n.s.
ENSMUSG00000020566	12.8573	1.79303	0.0359567	0.0643755	Atp6v1c2	n.s.
ENSMUSG00000020571	7565.09	0.357893	0.000191104	0.000586451	Pdia6	UP
ENSMUSG00000020572	2912.09	1.36355	7.59701e-19	1.42096e-17	Nampt	UP
ENSMUSG00000020576	212.548	-0.185097	0.445338	0.542702	Nbas	n.s.
ENSMUSG00000020577	3326.44	-1.26993	9.58502e-17	1.51987e-15	Tspan13	DOWN
ENSMUSG00000020580	716.836	-0.248168	0.157425	0.231037	Rock2	n.s.
ENSMUSG00000020583	75.6984	1.07007	0.0101423	0.0210289	Matn3	UP
ENSMUSG00000020585	4347.03	0.192328	0.0712775	0.117131	Laptm4a	n.s.
ENSMUSG00000020589	347.887	0.796229	0.000344151	0.00100364	Fam49a	UP
ENSMUSG00000020590	381.808	0.43725	0.0608799	0.102017	Snx13	n.s.
ENSMUSG00000020592	1296.28	-1.51158	8.35889e-38	5.69262e-36	Sdc1	DOWN
ENSMUSG00000020593	293.762	0.932105	0.00239202	0.00580467	Lpin1	UP
ENSMUSG00000020594	1907.27	-0.873644	1.21134e-07	6.48324e-07	Pum2	DOWN
ENSMUSG00000020598	501.53	-1.3088	1.30975e-10	1.04938e-09	Nrcam	DOWN
ENSMUSG00000020599	6.59859	1.94212	0.141338	0.210992	Rgs9	n.s.
ENSMUSG00000020601	503.21	-1.37551	2.20154e-16	3.32704e-15	Trib2	DOWN
ENSMUSG00000020605	658.878	0.856663	1.80767e-07	9.47444e-07	Hs1bp3	UP
ENSMUSG00000020608	2214.11	0.0546888	0.608167	0.688261	Smc6	n.s.
ENSMUSG00000020610	435.661	-0.82293	0.000136268	0.000431124	Amz2	DOWN
ENSMUSG00000020611	650.903	-0.481114	0.0225511	0.04288	Gna13	DOWN
ENSMUSG00000020612	6228.71	-1.04205	6.14451e-23	1.56921e-21	Prkar1a	DOWN
ENSMUSG00000020621	205.537	-0.34393	0.0964573	0.152585	Rdh14	n.s.
ENSMUSG00000020623	304.092	-1.31799	7.5222e-09	4.77109e-08	Map2k6	DOWN
ENSMUSG00000020628	404.06	0.762652	1.71923e-05	6.45866e-05	Trappc12	UP
ENSMUSG00000020629	2203.87	1.76545	4.48114e-34	2.51892e-32	Adi1	UP
ENSMUSG00000020630	384.358	0.644356	3.54418e-05	0.000126142	Rnaseh1	UP
ENSMUSG00000020634	544.696	0.967284	4.64835e-12	4.43702e-11	Ubxn2a	UP
ENSMUSG00000020635	65.679	-0.263119	0.470725	0.565594	Fkbp1b	n.s.
ENSMUSG00000020638	41.6775	-0.698557	0.120266	0.184449	Cmpk2	n.s.
ENSMUSG00000020639	15.4219	1.33834	0.162179	0.23687	Pfn4	n.s.
ENSMUSG00000020640	311.686	1.08136	0.00123946	0.00320701	Itsn2	UP
ENSMUSG00000020641	17.5028	0.362485	0.69676	0.765171	Rsad2	n.s.
ENSMUSG00000020642	505.482	-1.61845	7.01737e-16	1.01987e-14	Rnf144a	DOWN
ENSMUSG00000020644	1381.76	-1.18398	1.59136e-09	1.10141e-08	Id2	DOWN
ENSMUSG00000020646	490.966	-0.0270727	0.873131	0.909084	Mboat2	n.s.
ENSMUSG00000020647	177.945	-0.847903	0.000118858	0.000380345	Ncoa1	DOWN
ENSMUSG00000020648	181.339	-0.291507	0.299106	0.393767	Dus4l	n.s.
ENSMUSG00000020649	8930.99	-0.691211	1.15153e-08	7.07976e-08	Rrm2	DOWN
ENSMUSG00000020650	296.676	-0.737912	0.00135186	0.00346829	Bcap29	DOWN
ENSMUSG00000020652	301.565	0.362743	0.0706815	0.11635	Cenpo	n.s.
ENSMUSG00000020653	257.721	0.386211	0.114204	0.176532	Klf11	n.s.
ENSMUSG00000020654	66.6246	1.89088	3.52166e-06	1.50017e-05	Adcy3	UP
ENSMUSG00000020656	59.5724	2.56692	2.3529e-07	1.20818e-06	Grhl1	UP
ENSMUSG00000020657	242.693	0.23735	0.276759	0.369848	Dnajc27	n.s.
ENSMUSG00000020658	180.27	-0.595809	0.0128294	0.0259272	Efr3b	DOWN
ENSMUSG00000020659	829.623	0.119892	0.463534	0.55885	Cbll1	n.s.
ENSMUSG00000020660	15.8997	-0.00124145	0.998722	0.999569	Pomc	n.s.
ENSMUSG00000020664	2727.27	-0.246592	0.0232429	0.0440683	Dld	DOWN
ENSMUSG00000020669	179.597	-0.13395	0.635291	0.712303	Sh3yl1	n.s.
ENSMUSG00000020671	2716.25	-0.0733686	0.495708	0.588228	Rab10	n.s.
ENSMUSG00000020674	1239.64	-0.137865	0.318852	0.415082	Pxdn	n.s.
ENSMUSG00000020677	1680.14	-0.0557072	0.679335	0.750781	Ddx52	n.s.
ENSMUSG00000020680	422.075	0.0504497	0.82573	0.874109	Taf15	n.s.
ENSMUSG00000020684	50.2355	-3.05977	4.8327e-09	3.15954e-08	Rasl10b	DOWN
ENSMUSG00000020687	1555.53	-0.269516	0.028938	0.053199	Cdc27	n.s.
ENSMUSG00000020689	50.6611	2.18221	0.00334067	0.00785379	Itgb3	UP
ENSMUSG00000020692	421.958	0.630129	1.17923e-05	4.58908e-05	Nle1	UP
ENSMUSG00000020694	734.547	-0.286209	0.167494	0.243394	Tlk2	n.s.
ENSMUSG00000020695	216.051	-0.952148	0.000960329	0.00254936	Mrc2	DOWN
ENSMUSG00000020696	395.95	0.257152	0.286348	0.380301	Rffl	n.s.
ENSMUSG00000020697	1076.44	0.61145	0.00532629	0.0118904	Lig3	UP
ENSMUSG00000020700	168.68	-0.181843	0.505551	0.597107	Map3k3	n.s.
ENSMUSG00000020701	14.3348	-1.02671	0.205873	0.289082	Tmem132e	n.s.
ENSMUSG00000020705	2563.62	-0.281403	0.0449158	0.0781247	Ddx42	n.s.
ENSMUSG00000020706	3233.87	0.917872	1.65848e-10	1.3071e-09	Ftsj3	UP
ENSMUSG00000020708	5804.3	-0.448971	0.00109969	0.00287337	Psmc5	DOWN
ENSMUSG00000020715	74.9145	-0.24666	0.562016	0.64816	Ern1	n.s.
ENSMUSG00000020716	252.616	-1.69515	7.44325e-11	6.13953e-10	Nf1	DOWN
ENSMUSG00000020717	197.022	3.92301	1.1019e-17	1.90042e-16	Pecam1	UP
ENSMUSG00000020718	158.06	0.596199	0.00531487	0.0118716	Polg2	UP
ENSMUSG00000020719	8879.1	-0.391565	0.0025741	0.00620399	Ddx5	DOWN
ENSMUSG00000020720	5696.34	0.234221	0.0505993	0.0868423	Psmd12	n.s.
ENSMUSG00000020721	1118.23	0.672109	9.98759e-05	0.000325285	Helz	UP
ENSMUSG00000020723	266.452	-5.2491	5.68409e-51	7.36437e-49	Cacng4	DOWN
ENSMUSG00000020732	18.9844	0.928886	0.174041	0.251771	Rab37	n.s.
ENSMUSG00000020733	1746.77	1.48508	3.57422e-26	1.19787e-24	Slc9a3r1	UP
ENSMUSG00000020737	7863.73	-1.09376	6.8418e-22	1.6408e-20	Jpt1	DOWN
ENSMUSG00000020738	19046.6	-0.330663	4.63414e-05	0.00016105	Sumo2	DOWN
ENSMUSG00000020739	3309.62	0.0225416	0.882771	0.916323	Nup85	n.s.
ENSMUSG00000020740	664.998	0.473803	0.00212619	0.00521317	Gga3	UP
ENSMUSG00000020743	559.997	1.163	1.9075e-09	1.30828e-08	Mif4gd	UP
ENSMUSG00000020744	265.701	0.658039	0.00789047	0.0168296	Slc25a19	UP
ENSMUSG00000020745	2165.45	-0.403138	0.00706813	0.0152631	Pafah1b1	DOWN
ENSMUSG00000020747	484.441	-1.30263	1.72227e-15	2.40439e-14	Tmem94	DOWN
ENSMUSG00000020752	389.139	0.273383	0.129333	0.195592	Recql5	n.s.
ENSMUSG00000020755	1008.31	-0.490001	0.000167606	0.000518988	Sap30bp	DOWN
ENSMUSG00000020758	29.7675	1.30232	0.0296519	0.0543516	Itgb4	n.s.
ENSMUSG00000020766	1460.4	0.650899	0.00386596	0.00894269	Galk1	UP
ENSMUSG00000020770	551.77	-0.355956	0.0545183	0.092702	Unk	n.s.
ENSMUSG00000020773	9.40728	2.73361	0.00309477	0.00732269	Trim47	UP
ENSMUSG00000020775	1271.95	-0.0710989	0.676336	0.748556	Mrpl38	n.s.
ENSMUSG00000020776	440.819	-0.977967	5.47093e-09	3.54193e-08	Fbf1	DOWN
ENSMUSG00000020777	446.396	-0.211351	0.358089	0.456648	Acox1	n.s.
ENSMUSG00000020778	436.886	-0.436288	0.0221039	0.0421073	Ten1	DOWN
ENSMUSG00000020780	1797.92	-0.120381	0.377273	0.476254	Srp68	n.s.
ENSMUSG00000020781	465.886	-0.332744	0.11912	0.18296	Tsen54	n.s.
ENSMUSG00000020782	316.326	3.55441	5.83689e-41	4.52636e-39	Llgl2	UP
ENSMUSG00000020783	815.149	0.183481	0.233907	0.321225	Ncbp3	n.s.
ENSMUSG00000020785	111.125	0.642415	0.0233256	0.0441732	Camkk1	UP
ENSMUSG00000020788	72.7314	3.14633	2.4633e-12	2.42092e-11	Atp2a3	UP
ENSMUSG00000020790	875.97	0.0931188	0.55618	0.642826	Ankfy1	n.s.
ENSMUSG00000020792	594.894	-0.346275	0.0694926	0.114642	Exoc7	n.s.
ENSMUSG00000020793	68.3997	3.3707	7.91535e-08	4.35263e-07	Galr2	UP
ENSMUSG00000020794	2734.1	0.0193547	0.879618	0.913853	Ube2g1	n.s.
ENSMUSG00000020801	479.179	-0.260727	0.213252	0.297477	Med31	n.s.
ENSMUSG00000020802	394.195	-0.733843	0.00691568	0.0149699	Ube2o	DOWN
ENSMUSG00000020803	2298.1	0.11669	0.555762	0.642447	Txndc17	n.s.
ENSMUSG00000020806	347.668	1.25632	1.61997e-05	6.12257e-05	Rhbdf2	UP
ENSMUSG00000020808	1748.61	-0.42039	0.00331063	0.00779006	Pimreg	DOWN
ENSMUSG00000020811	250.583	-2.12747	7.09959e-08	3.93664e-07	Wscd1	DOWN
ENSMUSG00000020814	106.604	1.10303	0.0278962	0.0515425	Mxra7	n.s.
ENSMUSG00000020817	1102.6	0.000777344	0.996111	0.998084	Rabep1	n.s.
ENSMUSG00000020818	286.083	0.434364	0.02584	0.048196	Mfsd11	UP
ENSMUSG00000020823	792.801	-0.621241	0.000805782	0.00217551	Sec14l1	DOWN
ENSMUSG00000020827	137.17	0.184349	0.546544	0.634014	Mink1	n.s.
ENSMUSG00000020828	111.529	0.389812	0.198996	0.28106	Pld2	n.s.
ENSMUSG00000020829	255.372	-0.971953	1.01006e-05	3.97588e-05	Slc46a1	DOWN
ENSMUSG00000020832	607.55	0.0116205	0.949237	0.965718	Eral1	n.s.
ENSMUSG00000020834	212.836	-0.174792	0.439275	0.536605	Dhrs13	n.s.
ENSMUSG00000020838	8.83298	-1.50356	0.241167	0.329072	Slc6a4	n.s.
ENSMUSG00000020840	3860.49	-0.378905	0.000696626	0.00190746	Blmh	DOWN
ENSMUSG00000020841	395.254	-1.64456	1.68666e-14	2.13068e-13	Cpd	DOWN
ENSMUSG00000020843	1020.67	-0.542051	0.000793224	0.00214441	Timm22	DOWN
ENSMUSG00000020844	311.966	-0.664828	0.040683	0.071749	Nxn	n.s.
ENSMUSG00000020846	168.461	-1.59063	2.75353e-11	2.39979e-10	Rflnb	DOWN
ENSMUSG00000020847	17.3229	-0.605465	0.492811	0.585514	Rph3al	n.s.
ENSMUSG00000020849	28924.8	-0.464355	1.93505e-05	7.20827e-05	Ywhae	DOWN
ENSMUSG00000020850	3808.51	0.0501814	0.662641	0.737393	Prpf8	n.s.
ENSMUSG00000020857	5633	0.401681	0.0902668	0.144036	Nme2	n.s.
ENSMUSG00000020859	798.464	-1.71747	2.48786e-28	9.68169e-27	Spag9	DOWN
ENSMUSG00000020863	2996.47	-0.870859	5.66732e-08	3.20264e-07	Luc7l3	DOWN
ENSMUSG00000020864	385.348	-0.960828	0.000253861	0.000756741	Ankrd40	DOWN
ENSMUSG00000020866	121.529	-3.32694	1.8454e-16	2.82094e-15	Cacna1g	DOWN
ENSMUSG00000020868	312.477	0.161496	0.356037	0.45449	Xylt2	n.s.
ENSMUSG00000020869	5056.4	0.443918	0.0385101	0.0683824	Lrrc59	n.s.
ENSMUSG00000020873	1298.22	0.0699581	0.526694	0.616799	Slc35b1	n.s.
ENSMUSG00000020876	311.78	0.297003	0.14718	0.218294	Snx11	n.s.
ENSMUSG00000020877	329.454	-1.50827	3.85754e-10	2.88813e-09	Scrn2	DOWN
ENSMUSG00000020882	94.703	-0.62698	0.0190699	0.0369149	Cacnb1	DOWN
ENSMUSG00000020883	357.021	0.177947	0.500564	0.592799	Fbxl20	n.s.
ENSMUSG00000020888	1148.21	0.316847	0.0559766	0.0948326	Dvl2	n.s.
ENSMUSG00000020889	117.943	1.28688	0.00142123	0.00362291	Nr1d1	UP
ENSMUSG00000020892	14.7478	0.734266	0.414915	0.514539	Aloxe3	n.s.
ENSMUSG00000020893	101.966	0.471534	0.172303	0.24953	Per1	n.s.
ENSMUSG00000020894	406.536	-1.11735	6.29171e-13	6.65106e-12	Vamp2	DOWN
ENSMUSG00000020895	484.687	-1.01407	0.00011951	0.000382316	Tmem107	DOWN
ENSMUSG00000020897	2286	-0.762821	3.76647e-10	2.82592e-09	Aurkb	DOWN
ENSMUSG00000020898	1132.64	0.0795226	0.664318	0.738951	Ctc1	n.s.
ENSMUSG00000020900	3167.92	-0.566409	0.000211039	0.000641877	Myh10	DOWN
ENSMUSG00000020901	19.8289	-0.906048	0.185077	0.26446	Pik3r5	n.s.
ENSMUSG00000020902	304.185	-3.2575	2.174e-12	2.15252e-11	Ntn1	DOWN
ENSMUSG00000020903	537.51	-0.208403	0.255601	0.345705	Stx8	n.s.
ENSMUSG00000020904	12.8945	3.56375	0.000267965	0.000795213	Cfap52	UP
ENSMUSG00000020908	32.889	3.78533	4.70937e-08	2.68558e-07	Myh3	UP
ENSMUSG00000020910	313.045	0.509527	0.0160417	0.0316484	Adprm	UP
ENSMUSG00000020911	812.587	3.31436	5.15597e-05	0.000177732	Krt19	UP
ENSMUSG00000020914	7431.19	-0.138198	0.241022	0.328965	Top2a	n.s.
ENSMUSG00000020917	9530.66	0.653195	1.76394e-06	7.94071e-06	Acly	UP
ENSMUSG00000020918	1416.1	0.374894	0.00436831	0.00997828	Kat2a	UP
ENSMUSG00000020919	220.562	-0.91137	2.70624e-05	9.80932e-05	Stat5b	DOWN
ENSMUSG00000020921	466.255	-0.35841	0.0381056	0.0677545	Tmem101	n.s.
ENSMUSG00000020922	3887.67	-0.102115	0.333124	0.430235	Lsm12	n.s.
ENSMUSG00000020923	1629.23	0.280811	0.0360531	0.0645262	Ubtf	n.s.
ENSMUSG00000020925	1500.45	0.195931	0.187692	0.267692	Ccdc43	n.s.
ENSMUSG00000020926	82.7578	-1.02984	0.00605863	0.0133155	Adam11	DOWN
ENSMUSG00000020929	4367.47	0.0530892	0.675097	0.747652	Eftud2	n.s.
ENSMUSG00000020930	39.8529	-1.58379	0.000424794	0.00121809	Ccdc103	DOWN
ENSMUSG00000020935	3900.39	-0.817157	3.59617e-10	2.70005e-09	Dcakd	DOWN
ENSMUSG00000020936	2338.66	0.223476	0.0893887	0.142868	Nmt1	n.s.
ENSMUSG00000020937	63.7035	0.573383	0.108041	0.168131	Plcd3	n.s.
ENSMUSG00000020941	36.3924	-1.50171	0.0066659	0.0144882	Map3k14	DOWN
ENSMUSG00000020946	1942.5	-0.178453	0.241353	0.329284	Gosr2	n.s.
ENSMUSG00000020948	194.216	-0.600497	0.0254903	0.0476609	Klhl28	DOWN
ENSMUSG00000020949	9259.21	-0.256045	0.0174787	0.0342041	Fkbp3	DOWN
ENSMUSG00000020950	192.693	-3.66092	1.74108e-16	2.67431e-15	Foxg1	DOWN
ENSMUSG00000020952	1302.46	0.224536	0.159646	0.233717	Scfd1	n.s.
ENSMUSG00000020953	64.5083	0.408251	0.439988	0.537291	Coch	n.s.
ENSMUSG00000020954	628.84	-0.00551928	0.9826	0.988368	Strn3	n.s.
ENSMUSG00000020955	247.567	-1.13818	3.28554e-07	1.64649e-06	Ap4s1	DOWN
ENSMUSG00000020956	485.661	-0.0351715	0.84038	0.884418	Dtd2	n.s.
ENSMUSG00000020961	241.435	-0.147237	0.481477	0.575067	Ston2	n.s.
ENSMUSG00000020962	2263.87	-0.258669	0.110073	0.171068	Gtf2a1	n.s.
ENSMUSG00000020963	18.2567	-1.4319	0.0558426	0.0946678	Tshr	n.s.
ENSMUSG00000020964	1048.13	-0.460072	0.00120474	0.00312481	Sel1l	DOWN
ENSMUSG00000020973	630.463	-0.474595	0.0071428	0.0153989	Dnaaf2	DOWN
ENSMUSG00000020974	466.116	0.117034	0.489561	0.582623	Pole2	n.s.
ENSMUSG00000020978	1457.05	-0.034871	0.903697	0.932758	Klhdc2	n.s.
ENSMUSG00000020982	1994.72	-0.192835	0.112823	0.174626	Nemf	n.s.
ENSMUSG00000020986	1229.11	0.561809	0.000151063	0.000472583	Sec23a	UP
ENSMUSG00000020988	584.892	0.876515	1.12698e-05	4.40834e-05	L2hgdh	UP
ENSMUSG00000020994	3052.52	-0.40457	0.000227713	0.000686498	Pnn	DOWN
ENSMUSG00000021000	681.817	1.04427	0.0548205	0.093186	Mia2	n.s.
ENSMUSG00000021003	173.182	-0.760488	0.00907209	0.0189915	Galc	DOWN
ENSMUSG00000021007	290.037	-1.32818	9.16184e-11	7.47009e-10	Spata7	DOWN
ENSMUSG00000021009	168.844	0.149461	0.51323	0.604296	Ptpn21	n.s.
ENSMUSG00000021010	162.02	-4.91702	1.3956e-24	4.08452e-23	Npas3	DOWN
ENSMUSG00000021012	1722.74	0.299796	0.210778	0.294839	Zc3h14	n.s.
ENSMUSG00000021013	312.02	-1.31049	9.88283e-10	7.06088e-09	Ttc8	DOWN
ENSMUSG00000021018	1615.83	-0.0274122	0.84692	0.888571	Polr2h	n.s.
ENSMUSG00000021022	947.46	-0.66018	1.82539e-06	8.18959e-06	Ppp2r3c	DOWN
ENSMUSG00000021023	413.499	0.771543	2.26999e-05	8.33322e-05	1110008L16Rik	UP
ENSMUSG00000021024	5513.58	-0.137123	0.253062	0.342925	Psma6	n.s.
ENSMUSG00000021025	378.512	0.188146	0.437629	0.535333	Nfkbia	n.s.
ENSMUSG00000021027	459.222	-1.08865	2.66105e-09	1.79841e-08	Ralgapa1	DOWN
ENSMUSG00000021028	775.444	-0.188685	0.215853	0.30048	Mbip	n.s.
ENSMUSG00000021033	347.305	-1.04419	2.09725e-08	1.24685e-07	Gstz1	DOWN
ENSMUSG00000021036	1012.53	0.541325	2.8839e-06	1.24953e-05	Sptlc2	UP
ENSMUSG00000021037	3370.83	0.400806	0.000493574	0.00139945	Ahsa1	UP
ENSMUSG00000021038	550.76	-0.291439	0.151553	0.223625	Vipas39	n.s.
ENSMUSG00000021039	2791.5	-0.0104073	0.933287	0.954119	Snw1	n.s.
ENSMUSG00000021044	226.915	-0.350436	0.0733339	0.120028	Adck1	n.s.
[truncated: 8,630 more rows]

## Sheet: DIV10_KO
gene_id	baseMean	log2FoldChange	pvalue	padj	gene_name	Status
ENSMUSG00000000001	4248.1	0.232379	0.0202665	0.034466	Gnai3	UP
ENSMUSG00000000028	760.643	0.833397	8.82456e-09	4.11736e-08	Cdc45	UP
ENSMUSG00000000037	27.8649	-1.06742	0.0535535	0.0822714	Scml2	n.s.
ENSMUSG00000000056	1306.76	-0.802302	1.22982e-09	6.34516e-09	Narf	DOWN
ENSMUSG00000000078	1165.87	1.19013	3.0463e-12	2.12505e-11	Klf6	UP
ENSMUSG00000000085	248.731	-1.34574	2.90223e-08	1.27818e-07	Scmh1	DOWN
ENSMUSG00000000088	4498.9	0.510383	9.41411e-06	2.93555e-05	Cox5a	UP
ENSMUSG00000000120	34.9112	-1.95477	0.000693278	0.00159815	Ngfr	DOWN
ENSMUSG00000000125	11.4218	0.104712	0.903105	0.927475	Wnt3	n.s.
ENSMUSG00000000126	38.0357	0.813957	0.106283	0.151488	Wnt9a	n.s.
ENSMUSG00000000131	1318.15	0.362132	0.00975707	0.0178618	Xpo6	UP
ENSMUSG00000000134	860.54	0.453555	0.00146649	0.00317303	Tfe3	UP
ENSMUSG00000000142	37.2736	-0.0961645	0.846534	0.880243	Axin2	n.s.
ENSMUSG00000000148	280.457	0.112165	0.543665	0.61645	Brat1	n.s.
ENSMUSG00000000154	23.4096	4.40245	1.34558e-05	4.10359e-05	Slc22a18	UP
ENSMUSG00000000167	47.641	-1.56312	0.00840292	0.015606	Pih1d2	DOWN
ENSMUSG00000000168	1447.07	0.508717	2.98723e-06	1.00357e-05	Dlat	UP
ENSMUSG00000000171	3244.22	0.837177	1.47824e-11	9.55087e-11	Sdhd	UP
ENSMUSG00000000184	5362.34	-1.65029	1.7743e-11	1.13871e-10	Ccnd2	DOWN
ENSMUSG00000000194	703.494	-0.456841	0.00268613	0.00552754	Gpr107	DOWN
ENSMUSG00000000197	92.345	-2.31441	0.000130352	0.000343488	Nalcn	DOWN
ENSMUSG00000000202	428.632	-1.61671	1.04663e-26	2.15375e-25	Btbd17	DOWN
ENSMUSG00000000214	54.1207	-4.57143	1.58151e-15	1.52304e-14	Th	DOWN
ENSMUSG00000000223	56.2085	-2.75049	4.96995e-07	1.86701e-06	Drp2	DOWN
ENSMUSG00000000247	274.239	-1.50655	7.68998e-05	0.000209526	Lhx2	DOWN
ENSMUSG00000000253	124.157	1.26735	6.96963e-05	0.000190567	Gmpr	UP
ENSMUSG00000000266	30.5152	-1.83162	0.0241677	0.040393	Mid2	DOWN
ENSMUSG00000000275	268.025	4.02741	1.28352e-23	2.26579e-22	Trim25	UP
ENSMUSG00000000276	154.612	-0.848923	0.0423754	0.0669977	Dgke	n.s.
ENSMUSG00000000278	2035.07	1.38258	1.69679e-17	1.93815e-16	Scpep1	UP
ENSMUSG00000000282	210.263	-0.10014	0.619207	0.685725	Mnt	n.s.
ENSMUSG00000000295	617.096	0.499423	0.0083486	0.0155254	Hddc2	UP
ENSMUSG00000000296	184.52	2.34858	2.16092e-17	2.45517e-16	Tpd52l1	UP
ENSMUSG00000000301	41.364	0.206281	0.638169	0.702861	Pemt	n.s.
ENSMUSG00000000303	2792.61	3.62231	0.000174353	0.000448156	Cdh1	UP
ENSMUSG00000000308	108.774	1.70286	4.10343e-05	0.000116431	Ckmt1	UP
ENSMUSG00000000326	413.766	-0.027215	0.884673	0.912175	Comt	n.s.
ENSMUSG00000000339	1317.52	-0.114313	0.400368	0.478345	Rtca	n.s.
ENSMUSG00000000340	271.83	0.0075261	0.972924	0.980267	Dbt	n.s.
ENSMUSG00000000346	3451.37	-1.01913	9.05234e-12	5.96784e-11	Dazap2	DOWN
ENSMUSG00000000355	872.037	-0.134878	0.430237	0.508064	Mcts1	n.s.
ENSMUSG00000000365	74.4755	3.65307	1.22392e-13	9.85784e-13	Rnf17	UP
ENSMUSG00000000374	181.957	-0.526099	0.0212808	0.0360303	Trappc10	DOWN
ENSMUSG00000000378	826.779	-0.50049	0.0373181	0.0596732	Ccm2	n.s.
ENSMUSG00000000384	401.583	0.803784	0.00263543	0.00543052	Tbrg4	UP
ENSMUSG00000000399	2533.5	0.0474564	0.722798	0.778252	Ndufa9	n.s.
ENSMUSG00000000409	97.2086	1.95321	1.4264e-07	5.75952e-07	Lck	UP
ENSMUSG00000000416	187.158	-3.33725	2.1704e-17	2.46332e-16	Cttnbp2	DOWN
ENSMUSG00000000420	645.501	-0.886658	8.83145e-08	3.66433e-07	Galnt1	DOWN
ENSMUSG00000000439	699.957	0.0885206	0.566495	0.637867	Mkrn2	n.s.
ENSMUSG00000000440	80.3796	4.22225	0.00252541	0.00522296	Pparg	UP
ENSMUSG00000000441	2050.41	-0.782804	2.4379e-08	1.08171e-07	Raf1	DOWN
ENSMUSG00000000489	9.53585	1.56856	0.175229	0.235314	Pdgfb	n.s.
ENSMUSG00000000530	8.46406	0.734995	0.549793	0.622077	Acvrl1	n.s.
ENSMUSG00000000531	57.8328	1.79006	0.00639324	0.0121581	Grasp	UP
ENSMUSG00000000532	139.892	-0.836498	0.00527031	0.0102098	Acvr1b	DOWN
ENSMUSG00000000538	339.971	-1.59828	7.76431e-11	4.61708e-10	Tom1l2	DOWN
ENSMUSG00000000544	78.9647	5.17191	1.22561e-05	3.76134e-05	Gpa33	UP
ENSMUSG00000000555	295.219	3.09555	5.43645e-36	1.94185e-34	Itga5	UP
ENSMUSG00000000560	88.4633	-5.01661	1.11751e-24	2.07928e-23	Gabra2	DOWN
ENSMUSG00000000561	2956.88	0.757266	7.58322e-09	3.56779e-08	Wdr77	UP
ENSMUSG00000000563	6793.94	-0.0599198	0.673995	0.735418	Atp5f1	n.s.
ENSMUSG00000000567	3062.19	-3.42979	9.87514e-103	2.39697e-100	Sox9	DOWN
ENSMUSG00000000568	1486.98	-0.313266	0.0428472	0.0676435	Hnrnpd	n.s.
ENSMUSG00000000581	2241.55	-0.471373	0.00774916	0.0144991	C1d	DOWN
ENSMUSG00000000594	729.283	1.47668	3.52231e-11	2.17195e-10	Gm2a	UP
ENSMUSG00000000600	1314.83	-0.397977	0.0114986	0.0206951	Krit1	DOWN
ENSMUSG00000000605	1021.15	-2.5211	2.65935e-70	2.98967e-68	Clcn4	DOWN
ENSMUSG00000000628	1002.52	2.10124	4.91084e-35	1.64413e-33	Hk2	UP
ENSMUSG00000000631	825.32	-0.878593	3.6332e-06	1.2088e-05	Myo18a	DOWN
ENSMUSG00000000686	20.5931	-2.2951	0.00070321	0.00161706	Abhd15	DOWN
ENSMUSG00000000693	78.6868	-0.133649	0.693336	0.752218	Loxl3	n.s.
ENSMUSG00000000708	131.897	-0.649276	0.0165978	0.0287393	Kat2b	DOWN
ENSMUSG00000000711	819.192	-0.485125	0.00196444	0.0041611	Rab5b	DOWN
ENSMUSG00000000724	17.4645	1.12237	0.132064	0.183318	Cryba1	n.s.
ENSMUSG00000000731	39.7826	5.40299	6.71487e-14	5.52502e-13	Aire	UP
ENSMUSG00000000738	631.628	0.4944	0.0189707	0.0324328	Spg7	UP
ENSMUSG00000000739	34.6828	3.49482	6.41451e-08	2.71853e-07	Sult5a1	UP
ENSMUSG00000000740	12825.3	1.36732	3.66168e-18	4.40391e-17	Rpl13	UP
ENSMUSG00000000743	2064.2	0.114259	0.375558	0.452908	Chmp1a	n.s.
ENSMUSG00000000751	2783.56	0.711699	8.22867e-08	3.42754e-07	Rpa1	UP
ENSMUSG00000000759	746.054	-0.335955	0.02146	0.0363107	Tubgcp3	DOWN
ENSMUSG00000000776	511.883	0.338792	0.024209	0.040443	Polr3d	UP
ENSMUSG00000000782	72.5594	2.96602	3.14419e-07	1.21887e-06	Tcf7	UP
ENSMUSG00000000787	3815.27	-0.0870497	0.399656	0.477869	Ddx3x	n.s.
ENSMUSG00000000792	95.0106	2.77033	1.71119e-08	7.70145e-08	Slc5a5	UP
ENSMUSG00000000794	30.7392	-0.141632	0.762256	0.812708	Kcnn3	n.s.
ENSMUSG00000000804	498.184	-0.979852	1.41442e-07	5.71765e-07	Usp32	DOWN
ENSMUSG00000000805	1230.65	5.23732	1.03886e-09	5.40432e-09	Car4	UP
ENSMUSG00000000811	200.083	-0.468358	0.0808326	0.118747	Txnrd3	n.s.
ENSMUSG00000000823	543.312	-1.08564	2.52841e-10	1.41613e-09	Zfp512b	DOWN
ENSMUSG00000000826	1991.46	-0.436044	2.2369e-06	7.63262e-06	Dnajc5	DOWN
ENSMUSG00000000827	1645.64	0.236731	0.0149435	0.0261634	Tpd52l2	UP
ENSMUSG00000000838	1058.89	0.519411	0.00707979	0.0133425	Fmr1	UP
ENSMUSG00000000861	640.334	-4.26375	7.65091e-39	3.11877e-37	Bcl11a	DOWN
ENSMUSG00000000876	255.7	-0.281911	0.13049	0.181415	Pxmp4	n.s.
ENSMUSG00000000881	766.174	-0.457987	0.000662175	0.00153207	Dlg3	DOWN
ENSMUSG00000000884	129.116	0.561469	0.0313483	0.0510521	Gnb1l	n.s.
ENSMUSG00000000901	415.237	-0.483655	0.0911269	0.132395	Mmp11	n.s.
ENSMUSG00000000902	2857.73	-0.63423	3.66992e-14	3.10823e-13	Smarcb1	DOWN
ENSMUSG00000000915	285.59	0.689399	0.000901703	0.00203297	Hip1r	UP
ENSMUSG00000000916	438.33	0.116929	0.539903	0.613161	Nsun5	n.s.
ENSMUSG00000000957	233.65	-0.0222449	0.924979	0.944163	Mmp14	n.s.
ENSMUSG00000000958	146.938	2.52565	7.66441e-08	3.20752e-07	Slc7a7	UP
ENSMUSG00000000959	529.206	-0.373884	0.0234016	0.0392661	Oxa1l	DOWN
ENSMUSG00000000976	673.775	-0.768338	2.38333e-05	7.0044e-05	Heatr6	DOWN
ENSMUSG00000001016	4206.14	-0.296486	0.00799728	0.0149294	Ilf2	DOWN
ENSMUSG00000001017	2571.15	-0.671948	7.10883e-10	3.76973e-09	Chtop	DOWN
ENSMUSG00000001018	1019.41	0.0960497	0.4284	0.506388	Snapin	n.s.
ENSMUSG00000001034	570.092	0.06412	0.713093	0.769743	Mapk7	n.s.
ENSMUSG00000001036	636.387	-0.494254	0.000970389	0.00217315	Epn2	DOWN
ENSMUSG00000001039	415.166	-0.550343	0.00134661	0.00293807	B9d1	DOWN
ENSMUSG00000001052	829.864	0.0461101	0.737325	0.791102	Sec24b	n.s.
ENSMUSG00000001053	172.859	2.64929	5.77454e-15	5.31656e-14	N4bp3	UP
ENSMUSG00000001056	2779.38	1.81604	1.02875e-34	3.34972e-33	Nhp2	UP
ENSMUSG00000001062	225.664	-1.70449	1.79834e-10	1.02379e-09	Vps9d1	DOWN
ENSMUSG00000001065	191.02	-1.11384	7.01604e-06	2.23542e-05	Zfp276	DOWN
ENSMUSG00000001076	21.4632	-2.13372	0.00367593	0.00734499	C1ql4	DOWN
ENSMUSG00000001082	351.288	1.97216	9.78437e-20	1.33117e-18	Mfsd10	UP
ENSMUSG00000001089	1030.14	0.244341	0.117245	0.165021	Luzp1	n.s.
ENSMUSG00000001098	1817.42	-0.373406	0.00982833	0.0179799	Kctd10	DOWN
ENSMUSG00000001100	1862.63	-0.0402443	0.785039	0.831273	Poldip2	n.s.
ENSMUSG00000001105	554.214	-0.187041	0.272848	0.345181	Ift20	n.s.
ENSMUSG00000001119	35.974	1.44651	0.0396034	0.0630068	Col6a1	n.s.
ENSMUSG00000001120	627.058	-0.573447	0.00509136	0.0098865	Pcbp3	DOWN
ENSMUSG00000001123	591.839	4.27289	4.14093e-08	1.7934e-07	Lgals9	UP
ENSMUSG00000001127	1581.5	-0.879832	5.29736e-12	3.61276e-11	Araf	DOWN
ENSMUSG00000001128	46.6375	-0.963307	0.0992253	0.14282	Cfp	n.s.
ENSMUSG00000001138	144.808	-0.0009057	0.997506	0.998168	Cnnm3	n.s.
ENSMUSG00000001143	609.877	-0.997971	1.36366e-14	1.21873e-13	Lman2l	DOWN
ENSMUSG00000001150	872.255	0.0535083	0.681364	0.741942	Mcm3ap	n.s.
ENSMUSG00000001151	502.766	0.510847	0.0152382	0.0266444	Pcnt	UP
ENSMUSG00000001156	328.689	-2.90618	1.16821e-28	2.64894e-27	Mxd1	DOWN
ENSMUSG00000001157	897.126	-0.366038	0.00440145	0.0086379	Gmcl1	DOWN
ENSMUSG00000001158	1842.51	0.133319	0.45246	0.529216	Snrnp27	n.s.
ENSMUSG00000001173	630.717	-1.10395	2.63409e-11	1.64708e-10	Ocrl	DOWN
ENSMUSG00000001175	18134	-0.624755	1.80905e-05	5.41044e-05	Calm1	DOWN
ENSMUSG00000001211	302.406	-0.119607	0.600743	0.669512	Agpat3	n.s.
ENSMUSG00000001227	36.7771	-0.99713	0.0889089	0.129543	Sema6b	n.s.
ENSMUSG00000001228	3162.73	0.78717	3.58099e-10	1.97139e-09	Uhrf1	UP
ENSMUSG00000001229	553.416	0.244903	0.105123	0.150196	Dpp9	n.s.
ENSMUSG00000001247	612.416	2.34482	1.35503e-05	4.12769e-05	Lsr	UP
ENSMUSG00000001248	1186.16	-1.16885	5.24369e-10	2.82699e-09	Gramd1a	DOWN
ENSMUSG00000001249	68.8816	5.16927	4.10694e-19	5.26556e-18	Hpn	UP
ENSMUSG00000001270	14284.4	-3.72714	4.30456e-278	1.53242e-274	Ckb	DOWN
ENSMUSG00000001280	799.81	0.531202	0.00029966	0.000739287	Sp1	UP
ENSMUSG00000001288	167.771	3.5428	0.000182087	0.00046557	Rarg	UP
ENSMUSG00000001289	1611.37	-0.35697	0.0218016	0.0368245	Pfdn5	DOWN
ENSMUSG00000001300	401.059	0.451122	0.0935526	0.135558	Efnb2	n.s.
ENSMUSG00000001305	964.301	1.21523	1.05282e-15	1.03252e-14	Rrp15	UP
ENSMUSG00000001323	343.981	-1.96716	4.44312e-15	4.14071e-14	Srr	DOWN
ENSMUSG00000001348	27.0044	3.38872	0.000317439	0.000779189	Acp5	UP
ENSMUSG00000001349	74.0021	3.82624	1.07552e-08	4.96609e-08	Cnn1	UP
ENSMUSG00000001366	329.459	-0.377047	0.049877	0.0773692	Fbxo9	n.s.
ENSMUSG00000001376	840.895	-0.205405	0.304195	0.378516	Vps50	n.s.
ENSMUSG00000001380	1326.98	0.423215	0.0104784	0.019034	Hars	UP
ENSMUSG00000001383	1822.13	-0.222585	0.0528705	0.0814449	Zmat2	n.s.
ENSMUSG00000001403	2294.21	-0.0691476	0.634293	0.69953	Ube2c	n.s.
ENSMUSG00000001415	967.558	0.147946	0.416254	0.494449	Smg5	n.s.
ENSMUSG00000001416	7104.66	0.306213	0.0231734	0.0389322	Cct3	UP
ENSMUSG00000001418	1066.74	0.802814	9.59188e-10	5.0118e-09	Glmp	UP
ENSMUSG00000001419	355.991	0.372815	0.040103	0.0637257	Mef2d	n.s.
ENSMUSG00000001420	22.4899	2.46826	1.54866e-05	4.67487e-05	Tmem79	UP
ENSMUSG00000001424	2001.77	0.514011	5.11417e-06	1.66522e-05	Snd1	UP
ENSMUSG00000001435	2435.19	1.58138	7.24013e-33	2.06426e-31	Col18a1	UP
ENSMUSG00000001436	288.701	0.0381906	0.846982	0.880624	Slc19a1	n.s.
ENSMUSG00000001440	3193.87	0.478916	0.000268912	0.000667592	Kpnb1	UP
ENSMUSG00000001441	1890.99	-0.358789	0.0386036	0.0615445	Npepps	n.s.
ENSMUSG00000001445	1012.57	0.436601	0.030033	0.0491952	Mrpl10	UP
ENSMUSG00000001472	2683.34	0.00960086	0.953331	0.96547	Tcf25	n.s.
ENSMUSG00000001473	2283.54	2.5162	2.83805e-21	4.27508e-20	Tubb6	UP
ENSMUSG00000001482	583.786	0.269402	0.184821	0.246458	Def8	n.s.
ENSMUSG00000001496	1349.36	-3.13114	1.76717e-08	7.94e-08	Nkx2-1	DOWN
ENSMUSG00000001504	59.579	-1.1655	0.00131857	0.00288336	Irx2	DOWN
ENSMUSG00000001506	62.1454	2.1375	0.000981447	0.00219469	Col1a1	UP
ENSMUSG00000001507	153.733	1.0173	0.00199935	0.00422414	Itga3	UP
ENSMUSG00000001510	110.816	2.71489	1.59635e-06	5.58801e-06	Dlx3	UP
ENSMUSG00000001517	710.892	-0.181611	0.276615	0.349078	Foxm1	n.s.
ENSMUSG00000001518	407.586	-0.0527305	0.750501	0.802257	Itfg2	n.s.
ENSMUSG00000001521	185.168	0.78084	0.00406991	0.00804789	Tulp3	UP
ENSMUSG00000001524	387.946	0.897474	3.1502e-07	1.22076e-06	Gtf2h4	UP
ENSMUSG00000001542	268.361	2.48661	1.71562e-10	9.78262e-10	Ell2	UP
ENSMUSG00000001552	873.018	1.40762	1.14522e-06	4.09746e-06	Jup	UP
ENSMUSG00000001555	163.425	2.40562	1.75979e-06	6.12599e-06	Fkbp10	UP
ENSMUSG00000001569	646.802	0.487672	0.0012169	0.00267914	Nom1	UP
ENSMUSG00000001576	2203.85	-0.377806	0.000776022	0.00176715	Ergic1	DOWN
ENSMUSG00000001604	40.4185	3.6794	3.92501e-05	0.000111779	Tcea3	UP
ENSMUSG00000001627	1145.77	0.337251	0.0206939	0.0351146	Ifrd1	UP
ENSMUSG00000001630	571.066	0.239714	0.148829	0.203573	Stk38l	n.s.
ENSMUSG00000001632	658.711	-0.284236	0.122145	0.171172	Brpf1	n.s.
ENSMUSG00000001663	60.2568	2.35017	4.2212e-07	1.60208e-06	Gstt1	UP
ENSMUSG00000001666	741.424	1.33423	1.31204e-18	1.62747e-17	Ddt	UP
ENSMUSG00000001672	41.9027	3.02957	3.40207e-07	1.31028e-06	Marveld3	UP
ENSMUSG00000001674	1495.14	1.09768	5.87354e-12	3.97283e-11	Ddx18	UP
ENSMUSG00000001687	531.856	-0.571483	0.00210085	0.00442023	Ubl3	DOWN
ENSMUSG00000001700	247.862	1.16269	2.53694e-08	1.12426e-07	Gramd3	UP
ENSMUSG00000001707	1552.74	-0.111054	0.508894	0.583216	Eef1e1	n.s.
ENSMUSG00000001729	506.852	-0.861367	1.95579e-06	6.74454e-06	Akt1	DOWN
ENSMUSG00000001739	6.87672	-2.69187	0.0208079	0.0352856	Cldn15	DOWN
ENSMUSG00000001750	102.008	2.35601	1.44411e-12	1.03929e-11	Tcirg1	UP
ENSMUSG00000001751	345.537	1.08978	0.00682663	0.0129064	Naglu	UP
ENSMUSG00000001755	702.54	0.234006	0.250538	0.320948	Coasy	n.s.
ENSMUSG00000001761	1539.47	0.0675007	0.618318	0.685095	Smo	n.s.
ENSMUSG00000001763	51.4339	0.724019	0.144506	0.198652	Tspan33	n.s.
ENSMUSG00000001767	978.726	0.219753	0.183644	0.245104	Crnkl1	n.s.
ENSMUSG00000001768	93.583	-0.0767073	0.814672	0.855273	Rin2	n.s.
ENSMUSG00000001774	2016	0.0877789	0.525483	0.599334	Chordc1	n.s.
ENSMUSG00000001783	2877.97	0.324399	0.00235312	0.00490846	Rtcb	UP
ENSMUSG00000001785	1541.33	0.469888	0.000150136	0.000391181	Pwp1	UP
ENSMUSG00000001786	358.652	0.0639918	0.712908	0.769621	Fbxo7	n.s.
ENSMUSG00000001794	757.412	0.954985	1.22054e-09	6.30034e-09	Capns1	UP
ENSMUSG00000001802	195.879	-1.64611	2.67169e-07	1.04481e-06	Lrp3	DOWN
ENSMUSG00000001827	90.8809	2.0227	0.00622916	0.0118672	Folr1	UP
ENSMUSG00000001829	722.505	0.568241	0.00104426	0.00232541	Clpb	UP
ENSMUSG00000001833	5966.87	-0.3328	0.00871358	0.0161172	Sept7	DOWN
ENSMUSG00000001844	445.438	-0.729687	6.59704e-06	2.11327e-05	Zdhhc4	DOWN
ENSMUSG00000001847	1387.56	-0.150809	0.523356	0.597418	Rac1	n.s.
ENSMUSG00000001855	731.419	0.55455	0.00409199	0.00808855	Nup214	UP
ENSMUSG00000001864	842.321	-1.30468	3.60219e-21	5.3656e-20	Aif1l	DOWN
ENSMUSG00000001870	234.348	1.27396	0.000691672	0.00159513	Ltbp1	UP
ENSMUSG00000001891	1234.28	-0.884265	7.64782e-08	3.20183e-07	Ugp2	DOWN
ENSMUSG00000001909	643.121	0.558484	0.00321543	0.00650271	Trmt1	UP
ENSMUSG00000001910	611.186	0.940525	0.000650903	0.00150791	Nacc1	UP
ENSMUSG00000001911	7.81801	-1.34018	0.210353	0.275281	Nfix	n.s.
ENSMUSG00000001918	211.359	2.10567	3.1296e-16	3.22005e-15	Slc1a5	UP
ENSMUSG00000001924	5488.36	-0.556256	1.85003e-08	8.29835e-08	Uba1	DOWN
ENSMUSG00000001930	11.7665	1.44874	0.224925	0.292274	Vwf	n.s.
ENSMUSG00000001942	164.064	-0.292162	0.273274	0.345596	Siae	n.s.
ENSMUSG00000001948	98.3264	-0.624617	0.122713	0.171878	Spa17	n.s.
ENSMUSG00000001962	939.388	0.552953	1.88385e-06	6.51961e-06	Fam50a	UP
ENSMUSG00000001964	1235.37	0.404297	6.60806e-05	0.000181331	Emd	UP
ENSMUSG00000001983	148.098	-0.256461	0.322735	0.398153	Taco1	n.s.
ENSMUSG00000001985	278.446	-2.28515	1.17866e-11	7.68505e-11	Grik3	DOWN
ENSMUSG00000001986	120.959	0.592714	0.243188	0.313035	Gria3	n.s.
ENSMUSG00000001998	165.86	0.110271	0.68364	0.743687	Ap4e1	n.s.
ENSMUSG00000001999	206.847	0.137994	0.598983	0.667899	Blvra	n.s.
ENSMUSG00000002006	117.026	0.629411	0.0501353	0.0777133	Pdzd4	n.s.
ENSMUSG00000002010	1515.82	0.175873	0.105178	0.150254	Idh3g	n.s.
ENSMUSG00000002012	68.4314	-3.08881	5.47971e-09	2.61966e-08	Pnck	DOWN
ENSMUSG00000002014	823.229	0.410923	0.00131525	0.00287668	Ssr4	UP
ENSMUSG00000002015	2100.37	0.659755	2.99917e-09	1.47541e-08	Bcap31	UP
ENSMUSG00000002017	554.12	0.565154	0.000566219	0.00132556	Fam98a	UP
ENSMUSG00000002028	820.784	-1.00668	1.33704e-09	6.85859e-09	Kmt2a	DOWN
ENSMUSG00000002031	965.261	0.0182444	0.88938	0.916056	Ift46	n.s.
ENSMUSG00000002043	535.839	0.717598	0.000385084	0.00093216	Trappc6a	UP
ENSMUSG00000002052	1376.06	0.401331	0.00339671	0.00684083	Supt6	UP
ENSMUSG00000002058	509.199	-0.386684	0.00615049	0.0117299	Unc119	DOWN
ENSMUSG00000002059	716.675	1.02816	9.45243e-07	3.4314e-06	Rab34	UP
ENSMUSG00000002064	836.881	-0.241219	0.129152	0.179813	Sdf2	n.s.
ENSMUSG00000002068	918.481	2.07946	4.90025e-18	5.85399e-17	Ccne1	UP
ENSMUSG00000002102	3781.1	-0.146774	0.230652	0.298806	Psmc3	n.s.
ENSMUSG00000002103	819.869	-1.12028	1.14516e-15	1.11794e-14	Acp2	DOWN
ENSMUSG00000002105	141.998	-1.35645	0.000316712	0.000777583	Slc39a13	DOWN
ENSMUSG00000002107	1712.46	-2.79744	1.10735e-56	8.50825e-55	Celf2	DOWN
ENSMUSG00000002109	115.027	0.477402	0.146458	0.200935	Ddb2	n.s.
ENSMUSG00000002129	2449.61	-0.263474	0.0419698	0.0664449	Sf3a1	n.s.
ENSMUSG00000002147	286.261	4.52387	1.54357e-08	7.00608e-08	Stat6	UP
ENSMUSG00000002190	32.9438	0.873896	0.100501	0.144403	Clgn	n.s.
ENSMUSG00000002205	602.856	-0.205734	0.158106	0.214804	Vrk3	n.s.
ENSMUSG00000002210	196.506	0.70306	0.0112631	0.0203261	Smg9	UP
ENSMUSG00000002221	600.984	0.353305	0.0968972	0.139846	Paxip1	n.s.
ENSMUSG00000002222	572.245	0.161785	0.310188	0.38454	Rmnd5a	n.s.
ENSMUSG00000002227	420.571	3.00846	2.38575e-31	6.4181e-30	Mov10	UP
ENSMUSG00000002228	30.5447	5.68553	9.54887e-12	6.28355e-11	Ppm1j	UP
ENSMUSG00000002233	348.541	1.90849	1.23918e-33	3.72668e-32	Rhoc	UP
ENSMUSG00000002250	35.7071	0.754693	0.111067	0.157467	Ppard	n.s.
ENSMUSG00000002257	51.3971	3.10843	0.000100817	0.000270331	Def6	UP
ENSMUSG00000002279	294.995	-0.253171	0.213124	0.278294	Lmf1	n.s.
ENSMUSG00000002280	369.494	-0.388194	0.0204094	0.0346869	Narfl	DOWN
ENSMUSG00000002297	1512.44	1.1188	2.29466e-31	6.18862e-30	Dbf4	UP
ENSMUSG00000002307	893.674	-0.0435385	0.77962	0.827339	Daxx	n.s.
ENSMUSG00000002319	585.21	-0.0553953	0.729975	0.784477	Ipo4	n.s.
ENSMUSG00000002320	510.602	-1.18568	2.08588e-09	1.04539e-08	Tm9sf1	DOWN
ENSMUSG00000002324	30.2009	1.58324	0.020958	0.0355232	Rec8	UP
ENSMUSG00000002325	72.5945	-0.139826	0.702166	0.759945	Irf9	n.s.
ENSMUSG00000002326	380.861	-0.611236	0.0036029	0.00721661	Gmpr2	DOWN
ENSMUSG00000002342	587.965	-0.198084	0.240901	0.310502	Tmem161a	n.s.
ENSMUSG00000002343	425.921	-0.0567838	0.832933	0.86943	Armc6	n.s.
ENSMUSG00000002345	336.088	0.157523	0.352796	0.429581	Borcs8	n.s.
ENSMUSG00000002346	59.1791	-0.316405	0.45627	0.533206	Slc25a42	n.s.
ENSMUSG00000002365	347.781	1.24678	2.30895e-08	1.02834e-07	Snx9	UP
ENSMUSG00000002372	1491.57	-0.237603	0.112519	0.159251	Ranbp3	n.s.
ENSMUSG00000002379	1604.08	0.188257	0.161958	0.21959	Ndufa11	n.s.
ENSMUSG00000002393	395.156	0.625909	0.0023885	0.00497546	Nr2f6	UP
ENSMUSG00000002395	455.351	0.22272	0.426234	0.504173	Use1	n.s.
ENSMUSG00000002396	77.9773	0.435585	0.227302	0.294933	Ocel1	n.s.
ENSMUSG00000002413	1404.32	0.152899	0.289443	0.362866	Braf	n.s.
ENSMUSG00000002416	952.712	-0.0385646	0.833405	0.869583	Ndufb2	n.s.
ENSMUSG00000002428	630.234	1.07312	6.30656e-15	5.79227e-14	Hltf	UP
ENSMUSG00000002455	1416.11	-0.10945	0.497898	0.573012	Prpf6	n.s.
ENSMUSG00000002458	540.534	1.02571	2.96674e-08	1.30551e-07	Rgs19	UP
ENSMUSG00000002459	74.6818	-1.29914	0.000338472	0.00082853	Rgs20	DOWN
ENSMUSG00000002475	39.8428	-1.26327	0.008563	0.0158745	Abhd3	DOWN
ENSMUSG00000002477	3018.96	0.6008	0.00010013	0.000268623	Snrpd1	UP
ENSMUSG00000002486	284.966	-0.637723	0.00245584	0.00509288	Tchp	DOWN
ENSMUSG00000002489	74.417	-0.509899	0.199851	0.263508	Tiam1	n.s.
ENSMUSG00000002496	986.311	-0.466961	0.00105118	0.0023374	Tsc2	DOWN
ENSMUSG00000002504	154.303	1.7382	3.09682e-13	2.37601e-12	Slc9a3r2	UP
ENSMUSG00000002524	5114.1	-0.869212	8.59998e-20	1.17603e-18	Puf60	DOWN
ENSMUSG00000002546	411.962	-0.597818	0.00365016	0.00730032	Golga2	DOWN
ENSMUSG00000002550	649.666	-0.073757	0.549676	0.622077	Uck1	n.s.
ENSMUSG00000002578	197.998	-0.713409	0.00802741	0.0149804	Ikzf4	DOWN
ENSMUSG00000002580	939.112	-0.166755	0.252116	0.322776	Mien1	n.s.
ENSMUSG00000002602	239.249	-0.206977	0.468856	0.546061	Axl	n.s.
ENSMUSG00000002608	569.948	-0.618594	2.42283e-06	8.23807e-06	Ccdc97	DOWN
ENSMUSG00000002625	1051.04	-0.674986	1.60297e-05	4.8279e-05	Akap8l	DOWN
ENSMUSG00000002633	524.987	-1.70562	0.0124461	0.0222208	Shh	DOWN
ENSMUSG00000002635	515.079	0.297102	0.0316979	0.0515822	Pdcd2l	n.s.
ENSMUSG00000002658	848.691	-0.155125	0.201245	0.265084	Gtf2f1	n.s.
ENSMUSG00000002660	924.653	0.38128	0.0129673	0.0230051	Clpp	UP
ENSMUSG00000002661	174.357	-1.05337	0.0421906	0.0667549	Alkbh7	n.s.
ENSMUSG00000002668	24.7749	4.74295	1.72741e-05	5.18368e-05	Dennd1c	UP
ENSMUSG00000002679	755.162	-0.0562293	0.749337	0.801334	Med6	n.s.
ENSMUSG00000002688	50.3775	-0.785414	0.125928	0.175944	Prkd1	n.s.
ENSMUSG00000002718	3851.46	0.683745	9.95934e-09	4.61657e-08	Cse1l	UP
ENSMUSG00000002728	1868.89	0.427784	0.0494858	0.0768292	Naa20	n.s.
ENSMUSG00000002731	991.324	-0.932361	3.50851e-08	1.53103e-07	Prkra	DOWN
ENSMUSG00000002732	26.9958	0.875816	0.090621	0.13175	Fkbp7	n.s.
ENSMUSG00000002733	147.475	0.64795	0.0599678	0.0911292	Plekha3	n.s.
ENSMUSG00000002741	1150.86	-0.1524	0.394605	0.472729	Ykt6	n.s.
ENSMUSG00000002748	1218.36	-0.642505	3.09949e-06	1.03933e-05	Baz1b	DOWN
ENSMUSG00000002767	1023.78	0.625345	7.50228e-10	3.97048e-09	Mrpl2	UP
ENSMUSG00000002768	1019.94	0.166428	0.346454	0.423259	Mea1	n.s.
ENSMUSG00000002778	850.103	-0.439401	0.000766514	0.00174848	Kdelr1	DOWN
ENSMUSG00000002781	91.8186	1.07727	0.00515097	0.0099968	Tmem143	UP
ENSMUSG00000002799	94.5747	1.20518	0.000467398	0.00111549	Jag2	UP
ENSMUSG00000002803	152.868	0.396891	0.233349	0.301935	Btbd6	n.s.
ENSMUSG00000002808	594.096	-0.0872829	0.663056	0.725557	Epdr1	n.s.
ENSMUSG00000002812	887.849	0.102232	0.48001	0.556382	Flii	n.s.
ENSMUSG00000002814	343.336	0.549413	0.0012837	0.00281228	Top3a	UP
ENSMUSG00000002820	471.526	-0.481951	0.0055038	0.0106141	Atg4d	DOWN
ENSMUSG00000002825	378.892	0.453061	0.00360235	0.00721661	Qtrt1	UP
ENSMUSG00000002833	1906.96	-0.132526	0.309467	0.383869	Hdgfl2	n.s.
ENSMUSG00000002835	1012.59	0.602488	0.000330627	0.000810255	Chaf1a	UP
ENSMUSG00000002844	1871.67	-0.135633	0.300721	0.375056	Adprh	n.s.
ENSMUSG00000002845	614.582	0.669222	9.23348e-06	2.88259e-05	Tmem39a	UP
ENSMUSG00000002846	514.166	0.420572	0.0104493	0.0189922	Timmdc1	UP
ENSMUSG00000002847	60.5041	6.02642	1.27214e-20	1.83352e-19	Pla1a	UP
ENSMUSG00000002870	4002.56	0.731194	1.01388e-06	3.65326e-06	Mcm2	UP
ENSMUSG00000002871	342.757	-0.185616	0.299172	0.373484	Tpra1	n.s.
ENSMUSG00000002881	96.2753	0.704322	0.0302047	0.0494613	Nab1	UP
ENSMUSG00000002897	75.5898	0.531619	0.185014	0.246562	Il17ra	n.s.
ENSMUSG00000002900	638.995	2.81714	2.8637e-06	9.65719e-06	Lamb1	UP
ENSMUSG00000002908	213.721	-2.42981	2.6849e-19	3.51837e-18	Kcnn1	DOWN
ENSMUSG00000002910	107.484	0.96035	0.00904226	0.0166761	Arrdc2	UP
ENSMUSG00000002930	151.678	-1.7094	8.44445e-06	2.65099e-05	Ppp1r17	DOWN
ENSMUSG00000002944	22.7947	0.591133	0.475781	0.55256	Cd36	n.s.
ENSMUSG00000002948	616.778	-0.558317	0.0169172	0.0292262	Map2k7	DOWN
ENSMUSG00000002949	902.383	0.553956	0.000353797	0.000862487	Timm44	UP
ENSMUSG00000002957	2069.35	0.376682	0.00548616	0.0105847	Ap2a2	UP
ENSMUSG00000002963	301.974	0.574826	0.00320876	0.00649045	Pnkp	UP
ENSMUSG00000002968	2031.61	-0.315138	0.0131914	0.0233638	Med25	DOWN
ENSMUSG00000002980	361.717	1.87238	9.50805e-17	1.01852e-15	Bcam	UP
ENSMUSG00000002981	2087.83	-0.424099	5.09866e-05	0.000142698	Clptm1	DOWN
ENSMUSG00000002983	64.206	1.54556	8.55379e-06	2.68216e-05	Relb	UP
ENSMUSG00000002984	2062.75	1.10561	2.90604e-12	2.03251e-11	Tomm40	UP
ENSMUSG00000002985	5217.07	4.89111	8.84451e-11	5.2332e-10	Apoe	UP
ENSMUSG00000002996	1936.35	0.314773	0.0238181	0.0398774	Hbp1	UP
ENSMUSG00000002997	930.471	-0.896671	0.0013865	0.00301585	Prkar2b	DOWN
ENSMUSG00000003031	285.369	-0.820237	1.74531e-05	5.23151e-05	Cdkn1b	DOWN
ENSMUSG00000003032	22.0734	1.07687	0.0992648	0.142839	Klf4	n.s.
ENSMUSG00000003033	2213.14	-1.10156	2.07017e-25	3.99808e-24	Ap1m1	DOWN
ENSMUSG00000003037	2299.8	-0.199802	0.237181	0.306261	Rab8a	n.s.
ENSMUSG00000003038	10308.4	-1.04507	3.8502e-15	3.60703e-14	Hmgn2	DOWN
ENSMUSG00000003039	2783.48	-0.576969	0.000187669	0.000478812	Fam32a	DOWN
ENSMUSG00000003051	313.906	3.96796	1.26641e-07	5.15467e-07	Elf3	UP
ENSMUSG00000003062	1478.73	-0.0914418	0.504254	0.578954	Stard3nl	n.s.
ENSMUSG00000003068	574.911	0.108956	0.55495	0.62738	Stk11	n.s.
ENSMUSG00000003070	126.687	-1.28295	4.94103e-05	0.000138577	Efna2	DOWN
ENSMUSG00000003072	2800.61	0.360253	0.00404682	0.00800519	Atp5d	UP
ENSMUSG00000003099	1476.51	0.301532	0.0187113	0.0320457	Ppp5c	UP
ENSMUSG00000003119	396.154	0.19217	0.389048	0.467225	Cdk12	n.s.
ENSMUSG00000003123	59.5418	-1.34885	0.0030387	0.00617217	Lipe	DOWN
ENSMUSG00000003131	4336.36	-1.51154	1.68525e-40	7.46826e-39	Pafah1b2	DOWN
ENSMUSG00000003134	143.517	1.22793	0.000275301	0.00068266	Tbc1d8	UP
ENSMUSG00000003135	562.634	0.559918	0.00126136	0.00276731	Cnot11	UP
ENSMUSG00000003153	15108	4.84704	1.1839e-28	2.67882e-27	Slc2a3	UP
ENSMUSG00000003154	129.556	-0.698995	0.0137802	0.0242859	Foxj2	DOWN
ENSMUSG00000003161	1130.22	0.00714996	0.961729	0.972013	Sri	n.s.
ENSMUSG00000003166	1974.73	-0.75077	1.29879e-09	6.67198e-09	Dgcr2	DOWN
ENSMUSG00000003184	179.749	-0.542179	0.00500269	0.00972652	Irf3	DOWN
ENSMUSG00000003190	251.65	0.210802	0.361637	0.438647	Bcl2l12	n.s.
ENSMUSG00000003199	1873.85	-0.896275	4.54723e-19	5.80914e-18	Mpnd	DOWN
ENSMUSG00000003200	1526.95	0.213018	0.0465392	0.0727409	Sh3gl1	n.s.
ENSMUSG00000003206	16.6619	0.118331	0.849673	0.882992	Ebi3	n.s.
ENSMUSG00000003208	334.618	-0.0188356	0.917942	0.938415	Yju2	n.s.
ENSMUSG00000003226	1380.76	0.138759	0.244293	0.314192	Ranbp2	n.s.
ENSMUSG00000003228	74.8253	-1.36438	0.000609799	0.00141764	Grk5	DOWN
ENSMUSG00000003233	1161.79	-1.5486	2.36959e-28	5.2944e-27	Dvl3	DOWN
ENSMUSG00000003234	725.287	-0.379141	0.00585402	0.0112065	Abcf3	DOWN
ENSMUSG00000003235	2226.48	0.411099	0.000161079	0.000417149	Eif2b5	UP
ENSMUSG00000003269	1554.95	-1.16903	9.45867e-23	1.56618e-21	Cyth2	DOWN
ENSMUSG00000003271	23.8731	1.06761	0.119831	0.168452	Sult2b1	n.s.
ENSMUSG00000003279	80.2473	-1.94247	6.1305e-05	0.000169227	Dlgap1	DOWN
ENSMUSG00000003282	47.3875	1.17811	0.0330076	0.0534934	Plag1	n.s.
ENSMUSG00000003283	27.9411	1.76312	0.0173794	0.0299471	Hck	UP
ENSMUSG00000003299	992.861	0.0507999	0.710193	0.767233	Mrpl4	n.s.
ENSMUSG00000003308	549.715	-1.12573	8.88464e-18	1.04158e-16	Keap1	DOWN
ENSMUSG00000003309	282.783	4.90851	0.00193816	0.00410949	Ap1m2	UP
ENSMUSG00000003316	1648.91	-0.383611	0.0631523	0.0951829	Glg1	n.s.
ENSMUSG00000003341	38.3106	2.61754	0.000170296	0.000438361	Atp8b3	UP
ENSMUSG00000003344	292.958	0.25647	0.194222	0.257341	Btbd2	n.s.
ENSMUSG00000003345	330.386	0.51702	0.028629	0.0471848	Csnk1g2	UP
ENSMUSG00000003346	869.522	-0.156091	0.26037	0.331713	Abhd17a	n.s.
ENSMUSG00000003348	646.932	-0.722254	1.78025e-06	6.18715e-06	Mob3a	DOWN
ENSMUSG00000003352	662.062	-2.77099	8.13862e-77	1.03477e-74	Cacnb3	DOWN
ENSMUSG00000003355	198.45	3.14011	5.0952e-27	1.06283e-25	Fkbp11	UP
ENSMUSG00000003360	56.4526	0.47071	0.231623	0.299992	Ddx23	n.s.
ENSMUSG00000003363	831.352	-0.339873	0.0293665	0.0482217	Pld3	DOWN
ENSMUSG00000003378	182.417	-0.698497	0.0486788	0.0757085	Grik5	n.s.
ENSMUSG00000003380	749.082	0.129252	0.40084	0.478803	Rabac1	n.s.
ENSMUSG00000003382	242.667	0.258994	0.289593	0.363011	Etv3	n.s.
ENSMUSG00000003402	1457.93	-0.118019	0.300676	0.375054	Prkcsh	n.s.
ENSMUSG00000003410	1017.9	-3.38956	8.12833e-172	9.64562e-169	Elavl3	DOWN
ENSMUSG00000003411	108.16	-0.854788	0.00197331	0.00417739	Rab3b	DOWN
ENSMUSG00000003418	8.81748	-0.778541	0.453659	0.530445	St8sia6	n.s.
ENSMUSG00000003421	755.035	0.332539	0.0144691	0.025416	Nosip	UP
ENSMUSG00000003423	703.944	-0.561593	5.81954e-05	0.000161436	Pih1d1	DOWN
ENSMUSG00000003429	12222.5	1.08836	8.26585e-15	7.55816e-14	Rps11	UP
ENSMUSG00000003435	2421.32	0.105557	0.320808	0.39605	Supt5	n.s.
ENSMUSG00000003437	1083.69	-0.270177	0.0322936	0.0524396	Paf1	n.s.
ENSMUSG00000003438	1578.68	0.412665	0.00042555	0.00102524	Timm50	UP
ENSMUSG00000003444	645.58	0.021217	0.895274	0.920617	Med29	n.s.
ENSMUSG00000003458	1423.28	-0.966576	2.74876e-20	3.90382e-19	Ncstn	DOWN
ENSMUSG00000003464	989.877	-0.233674	0.0396293	0.0630343	Pex19	n.s.
ENSMUSG00000003469	17.5001	2.53666	0.000212473	0.000537091	Phyhip	UP
ENSMUSG00000003476	22.5214	2.53356	0.00242492	0.00503757	Crhr2	UP
ENSMUSG00000003500	332.18	0.0838605	0.669805	0.73158	Impdh1	n.s.
ENSMUSG00000003518	410.531	0.501271	0.00585394	0.0112065	Dusp3	UP
ENSMUSG00000003526	144.102	0.806091	0.00279096	0.00571682	Prodh	UP
ENSMUSG00000003527	608.655	-0.761225	9.5163e-08	3.93778e-07	Ess2	DOWN
ENSMUSG00000003528	1316.43	0.583727	1.41905e-08	6.46011e-08	Slc25a1	UP
ENSMUSG00000003531	1061.55	-0.406809	0.0362984	0.0581995	Dgcr6	n.s.
ENSMUSG00000003534	1729.08	-1.4478	2.0022e-33	5.95642e-32	Ddr1	DOWN
ENSMUSG00000003541	105.337	4.42256	9.63485e-28	2.09573e-26	Ier3	UP
ENSMUSG00000003546	323.532	-0.802899	3.73349e-06	1.24024e-05	Klc4	DOWN
ENSMUSG00000003549	492.687	-0.237043	0.123209	0.172528	Ercc1	n.s.
ENSMUSG00000003559	58.6294	2.54391	1.05754e-06	3.8003e-06	As3mt	UP
ENSMUSG00000003573	417.072	-0.504846	0.00136589	0.00297527	Homer3	DOWN
ENSMUSG00000003575	325.683	-1.71604	3.80277e-14	3.21608e-13	Crtc1	DOWN
ENSMUSG00000003604	60.9071	0.41167	0.299274	0.373524	Aven	n.s.
ENSMUSG00000003617	32.1142	-1.00489	0.116679	0.164333	Cp	n.s.
ENSMUSG00000003623	591.794	0.291519	0.093876	0.135945	Crot	n.s.
ENSMUSG00000003644	950.254	2.33842	1.07911e-45	5.64948e-44	Rps6ka1	UP
ENSMUSG00000003657	129.146	1.15045	0.00253252	0.00523665	Calb2	UP
ENSMUSG00000003660	2766.71	0.207722	0.113767	0.160825	Snrnp200	n.s.
ENSMUSG00000003662	469.926	-0.0119912	0.932267	0.948429	Ciao1	n.s.
ENSMUSG00000003680	351.507	0.0849064	0.669198	0.731304	Taf6l	n.s.
ENSMUSG00000003721	440.971	-0.158521	0.302198	0.37669	Insig2	n.s.
ENSMUSG00000003731	394.573	0.584683	0.000890084	0.00200847	Kpna6	UP
ENSMUSG00000003752	141.843	-0.819915	0.00116879	0.00257799	Itpkc	DOWN
ENSMUSG00000003762	319.75	-0.567419	0.00703858	0.0132742	Coq8b	DOWN
ENSMUSG00000003778	2294.56	-0.502148	2.38701e-05	7.01134e-05	Brd8	DOWN
ENSMUSG00000003779	2025.74	0.923509	1.21679e-18	1.51285e-17	Kif20a	UP
ENSMUSG00000003808	1408.55	0.315432	0.0666194	0.0999431	Farsa	n.s.
ENSMUSG00000003809	348.742	0.396849	0.0462872	0.0724212	Gcdh	n.s.
ENSMUSG00000003810	274.772	-0.8314	1.37038e-05	4.17208e-05	Mast2	DOWN
ENSMUSG00000003814	6169.06	0.519814	0.00879966	0.0162596	Calr	UP
ENSMUSG00000003824	579.726	2.05622	3.17734e-18	3.83002e-17	Syce2	UP
ENSMUSG00000003847	533.746	-0.841078	4.4874e-05	0.000126553	Nfat5	DOWN
ENSMUSG00000003848	1092.52	0.718903	1.33387e-05	4.07138e-05	Nob1	UP
ENSMUSG00000003849	104.307	2.27077	8.74898e-06	2.73935e-05	Nqo1	UP
ENSMUSG00000003868	2448.81	0.985229	1.12361e-16	1.19404e-15	Ruvbl2	UP
ENSMUSG00000003873	2966.09	0.496114	0.00722689	0.0136006	Bax	UP
ENSMUSG00000003923	1231.56	0.438652	0.00230461	0.00481197	Tfam	UP
ENSMUSG00000003934	828.303	-2.8161	2.15492e-09	1.07898e-08	Efnb3	DOWN
ENSMUSG00000003948	700.831	-1.2201	1.86893e-08	8.37956e-08	Mmd	DOWN
ENSMUSG00000003949	108.583	-3.44275	4.27319e-27	8.93106e-26	Hlf	DOWN
ENSMUSG00000003955	2733.58	1.75809	5.06053e-15	4.68746e-14	Fam162a	UP
ENSMUSG00000003970	7120.4	1.2499	5.45767e-40	2.34088e-38	Rpl8	UP
ENSMUSG00000003992	1925.28	-1.52363	1.60824e-12	1.1543e-11	Ssbp2	DOWN
ENSMUSG00000004018	505.432	0.14459	0.364712	0.441725	Fancl	n.s.
ENSMUSG00000004031	142.924	-2.13303	5.22276e-15	4.82518e-14	Brinp2	DOWN
ENSMUSG00000004040	736.02	-0.907677	1.69565e-06	5.92201e-06	Stat3	DOWN
ENSMUSG00000004044	170.223	2.94042	1.33996e-11	8.69426e-11	Cavin1	UP
ENSMUSG00000004056	1166.43	-0.818364	3.03386e-09	1.4911e-08	Akt2	DOWN
ENSMUSG00000004069	976.073	0.621459	8.08895e-07	2.96364e-06	Dnaja3	UP
ENSMUSG00000004070	753.669	0.146586	0.198669	0.262208	Hmox2	n.s.
ENSMUSG00000004071	1714.38	-0.493123	4.47217e-06	1.46467e-05	Cdip1	DOWN
ENSMUSG00000004085	484.136	0.132335	0.47683	0.553461	Map3k20	n.s.
ENSMUSG00000004096	1713.87	-0.24981	0.0463558	0.0725179	Cwc15	n.s.
ENSMUSG00000004098	20.8878	1.34555	0.0435742	0.0686694	Col5a3	n.s.
ENSMUSG00000004100	685.547	1.30672	5.25468e-12	3.58824e-11	Ppan	UP
ENSMUSG00000004105	267.353	0.511306	0.165402	0.22355	Angptl2	n.s.
ENSMUSG00000004110	29.9048	-0.615615	0.442129	0.519523	Cacna1e	n.s.
ENSMUSG00000004113	124.389	-1.46321	5.03182e-06	1.64041e-05	Cacna1b	DOWN
ENSMUSG00000004127	379.488	0.612191	0.00019102	0.000486665	Trmt10a	UP
ENSMUSG00000004151	498.585	-1.2364	9.65341e-07	3.49605e-06	Etv1	DOWN
ENSMUSG00000004207	5021.97	-0.484219	1.17407e-06	4.19368e-06	Psap	DOWN
ENSMUSG00000004221	583.61	-0.630047	1.12373e-05	3.46561e-05	Ikbkg	DOWN
ENSMUSG00000004233	116.361	0.540328	0.0422629	0.0668594	Wars2	n.s.
ENSMUSG00000004263	196.239	-0.894482	5.1536e-05	0.000144047	Atn1	DOWN
ENSMUSG00000004264	3524.32	0.653947	7.24207e-06	2.30057e-05	Phb2	UP
ENSMUSG00000004266	190.823	3.03941	0.000599712	0.00139632	Ptpn6	UP
ENSMUSG00000004268	1653.64	0.602391	2.0725e-05	6.13479e-05	Emg1	UP
ENSMUSG00000004270	615.126	1.17564	1.93176e-13	1.51366e-12	Lpcat3	UP
ENSMUSG00000004285	1971.25	0.611103	7.54396e-07	2.77348e-06	Atp6v1f	UP
ENSMUSG00000004317	420.325	0.6794	0.000259483	0.000645835	Clcn5	UP
ENSMUSG00000004319	1686.33	0.865029	2.17133e-11	1.37625e-10	Clcn3	UP
ENSMUSG00000004356	686.485	1.58484	3.24218e-11	2.01083e-10	Utp20	UP
ENSMUSG00000004364	800.22	-0.546066	0.000834885	0.00189312	Cul3	DOWN
ENSMUSG00000004366	29.6733	-0.936211	0.189665	0.252132	Sst	n.s.
ENSMUSG00000004393	1245.04	0.604243	0.00328556	0.00663464	Ddx56	UP
ENSMUSG00000004394	1577.91	-1.15005	5.10161e-15	4.72142e-14	Tmed4	DOWN
ENSMUSG00000004446	461.481	2.34254	3.04786e-25	5.8231e-24	Bid	UP
ENSMUSG00000004451	1656.59	0.784119	6.54532e-13	4.88157e-12	Ralb	UP
ENSMUSG00000004455	5141.58	0.190141	0.0538617	0.0826856	Ppp1cc	n.s.
ENSMUSG00000004460	1452.2	-0.437402	0.000352791	0.000860231	Dnajb11	DOWN
ENSMUSG00000004462	403.899	0.267026	0.163637	0.221633	Tbccd1	n.s.
ENSMUSG00000004473	56.2385	-0.301944	0.439151	0.516534	Clec11a	n.s.
ENSMUSG00000004508	261.275	-1.24673	2.02046e-11	1.28367e-10	Gab2	DOWN
ENSMUSG00000004530	3460.6	-0.0250885	0.845837	0.879776	Coro1c	n.s.
ENSMUSG00000004535	3372.35	-0.0215462	0.846017	0.879877	Tax1bp1	n.s.
ENSMUSG00000004558	122.848	0.316652	0.563081	0.634926	Ndrg2	n.s.
ENSMUSG00000004561	359.886	-0.983984	8.44732e-07	3.0833e-06	Mettl17	DOWN
ENSMUSG00000004562	377.503	-1.88732	1.37159e-14	1.22444e-13	Arhgef40	DOWN
ENSMUSG00000004565	610.805	1.01859	2.104e-06	7.21601e-06	Pnpla6	UP
ENSMUSG00000004567	780.555	0.686522	7.37119e-05	0.000201187	Mcoln1	UP
ENSMUSG00000004568	543.248	0.546703	0.00841854	0.0156284	Arhgef18	UP
ENSMUSG00000004591	1189.27	0.762005	1.45431e-08	6.61501e-08	Pkn2	UP
ENSMUSG00000004610	1301.79	0.468125	1.23078e-05	3.77504e-05	Etfb	UP
ENSMUSG00000004631	1576.49	-0.634364	0.000168414	0.000433935	Sgce	DOWN
ENSMUSG00000004633	229.596	-1.43674	0.000132326	0.000348348	Chn2	DOWN
ENSMUSG00000004642	4475.49	0.390083	0.00725614	0.0136484	Slbp	UP
ENSMUSG00000004661	1100.55	1.31374	2.45064e-10	1.37535e-09	Arid3b	UP
ENSMUSG00000004665	933.614	3.05883	1.50416e-05	4.54567e-05	Cnn2	UP
ENSMUSG00000004667	1779.82	1.02772	1.58426e-20	2.27112e-19	Polr2e	UP
ENSMUSG00000004677	560.871	0.238866	0.332093	0.407599	Myo9b	n.s.
ENSMUSG00000004698	343.18	-3.47948	3.52572e-36	1.27422e-34	Hdac9	DOWN
ENSMUSG00000004748	131.393	1.21085	0.00112667	0.00249333	Mtfp1	UP
ENSMUSG00000004768	487.982	0.26981	0.163708	0.221662	Rab23	n.s.
ENSMUSG00000004771	3037.47	-0.176514	0.219936	0.286489	Rab11a	n.s.
ENSMUSG00000004788	837.487	0.235176	0.10106	0.145129	Eif2b2	n.s.
ENSMUSG00000004789	1423.25	0.278966	0.0471438	0.073589	Dlst	n.s.
ENSMUSG00000004798	471.52	-1.93401	2.88071e-09	1.42053e-08	Ulk2	DOWN
ENSMUSG00000004815	140.214	-0.475335	0.168122	0.226739	Dgkq	n.s.
ENSMUSG00000004843	987.079	1.6979	2.85226e-18	3.45768e-17	Chmp2b	UP
ENSMUSG00000004846	453.359	0.0130573	0.928995	0.946735	Plod3	n.s.
ENSMUSG00000004849	1938.47	-1.11064	1.27656e-13	1.02278e-12	Ap1s1	DOWN
ENSMUSG00000004865	2802.6	0.437635	0.00183887	0.00391062	Srpk1	UP
ENSMUSG00000004872	17.86	1.34001	0.0584093	0.0889888	Pax3	n.s.
ENSMUSG00000004880	3477.13	1.02947	1.77862e-15	1.70212e-14	Lbr	UP
ENSMUSG00000004885	643.247	0.686816	0.0222381	0.0375083	Crabp2	UP
ENSMUSG00000004891	1752.97	-3.33099	4.17197e-35	1.41002e-33	Nes	DOWN
ENSMUSG00000004892	9.02307	-0.950657	0.364124	0.441162	Bcan	n.s.
ENSMUSG00000004895	224.627	0.113259	0.566321	0.637738	Prcc	n.s.
ENSMUSG00000004896	310.174	-0.0979983	0.602229	0.670748	Rrnad1	n.s.
ENSMUSG00000004897	1879.39	0.743647	3.51309e-11	2.16752e-10	Hdgf	UP
ENSMUSG00000004902	105.944	-6.09824	8.81025e-30	2.19332e-28	Slc25a18	DOWN
ENSMUSG00000004929	971.654	1.22258	1.00361e-13	8.15721e-13	Thop1	UP
ENSMUSG00000004931	298.083	0.631092	0.000378044	0.000916796	Apba3	UP
ENSMUSG00000004934	711.564	0.0672885	0.677769	0.738705	Pias4	n.s.
ENSMUSG00000004936	1673.23	1.38872	3.08055e-50	1.98194e-48	Map2k1	UP
ENSMUSG00000004937	2684.59	-0.30245	0.0137203	0.0241964	Sgta	DOWN
ENSMUSG00000004945	1376.88	0.0175196	0.920567	0.940288	Tmem242	n.s.
ENSMUSG00000004947	381.47	-0.117418	0.614327	0.681309	Dtx2	n.s.
ENSMUSG00000004951	728.843	5.0154	4.93708e-08	2.12015e-07	Hspb1	UP
ENSMUSG00000004952	87.5421	-1.22129	0.000365687	0.000890049	Rasa4	DOWN
ENSMUSG00000004961	176.13	-1.92892	5.90548e-13	4.4198e-12	Syt5	DOWN
ENSMUSG00000004980	30352.2	-0.271829	0.0160199	0.0278516	Hnrnpa2b1	DOWN
ENSMUSG00000004994	230.274	-0.0185348	0.928594	0.946677	Ccdc130	n.s.
ENSMUSG00000004996	258.575	1.1582	6.8201e-08	2.87673e-07	Mri1	UP
ENSMUSG00000005034	1678.3	-0.81412	2.2343e-07	8.83464e-07	Prkacb	DOWN
ENSMUSG00000005043	111.593	-0.721972	0.0946733	0.136963	Sgsh	n.s.
ENSMUSG00000005045	39.6033	-1.76546	0.000101464	0.000271793	Chd5	DOWN
ENSMUSG00000005057	179.433	-1.11045	2.04798e-06	7.03747e-06	Sh2b2	DOWN
ENSMUSG00000005069	713.932	0.15724	0.366427	0.443549	Pex5	n.s.
ENSMUSG00000005078	994.593	-1.11074	9.11616e-11	5.3731e-10	Jkamp	DOWN
ENSMUSG00000005087	87.2835	1.18123	0.00375289	0.00748336	Cd44	UP
ENSMUSG00000005089	110.908	-2.92987	1.18992e-13	9.59844e-13	Slc1a2	DOWN
ENSMUSG00000005103	2326.44	-0.00350665	0.980899	0.986162	Wdr1	n.s.
ENSMUSG00000005125	202.969	3.26799	3.61427e-19	4.64505e-18	Ndrg1	UP
ENSMUSG00000005142	616.44	0.820957	4.81609e-11	2.92582e-10	Man2b1	UP
ENSMUSG00000005148	330.619	1.87878	2.33271e-05	6.87077e-05	Klf5	UP
ENSMUSG00000005150	350.781	-0.369608	0.068347	0.102276	Wdr83	n.s.
ENSMUSG00000005161	8556.25	-0.633171	0.000349111	0.000851646	Prdx2	DOWN
ENSMUSG00000005198	1124.7	-0.1723	0.360266	0.437281	Polr2a	n.s.
ENSMUSG00000005204	1262.72	0.214977	0.212086	0.277146	Senp3	n.s.
ENSMUSG00000005220	91.8185	-4.1515	0.000130275	0.00034337	Corin	DOWN
ENSMUSG00000005225	727.522	-0.477502	0.0377558	0.0603009	Plekha8	n.s.
ENSMUSG00000005233	2011.06	0.0232299	0.891984	0.917853	Spc25	n.s.
ENSMUSG00000005237	20.0648	-1.1625	0.132724	0.184114	Dnah2	n.s.
ENSMUSG00000005251	205.398	3.48769	6.92251e-05	0.000189328	Ripk4	UP
ENSMUSG00000005262	1215.14	-0.527352	1.77137e-06	6.16228e-06	Ufd1	DOWN
ENSMUSG00000005268	47.8462	1.29992	0.0836358	0.122511	Prlr	n.s.
ENSMUSG00000005299	1035.69	0.0214413	0.889215	0.916046	Letm1	n.s.
ENSMUSG00000005312	2825.04	0.647024	0.00080001	0.00181906	Ubqln1	UP
ENSMUSG00000005320	13.9069	2.56314	0.0148912	0.0260844	Fgfr4	UP
ENSMUSG00000005338	93.9738	-2.687	6.01008e-21	8.85606e-20	Cadm3	DOWN
ENSMUSG00000005354	1855.53	0.528873	4.8474e-07	1.82418e-06	Txn2	UP
ENSMUSG00000005360	496.995	-0.568999	0.045239	0.0709788	Slc1a3	n.s.
ENSMUSG00000005362	870.647	-0.151434	0.255923	0.326827	Crbn	n.s.
ENSMUSG00000005370	2675.6	1.28238	3.20569e-14	2.73456e-13	Msh6	UP
ENSMUSG00000005371	570.437	-1.50985	1.59499e-19	2.12666e-18	Fbxo11	DOWN
ENSMUSG00000005373	13.6872	1.41183	0.0800458	0.117721	Mlxipl	n.s.
ENSMUSG00000005374	582.868	0.803597	7.01033e-07	2.58798e-06	Tbl2	UP
ENSMUSG00000005378	928.333	0.48306	0.000905716	0.00204073	Bud23	UP
ENSMUSG00000005397	253.131	1.7399	3.23166e-07	1.24916e-06	Nid1	UP
ENSMUSG00000005410	3310.46	1.01382	5.09395e-08	2.18225e-07	Mcm5	UP
ENSMUSG00000005413	957.465	3.55556	5.83956e-31	1.53612e-29	Hmox1	UP
ENSMUSG00000005417	756.856	-0.777703	8.13122e-07	2.9781e-06	Mprip	DOWN
ENSMUSG00000005442	279.83	-0.462546	0.00642406	0.0122102	Cic	DOWN
ENSMUSG00000005447	1432.86	-1.2065	4.58929e-13	3.47861e-12	Pafah1b3	DOWN
ENSMUSG00000005469	545.381	-0.863211	0.00122456	0.00269433	Prkaca	DOWN
ENSMUSG00000005470	1058.83	0.426494	0.030603	0.050029	Asf1b	n.s.
ENSMUSG00000005481	4021.29	0.988557	1.95567e-05	5.82121e-05	Ddx39	UP
ENSMUSG00000005483	1397.78	0.0558709	0.777545	0.825465	Dnajb1	n.s.
ENSMUSG00000005501	321.479	-0.690744	1.03284e-05	3.19917e-05	Usp40	DOWN
ENSMUSG00000005505	791.986	-0.902478	1.83962e-11	1.17788e-10	Kbtbd4	DOWN
ENSMUSG00000005506	4061.32	-0.0881086	0.413224	0.491616	Celf1	n.s.
ENSMUSG00000005510	1322.6	-0.383626	0.000697612	0.00160606	Ndufs3	DOWN
ENSMUSG00000005514	1412.88	-1.15853	2.00361e-16	2.09379e-15	Por	DOWN
ENSMUSG00000005533	942.289	-0.961421	1.85628e-06	6.42628e-06	Igf1r	DOWN
ENSMUSG00000005534	508.862	-1.18744	1.1347e-12	8.21599e-12	Insr	DOWN
ENSMUSG00000005553	22.648	2.17867	0.00153295	0.00330879	Atp4a	UP
ENSMUSG00000005566	2882.71	0.279815	0.0180871	0.0310462	Trim28	UP
ENSMUSG00000005575	251.21	0.271317	0.225476	0.292918	Ube2m	n.s.
ENSMUSG00000005580	20.1549	-1.21146	0.121684	0.170639	Adcy9	n.s.
ENSMUSG00000005583	48.561	-2.59987	3.17385e-07	1.22859e-06	Mef2c	DOWN
ENSMUSG00000005609	1747.91	-0.395397	5.8756e-05	0.000162864	Ctr9	DOWN
ENSMUSG00000005610	19124.7	-0.495567	0.000300697	0.000741672	Eif4g2	DOWN
ENSMUSG00000005615	621.714	-0.841379	7.54938e-08	3.16682e-07	Pcyt1a	DOWN
ENSMUSG00000005621	248.473	-0.289759	0.109502	0.1556	Zfp592	n.s.
ENSMUSG00000005625	2867.77	0.078499	0.470219	0.54741	Psmd4	n.s.
ENSMUSG00000005656	2686.83	0.239406	0.103952	0.148741	Snx6	n.s.
ENSMUSG00000005667	743.681	0.903229	0.000918821	0.0020675	Mthfd2	UP
ENSMUSG00000005672	334.208	-0.276705	0.31402	0.388388	Kit	n.s.
ENSMUSG00000005674	402.296	0.382572	0.0450353	0.0707007	Tomm40l	n.s.
ENSMUSG00000005683	3523.19	-0.384112	4.31755e-06	1.41663e-05	Cs	DOWN
ENSMUSG00000005686	11.1739	1.15605	0.147045	0.201598	Ampd3	n.s.
ENSMUSG00000005687	2525.87	0.14067	0.208646	0.273382	Bcas2	n.s.
ENSMUSG00000005696	11.7253	-1.82093	0.0528212	0.0813923	Sh2d1a	n.s.
ENSMUSG00000005698	1461.06	0.0781274	0.624927	0.691199	Ctcf	n.s.
ENSMUSG00000005718	84.1377	1.12588	3.12523e-05	9.03314e-05	Tfap4	UP
ENSMUSG00000005732	11143.4	0.681017	3.87062e-07	1.47953e-06	Ranbp1	UP
ENSMUSG00000005774	266.789	-0.179054	0.494335	0.570069	Rfx5	n.s.
ENSMUSG00000005779	2281.33	0.0575568	0.684747	0.744563	Psmb4	n.s.
ENSMUSG00000005802	190.851	0.128119	0.61059	0.67801	Slc30a4	n.s.
ENSMUSG00000005803	22.3607	1.20794	0.180564	0.241657	Sqor	n.s.
ENSMUSG00000005804	915.27	-0.605526	1.35476e-06	4.79099e-06	Bloc1s6	DOWN
ENSMUSG00000005813	1030.28	0.559988	1.57466e-05	4.74798e-05	Metap1	UP
ENSMUSG00000005846	5369.68	0.838859	1.83265e-15	1.75069e-14	Rsl1d1	UP
ENSMUSG00000005871	1847.64	-1.21133	2.38821e-14	2.07367e-13	Apc	DOWN
ENSMUSG00000005873	1213.92	-0.299929	0.0469155	0.0732754	Reep5	n.s.
ENSMUSG00000005881	1712.18	-0.433082	0.000167529	0.000432072	Ergic3	DOWN
ENSMUSG00000005882	742.545	0.18139	0.165073	0.223247	Uqcc1	n.s.
ENSMUSG00000005886	547.829	-0.964306	9.64648e-15	8.76058e-14	Ncoa2	DOWN
ENSMUSG00000005892	905.062	3.87259	0.000711993	0.00163459	Trh	UP
ENSMUSG00000005893	288.928	-1.11713	9.55676e-07	3.46574e-06	Nr2c2	DOWN
ENSMUSG00000005897	307.398	-0.280712	0.328808	0.404384	Nr2c1	n.s.
ENSMUSG00000005899	899.553	0.69167	5.74127e-08	2.44875e-07	Smpd4	UP
ENSMUSG00000005907	306.731	0.101589	0.502921	0.577672	Pex1	n.s.
ENSMUSG00000005917	116.281	-0.0204335	0.97222	0.979835	Otx1	n.s.
ENSMUSG00000005947	14.1167	1.32467	0.109741	0.155835	Itgae	n.s.
ENSMUSG00000005949	421.345	-0.216545	0.274027	0.346308	Ctns	n.s.
ENSMUSG00000005951	39.2645	-0.919477	0.0683994	0.102326	Shpk	n.s.
ENSMUSG00000005958	427.997	-0.737261	0.000827574	0.00187933	Ephb3	DOWN
ENSMUSG00000005968	47.5918	1.14822	0.0565358	0.0864055	Tuft1	n.s.
ENSMUSG00000005973	1545.93	0.048449	0.741693	0.795309	Rcn1	n.s.
ENSMUSG00000005980	32.8708	-1.35437	0.0480155	0.0748294	Dnase1	n.s.
ENSMUSG00000005981	1117.01	0.925067	2.55521e-09	1.2687e-08	Trap1	UP
ENSMUSG00000005982	625.157	-0.948415	6.60457e-08	2.79022e-07	Naa60	DOWN
ENSMUSG00000006005	2897.53	0.24092	0.0797445	0.11731	Tpr	n.s.
ENSMUSG00000006010	519.158	-0.246675	0.124208	0.173745	Odr4	n.s.
ENSMUSG00000006014	12.8685	-0.645134	0.411279	0.489496	Prg4	n.s.
ENSMUSG00000006019	263.032	0.156595	0.490519	0.566411	Dhx34	n.s.
ENSMUSG00000006021	219.924	-0.327735	0.145456	0.199751	Kptn	n.s.
ENSMUSG00000006024	2131.54	0.293305	0.0181377	0.0311282	Napa	UP
ENSMUSG00000006050	1231.09	0.496874	0.000311893	0.000766104	Sra1	UP
ENSMUSG00000006056	47.5521	5.65964	1.65662e-13	1.31057e-12	Calcoco2	UP
ENSMUSG00000006057	2768.29	0.191707	0.111146	0.157558	Atp5g1	n.s.
ENSMUSG00000006058	787.802	-0.392979	0.0371497	0.0594307	Snf8	n.s.
ENSMUSG00000006095	1474.46	-0.417135	0.00341441	0.00687129	Tbcb	DOWN
ENSMUSG00000006127	411.543	-0.039088	0.797527	0.840828	Inpp5k	n.s.
ENSMUSG00000006134	1410.95	-0.732404	3.1184e-07	1.20931e-06	Crkl	DOWN
ENSMUSG00000006154	10.3033	1.53483	0.0318351	0.0517674	Eps8l1	n.s.
ENSMUSG00000006169	1055.92	0.231907	0.349808	0.426527	Clint1	n.s.
ENSMUSG00000006191	372.152	0.266859	0.13669	0.189076	Cdkal1	n.s.
ENSMUSG00000006205	25.5441	3.41553	1.74224e-05	5.22526e-05	Htra1	UP
ENSMUSG00000006215	479.776	-0.987212	1.05887e-10	6.17623e-10	Zbtb17	DOWN
ENSMUSG00000006219	297.911	2.80343	3.40826e-20	4.79581e-19	Fblim1	UP
ENSMUSG00000006235	53.6774	1.79681	6.71201e-05	0.0001839	Epor	UP
ENSMUSG00000006262	542.21	-0.893624	6.33337e-05	0.000174331	Mob1b	DOWN
ENSMUSG00000006270	8.12731	-2.87215	0.0190249	0.032515	Vax1	DOWN
ENSMUSG00000006273	4097.44	0.490269	8.2696e-09	3.87195e-08	Atp6v1b2	UP
ENSMUSG00000006276	997.306	-0.349144	0.0520434	0.0803205	Eps15l1	n.s.
ENSMUSG00000006281	48.0119	1.10321	0.0268776	0.0445596	Tep1	UP
ENSMUSG00000006288	1210.08	-1.21311	5.78524e-15	5.32183e-14	Ttc5	DOWN
ENSMUSG00000006289	542.466	0.519189	0.00231792	0.00483786	Osgep	UP
ENSMUSG00000006299	2770.73	0.161074	0.0554109	0.084893	Aamp	n.s.
ENSMUSG00000006301	212.282	2.29734	7.43791e-16	7.42401e-15	Tmbim1	UP
ENSMUSG00000006304	4609.03	0.231671	0.00556192	0.0107087	Arpc2	UP
ENSMUSG00000006311	14.398	4.33153	1.18539e-05	3.64841e-05	Etv2	UP
ENSMUSG00000006313	27.5457	1.32969	0.123234	0.172541	Upk1a	n.s.
ENSMUSG00000006315	1135.11	-0.01084	0.936768	0.952192	Tmem147	n.s.
ENSMUSG00000006333	9185.66	1.0044	2.07249e-26	4.21604e-25	Rps9	UP
ENSMUSG00000006335	270.041	0.00359258	0.984506	0.989054	Tfpt	n.s.
ENSMUSG00000006342	25.0009	1.45981	0.00865711	0.0160211	Susd2	UP
ENSMUSG00000006360	320.998	4.06593	1.6874e-27	3.62603e-26	Crip1	UP
ENSMUSG00000006362	93.6779	-0.65728	0.182281	0.24368	Cbfa2t3	n.s.
ENSMUSG00000006369	960.772	0.343168	0.150777	0.205921	Fbln1	n.s.
ENSMUSG00000006373	5234.54	-1.5942	8.18551e-50	5.14242e-48	Pgrmc1	DOWN
ENSMUSG00000006378	872.818	1.08529	1.4251e-05	4.32265e-05	Gcat	UP
ENSMUSG00000006386	14.0685	1.98558	0.0159336	0.0277287	Tek	UP
ENSMUSG00000006390	449.7	1.07559	3.70402e-06	1.23083e-05	Elovl1	UP
ENSMUSG00000006392	1183.03	-0.203951	0.0968262	0.139763	Med8	n.s.
ENSMUSG00000006395	82.5518	0.393711	0.215314	0.280947	Hyi	n.s.
ENSMUSG00000006398	3599.15	0.889005	1.21996e-18	1.51502e-17	Cdc20	UP
ENSMUSG00000006403	56.0167	1.8286	2.00793e-05	5.96348e-05	Adamts4	UP
ENSMUSG00000006411	12.3672	2.01081	0.00710938	0.0133912	Nectin4	UP
ENSMUSG00000006418	1983.13	-0.406331	0.00070486	0.0016203	Rnf114	DOWN
ENSMUSG00000006435	282.419	2.50964	6.51431e-10	3.48387e-09	Neurl1a	UP
ENSMUSG00000006442	1540.35	1.62006	3.19369e-14	2.73083e-13	Srm	UP
ENSMUSG00000006445	39.6565	1.95211	0.00165444	0.00355165	Epha2	UP
ENSMUSG00000006456	1450.05	0.0287453	0.791695	0.835835	Rbm14	n.s.
ENSMUSG00000006457	72.721	2.59418	1.55879e-07	6.26095e-07	Actn3	UP
ENSMUSG00000006463	230.447	-0.628813	0.00422526	0.00832426	Zdhhc24	DOWN
ENSMUSG00000006464	187.103	-1.75705	1.28105e-09	6.59035e-09	Bbs1	DOWN
ENSMUSG00000006471	300.638	0.571401	0.0206266	0.0350115	Ndor1	UP
ENSMUSG00000006476	383.438	-1.59864	2.03443e-19	2.6924e-18	Nsmf	DOWN
ENSMUSG00000006494	1235.98	1.61406	4.49301e-10	2.442e-09	Pdk1	UP
ENSMUSG00000006498	3705.89	1.12779	2.32858e-26	4.71902e-25	Ptbp1	UP
ENSMUSG00000006517	817.265	1.45147	3.06503e-19	3.97746e-18	Mvd	UP
ENSMUSG00000006519	498.819	4.45521	4.00052e-15	3.74129e-14	Cyba	UP
ENSMUSG00000006526	269.989	1.23021	7.6652e-10	4.05269e-09	Stimate	UP
ENSMUSG00000006527	417.961	-0.576587	0.00173644	0.003712	Sfmbt1	DOWN
ENSMUSG00000006567	117.49	1.14345	5.55695e-05	0.000154673	Atp7b	UP
ENSMUSG00000006575	719.67	-3.55911	3.33806e-85	5.32097e-83	Rundc3a	DOWN
ENSMUSG00000006576	124.031	-1.29748	3.81321e-06	1.26554e-05	Slc4a3	DOWN
ENSMUSG00000006585	778.039	1.28058	7.3923e-10	3.91422e-09	Cdt1	UP
ENSMUSG00000006586	475.335	-3.42347	2.03081e-33	6.02473e-32	Runx1t1	DOWN
ENSMUSG00000006589	1662.75	2.05523	1.72395e-29	4.14679e-28	Aprt	UP
ENSMUSG00000006599	1065.31	0.830129	2.17608e-10	1.22901e-09	Gtf2h1	UP
ENSMUSG00000006638	73.6794	0.0919256	0.795464	0.838898	Abhd1	n.s.
ENSMUSG00000006641	273.684	0.825738	0.000550826	0.00129406	Slc5a6	UP
ENSMUSG00000006649	18.2976	1.08088	0.164949	0.223136	Nphs1	n.s.
ENSMUSG00000006651	2117.46	-3.62679	1.1191e-218	2.98799e-215	Aplp1	DOWN
ENSMUSG00000006673	2617.03	-0.0632732	0.461655	0.538967	Qrich1	n.s.
ENSMUSG00000006675	103.842	-1.78033	2.37108e-06	8.07498e-06	P4htm	DOWN
ENSMUSG00000006676	1431.91	-0.0551643	0.646318	0.710298	Usp19	n.s.
ENSMUSG00000006678	765.96	0.367463	0.0196604	0.0334885	Pola1	UP
ENSMUSG00000006699	8289.35	0.087786	0.417285	0.495453	Cdc42	n.s.
ENSMUSG00000006705	255.513	-0.137175	0.554259	0.626666	Pknox1	n.s.
ENSMUSG00000006715	1312.36	0.586917	1.40531e-05	4.26869e-05	Gmnn	UP
ENSMUSG00000006717	1164.11	2.03269	3.30526e-34	1.02916e-32	Acot13	UP
ENSMUSG00000006728	13615.1	-0.117143	0.23459	0.30332	Cdk4	n.s.
ENSMUSG00000006731	190.606	-0.318931	0.352243	0.429104	B4galnt1	n.s.
ENSMUSG00000006732	246.194	0.603745	0.00257675	0.00532399	Mettl1	UP
ENSMUSG00000006736	1432.62	-0.442075	0.00282078	0.00577456	Tspan31	DOWN
ENSMUSG00000006740	3112.25	0.0910722	0.510752	0.585032	Kif5b	n.s.
ENSMUSG00000006763	591.926	0.985305	2.56336e-09	1.27215e-08	Saal1	UP
ENSMUSG00000006764	67.8652	-8.53968	1.8884e-15	1.79911e-14	Tph2	DOWN
ENSMUSG00000006782	317.742	-0.884032	2.92433e-06	9.84301e-06	Cnp	DOWN
ENSMUSG00000006784	61.6748	0.200937	0.673298	0.734807	Ttc25	n.s.
ENSMUSG00000006800	1431.32	-0.402822	0.0135926	0.0239949	Sulf2	DOWN
ENSMUSG00000006818	1470.92	0.0813748	0.451624	0.528469	Sod2	n.s.
ENSMUSG00000006850	270.862	0.924445	2.91439e-06	9.81882e-06	Tmco6	UP
ENSMUSG00000006906	321.097	-1.04792	2.28591e-07	9.02866e-07	Stambp	DOWN
ENSMUSG00000006920	483.026	1.38967	8.82956e-08	3.66433e-07	Ezh1	UP
ENSMUSG00000006930	2128.41	-4.41052	2.09846e-78	2.87327e-76	Hap1	DOWN
ENSMUSG00000006931	209.109	-0.421375	0.181081	0.242258	P3h4	n.s.
ENSMUSG00000006932	7672.98	-0.00891381	0.935527	0.951112	Ctnnb1	n.s.
ENSMUSG00000006941	2356.03	-1.08895	2.11221e-06	7.23954e-06	Eif1b	DOWN
ENSMUSG00000006958	42.6446	-1.17781	0.015273	0.0266863	Chrd	DOWN
ENSMUSG00000006998	6653.42	0.14589	0.184733	0.246403	Psmd2	n.s.
ENSMUSG00000007021	301.503	-0.641135	0.000301791	0.0007442	Syngr3	DOWN
ENSMUSG00000007029	2547.18	0.764665	4.33032e-09	2.09646e-08	Vars	UP
ENSMUSG00000007033	37.1204	-1.19265	0.00343241	0.00690101	Hspa1l	DOWN
ENSMUSG00000007034	21.8045	4.04757	8.62883e-06	2.7049e-05	Slc44a4	UP
ENSMUSG00000007035	46.1119	-0.437804	0.313286	0.387626	Msh5	n.s.
ENSMUSG00000007036	442.523	-0.708875	4.33297e-05	0.000122488	Abhd16a	DOWN
ENSMUSG00000007038	951.77	1.96547	1.3464e-18	1.66623e-17	Neu1	UP
ENSMUSG00000007039	2708.93	-0.865375	9.55656e-06	2.97823e-05	Ddah2	DOWN
ENSMUSG00000007041	2070.63	0.857369	2.44984e-09	1.21864e-08	Clic1	UP
ENSMUSG00000007050	1250.86	0.68393	1.81739e-06	6.30594e-06	Lsm2	UP
ENSMUSG00000007080	511.155	0.841254	4.85369e-06	1.58476e-05	Pole	UP
ENSMUSG00000007097	75.9285	-2.75062	1.91869e-06	6.6316e-06	Atp1a2	DOWN
ENSMUSG00000007207	158.348	-1.75823	6.69839e-13	4.99224e-12	Stx1a	DOWN
ENSMUSG00000007279	19.2793	1.65332	0.0204512	0.0347506	Scube2	UP
ENSMUSG00000007338	896.936	0.465584	0.000147323	0.000384414	Mrpl49	UP
ENSMUSG00000007379	92.5188	1.60427	1.70248e-08	7.66966e-08	Dennd2c	UP
ENSMUSG00000007411	594.6	-0.705944	0.000430077	0.00103544	Mark3	DOWN
ENSMUSG00000007415	1037.36	0.240233	0.0613741	0.0928962	Gatad1	n.s.
ENSMUSG00000007458	1986.91	0.376286	1.41802e-05	4.30242e-05	M6pr	UP
ENSMUSG00000007476	514.529	-0.71249	6.78938e-05	0.000185877	Lrrc8a	DOWN
ENSMUSG00000007564	6471.93	-0.25105	0.00637058	0.0121193	Ppp2r1a	DOWN
ENSMUSG00000007589	589.01	-0.0646326	0.721025	0.776578	Tinf2	n.s.
ENSMUSG00000007594	72.3732	2.31412	7.08631e-09	3.34727e-08	Hapln4	UP
ENSMUSG00000007603	329.776	-0.709412	0.000109724	0.000292379	Dus3l	DOWN
ENSMUSG00000007610	142.045	0.339615	0.296593	0.370698	Gtpbp3	n.s.
ENSMUSG00000007613	2098.4	-1.53631	6.98472e-16	6.99783e-15	Tgfbr1	DOWN
ENSMUSG00000007617	483.865	0.151826	0.405222	0.483402	Homer1	n.s.
ENSMUSG00000007646	173.004	0.351205	0.113123	0.159999	Rad51c	n.s.
ENSMUSG00000007655	9.37092	0.29849	0.769967	0.818967	Cav1	n.s.
ENSMUSG00000007656	2753.57	-0.196868	0.0863257	0.12608	Arpp19	n.s.
ENSMUSG00000007659	1882.47	-0.839971	4.41717e-14	3.7146e-13	Bcl2l1	DOWN
ENSMUSG00000007670	1323.23	0.510888	0.000469093	0.00111878	Khsrp	UP
ENSMUSG00000007721	1013.67	0.232049	0.24405	0.313916	Ccdc124	n.s.
ENSMUSG00000007739	7333.57	0.491582	7.73865e-07	2.8431e-06	Cct4	UP
ENSMUSG00000007815	4855.75	0.28342	0.00112639	0.00249324	Rhoa	UP
ENSMUSG00000007833	548.202	0.368768	0.0104812	0.019034	Aldh16a1	UP
ENSMUSG00000007836	1889.13	-0.705124	0.000344812	0.000842699	Hnrnpa0	DOWN
ENSMUSG00000007837	100.331	0.00634838	0.986393	0.990501	Prrg2	n.s.
ENSMUSG00000007850	5507.95	-0.640353	1.2545e-09	6.46313e-09	Hnrnph1	DOWN
ENSMUSG00000007867	635.762	-0.00291823	0.986918	0.990629	Ift43	n.s.
ENSMUSG00000007872	1500.81	0.502752	0.0878604	0.128102	Id3	n.s.
ENSMUSG00000007891	4179.26	0.939428	8.73249e-15	7.96438e-14	Ctsd	UP
ENSMUSG00000007892	5415.75	1.46808	7.17953e-24	1.28653e-22	Rplp1	UP
ENSMUSG00000007908	81.0894	-0.440771	0.234256	0.302962	Hmgcll1	n.s.
ENSMUSG00000007944	148.62	-4.04044	9.52528e-26	1.86661e-24	Ttc9b	DOWN
ENSMUSG00000007950	715.633	-1.68708	9.14746e-38	3.53967e-36	Abhd8	DOWN
ENSMUSG00000007987	506.708	-1.05744	8.72829e-08	3.62575e-07	Ift22	DOWN
ENSMUSG00000007989	2545.83	-3.07819	4.13691e-73	5.02071e-71	Fzd3	DOWN
ENSMUSG00000008035	829.969	0.914989	5.17597e-11	3.13375e-10	Mid1ip1	UP
ENSMUSG00000008036	1178.37	0.127784	0.300042	0.374351	Ap2s1	n.s.
ENSMUSG00000008090	87.4796	-1.00323	0.000922334	0.0020738	Fgfrl1	DOWN
ENSMUSG00000008136	85.2807	1.26249	0.00151947	0.00328169	Fhl2	UP
ENSMUSG00000008140	1596.96	0.126941	0.227454	0.295093	Emc10	n.s.
ENSMUSG00000008153	319.3	-0.502628	0.0493105	0.0765681	Clstn3	n.s.
ENSMUSG00000008167	421.381	0.0765552	0.73219	0.78662	Fbxw9	n.s.
ENSMUSG00000008200	1284.98	-0.106942	0.520163	0.594217	Fnbp4	n.s.
ENSMUSG00000008226	231.266	0.126254	0.560968	0.632778	Scrn3	n.s.
ENSMUSG00000008301	1394.98	-0.299614	0.00645267	0.0122558	Phax	DOWN
ENSMUSG00000008305	478.409	-0.217483	0.497867	0.573012	Tle1	n.s.
ENSMUSG00000008318	99.608	1.22286	0.0002163	0.000545731	Relt	UP
ENSMUSG00000008333	2006.23	0.0822864	0.674085	0.735441	Snrpb2	n.s.
ENSMUSG00000008348	10030.8	-0.363096	0.0156119	0.0272086	Ubc	DOWN
ENSMUSG00000008373	1785.55	0.329501	0.00172432	0.00368684	Prpf31	UP
ENSMUSG00000008384	130.674	1.60444	8.65924e-12	5.71574e-11	Sertad1	UP
ENSMUSG00000008393	3921.17	-0.884977	3.28749e-07	1.26844e-06	Carhsp1	DOWN
ENSMUSG00000008398	87.4244	0.678901	0.0499451	0.0774635	Elk3	n.s.
ENSMUSG00000008429	529.758	-0.161291	0.434105	0.51167	Herpud2	n.s.
ENSMUSG00000008435	419.802	-0.0031278	0.984941	0.989295	Rdh13	n.s.
ENSMUSG00000008438	13.7101	0.0688507	0.935431	0.951105	Adam21	n.s.
ENSMUSG00000008450	580.668	0.968507	3.19973e-09	1.56686e-08	Nutf2	UP
ENSMUSG00000008461	15.871	3.67383	1.48913e-05	4.50282e-05	Fut1	UP
ENSMUSG00000008475	3729.46	-0.531817	0.000213407	0.000539326	Arpc5	DOWN
ENSMUSG00000008489	1324.17	-1.66359	1.61347e-50	1.04435e-48	Elavl2	DOWN
ENSMUSG00000008540	353.36	0.271656	0.318335	0.393134	Mgst1	n.s.
ENSMUSG00000008575	485.508	-4.54447	5.54428e-112	1.79433e-109	Nfib	DOWN
ENSMUSG00000008601	83.5086	5.20718	4.25075e-06	1.39686e-05	Rab25	UP
ENSMUSG00000008604	1273.46	0.413975	0.00546676	0.010556	Ubqln4	UP
ENSMUSG00000008668	10793.7	1.34335	9.19383e-18	1.07547e-16	Rps18	UP
ENSMUSG00000008682	1806.2	1.1447	3.83695e-17	4.2686e-16	Rpl10	UP
ENSMUSG00000008683	5437.9	0.77576	7.52254e-06	2.37976e-05	Rps15a	UP
ENSMUSG00000008690	2696.38	0.603349	4.60942e-10	2.50272e-09	Ncaph2	UP
ENSMUSG00000008730	773.511	-0.990915	4.14131e-12	2.85534e-11	Hipk1	DOWN
ENSMUSG00000008734	100.285	-0.685673	0.109025	0.155024	Gprc5b	n.s.
ENSMUSG00000008763	663.838	0.162189	0.284909	0.358063	Man1a2	n.s.
ENSMUSG00000008822	442.322	0.341129	0.233652	0.30229	Acyp1	n.s.
ENSMUSG00000008855	730.689	-0.556833	0.000331283	0.000811678	Hdac5	DOWN
ENSMUSG00000008859	1997.96	-0.360522	0.0108541	0.0196478	Rala	DOWN
ENSMUSG00000008892	5016.99	-0.0419778	0.777011	0.825144	Vdac3	n.s.
ENSMUSG00000008958	1634.34	-1.12522	2.32552e-14	2.02582e-13	Vps72	DOWN
ENSMUSG00000008976	989.675	0.308404	0.0188905	0.0323111	Gabpa	UP
ENSMUSG00000008999	454.925	1.59109	1.15054e-06	4.11375e-06	Bmp7	UP
ENSMUSG00000009013	5161.29	0.193404	0.251549	0.322089	Dynll1	n.s.
ENSMUSG00000009030	1462.02	-0.498708	0.000401859	0.000970569	Pdcl	DOWN
ENSMUSG00000009035	574.135	-0.601914	1.8235e-05	5.45061e-05	Tmem184b	DOWN
ENSMUSG00000009073	1136.57	-0.160216	0.311137	0.385582	Nf2	n.s.
ENSMUSG00000009076	438.395	-0.378745	0.0169158	0.0292262	Zmat5	DOWN
ENSMUSG00000009079	10361.2	-0.18184	0.0221739	0.0374119	Ewsr1	DOWN
ENSMUSG00000009090	1646.71	0.0761385	0.655655	0.718932	Ap1b1	n.s.
ENSMUSG00000009112	1140.31	-0.13248	0.344266	0.421067	Bcl2l13	n.s.
ENSMUSG00000009145	35.9424	1.08684	0.060954	0.0923781	Dqx1	n.s.
ENSMUSG00000009207	884.6	-0.519545	6.82546e-06	2.18121e-05	Lnpk	DOWN
ENSMUSG00000009216	28.3774	3.6749	1.67533e-06	5.85681e-06	Fam163b	UP
ENSMUSG00000009248	42.7116	3.27068	2.0355e-06	6.99907e-06	Ascl2	UP
ENSMUSG00000009281	9.56479	0.332332	0.788259	0.832948	Rarres2	n.s.
ENSMUSG00000009291	1071.23	0.218566	0.0556504	0.0851768	Pttg1ip	n.s.
ENSMUSG00000009292	30.378	0.823985	0.140983	0.194334	Trpm2	n.s.
ENSMUSG00000009293	809.067	-0.181451	0.268261	0.340224	Ube2g2	n.s.
ENSMUSG00000009376	81.9402	1.88669	0.000618403	0.00143515	Met	UP
ENSMUSG00000009394	50.7567	-3.87597	4.7857e-10	2.59317e-09	Syn2	DOWN
ENSMUSG00000009406	465.564	-0.360717	0.108103	0.153837	Elk1	n.s.
ENSMUSG00000009418	626.028	-1.14577	3.77792e-06	1.25422e-05	Nav1	DOWN
ENSMUSG00000009470	3459.22	0.338531	0.000235205	0.000589945	Tnpo1	UP
ENSMUSG00000009535	1876.25	0.613552	7.63333e-06	2.41267e-05	Rnmt	UP
ENSMUSG00000009549	1963.35	-0.0102579	0.94899	0.961869	Srp14	n.s.
ENSMUSG00000009555	1081.52	0.266568	0.0534197	0.0821074	Cdk9	n.s.
ENSMUSG00000009563	677.88	0.142383	0.260734	0.332082	Tor2a	n.s.
ENSMUSG00000009566	335.734	1.68214	2.2561e-18	2.75688e-17	Fpgs	UP
ENSMUSG00000009569	353.815	0.188831	0.370576	0.447811	Mrtfb	n.s.
ENSMUSG00000009575	5096.41	-0.298841	0.00141455	0.00307248	Cbx5	DOWN
ENSMUSG00000009621	259.848	-0.370864	0.207982	0.272713	Vav2	n.s.
ENSMUSG00000009630	285.385	0.0924877	0.6771	0.738127	Ppp2cb	n.s.
ENSMUSG00000009640	616.356	-0.121894	0.372753	0.450092	Dmap1	n.s.
ENSMUSG00000009647	456.829	0.353804	0.0187184	0.0320527	Mcu	UP
ENSMUSG00000009681	225.905	-0.661972	0.000241655	0.000604845	Bcr	DOWN
ENSMUSG00000009731	56.8649	1.53078	4.16553e-05	0.000118068	Kcnd1	UP
ENSMUSG00000009733	434.398	-1.37719	2.16908e-10	1.2257e-09	Tfcp2	DOWN
ENSMUSG00000009734	77.2796	-2.79653	1.82017e-06	6.31355e-06	Pou6f2	DOWN
ENSMUSG00000009739	199.799	-4.91455	1.20168e-41	5.53186e-40	Pou6f1	DOWN
ENSMUSG00000009741	552.933	-0.159366	0.497445	0.572614	Ubp1	n.s.
ENSMUSG00000009772	775.304	-0.0894732	0.742767	0.796154	Nuak2	n.s.
ENSMUSG00000009828	508.95	-1.28309	8.29953e-20	1.13932e-18	Ick	DOWN
ENSMUSG00000009863	3352.14	-0.211073	0.105711	0.150792	Sdhb	n.s.
ENSMUSG00000009894	1856.86	-0.750738	7.49397e-06	2.37213e-05	Snap47	DOWN
ENSMUSG00000009905	632.873	1.84801	9.26755e-17	9.95749e-16	Kdsr	UP
ENSMUSG00000009907	1786.15	0.112022	0.348331	0.425106	Vps4b	n.s.
ENSMUSG00000009927	8900.43	1.35939	8.83414e-22	1.36539e-20	Rps25	UP
ENSMUSG00000009995	780.798	-0.420517	0.0293213	0.0481623	Taz	DOWN
ENSMUSG00000010025	388.641	0.0438293	0.794996	0.838573	Aldh3a2	n.s.
ENSMUSG00000010044	23.6256	1.30447	0.0509962	0.0789104	Zmynd10	n.s.
ENSMUSG00000010045	491.031	-0.0752112	0.597288	0.666357	Tmem115	n.s.
ENSMUSG00000010047	994.064	-0.739126	8.18735e-10	4.31807e-09	Hyal2	DOWN
ENSMUSG00000010048	265.923	1.72408	1.65471e-10	9.45547e-10	Ifrd2	UP
ENSMUSG00000010051	131.625	0.445458	0.120844	0.169683	Hyal1	n.s.
ENSMUSG00000010054	866.876	-0.671826	4.09828e-06	1.35091e-05	Tusc2	DOWN
ENSMUSG00000010057	405.571	-0.24542	0.296632	0.370703	Nprl2	n.s.
ENSMUSG00000010064	51.0178	2.37997	0.000116154	0.000308358	Slc38a3	UP
ENSMUSG00000010066	44.9819	-1.03684	0.0424281	0.0670632	Cacna2d2	n.s.
ENSMUSG00000010067	415.372	0.857611	5.14322e-06	1.67417e-05	Rassf1	UP
ENSMUSG00000010080	55.168	3.26027	1.00226e-05	3.11077e-05	Epn3	UP
ENSMUSG00000010086	81.5093	-4.5496	6.06501e-12	4.08413e-11	Rnf112	DOWN
ENSMUSG00000010095	1315.34	1.07421	6.83124e-10	3.63878e-09	Slc3a2	UP
ENSMUSG00000010097	2308.86	-0.330658	0.00317581	0.00642624	Nxf1	DOWN
ENSMUSG00000010136	15.5689	2.80646	0.00592956	0.0113389	Pifo	UP
ENSMUSG00000010154	50.9416	-1.59875	0.00360655	0.00722221	Spire2	DOWN
ENSMUSG00000010175	576.348	-2.76967	1.12705e-19	1.52753e-18	Prox1	DOWN
ENSMUSG00000010205	906.254	0.191895	0.355781	0.432624	Raver1	n.s.
ENSMUSG00000010307	76.845	-0.716624	0.0627222	0.0945881	Tmem86a	n.s.
ENSMUSG00000010311	8.17619	-2.11517	0.066055	0.0991382	Optc	n.s.
ENSMUSG00000010358	19.3845	2.08539	0.0186362	0.0319274	Ifi35	UP
ENSMUSG00000010362	413.302	0.384401	0.0820336	0.12033	Rdm1	n.s.
ENSMUSG00000010376	2230.58	-0.658754	0.0035387	0.00710802	Nedd8	DOWN
ENSMUSG00000010392	601.218	-0.77413	1.77395e-05	5.31289e-05	Gosr1	DOWN
ENSMUSG00000010406	477.69	-0.526456	0.00664671	0.0125908	Mrpl52	DOWN
ENSMUSG00000010453	849.574	-0.253091	0.195282	0.258536	Kansl3	n.s.
ENSMUSG00000010461	39.5392	-0.943215	0.0286822	0.0472506	Eya4	DOWN
ENSMUSG00000010476	48.5535	-1.93348	7.22407e-06	2.29622e-05	Ebf3	DOWN
ENSMUSG00000010505	537.585	-5.21756	2.87698e-100	6.40127e-98	Myt1	DOWN
ENSMUSG00000010517	944.865	0.903642	0.000739487	0.00169406	Faf1	UP
ENSMUSG00000010554	1030.88	-0.24245	0.0572246	0.0873084	Mettl16	n.s.
ENSMUSG00000010608	4285.83	-0.03926	0.801701	0.844311	Rbm25	n.s.
ENSMUSG00000010609	77.6493	1.32695	0.000884225	0.00199609	Psen2	UP
ENSMUSG00000010660	213.318	1.35354	2.34295e-08	1.04261e-07	Plcd1	UP
ENSMUSG00000010663	2627.31	-0.551575	2.96519e-08	1.30537e-07	Fads1	DOWN
ENSMUSG00000010721	191.414	-1.24187	1.0394e-07	4.28435e-07	Lmbr1	DOWN
ENSMUSG00000010755	917.05	0.860852	1.41504e-07	5.71799e-07	Cars	UP
ENSMUSG00000010760	185.37	4.36426	0.000941499	0.00211333	Phlda2	UP
ENSMUSG00000010803	43.5598	-2.58526	0.00111287	0.00246586	Gabra1	DOWN
ENSMUSG00000010830	130.594	1.31676	4.74073e-05	0.000133273	Kdelr3	UP
ENSMUSG00000010911	331.802	-0.14601	0.375912	0.453285	Apip	n.s.
ENSMUSG00000010914	861.802	-0.609231	4.01879e-07	1.53179e-06	Pdhx	DOWN
ENSMUSG00000010936	886.022	0.817238	4.70236e-05	0.000132282	Vac14	UP
ENSMUSG00000011096	567.868	-0.389967	0.0525656	0.0810336	Akt1s1	n.s.
ENSMUSG00000011114	2477.53	1.3569	1.4583e-27	3.15915e-26	Tbrg1	UP
ENSMUSG00000011148	127.472	3.9849	1.32382e-19	1.77841e-18	Adssl1	UP
ENSMUSG00000011158	408.958	-0.951559	1.45879e-07	5.87697e-07	Brf1	DOWN
ENSMUSG00000011171	22.0281	-3.69106	3.17693e-05	9.17018e-05	Vipr2	DOWN
ENSMUSG00000011179	2794.37	1.77945	2.74299e-14	2.36442e-13	Odc1	UP
ENSMUSG00000011254	308.075	0.755289	0.0048267	0.00941193	Thg1l	UP
ENSMUSG00000011256	147.941	0.319584	0.257457	0.328591	Adam19	n.s.
ENSMUSG00000011257	604.771	1.08218	3.81788e-12	2.64429e-11	Pabpc4	UP
ENSMUSG00000011306	889.409	-0.366125	0.0398674	0.0633984	Sugp1	n.s.
ENSMUSG00000011589	615.966	-0.535811	0.00176657	0.00377188	Fsd1	DOWN
ENSMUSG00000011658	308.24	-0.713767	0.0021973	0.00460502	Fuz	DOWN
ENSMUSG00000011752	14768.7	1.68648	3.0024e-73	3.68571e-71	Pgam1	UP
ENSMUSG00000011831	448.509	0.421984	0.0224476	0.03782	Evi5	UP
ENSMUSG00000011832	482.726	-3.47274	1.21144e-68	1.33384e-66	Evi5l	DOWN
ENSMUSG00000011837	403.576	-0.188996	0.347309	0.424012	Snapc2	n.s.
ENSMUSG00000011877	333.743	-0.465468	0.0029633	0.00603279	Git1	DOWN
ENSMUSG00000011884	654.877	0.273423	0.156585	0.212953	Gltp	n.s.
ENSMUSG00000011958	1590.16	-0.255279	0.033534	0.0541902	Bnip2	n.s.
ENSMUSG00000011960	969.752	0.00731771	0.957504	0.968751	Ccnt1	n.s.
ENSMUSG00000012076	726.701	-0.789039	7.88371e-07	2.89241e-06	Brms1l	DOWN
ENSMUSG00000012114	581.789	-0.351619	0.0312835	0.0509632	Med15	n.s.
ENSMUSG00000012117	521.327	0.0378883	0.808719	0.850345	Dhdds	n.s.
ENSMUSG00000012123	48.6177	4.45532	4.28431e-14	3.60571e-13	Crybg2	UP
ENSMUSG00000012126	52.4933	-1.49408	6.88059e-05	0.000188229	Ubxn11	DOWN
ENSMUSG00000012296	663.142	0.319018	0.05342	0.0821074	Tjap1	n.s.
ENSMUSG00000012396	305.681	4.77947	7.90384e-06	3.90665e-05	Nanog	UP
ENSMUSG00000012405	6991.78	0.729749	4.29234e-07	1.62619e-06	Rpl15	UP
ENSMUSG00000012422	2782.31	0.067864	0.62289	0.689089	Tmem167	n.s.
ENSMUSG00000012443	1647.36	-0.0567314	0.681771	0.742309	Kif11	n.s.
ENSMUSG00000012483	905.186	0.146733	0.482015	0.558161	Rpa3	n.s.
ENSMUSG00000012520	50.5993	2.88847	2.68923e-06	9.1091e-06	Phox2b	UP
ENSMUSG00000012535	2583.05	0.425709	2.22145e-06	7.58473e-06	Tnpo3	UP
ENSMUSG00000012609	247.911	0.128265	0.583266	0.653376	Ttll5	n.s.
ENSMUSG00000012848	6847.19	0.969266	2.04367e-09	1.02471e-08	Rps5	UP
ENSMUSG00000013033	970.704	-0.661239	0.00442208	0.00867679	Adgrl1	DOWN
ENSMUSG00000013076	486.63	0.045272	0.803297	0.845826	Amotl1	n.s.
ENSMUSG00000013150	575.742	-1.30638	1.78173e-18	2.18974e-17	Gfod2	DOWN
ENSMUSG00000013155	344.248	0.684547	0.00128829	0.00282171	Enkd1	UP
ENSMUSG00000013160	1161	0.501899	0.00780695	0.0145996	Atp6v0d1	UP
ENSMUSG00000013236	3078.89	-1.63959	1.00728e-31	2.75841e-30	Ptprs	DOWN
ENSMUSG00000013465	1408.66	-0.318236	0.0344712	0.055545	Nelfb	n.s.
ENSMUSG00000013539	449.509	-0.900061	4.1148e-07	1.56559e-06	Tango2	DOWN
ENSMUSG00000013593	2422.21	-0.358917	0.00433071	0.00850845	Ndufs2	DOWN
ENSMUSG00000013622	904.106	-0.582238	0.00215409	0.00452155	Atraid	DOWN
ENSMUSG00000013629	1712.54	1.76747	1.79702e-25	3.47685e-24	Cad	UP
ENSMUSG00000013646	656.799	-0.594392	2.92887e-05	8.49085e-05	Sh3bp5l	DOWN
ENSMUSG00000013662	2382.4	-0.203472	0.151149	0.20635	Atad1	n.s.
ENSMUSG00000013663	4932.86	0.63165	3.35914e-06	1.12076e-05	Pten	UP
ENSMUSG00000013701	3185.52	0.785236	5.98143e-07	2.22584e-06	Timm23	UP
ENSMUSG00000013736	1318.23	0.494473	0.000341568	0.000835527	Trnt1	UP
ENSMUSG00000013787	1204.82	-0.607477	0.000222691	0.0005604	Ehmt2	DOWN
ENSMUSG00000013822	1312.44	-0.28539	0.053761	0.0825546	Elof1	n.s.
ENSMUSG00000013833	623.803	-0.391161	0.00276219	0.00566439	Med16	DOWN
ENSMUSG00000013846	90.7422	-1.60039	2.33975e-05	6.88769e-05	St3gal1	DOWN
ENSMUSG00000013858	173.876	-0.144262	0.569178	0.640297	Tmem259	n.s.
ENSMUSG00000013878	380.023	-0.0428021	0.785636	0.831575	Rnf170	n.s.
ENSMUSG00000013921	1471.98	-1.50631	2.66864e-35	9.13496e-34	Clip3	DOWN
ENSMUSG00000013973	551.284	-0.224127	0.253612	0.324264	Dedd	n.s.
ENSMUSG00000013997	627.97	-0.213403	0.110718	0.157035	Nit1	n.s.
ENSMUSG00000014039	339.98	-0.348421	0.0580125	0.0884474	Prdm15	n.s.
ENSMUSG00000014074	467.746	0.0621512	0.795539	0.838898	Rnf168	n.s.
ENSMUSG00000014075	394.789	0.147115	0.479242	0.555718	Tctex1d2	n.s.
ENSMUSG00000014077	1051.26	-0.0464438	0.706756	0.764215	Chp1	n.s.
ENSMUSG00000014177	1222.03	-0.509703	0.0024877	0.00515396	Tvp23b	DOWN
ENSMUSG00000014195	3416.13	-0.758884	5.61269e-10	3.0183e-09	Dnajc7	DOWN
ENSMUSG00000014226	6478.96	0.574936	0.000378679	0.000917904	Cacybp	UP
ENSMUSG00000014232	274.097	-0.584895	0.00144241	0.00312537	Cluap1	DOWN
ENSMUSG00000014243	205.87	0.918146	8.58031e-05	0.000232465	Zswim7	UP
ENSMUSG00000014245	127.243	0.626474	0.086757	0.126632	Pigl	n.s.
ENSMUSG00000014294	1350.35	-0.166101	0.330558	0.406116	Ndufa2	n.s.
ENSMUSG00000014301	99.6838	0.246873	0.496245	0.571664	Pam16	n.s.
ENSMUSG00000014303	153.288	-1.19401	2.19017e-05	6.4634e-05	Glis2	DOWN
ENSMUSG00000014313	4133.74	0.222417	0.250314	0.320738	Cox6c	n.s.
ENSMUSG00000014329	48.5289	-0.383474	0.450048	0.527376	Bicc1	n.s.
ENSMUSG00000014349	862.131	0.697797	0.00234147	0.00488511	Ube2z	UP
ENSMUSG00000014353	497.537	-0.082208	0.653394	0.716895	Tmem87b	n.s.
ENSMUSG00000014355	1902.96	-0.0548456	0.604168	0.672417	Anapc1	n.s.
ENSMUSG00000014361	31.617	0.616347	0.273415	0.345693	Mertk	n.s.
ENSMUSG00000014402	3411.5	-0.51906	0.000103927	0.000277902	Tsg101	DOWN
ENSMUSG00000014418	274.152	-0.310772	0.140928	0.194284	Hps5	n.s.
ENSMUSG00000014426	848.46	0.629401	1.21836e-06	4.33881e-06	Map3k4	UP
ENSMUSG00000014444	242.481	4.06789	1.78358e-07	7.10769e-07	Piezo1	UP
ENSMUSG00000014470	333.484	-0.137765	0.487813	0.563836	Rnf166	n.s.
ENSMUSG00000014498	40.1859	-0.829795	0.046978	0.0733623	Ankrd52	n.s.
ENSMUSG00000014504	1840.39	0.371149	0.00743528	0.0139558	Srp19	UP
ENSMUSG00000014547	347.908	-1.66334	8.54382e-13	6.30602e-12	Wdfy2	DOWN
ENSMUSG00000014550	585.248	-0.647347	3.28137e-05	9.46139e-05	Rbsn	DOWN
ENSMUSG00000014551	800.41	0.150731	0.223593	0.290685	Mrps25	n.s.
ENSMUSG00000014554	405.973	0.782907	1.80038e-05	5.386e-05	Dguok	UP
ENSMUSG00000014599	155.085	-1.20136	0.0024955	0.0051671	Csf1	DOWN
ENSMUSG00000014601	1493.28	-1.06462	5.66738e-28	1.24542e-26	Strip1	DOWN
ENSMUSG00000014602	2414.76	-0.160339	0.300031	0.374351	Kif1a	n.s.
ENSMUSG00000014606	2034.99	0.286471	0.159048	0.215974	Slc25a11	n.s.
ENSMUSG00000014633	330.448	0.358888	0.0674924	0.101168	Cmc2	n.s.
ENSMUSG00000014668	1104.74	-0.605614	5.44686e-06	1.76816e-05	Chfr	DOWN
ENSMUSG00000014748	1171.64	-0.243434	0.031628	0.0514841	Tex261	n.s.
ENSMUSG00000014763	745.156	-0.95285	1.34465e-10	7.75427e-10	Fam120b	DOWN
ENSMUSG00000014767	1035.48	-0.13031	0.249199	0.319501	Tbp	n.s.
ENSMUSG00000014769	5174.06	0.0141865	0.92012	0.939922	Psmb1	n.s.
ENSMUSG00000014771	473.253	0.323284	0.036517	0.0585062	Pdcd2	n.s.
ENSMUSG00000014773	999.855	-3.74962	1.02745e-54	7.56768e-53	Dll1	DOWN
ENSMUSG00000014778	39.6456	1.04128	0.00959378	0.0175809	Fhod1	UP
ENSMUSG00000014782	16.2005	-0.117257	0.896095	0.921195	Plekhg4	n.s.
ENSMUSG00000014791	63.5491	2.86641	9.87825e-17	1.05605e-15	Elmo3	UP
ENSMUSG00000014813	113.439	0.119594	0.779173	0.826985	Stc1	n.s.
ENSMUSG00000014846	434.916	-3.14116	4.21033e-65	4.36566e-63	Tppp3	DOWN
ENSMUSG00000014850	574.341	0.282822	0.0528887	0.0814612	Msh3	n.s.
ENSMUSG00000014856	606.014	-0.0344036	0.882677	0.910673	Tmem208	n.s.
ENSMUSG00000014859	1778.73	1.15501	1.28882e-10	7.44437e-10	E2f4	UP
ENSMUSG00000014867	3269.86	0.281421	0.0307154	0.0501975	Surf4	n.s.
ENSMUSG00000014873	474.645	0.557677	0.00262464	0.00541246	Surf2	UP
ENSMUSG00000014905	339.625	-0.982157	1.80844e-06	6.27973e-06	Dnajb9	DOWN
ENSMUSG00000014907	179.498	2.23848	7.23619e-11	4.31264e-10	Naf1	UP
ENSMUSG00000014932	701.223	0.487442	0.000175849	0.000451459	Yes1	UP
ENSMUSG00000014956	6021.13	-0.0516132	0.695231	0.7537	Ppp1cb	n.s.
ENSMUSG00000014959	1932.1	0.242736	0.020815	0.035292	Gorasp2	UP
ENSMUSG00000014980	464.245	1.0006	4.78249e-08	2.0579e-07	Tsen15	UP
ENSMUSG00000015002	1446.5	1.12491	2.34154e-18	2.85476e-17	Efr3a	UP
ENSMUSG00000015013	411.499	-0.326396	0.163652	0.221633	Trappc2l	n.s.
ENSMUSG00000015016	78.6629	0.262246	0.480808	0.556922	Acsf3	n.s.
ENSMUSG00000015027	109.676	0.493325	0.149514	0.204379	Galns	n.s.
ENSMUSG00000015053	338.412	-0.128677	0.719927	0.775474	Gata2	n.s.
ENSMUSG00000015083	31.8988	1.29222	0.0209846	0.035557	C8g	UP
ENSMUSG00000015087	1075.87	0.361783	0.0108952	0.0197088	Rabl6	UP
ENSMUSG00000015092	1728.44	0.416829	5.04821e-05	0.00014136	Edf1	UP
ENSMUSG00000015094	1050.29	-1.9918	5.93913e-33	1.71432e-31	Npdc1	DOWN
ENSMUSG00000015095	748.717	-0.700952	7.19913e-07	2.65401e-06	Fbxw5	DOWN
ENSMUSG00000015112	997.79	1.5503	7.47809e-39	3.06e-37	Slc25a13	UP
ENSMUSG00000015120	6097.17	0.293567	0.00076223	0.00174056	Ube2i	UP
ENSMUSG00000015126	659.029	0.164526	0.240238	0.309835	Tsr3	n.s.
ENSMUSG00000015127	137.39	-0.710332	0.00403596	0.00798667	Unkl	DOWN
ENSMUSG00000015133	29.169	0.660299	0.322197	0.397581	Lrrk1	n.s.
ENSMUSG00000015143	498.442	1.93624	3.49297e-15	3.281e-14	Actn1	UP
ENSMUSG00000015149	831.601	-0.561856	8.06691e-05	0.000219111	Sirt2	DOWN
ENSMUSG00000015165	4082.8	0.401096	0.00105532	0.00234578	Hnrnpl	UP
ENSMUSG00000015176	2590.06	1.29745	7.12296e-21	1.03925e-19	Nolc1	UP
ENSMUSG00000015189	552.886	-0.916598	2.50355e-05	7.34122e-05	Casd1	DOWN
ENSMUSG00000015202	243.324	0.743498	0.0014161	0.00307523	Cnksr3	UP
ENSMUSG00000015214	224.605	-0.706029	0.00379673	0.00755949	Mtmr1	DOWN
ENSMUSG00000015217	6723.81	-1.35281	1.44554e-15	1.39713e-14	Hmgb3	DOWN
ENSMUSG00000015222	3696.17	-3.96951	4.09672e-214	7.29216e-211	Map2	DOWN
ENSMUSG00000015243	102.245	-1.59899	0.00014713	0.000384004	Abca1	DOWN
ENSMUSG00000015247	1146.32	-0.284492	0.0892731	0.13002	Nipsnap3b	n.s.
ENSMUSG00000015290	966.125	-0.577797	7.57853e-05	0.000206687	Ubl4a	DOWN
ENSMUSG00000015291	6259.98	-1.94035	2.1109e-80	3.08828e-78	Gdi1	DOWN
ENSMUSG00000015305	76.6357	0.344893	0.451457	0.52839	Sash1	n.s.
ENSMUSG00000015312	107.835	4.38941	2.191e-17	2.48406e-16	Gadd45b	UP
ENSMUSG00000015335	368.605	0.965011	1.50336e-07	6.04968e-07	Zdhhc12	UP
ENSMUSG00000015337	82.6817	0.890079	0.0135064	0.0238625	Endog	UP
ENSMUSG00000015341	3179.95	-0.0563647	0.707104	0.764514	Golga7	n.s.
ENSMUSG00000015342	47.1969	0.204003	0.746044	0.798611	Xk	n.s.
ENSMUSG00000015354	67.9864	1.58326	0.000435007	0.00104543	Pcolce2	UP
ENSMUSG00000015357	1087.48	0.216748	0.134282	0.18613	Clpx	n.s.
ENSMUSG00000015363	594.103	-0.197937	0.131662	0.182783	Trabd	n.s.
ENSMUSG00000015377	263.267	-1.41137	8.35506e-06	2.62602e-05	Dennd6b	DOWN
ENSMUSG00000015461	982.668	-1.13207	3.96182e-10	2.1632e-09	Atf6b	DOWN
ENSMUSG00000015468	37.7464	-0.615488	0.209788	0.274677	Notch4	n.s.
ENSMUSG00000015474	245.505	-0.203323	0.470489	0.547664	Ppt2	n.s.
ENSMUSG00000015476	9.65363	-4.465	0.000110345	0.000293959	Prrt1	DOWN
ENSMUSG00000015478	1907.37	-1.1072	4.09748e-14	3.45391e-13	Rnf5	DOWN
ENSMUSG00000015488	1314.33	-1.78816	4.0704e-50	2.58761e-48	Cacfd1	DOWN
ENSMUSG00000015501	111.512	-1.00372	0.00730202	0.0137299	Hivep2	DOWN
ENSMUSG00000015522	707.801	0.619317	2.73672e-06	9.25527e-06	Arnt	UP
ENSMUSG00000015536	790.707	-0.894376	8.9924e-07	3.27442e-06	Mocs2	DOWN
ENSMUSG00000015542	181.191	-0.374136	0.0963779	0.139134	Nat9	n.s.
ENSMUSG00000015568	342.462	1.15008	0.00673951	0.0127485	Lpl	UP
ENSMUSG00000015599	41.0317	-2.61446	2.38527e-05	7.00817e-05	Ttbk1	DOWN
ENSMUSG00000015605	65.7683	0.981861	0.0535247	0.0822391	Srf	n.s.
ENSMUSG00000015619	341.09	-1.56697	0.0093289	0.0171337	Gata3	DOWN
ENSMUSG00000015647	375.08	3.74399	5.54304e-06	1.79665e-05	Lama5	UP
ENSMUSG00000015652	34.7261	1.22793	0.0977138	0.140892	Steap1	n.s.
ENSMUSG00000015656	20406.7	0.512656	0.000202181	0.000513141	Hspa8	UP
ENSMUSG00000015659	141.724	0.228953	0.477369	0.553862	Serac1	n.s.
ENSMUSG00000015668	991.887	0.0447617	0.817225	0.857529	Pdzd11	n.s.
ENSMUSG00000015671	5677.01	0.381299	0.0157773	0.0274836	Psma2	UP
ENSMUSG00000015672	1098.63	-0.155335	0.352524	0.429299	Mrpl32	n.s.
ENSMUSG00000015697	1127.44	-0.313302	0.0464903	0.0726752	Setdb1	n.s.
ENSMUSG00000015702	14.2349	2.72185	0.000836054	0.00189536	Anxa9	UP
ENSMUSG00000015709	541.071	-2.66307	8.33151e-58	6.84466e-56	Arnt2	DOWN
ENSMUSG00000015711	485.623	0.190759	0.288207	0.361528	Prune1	n.s.
ENSMUSG00000015714	1486.7	0.291258	0.00401482	0.00794925	Cers2	UP
ENSMUSG00000015733	4641.16	-0.251572	0.0799688	0.117624	Capza2	n.s.
ENSMUSG00000015745	280.573	-1.08009	0.000754517	0.0017259	Plekho1	DOWN
ENSMUSG00000015747	443.191	-0.892136	0.00201657	0.00425716	Vps45	DOWN
ENSMUSG00000015748	1006.58	0.56276	2.89924e-05	8.41408e-05	Prpf3	UP
ENSMUSG00000015749	6905.44	-0.352474	0.00133138	0.0029078	Anp32e	DOWN
ENSMUSG00000015750	840.101	-0.40004	0.00240094	0.00499552	Aph1a	DOWN
ENSMUSG00000015755	653.326	-0.214538	0.18701	0.249035	Tab2	n.s.
ENSMUSG00000015757	1204.13	-0.496286	0.00125172	0.00274891	Ppil4	DOWN
ENSMUSG00000015759	1681.52	-0.682888	3.08405e-07	1.19686e-06	Cnih1	DOWN
ENSMUSG00000015766	288.334	0.871439	0.000785906	0.00178813	Eps8	UP
ENSMUSG00000015776	923.295	-0.470917	0.000144035	0.000376478	Med22	DOWN
ENSMUSG00000015790	313.438	-0.0660064	0.776032	0.824268	Surf1	n.s.
ENSMUSG00000015804	1857.91	-0.648616	1.43969e-05	4.36443e-05	Med28	DOWN
ENSMUSG00000015806	1471.83	1.00012	9.29798e-17	9.98014e-16	Qdpr	UP
ENSMUSG00000015837	3163.91	0.187012	0.247134	0.317387	Sqstm1	n.s.
ENSMUSG00000015839	569.408	1.49889	6.7221e-10	3.58602e-09	Nfe2l2	UP
ENSMUSG00000015843	49.7471	2.82124	1.34202e-06	4.74908e-06	Rxrg	UP
ENSMUSG00000015846	197.1	-0.439147	0.0217568	0.0367721	Rxra	DOWN
ENSMUSG00000015869	1684.54	0.0992097	0.433795	0.511418	Prpsap1	n.s.
ENSMUSG00000015880	1970.07	0.839118	6.0722e-08	2.5796e-07	Ncapg	UP
ENSMUSG00000015882	1229.72	-1.73538	1.4481e-19	1.93806e-18	Lcorl	DOWN
ENSMUSG00000015889	1417.09	0.718535	1.48001e-06	5.20978e-06	Lta4h	UP
ENSMUSG00000015932	6409.2	0.366776	0.0185641	0.031814	Dstn	UP
ENSMUSG00000015937	4260.33	-0.903528	9.47227e-14	7.72243e-13	H2afy	DOWN
ENSMUSG00000015943	489.177	0.504437	0.00732828	0.0137744	Bola1	UP
ENSMUSG00000015944	698.859	-1.17215	1.08682e-11	7.12098e-11	Castor2	DOWN
ENSMUSG00000015961	1646.37	0.583417	0.000152833	0.000397335	Adss	UP
ENSMUSG00000015968	12.0041	-0.342231	0.659507	0.722784	Cacna1d	n.s.
ENSMUSG00000015970	32.4212	3.62063	5.30518e-07	1.98387e-06	Chdh	UP
ENSMUSG00000015971	1124.56	-0.194714	0.0855178	0.125028	Actr8	n.s.
ENSMUSG00000015981	47.5199	-1.4146	0.0236434	0.0396096	Stk32c	DOWN
ENSMUSG00000015994	1752.51	0.427069	0.0100984	0.0184235	Fnta	UP
ENSMUSG00000016018	2142.61	0.21832	0.0686123	0.102587	Mtrex	n.s.
ENSMUSG00000016028	96.1324	-0.8109	0.0085648	0.0158745	Celsr1	DOWN
ENSMUSG00000016087	15.9048	-0.951484	0.302385	0.376834	Fli1	n.s.
ENSMUSG00000016128	56.3041	0.345447	0.401579	0.479524	Stard13	n.s.
ENSMUSG00000016179	315.837	-1.56599	5.55552e-11	3.35594e-10	Camk1g	DOWN
ENSMUSG00000016181	163.259	0.0485662	0.818889	0.858435	Diexf	n.s.
ENSMUSG00000016200	205.509	-0.86496	0.00239591	0.00498797	Syt14	DOWN
ENSMUSG00000016239	29.2021	1.08762	0.0475355	0.0741679	Lonrf3	n.s.
ENSMUSG00000016253	1724.17	-0.149357	0.251318	0.32187	Nelfcd	n.s.
ENSMUSG00000016256	1018.07	2.68905	1.74907e-20	2.49734e-19	Ctsz	UP
ENSMUSG00000016257	1472.65	0.164604	0.239319	0.308762	Prelid3b	n.s.
ENSMUSG00000016262	84.0784	-0.562546	0.105365	0.150441	Sertad4	n.s.
ENSMUSG00000016308	1187.22	-0.158264	0.252284	0.322913	Ube2a	n.s.
ENSMUSG00000016319	10900.8	-0.225387	0.166003	0.224321	Slc25a5	n.s.
ENSMUSG00000016344	1297.15	-1.03355	7.03325e-17	7.64141e-16	Ppdpf	DOWN
ENSMUSG00000016346	250.892	-3.91855	8.72408e-36	3.06491e-34	Kcnq2	DOWN
ENSMUSG00000016356	15.3311	-1.1698	0.310364	0.384713	Col20a1	n.s.
ENSMUSG00000016382	2607.7	1.40865	7.93887e-12	5.26628e-11	Pls3	UP
ENSMUSG00000016386	384.319	-2.7142	2.22053e-37	8.35044e-36	Mpped2	DOWN
ENSMUSG00000016409	807.349	-0.491648	0.00424538	0.00835926	Nkap	DOWN
ENSMUSG00000016427	1199.6	0.36062	0.0428967	0.0677116	Ndufa1	n.s.
ENSMUSG00000016477	469.747	-0.167034	0.424589	0.502951	E2f3	n.s.
ENSMUSG00000016487	661.785	1.85018	8.32072e-20	1.14076e-18	Ppfibp1	UP
ENSMUSG00000016495	405.819	-0.684067	0.000103831	0.000277778	Plgrkt	DOWN
ENSMUSG00000016496	23.415	-0.212386	0.742854	0.796154	Cd274	n.s.
ENSMUSG00000016503	739.259	0.425547	0.00654501	0.0124135	Gtf3a	UP
ENSMUSG00000016510	254.773	0.257848	0.142675	0.196387	Mtif3	n.s.
ENSMUSG00000016520	189.284	0.387621	0.0781191	0.115125	Lnx2	n.s.
ENSMUSG00000016526	402.888	0.382828	0.0279593	0.0461737	Dyrk3	UP
ENSMUSG00000016528	437.773	-1.05286	1.75999e-07	7.02156e-07	Mapkapk2	DOWN
ENSMUSG00000016534	2125.11	0.523497	0.00772109	0.0144593	Lamp2	UP
ENSMUSG00000016541	6671.98	0.372	4.39083e-05	0.000124058	Atxn10	UP
ENSMUSG00000016552	189.384	0.16828	0.499673	0.574567	Foxred2	n.s.
ENSMUSG00000016554	3056.83	0.521193	1.6717e-09	8.49638e-09	Eif3d	UP
ENSMUSG00000016559	37322.7	-0.932155	5.35222e-18	6.37965e-17	H3f3b	DOWN
ENSMUSG00000016619	1864.55	-0.0103725	0.94086	0.955715	Nup50	n.s.
ENSMUSG00000016637	784.567	-0.729159	3.44594e-08	1.50584e-07	Ift27	DOWN
ENSMUSG00000016664	895.453	0.614392	5.96564e-05	0.00016506	Pacsin2	UP
ENSMUSG00000016757	976.105	0.689165	6.2939e-06	2.02223e-05	Ttll12	UP
ENSMUSG00000016763	565.654	-0.322253	0.529575	0.603614	Scube1	n.s.
ENSMUSG00000016831	1038.61	-1.0624	1.81705e-09	9.17978e-09	Tox4	DOWN
ENSMUSG00000016833	1345.19	0.0759709	0.7127	0.769621	Mrps18c	n.s.
ENSMUSG00000016918	2403.13	-0.650107	0.00470973	0.00920064	Sulf1	DOWN
ENSMUSG00000016921	4174.64	-0.413676	0.0163439	0.0283552	Srsf6	DOWN
ENSMUSG00000016933	931.286	0.038761	0.8929	0.918618	Plcg1	n.s.
ENSMUSG00000016940	112.214	-0.168305	0.593077	0.662489	Kctd2	n.s.
ENSMUSG00000016946	1437.6	0.238941	0.0541562	0.0831257	Kctd5	n.s.
ENSMUSG00000016984	592.431	0.366929	0.0148935	0.0260844	Etaa1	UP
ENSMUSG00000017009	534.874	2.88508	6.1888e-34	1.88847e-32	Sdc4	UP
ENSMUSG00000017119	2059.14	-0.568638	0.000101052	0.000270892	Nbr1	DOWN
ENSMUSG00000017132	474.349	-2.24633	7.48373e-30	1.88062e-28	Cyth1	DOWN
ENSMUSG00000017144	4289.11	-1.63484	2.37956e-25	4.57081e-24	Rnd3	DOWN
ENSMUSG00000017146	546.729	0.306768	0.067873	0.101681	Brca1	n.s.
ENSMUSG00000017165	5.84723	-5.7368	0.000122403	0.000323528	Gast	DOWN
ENSMUSG00000017176	801.956	-0.407955	0.0082848	0.0154149	Nt5c3b	DOWN
ENSMUSG00000017210	1046.12	-0.54522	3.43814e-05	9.88533e-05	Med24	DOWN
ENSMUSG00000017221	2635.43	0.127985	0.407106	0.485255	Psmd3	n.s.
ENSMUSG00000017264	1191.02	0.0950115	0.511383	0.585628	Exosc10	n.s.
ENSMUSG00000017286	1359.89	0.194377	0.405234	0.483402	Glod4	n.s.
ENSMUSG00000017288	578.967	-1.16082	6.89366e-09	3.26204e-08	Vps53	DOWN
ENSMUSG00000017291	1824.18	-1.20653	1.78022e-14	1.56742e-13	Taok1	DOWN
ENSMUSG00000017299	713.455	-0.20627	0.114462	0.161701	Dnttip1	n.s.
ENSMUSG00000017307	148.733	0.180233	0.508888	0.583216	Acot8	n.s.
ENSMUSG00000017314	369.699	-1.48971	1.85157e-09	9.34096e-09	Mpp2	DOWN
ENSMUSG00000017344	642.777	-3.67196	0.000191076	0.00048669	Vtn	DOWN
ENSMUSG00000017376	636.045	-0.522278	0.00299087	0.00608313	Nlk	DOWN
ENSMUSG00000017386	1072.01	-0.164868	0.489443	0.565597	Traf4	n.s.
ENSMUSG00000017390	395.725	4.33394	5.33517e-43	2.58998e-41	Aldoc	UP
ENSMUSG00000017400	22.2999	-0.00148988	0.997871	0.998431	Stac2	n.s.
ENSMUSG00000017404	8416.19	0.992182	6.79573e-12	4.54467e-11	Rpl19	UP
ENSMUSG00000017405	112.564	0.491503	0.10344	0.148159	Nek8	n.s.
ENSMUSG00000017418	719.134	-0.788731	0.000267961	0.000665539	Arl5b	DOWN
ENSMUSG00000017421	5213.73	0.0527783	0.626638	0.692804	Zfp207	n.s.
ENSMUSG00000017428	2479.46	0.0108004	0.931017	0.947349	Psmd11	n.s.
ENSMUSG00000017453	554.076	0.329907	0.0460088	0.072049	Pipox	n.s.
ENSMUSG00000017466	315.292	-1.67935	4.30216e-05	0.000121682	Timp2	DOWN
ENSMUSG00000017478	1219.55	0.338843	0.126067	0.176068	Zc3h18	n.s.
ENSMUSG00000017485	3350.61	-1.73847	1.28867e-23	2.27113e-22	Top2b	DOWN
ENSMUSG00000017493	596.993	-1.0303	1.16462e-07	4.7784e-07	Igfbp4	DOWN
ENSMUSG00000017499	876.967	1.08892	9.86032e-16	9.69689e-15	Cdc6	UP
ENSMUSG00000017548	974.054	0.00688412	0.966773	0.975941	Suz12	n.s.
ENSMUSG00000017550	593.343	-0.185195	0.282532	0.355369	Atad5	n.s.
ENSMUSG00000017561	661.082	1.53674	4.50352e-31	1.19349e-29	Crlf3	UP
ENSMUSG00000017607	14.5692	3.09817	0.00181242	0.00385821	Tns4	UP
ENSMUSG00000017615	1864.66	-0.598786	2.88066e-09	1.42053e-08	Tnfaip1	DOWN
ENSMUSG00000017631	1078.87	-0.791155	4.80202e-06	1.56837e-05	Abr	DOWN
ENSMUSG00000017652	79.4409	4.31053	3.07367e-22	4.88494e-21	Cd40	UP
ENSMUSG00000017664	691.008	0.0514161	0.742794	0.796154	Slc35c2	n.s.
ENSMUSG00000017670	1228.56	-0.482429	0.00373961	0.00745967	Elmo2	DOWN
ENSMUSG00000017677	4069.56	-1.57843	2.08353e-29	4.96698e-28	Wsb1	DOWN
ENSMUSG00000017679	349.181	-1.8368	1.42697e-17	1.6458e-16	Ttpal	DOWN
ENSMUSG00000017686	1318.85	-0.655512	1.02475e-08	4.74399e-08	Rhot1	DOWN
ENSMUSG00000017697	116.765	0.761293	0.0476451	0.0743197	Ada	n.s.
ENSMUSG00000017707	2043.09	-0.168976	0.227119	0.294802	Serinc3	n.s.
ENSMUSG00000017713	23.7251	-1.73318	0.00665251	0.0125995	Tha1	DOWN
ENSMUSG00000017715	598.816	-0.247718	0.228627	0.296543	Pgs1	n.s.
ENSMUSG00000017716	2475.48	0.402282	0.000188866	0.000481636	Birc5	UP
ENSMUSG00000017718	47.8675	0.0448111	0.915641	0.93669	Afmid	n.s.
ENSMUSG00000017721	649.82	-0.286438	0.065228	0.0980072	Pigt	n.s.
ENSMUSG00000017723	59.0056	4.46282	1.53153e-10	8.78922e-10	Wfdc2	UP
ENSMUSG00000017724	122.848	0.840369	0.052318	0.0806869	Etv4	n.s.
ENSMUSG00000017740	137.667	-4.60979	2.4573e-39	1.02917e-37	Slc12a5	DOWN
ENSMUSG00000017747	42.4674	0.238515	0.765045	0.815193	Ghdc	n.s.
ENSMUSG00000017754	761.273	0.704888	0.000311012	0.000764466	Pltp	UP
ENSMUSG00000017760	1514.62	0.733898	1.3093e-13	1.04665e-12	Ctsa	UP
ENSMUSG00000017764	500.648	0.418193	0.00530918	0.010274	Zswim1	UP
ENSMUSG00000017765	250.468	2.07729	1.2446e-09	6.41523e-09	Slc12a4	UP
ENSMUSG00000017774	446.224	2.80754	2.65317e-15	2.50982e-14	Myo1c	UP
ENSMUSG00000017776	2265.41	-0.668174	5.81813e-06	1.8784e-05	Crk	DOWN
ENSMUSG00000017778	4829.01	0.361006	0.0728836	0.108291	Cox7c	n.s.
ENSMUSG00000017801	590.506	0.0179967	0.918495	0.93889	Mlx	n.s.
ENSMUSG00000017802	613.923	-0.472019	0.0236826	0.0396628	Retreg3	DOWN
ENSMUSG00000017830	13.5389	-0.677563	0.348971	0.4257	Dhx58	n.s.
ENSMUSG00000017831	1902.8	-0.273386	0.0374751	0.0598929	Rab5a	n.s.
ENSMUSG00000017837	1127.23	-0.520171	1.65355e-05	4.97041e-05	Nkiras2	DOWN
ENSMUSG00000017843	3204.8	0.170365	0.130556	0.181483	Ppp2r5c	n.s.
ENSMUSG00000017858	938.557	-0.22699	0.127886	0.17833	Ift52	n.s.
ENSMUSG00000017861	1267.7	2.06679	1.7091e-36	6.25107e-35	Mybl2	UP
ENSMUSG00000017868	35.3963	4.40946	3.772e-07	1.4465e-06	Sgk2	UP
ENSMUSG00000017897	48.6602	2.57838	0.000502286	0.0011905	Eya2	UP
ENSMUSG00000017929	109.08	-0.484726	0.0623265	0.0941243	B4galt5	n.s.
ENSMUSG00000017943	589.758	-2.67471	2.0862e-47	1.16652e-45	Gdap1l1	DOWN
ENSMUSG00000017969	158.655	1.94853	4.37527e-12	3.00888e-11	Ptgis	UP
ENSMUSG00000017978	61.0367	-0.79109	0.0488353	0.0759076	Cadps2	n.s.
ENSMUSG00000017999	1030.1	0.87256	5.98413e-09	2.85187e-08	Ddx27	UP
ENSMUSG00000018012	201.631	-0.0060105	0.982859	0.987609	Rac3	n.s.
ENSMUSG00000018040	992.807	0.33328	0.0516508	0.0797845	Rrp7a	n.s.
ENSMUSG00000018042	3807.54	0.206105	0.115006	0.162362	Cyb5r3	n.s.
ENSMUSG00000018068	1364.28	0.0833852	0.601311	0.670075	Ints2	n.s.
ENSMUSG00000018076	482.779	0.121	0.476642	0.553379	Med13l	n.s.
ENSMUSG00000018143	231.361	0.353277	0.149996	0.204933	Mafk	n.s.
ENSMUSG00000018160	1366.16	-0.484648	0.0104283	0.0189639	Med1	DOWN
ENSMUSG00000018166	75.7231	5.01332	2.98207e-05	8.63571e-05	Erbb3	UP
ENSMUSG00000018167	506.612	-0.951033	2.24175e-09	1.1214e-08	Stard3	DOWN
ENSMUSG00000018171	1445.53	-0.331721	0.0213779	0.0361832	Vmp1	DOWN
ENSMUSG00000018189	1396.07	1.01229	4.693e-20	6.54325e-19	Uchl5	UP
ENSMUSG00000018196	674.873	-0.759885	7.64476e-08	3.2018e-07	Glrx2	DOWN
ENSMUSG00000018199	1685.16	-1.29839	1.85549e-24	3.41077e-23	Ro60	DOWN
ENSMUSG00000018209	1217.18	-0.0955378	0.541174	0.614342	Stk4	n.s.
ENSMUSG00000018217	72.2226	0.560561	0.184977	0.246548	Pmp22	n.s.
ENSMUSG00000018238	20.8359	-2.49999	0.000345543	0.000844097	Gdf9	DOWN
ENSMUSG00000018239	449.122	0.362073	0.0465637	0.0727685	Zcchc10	n.s.
ENSMUSG00000018286	6483.34	-0.106087	0.348349	0.425106	Psmb6	n.s.
ENSMUSG00000018287	1709.59	-0.0649954	0.590079	0.659693	Spag7	n.s.
ENSMUSG00000018293	13215.8	0.995162	1.63998e-16	1.72222e-15	Pfn1	UP
ENSMUSG00000018326	7172.78	-0.374152	2.04057e-05	6.05032e-05	Ywhab	DOWN
ENSMUSG00000018334	82.8809	-1.71308	1.98672e-08	8.89277e-08	Ksr1	DOWN
ENSMUSG00000018339	532.676	2.85974	4.70295e-05	0.000132282	Gpx3	UP
ENSMUSG00000018340	501.265	2.82298	5.97104e-06	1.92428e-05	Anxa6	UP
ENSMUSG00000018362	361.365	0.431516	0.0190636	0.0325758	Kpna2	UP
ENSMUSG00000018363	423.033	-0.358537	0.055794	0.0853696	Smurf2	n.s.
ENSMUSG00000018372	283.963	-0.0598442	0.780482	0.828007	Cep95	n.s.
ENSMUSG00000018377	1984.67	-1.63848	4.78458e-31	1.26484e-29	Vezf1	DOWN
ENSMUSG00000018378	391.937	-2.03481	1.48562e-16	1.5632e-15	Cuedc1	DOWN
ENSMUSG00000018379	7882.04	-0.130778	0.315732	0.390371	Srsf1	n.s.
ENSMUSG00000018381	16.8689	2.82845	0.00786918	0.0147057	Abi3	UP
ENSMUSG00000018387	22.0053	2.25682	0.00608502	0.0116195	Shroom1	UP
ENSMUSG00000018395	1332.51	-2.07816	1.37554e-23	2.40832e-22	Kif3a	DOWN
ENSMUSG00000018398	601.356	0.0762293	0.705035	0.762586	Sept8	n.s.
ENSMUSG00000018401	1299.32	-1.02732	8.90937e-13	6.55769e-12	Mtmr4	DOWN
ENSMUSG00000018411	823.526	-5.75924	1.48305e-101	3.36999e-99	Mapt	DOWN
ENSMUSG00000018412	1043.31	-0.673638	3.77605e-07	1.44753e-06	Kansl1	DOWN
ENSMUSG00000018415	1169.85	0.984335	6.02071e-13	4.50288e-12	Gid4	UP
ENSMUSG00000018425	1422.67	-1.68813	9.72969e-36	3.39585e-34	Dhx40	DOWN
ENSMUSG00000018427	122.776	-2.60425	6.34988e-17	6.92798e-16	Ypel2	DOWN
ENSMUSG00000018428	529.746	0.302647	0.248933	0.319276	Akap1	n.s.
ENSMUSG00000018433	1474.66	0.192418	0.21247	0.277541	Nol11	n.s.
ENSMUSG00000018442	913.198	-0.685933	1.70815e-06	5.95982e-06	Derl2	DOWN
ENSMUSG00000018446	3104.53	1.08747	8.05147e-09	3.77645e-08	C1qbp	UP
ENSMUSG00000018449	383.263	-0.825585	0.00025691	0.000640327	Rpain	DOWN
ENSMUSG00000018459	17.893	-2.71342	0.00719729	0.0135472	Slc13a3	DOWN
ENSMUSG00000018470	47.2549	0.190205	0.612936	0.680191	Kcnab3	n.s.
ENSMUSG00000018474	605.53	-2.17281	8.88215e-24	1.58897e-22	Chd3	DOWN
ENSMUSG00000018476	741.299	-0.861086	6.75842e-05	0.000185077	Kdm6b	DOWN
ENSMUSG00000018481	2292.28	-0.451203	0.00293659	0.00598675	Appbp2	DOWN
ENSMUSG00000018500	17.7246	0.397704	0.597736	0.666717	Adora2b	n.s.
ENSMUSG00000018501	1127.57	-0.699963	4.96643e-05	0.000139143	Ncor1	DOWN
ENSMUSG00000018507	41.5865	2.65253	4.98077e-06	1.62426e-05	Trpv2	UP
ENSMUSG00000018509	109.244	-0.74963	0.0205966	0.0349716	Cenpv	DOWN
ENSMUSG00000018537	215.155	-0.232917	0.395558	0.473684	Pcgf2	n.s.
ENSMUSG00000018541	551.354	-0.112265	0.592812	0.662391	Cwc25	n.s.
ENSMUSG00000018547	119.21	-0.268221	0.49742	0.572614	Pip4k2b	n.s.
ENSMUSG00000018548	1842.76	-0.0809366	0.481055	0.55711	Trim37	n.s.
ENSMUSG00000018554	38.2577	1.37177	0.00548997	0.0105893	Ybx2	UP
ENSMUSG00000018559	328.113	-0.465231	0.0252348	0.0420252	Ctdnep1	DOWN
ENSMUSG00000018566	80.6072	-0.0153079	0.967801	0.976672	Slc2a4	n.s.
ENSMUSG00000018567	3835.67	-0.553494	0.000134678	0.000354013	Gabarap	DOWN
ENSMUSG00000018569	414.272	4.89817	1.31139e-06	4.65148e-06	Cldn7	UP
ENSMUSG00000018572	1376.01	-0.105962	0.378087	0.455625	Phf23	n.s.
ENSMUSG00000018574	521.025	-0.8138	0.00138737	0.00301712	Acadvl	DOWN
ENSMUSG00000018583	12510.7	0.504878	2.11412e-06	7.24376e-06	G3bp1	UP
ENSMUSG00000018585	1358.65	0.662774	4.09259e-05	0.000116154	Atox1	UP
ENSMUSG00000018589	16.6597	-4.68883	4.69891e-07	1.77205e-06	Glra2	DOWN
ENSMUSG00000018593	2888.13	0.0524959	0.653908	0.717328	Sparc	n.s.
ENSMUSG00000018599	167.44	0.035645	0.870205	0.89995	Mief2	n.s.
ENSMUSG00000018604	64.2954	3.76556	2.69805e-11	1.68608e-10	Tbx3	UP
ENSMUSG00000018648	170.978	-2.04497	2.58718e-14	2.23734e-13	Dusp14	DOWN
ENSMUSG00000018651	601.288	0.692929	0.000279995	0.000693656	Tada2a	UP
ENSMUSG00000018654	9.07735	-0.460312	0.643495	0.707924	Ikzf1	n.s.
ENSMUSG00000018659	339.745	1.82875	1.65177e-12	1.18316e-11	Pnpo	UP
ENSMUSG00000018661	495.082	-0.607842	0.000932729	0.0020954	Cog1	DOWN
ENSMUSG00000018666	3362.97	0.0642898	0.428594	0.506403	Cbx1	n.s.
ENSMUSG00000018669	1235.18	0.181393	0.276313	0.34878	Cdk5rap3	n.s.
ENSMUSG00000018672	185.175	1.4496	9.34043e-06	2.91343e-05	Copz2	UP
ENSMUSG00000018677	2062.43	0.481105	3.39608e-05	9.77631e-05	Slc25a39	UP
ENSMUSG00000018678	369.424	-0.571474	0.0118223	0.0212277	Sp2	DOWN
ENSMUSG00000018697	712.402	0.0267373	0.855011	0.887416	Aatf	n.s.
ENSMUSG00000018698	170.264	-5.46382	3.81409e-39	1.585e-37	Lhx1	DOWN
ENSMUSG00000018707	2119.85	-0.476052	0.000472595	0.00112588	Dync1h1	DOWN
ENSMUSG00000018733	338.57	-0.517971	0.00667382	0.0126332	Pex12	DOWN
ENSMUSG00000018736	981.769	0.151619	0.389464	0.46762	Ndel1	n.s.
ENSMUSG00000018761	988.617	-0.528108	0.00162187	0.00348664	Mpdu1	DOWN
ENSMUSG00000018770	4264.66	0.182641	0.177649	0.238203	Atp5g3	n.s.
ENSMUSG00000018796	163.952	0.978114	4.37089e-07	1.65477e-06	Acsl1	UP
ENSMUSG00000018800	123.011	-0.211509	0.573009	0.644183	Abca5	n.s.
ENSMUSG00000018809	185.48	-0.140057	0.545686	0.618227	Smyd4	n.s.
ENSMUSG00000018819	24.72	1.79906	0.00654336	0.0124126	Lsp1	UP
ENSMUSG00000018820	493.2	-0.584843	0.000469439	0.00111936	Zfyve27	DOWN
ENSMUSG00000018821	260.192	1.61235	6.65924e-16	6.69216e-15	Avpi1	UP
ENSMUSG00000018822	6.40844	1.11386	0.414354	0.492666	Sfrp5	n.s.
ENSMUSG00000018841	298.405	0.545218	0.0240963	0.0402862	Rad51d	UP
ENSMUSG00000018845	31.8898	4.36769	9.49403e-11	5.5835e-10	Unc45b	UP
ENSMUSG00000018846	710.705	-1.71918	1.38216e-22	2.23998e-21	Pank3	DOWN
ENSMUSG00000018848	1929.47	0.676342	7.65611e-06	2.41843e-05	Rars	UP
ENSMUSG00000018849	168.898	0.15655	0.548182	0.620518	Wwc1	n.s.
ENSMUSG00000018858	1115.38	-0.329398	0.0092055	0.0169391	Mrpl58	DOWN
ENSMUSG00000018861	156.736	-0.16194	0.530614	0.60454	Fdxr	n.s.
ENSMUSG00000018865	216.243	0.471437	0.0193658	0.0330552	Sult4a1	UP
ENSMUSG00000018882	1679.32	0.681318	8.39498e-07	3.06629e-06	Mrpl45	UP
ENSMUSG00000018899	116.709	1.94662	4.35054e-06	1.42571e-05	Irf1	UP
ENSMUSG00000018900	152.518	-0.23429	0.288634	0.361978	Slc22a5	n.s.
ENSMUSG00000018906	327.309	2.47089	4.2643e-20	5.9689e-19	P4ha2	UP
ENSMUSG00000018909	359.437	0.889401	2.40743e-06	8.18832e-06	Arrb1	UP
ENSMUSG00000018921	498.401	0.646308	0.0103368	0.0188165	Pelp1	UP
ENSMUSG00000018923	181.634	0.477489	0.0680305	0.101903	Med11	n.s.
ENSMUSG00000018931	658.941	-0.553965	1.378e-05	4.19289e-05	Natd1	DOWN
ENSMUSG00000018965	4932.67	-0.193323	0.0504813	0.0781816	Ywhah	n.s.
ENSMUSG00000018974	1082.39	0.19008	0.272944	0.345221	Sart3	n.s.
ENSMUSG00000018995	406.107	0.632113	0.00531068	0.010275	Nars2	UP
ENSMUSG00000018999	630.837	-0.0379866	0.836378	0.871805	Slc35b4	n.s.
ENSMUSG00000019027	73.0236	-0.709918	0.101842	0.146154	Dnah1	n.s.
ENSMUSG00000019039	297.577	-0.912219	2.14752e-05	6.34103e-05	Dalrd3	DOWN
ENSMUSG00000019054	1847.37	-0.341313	0.0276735	0.0457724	Fis1	DOWN
ENSMUSG00000019055	247.748	0.883715	0.00106702	0.00236919	Plod1	UP
ENSMUSG00000019066	189.445	-0.701378	0.0112986	0.0203798	Rab3d	DOWN
ENSMUSG00000019082	412.396	-0.156909	0.327156	0.402822	Slc25a22	n.s.
ENSMUSG00000019087	2275.35	-0.339963	0.003923	0.00779782	Atp6ap1	DOWN
ENSMUSG00000019088	30.3376	1.8563	0.00103366	0.00230374	Dnase1l1	UP
ENSMUSG00000019124	2455.91	-2.39341	3.2769e-27	6.91645e-26	Scrn1	DOWN
ENSMUSG00000019139	527.836	1.19327	5.85208e-06	1.88822e-05	Isyna1	UP
ENSMUSG00000019143	505.343	-0.336132	0.0318316	0.0517674	Hars2	n.s.
ENSMUSG00000019173	490.744	-0.344989	0.122301	0.171346	Rab5c	n.s.
ENSMUSG00000019179	6247.04	0.254637	0.00327159	0.00661132	Mdh2	UP
ENSMUSG00000019189	2004.55	0.121261	0.374269	0.451609	Rnf145	n.s.
ENSMUSG00000019194	24.1178	2.63825	0.000188024	0.000479602	Scn1b	UP
ENSMUSG00000019210	2298.36	0.422872	0.00324582	0.00656168	Atp6v1e1	UP
ENSMUSG00000019214	447.024	0.8068	5.40239e-08	2.30999e-07	Chtf18	UP
ENSMUSG00000019230	127.273	-4.31969	1.24102e-37	4.76765e-36	Lhx9	DOWN
ENSMUSG00000019232	13.9928	0.224821	0.833841	0.869755	Etnppl	n.s.
ENSMUSG00000019235	54.7672	-1.25984	0.00151071	0.00326475	Rps6kl1	DOWN
ENSMUSG00000019256	112.896	3.09347	4.80502e-10	2.60231e-09	Ahr	UP
ENSMUSG00000019295	309.548	-0.687286	0.000668044	0.00154398	Tmem129	DOWN
ENSMUSG00000019297	699.057	0.259181	0.116667	0.164333	Nop9	n.s.
ENSMUSG00000019302	1228.11	-0.648552	8.34983e-05	0.000226565	Atp6v0a1	DOWN
ENSMUSG00000019303	563.404	0.193247	0.225218	0.292619	Psmc3ip	n.s.
ENSMUSG00000019312	286.107	4.77251	6.4072e-08	2.71651e-07	Grb7	UP
ENSMUSG00000019320	22.1238	-0.403564	0.621077	0.687297	Noxo1	n.s.
ENSMUSG00000019338	666.332	-0.477027	0.0217761	0.0367988	Zfp687	DOWN
ENSMUSG00000019359	279.094	-2.58317	1.89213e-11	1.20716e-10	Gdpd2	DOWN
ENSMUSG00000019373	2873.72	-0.26972	0.0337772	0.0545337	Cops3	n.s.
ENSMUSG00000019428	2592.84	-0.260607	0.123489	0.172875	Fkbp8	n.s.
ENSMUSG00000019432	3993.58	-0.40639	2.61923e-05	7.66185e-05	Ddx39b	DOWN
ENSMUSG00000019433	2283.6	0.250973	0.0530243	0.0816464	Gipc1	n.s.
ENSMUSG00000019461	549.745	-0.35635	0.130952	0.181915	Plscr3	n.s.
ENSMUSG00000019464	11.2642	0.972421	0.397066	0.475091	Ptger1	n.s.
ENSMUSG00000019467	337.313	0.927513	3.98685e-05	0.000113424	Arhgef25	UP
ENSMUSG00000019470	1151.05	0.45957	0.000200536	0.000509329	Xab2	UP
ENSMUSG00000019471	3222.53	0.523424	1.32436e-07	5.3719e-07	Cdc37	UP
ENSMUSG00000019494	2790.92	-0.118126	0.334898	0.410833	Cops6	n.s.
ENSMUSG00000019505	41786.9	-0.524254	4.61239e-07	1.74065e-06	Ubb	DOWN
ENSMUSG00000019518	423.713	-0.701512	0.000436305	0.00104784	Ap4m1	DOWN
ENSMUSG00000019528	464.856	0.567786	0.00977991	0.0179005	Gyg	UP
ENSMUSG00000019539	396.843	1.55313	3.14503e-12	2.19106e-11	Rcn3	UP
ENSMUSG00000019558	160.97	-0.478367	0.0982327	0.141601	Slc6a8	n.s.
ENSMUSG00000019564	685.236	1.12225	4.604e-12	3.15804e-11	Arid3a	UP
ENSMUSG00000019577	11.6167	4.14491	6.08194e-05	0.000168016	Pdk4	UP
ENSMUSG00000019578	558.732	-0.576688	0.000217189	0.000547588	Ubxn6	DOWN
ENSMUSG00000019579	941.327	0.0195248	0.901842	0.92639	Mydgf	n.s.
ENSMUSG00000019590	79.7891	1.6433	9.56492e-06	2.9791e-05	Cyb561	UP
ENSMUSG00000019647	702.139	-1.295	3.16209e-14	2.70819e-13	Sema6a	DOWN
ENSMUSG00000019659	768.616	-0.240957	0.109274	0.155316	Ccdc12	n.s.
ENSMUSG00000019689	460.358	-0.634358	0.00362687	0.00725781	Fmc1	DOWN
ENSMUSG00000019710	917.334	0.455465	0.000199956	0.000508097	Mrpl24	UP
ENSMUSG00000019715	1049.21	-0.0266932	0.800166	0.843028	Gle1	n.s.
ENSMUSG00000019718	27.6935	-0.274623	0.627075	0.693144	L3hypdh	n.s.
ENSMUSG00000019731	167.066	0.093189	0.721147	0.776631	Slc35e1	n.s.
ENSMUSG00000019732	18.7519	-0.429487	0.558973	0.630927	Calr3	n.s.
ENSMUSG00000019734	149.578	2.855	2.39312e-36	8.72304e-35	Tmc4	UP
ENSMUSG00000019738	471.981	0.076638	0.697529	0.755692	Polr2i	n.s.
ENSMUSG00000019773	1231.92	0.563688	3.00958e-06	1.01076e-05	Fbxo5	UP
ENSMUSG00000019774	135.277	0.119289	0.681286	0.741942	Mtrf1l	n.s.
ENSMUSG00000019775	145.602	-1.39516	2.61348e-07	1.0258e-06	Rgs17	DOWN
ENSMUSG00000019777	6123.92	-0.776128	2.22803e-10	1.25503e-09	Hdac2	DOWN
ENSMUSG00000019779	19.1946	2.42582	0.00333445	0.0067243	Frk	UP
ENSMUSG00000019782	2176.79	0.423173	0.00343135	0.00690016	Rwdd1	UP
ENSMUSG00000019787	16.4717	0.952906	0.450889	0.528009	Trdn	n.s.
ENSMUSG00000019789	28.5391	-0.0036035	0.994302	0.995794	Hey2	n.s.
ENSMUSG00000019790	148.644	-0.149014	0.570942	0.642129	Stxbp5	n.s.
ENSMUSG00000019791	138.039	0.498504	0.0749713	0.110945	Hint3	n.s.
ENSMUSG00000019792	536.97	0.407582	0.00244372	0.00507168	Trmt11	UP
ENSMUSG00000019794	801.666	0.436123	0.0011726	0.00258588	Katna1	UP
ENSMUSG00000019795	1722.42	0.00458345	0.966986	0.975941	Pcmt1	n.s.
ENSMUSG00000019797	590.783	0.185293	0.240597	0.310223	1700021F05Rik	n.s.
ENSMUSG00000019802	930.2	-0.690074	0.00304633	0.00618415	Sec63	DOWN
ENSMUSG00000019803	37.8245	-3.87219	5.43435e-09	2.59914e-08	Nr2e1	DOWN
ENSMUSG00000019804	2441.48	0.761006	4.36637e-11	2.66473e-10	Snx3	UP
ENSMUSG00000019808	193.312	0.813357	0.000145971	0.000381259	Adat2	UP
ENSMUSG00000019809	354.672	-0.185469	0.306037	0.380409	Pex3	n.s.
ENSMUSG00000019810	500.377	2.45589	4.04175e-33	1.17299e-31	Fuca2	UP
ENSMUSG00000019813	315.651	0.421157	0.0386921	0.0616488	Cep57l1	n.s.
ENSMUSG00000019814	1030.58	0.946465	8.96926e-10	4.70028e-09	Ltv1	UP
ENSMUSG00000019820	1196.46	1.85081	2.62156e-16	2.72356e-15	Utrn	UP
ENSMUSG00000019826	354.322	-0.333043	0.0686984	0.102687	Zbtb24	n.s.
ENSMUSG00000019831	1083.52	-0.715758	4.90165e-07	1.842e-06	Wasf1	DOWN
ENSMUSG00000019832	52.343	-0.418876	0.210673	0.275532	Rab32	n.s.
ENSMUSG00000019837	1272.69	-0.707984	4.61777e-06	1.51096e-05	Gtf3c6	DOWN
ENSMUSG00000019838	30.9149	1.54467	0.0114258	0.020585	Slc16a10	UP
ENSMUSG00000019841	775.113	-1.29197	1.39045e-15	1.34633e-14	Rev3l	DOWN
ENSMUSG00000019843	764.58	-1.46707	6.90024e-06	2.20378e-05	Fyn	DOWN
ENSMUSG00000019845	415.2	0.424116	0.0566115	0.086509	Tube1	n.s.
ENSMUSG00000019846	15.9733	1.49502	0.0316071	0.051458	Lama4	n.s.
ENSMUSG00000019849	1736.01	0.245178	0.038598	0.0615445	Prep	n.s.
ENSMUSG00000019850	43.7467	0.807161	0.0866284	0.126461	Tnfaip3	n.s.
ENSMUSG00000019851	277.454	2.71608	0.000115392	0.000306519	Perp	UP
ENSMUSG00000019852	95.7584	0.640198	0.110137	0.156294	Arfgef3	n.s.
ENSMUSG00000019853	53.3638	2.64977	8.23307e-09	3.85654e-08	Hebp2	UP
ENSMUSG00000019854	219.045	0.0185388	0.930659	0.947349	Reps1	n.s.
ENSMUSG00000019856	67.8313	-1.06023	0.00599493	0.0114598	Fam184a	DOWN
ENSMUSG00000019857	1577.11	-0.236	0.211389	0.276298	Asf1a	n.s.
ENSMUSG00000019861	546.579	-0.655104	9.0556e-06	2.8312e-05	Gopc	DOWN
ENSMUSG00000019863	307.491	1.06288	8.5855e-08	3.56921e-07	Qrsl1	UP
ENSMUSG00000019864	358.548	0.746209	0.000192664	0.000490266	Rtn4ip1	UP
ENSMUSG00000019866	26.7688	2.91098	0.00278251	0.00570168	Crybg1	UP
ENSMUSG00000019868	1441.27	-0.81517	2.99797e-10	1.66416e-09	Vta1	DOWN
ENSMUSG00000019872	30.4371	-2.91007	6.36035e-05	0.000174983	Smpdl3a	DOWN
ENSMUSG00000019873	495.097	-1.26473	9.53019e-13	6.98576e-12	Reep3	DOWN
ENSMUSG00000019874	7582.97	-8.10113	5.27883e-27	1.09899e-25	Fabp7	DOWN
ENSMUSG00000019876	65.904	-1.92256	9.99109e-07	3.60855e-06	Pkib	DOWN
ENSMUSG00000019877	3387.34	-1.63549	5.31051e-30	1.35361e-28	Serinc1	DOWN
ENSMUSG00000019878	627.099	-0.714865	4.53704e-06	1.48546e-05	Hsf2	DOWN
ENSMUSG00000019880	17.7911	1.15199	0.115597	0.16311	Rspo3	n.s.
ENSMUSG00000019883	869.967	0.649132	0.000238359	0.000597296	Echdc1	UP
ENSMUSG00000019888	28.0478	-3.51278	4.46003e-05	0.000125814	Mgat4c	DOWN
ENSMUSG00000019889	467.305	0.78484	2.92268e-07	1.13713e-06	Ptprk	UP
ENSMUSG00000019890	130.731	-9.48914	6.12416e-18	7.26733e-17	Nts	DOWN
ENSMUSG00000019891	411.116	-1.21557	9.20795e-16	9.08041e-15	Dcbld1	DOWN
ENSMUSG00000019892	19.2396	0.292037	0.717602	0.773605	Lrriq1	n.s.
ENSMUSG00000019894	219.83	1.09024	1.31723e-05	4.0252e-05	Slc6a15	UP
ENSMUSG00000019897	877.363	-0.105843	0.416177	0.494413	Ccdc59	n.s.
ENSMUSG00000019906	63.5417	-4.23019	1.05477e-12	7.67364e-12	Lin7a	DOWN
ENSMUSG00000019907	1335.41	-0.269449	0.0230345	0.0387232	Ppp1r12a	DOWN
ENSMUSG00000019913	51.9408	-1.79668	0.00133207	0.00290871	Sim1	DOWN
ENSMUSG00000019916	1184.23	1.36634	3.28078e-08	1.43837e-07	P4ha1	UP
ENSMUSG00000019917	257.707	0.970242	0.000554973	0.00130209	Sept10	UP
ENSMUSG00000019920	1197.48	0.00459715	0.971794	0.979682	Lims1	n.s.
ENSMUSG00000019927	1141.63	-0.691799	7.42683e-09	3.49883e-08	Ube2d1	DOWN
ENSMUSG00000019929	29.4239	2.91614	1.57952e-05	4.75995e-05	Dcn	UP
ENSMUSG00000019942	2924.07	0.723032	6.30021e-08	2.67221e-07	Cdk1	UP
ENSMUSG00000019943	1298	-0.15568	0.253402	0.324073	Atp2b1	n.s.
ENSMUSG00000019944	135.988	-1.08082	0.00104879	0.00233405	Rhobtb1	DOWN
ENSMUSG00000019947	445.45	-1.10249	0.000262937	0.000653823	Arid5b	DOWN
ENSMUSG00000019948	647.927	0.230052	0.242822	0.312639	Actr6	n.s.
ENSMUSG00000019951	831.878	-0.267635	0.0895431	0.130378	Uhrf1bp1l	n.s.
ENSMUSG00000019952	418.85	-0.495674	0.0489269	0.0760278	Poc1b	n.s.
ENSMUSG00000019960	1296.73	0.476753	0.000991253	0.00221477	Dusp6	UP
ENSMUSG00000019961	5381.82	-0.413402	0.000116731	0.000309686	Tmpo	DOWN
ENSMUSG00000019966	282.029	-2.20795	0.000968686	0.00217013	Kitl	DOWN
ENSMUSG00000019969	1084.45	-0.0894158	0.417789	0.495942	Psen1	n.s.
ENSMUSG00000019970	208.42	1.62509	7.25904e-09	3.42734e-08	Sgk1	UP
ENSMUSG00000019971	310.293	-0.0298704	0.913555	0.935363	Cep290	n.s.
ENSMUSG00000019975	351.286	0.138417	0.594311	0.66359	Ikbip	n.s.
ENSMUSG00000019977	1921.79	0.12853	0.276745	0.349167	Hbs1l	n.s.
ENSMUSG00000019978	526.467	1.08046	4.86776e-08	2.09206e-07	Epb41l2	UP
ENSMUSG00000019979	604.235	0.485334	0.00938733	0.0172223	Apaf1	UP
ENSMUSG00000019982	188.928	0.560196	0.114517	0.161756	Myb	n.s.
ENSMUSG00000019984	580.405	-0.476248	0.00893582	0.0164969	Med23	DOWN
ENSMUSG00000019986	961.528	-2.16097	1.24718e-47	7.04756e-46	Ahi1	DOWN
ENSMUSG00000019988	1108.79	0.451331	0.00557805	0.010734	Nedd1	UP
ENSMUSG00000019989	1231.29	3.32238	5.32077e-27	1.10556e-25	Enpp3	UP
ENSMUSG00000019992	237.922	0.341382	0.0806927	0.118558	Mtfr2	n.s.
ENSMUSG00000019996	137.857	2.1912	9.4238e-14	7.68878e-13	Map7	UP
ENSMUSG00000019997	397.136	1.44497	0.0741156	0.10977	Ccn2	n.s.
ENSMUSG00000019998	1589.47	-0.629105	0.00024852	0.000621009	Stx7	DOWN
ENSMUSG00000020000	97.8639	-0.484714	0.221409	0.288126	Moxd1	n.s.
ENSMUSG00000020015	657.986	-0.37515	0.0742319	0.109897	Cdk17	n.s.
ENSMUSG00000020018	1761.87	0.618913	6.23384e-06	2.00414e-05	Snrpf	UP
ENSMUSG00000020019	91.8289	-3.98172	2.91916e-24	5.32935e-23	Ntn4	DOWN
ENSMUSG00000020020	440.991	1.52829	2.10609e-15	2.00294e-14	Usp44	UP
ENSMUSG00000020021	96.9008	0.659737	0.0936401	0.13564	Fgd6	n.s.
ENSMUSG00000020022	1182.11	-0.482494	0.00574365	0.0110169	Ndufa12	DOWN
ENSMUSG00000020023	153.224	-0.672666	0.0029568	0.00602301	Tmcc3	DOWN
ENSMUSG00000020024	722.402	0.432019	0.0159366	0.0277295	Cep83	UP
ENSMUSG00000020027	1272.78	1.69988	2.0526e-22	3.27679e-21	Socs2	UP
ENSMUSG00000020029	596.519	-1.42422	2.17952e-19	2.87374e-18	Nudt4	DOWN
ENSMUSG00000020032	134.093	-0.366305	0.275269	0.347708	Nuak1	n.s.
ENSMUSG00000020034	149.301	-3.24979	5.97636e-19	7.58046e-18	Tcp11l2	DOWN
ENSMUSG00000020037	1000.1	-4.45505	1.30768e-66	1.3966e-64	Rfx4	DOWN
ENSMUSG00000020038	853.3	0.964913	1.03857e-10	6.0645e-10	Cry1	UP
ENSMUSG00000020042	106.163	-0.140769	0.624789	0.691118	Btbd11	n.s.
ENSMUSG00000020044	1018.6	0.715129	0.0171804	0.0296328	Timp3	UP
ENSMUSG00000020048	10307.6	0.369036	0.000467524	0.00111554	Hsp90b1	UP
ENSMUSG00000020052	282.706	-5.01836	6.98797e-50	4.41607e-48	Ascl1	DOWN
ENSMUSG00000020053	18.2811	-0.904433	0.372464	0.449889	Igf1	n.s.
ENSMUSG00000020056	526.182	0.810357	1.35915e-07	5.50465e-07	Washc3	UP
ENSMUSG00000020059	545.473	4.5369	5.65783e-05	0.000157154	Sycp3	UP
ENSMUSG00000020063	207.811	-0.383433	0.040834	0.0647717	Sirt1	n.s.
ENSMUSG00000020064	925.141	0.677666	0.000174766	0.000448893	Herc4	UP
ENSMUSG00000020069	2097.21	-0.895441	7.39544e-08	3.10591e-07	Hnrnph3	DOWN
ENSMUSG00000020070	621.856	-0.158456	0.443574	0.520852	Rufy2	n.s.
ENSMUSG00000020074	2483.35	-0.616896	2.37982e-05	6.99601e-05	Ccar1	DOWN
ENSMUSG00000020075	1565.22	1.04896	4.20793e-09	2.03998e-08	Ddx21	UP
ENSMUSG00000020078	2247.97	0.322976	0.0116857	0.0210106	Vps26a	UP
ENSMUSG00000020079	430.95	0.554868	0.00261593	0.00539555	Supv3l1	UP
ENSMUSG00000020083	464.115	0.321776	0.159522	0.216535	Fam241b	n.s.
ENSMUSG00000020085	41.3612	-0.416235	0.454493	0.531245	Aifm2	n.s.
ENSMUSG00000020086	3030.83	-1.68154	1.78283e-29	4.27878e-28	H2afy2	DOWN
ENSMUSG00000020087	260.278	-0.106557	0.619578	0.68594	Tysnd1	n.s.
ENSMUSG00000020088	2885.85	-0.279936	0.00275685	0.00565454	Sar1a	DOWN
ENSMUSG00000020089	2376.99	0.17447	0.211268	0.276207	Ppa1	n.s.
ENSMUSG00000020091	723.099	-0.0602782	0.616286	0.683057	Eif4ebp2	n.s.
ENSMUSG00000020092	729.905	1.7002	4.36729e-20	6.10506e-19	Pald1	UP
ENSMUSG00000020097	1768.99	-0.123391	0.461889	0.539131	Sgpl1	n.s.
ENSMUSG00000020098	104.749	1.73956	3.60877e-11	2.22142e-10	Pcbd1	UP
ENSMUSG00000020099	91.1806	1.83933	2.07209e-05	6.13479e-05	Unc5b	UP
ENSMUSG00000020100	222.039	-1.60137	1.27165e-11	8.27117e-11	Slc29a3	DOWN
ENSMUSG00000020101	43.9754	3.60777	3.52151e-12	2.44537e-11	Vsir	UP
ENSMUSG00000020105	669.518	1.87495	8.82748e-08	3.66433e-07	Lrig3	UP
ENSMUSG00000020107	649.37	-0.268239	0.0732916	0.108776	Anapc16	n.s.
ENSMUSG00000020108	599.254	2.13341	6.55771e-17	7.13928e-16	Ddit4	UP
ENSMUSG00000020109	308.147	0.64455	0.000311151	0.000764632	Dnajb12	UP
ENSMUSG00000020111	567.476	-0.439363	0.00438243	0.00860217	Micu1	DOWN
ENSMUSG00000020114	2822.44	0.15267	0.052669	0.0811695	Cand1	n.s.
ENSMUSG00000020115	603.173	0.106007	0.612784	0.680093	Tbk1	n.s.
ENSMUSG00000020116	1506.46	1.02243	2.71961e-09	1.34719e-08	Pno1	UP
ENSMUSG00000020122	53.2738	0.596947	0.313999	0.388388	Egfr	n.s.
ENSMUSG00000020124	1598.19	0.847062	1.09267e-16	1.16348e-15	Usp15	UP
ENSMUSG00000020128	327.865	0.109541	0.575522	0.646532	Vps54	n.s.
ENSMUSG00000020130	1255.98	0.968759	2.31223e-22	3.68026e-21	Tbc1d15	UP
ENSMUSG00000020131	26.3289	0.903553	0.059838	0.0909448	Pcsk4	n.s.
ENSMUSG00000020132	186.051	-0.52822	0.0402082	0.0638643	Rab21	n.s.
ENSMUSG00000020134	2210.08	-1.50894	5.5158e-18	6.56731e-17	Peli1	DOWN
ENSMUSG00000020135	1019.26	-3.29326	1.30735e-64	1.31722e-62	Apc2	DOWN
ENSMUSG00000020137	220.161	-0.386137	0.0677014	0.101452	Thap2	n.s.
ENSMUSG00000020140	47.1052	-1.0885	0.0584744	0.0890753	Lgr5	n.s.
ENSMUSG00000020142	301.926	0.392341	0.227204	0.294876	Slc1a4	n.s.
ENSMUSG00000020143	16.0577	0.119698	0.866153	0.897127	Dock2	n.s.
ENSMUSG00000020149	4852.63	-0.105184	0.36421	0.441216	Rab1a	n.s.
ENSMUSG00000020150	68.9433	0.447514	0.276751	0.349167	Gamt	n.s.
ENSMUSG00000020151	12.0751	-2.85827	0.00661151	0.0125352	Ptprr	DOWN
ENSMUSG00000020152	4681.41	0.147213	0.287327	0.360679	Actr2	n.s.
ENSMUSG00000020153	1147.25	0.147434	0.259872	0.331159	Ndufs7	n.s.
ENSMUSG00000020156	792.597	0.474352	0.00410342	0.00810815	Pwwp3a	UP
ENSMUSG00000020160	236.386	-2.73127	6.23839e-29	1.44525e-27	Meis1	DOWN
ENSMUSG00000020166	1783.84	-0.0426612	0.660969	0.723921	Cnot2	n.s.
ENSMUSG00000020170	613.663	-0.312212	0.0864438	0.126226	Frs2	n.s.
ENSMUSG00000020171	1187.33	-0.304041	0.0118077	0.0212085	Yeats4	DOWN
ENSMUSG00000020173	141.814	0.99518	0.100408	0.144309	Cobl	n.s.
ENSMUSG00000020175	215.532	-1.47057	1.92191e-11	1.22397e-10	Rab36	DOWN
ENSMUSG00000020176	1330.1	-0.132414	0.89159	0.917535	Grb10	n.s.
ENSMUSG00000020180	4081.95	0.120369	0.405374	0.483516	Snrpd3	n.s.
ENSMUSG00000020181	109.799	-2.47748	1.91502e-12	1.36349e-11	Nav3	DOWN
ENSMUSG00000020182	111.663	-1.31695	0.000930352	0.00209094	Ddc	DOWN
ENSMUSG00000020183	165.177	-1.28824	0.246443	0.31669	Cpm	n.s.
ENSMUSG00000020184	1853.8	0.248449	0.0846422	0.123884	Mdm2	n.s.
ENSMUSG00000020185	465.643	0.412114	0.0863314	0.12608	E2f7	n.s.
ENSMUSG00000020186	814.676	0.878411	1.20321e-05	3.69686e-05	Csrp2	UP
ENSMUSG00000020189	509.488	-1.14064	1.29788e-12	9.35949e-12	Osbpl8	DOWN
ENSMUSG00000020190	564.005	0.722691	0.000552147	0.00129631	Mknk2	UP
ENSMUSG00000020196	582.754	-0.433281	0.0225928	0.0380465	Cabin1	DOWN
ENSMUSG00000020198	1398.03	-0.248589	0.0136398	0.0240663	Ap3d1	DOWN
ENSMUSG00000020205	75.8491	0.00962908	0.978242	0.984418	Phlda1	n.s.
ENSMUSG00000020211	694.335	0.531648	0.00836714	0.0155465	Sf3a2	UP
ENSMUSG00000020212	519.895	-0.156062	0.244003	0.313916	Mdm1	n.s.
ENSMUSG00000020219	1596.56	0.726082	1.34446e-11	8.71818e-11	Timm13	UP
ENSMUSG00000020220	109.244	-0.663786	0.0125361	0.0223479	Vps13d	DOWN
ENSMUSG00000020224	872.909	0.370177	0.00293676	0.00598675	Llph	UP
ENSMUSG00000020225	770.745	0.0378644	0.769049	0.818385	Tmbim4	n.s.
ENSMUSG00000020228	138.299	2.28688	5.99536e-12	4.04488e-11	Helb	UP
ENSMUSG00000020230	1321.71	-1.56595	1.16729e-16	1.238e-15	Prmt2	DOWN
ENSMUSG00000020232	472.07	-0.0705981	0.711282	0.768331	Hmg20b	n.s.
ENSMUSG00000020235	1526.16	-0.443016	0.00109464	0.00242749	Fzr1	DOWN
ENSMUSG00000020238	833.263	0.145872	0.376868	0.454283	Ncln	n.s.
ENSMUSG00000020241	29.4609	1.50634	0.0158978	0.0276754	Col6a2	UP
ENSMUSG00000020248	1161.32	0.375767	0.113611	0.160647	Nfyb	n.s.
ENSMUSG00000020250	3903.9	0.352391	0.0624239	0.0942066	Txnrd1	n.s.
ENSMUSG00000020256	154.02	-2.70603	3.06168e-19	3.97746e-18	Aldh1l2	DOWN
ENSMUSG00000020257	1445.57	-0.775288	8.56256e-12	5.65542e-11	Wdr82	DOWN
ENSMUSG00000020258	160.047	-2.55512	2.37641e-16	2.4761e-15	Glyctk	DOWN
ENSMUSG00000020260	754.01	-0.291181	0.0900954	0.131057	Pofut2	n.s.
ENSMUSG00000020261	57.3745	-0.556743	0.137904	0.190557	Slc36a1	n.s.
ENSMUSG00000020262	96.047	-0.70839	0.0419385	0.0664053	Adarb1	n.s.
ENSMUSG00000020263	472.025	-0.389811	0.12646	0.176572	Appl2	n.s.
ENSMUSG00000020265	4106.49	0.158396	0.268611	0.340547	Sumo3	n.s.
ENSMUSG00000020267	5240.05	-0.772378	1.29987e-05	3.97669e-05	Hint1	DOWN
ENSMUSG00000020268	61.4521	0.0915924	0.817827	0.857802	Lyrm7	n.s.
ENSMUSG00000020272	123.463	2.42791	1.85689e-10	1.05543e-09	Stk10	UP
ENSMUSG00000020273	647.135	-0.503972	0.000241356	0.00060424	Papolg	DOWN
ENSMUSG00000020275	26.3243	1.24799	0.0817256	0.11996	Rel	n.s.
ENSMUSG00000020280	533.911	0.441016	0.000671042	0.00155006	Pus10	UP
ENSMUSG00000020282	279.762	2.3218	1.41137e-15	1.36535e-14	Rhbdf1	UP
ENSMUSG00000020283	1003.35	-0.856231	5.09864e-10	2.75295e-09	Pex13	DOWN
ENSMUSG00000020284	283.188	-1.57322	6.34188e-18	7.5007e-17	1810043G02Rik	DOWN
ENSMUSG00000020287	385.22	0.419969	0.0544061	0.0834852	Mpg	n.s.
ENSMUSG00000020289	479.202	-0.0409978	0.844762	0.879171	Nprl3	n.s.
ENSMUSG00000020290	5450.75	0.652721	4.87888e-10	2.64098e-09	Xpo1	UP
ENSMUSG00000020297	282.527	-4.844	5.80147e-39	2.39227e-37	Nsg2	DOWN
ENSMUSG00000020300	334.593	-2.23024	6.71384e-16	6.73908e-15	Cpeb4	DOWN
ENSMUSG00000020303	156.48	3.00469	5.47061e-16	5.53802e-15	Stc2	UP
ENSMUSG00000020305	453.641	-0.591339	0.00151508	0.00327352	Asb3	DOWN
ENSMUSG00000020307	800.485	0.9653	2.64807e-05	7.7356e-05	Cdc34	UP
ENSMUSG00000020308	312.066	-0.716462	0.000341643	0.000835527	Tpgs1	DOWN
ENSMUSG00000020309	185.376	-0.839324	0.00172089	0.00368023	Chac2	DOWN
ENSMUSG00000020311	263.057	-1.36436	7.50014e-12	4.98143e-11	Erlec1	DOWN
ENSMUSG00000020312	138.322	0.241538	0.594047	0.663423	Shc2	n.s.
ENSMUSG00000020315	1725.48	0.0761961	0.683827	0.74379	Sptbn1	n.s.
ENSMUSG00000020319	99.6848	-1.50552	6.34345e-05	0.000174563	Wdpcp	DOWN
ENSMUSG00000020321	5402.55	-0.311028	0.0606914	0.0920369	Mdh1	n.s.
ENSMUSG00000020325	223.243	4.07907	8.23635e-18	9.68769e-17	Fstl3	UP
ENSMUSG00000020326	5797.62	0.697518	0.00644162	0.0122392	Ccng1	UP
ENSMUSG00000020328	2661.52	0.640572	5.25554e-07	1.966e-06	Nudcd2	UP
ENSMUSG00000020329	352.5	-0.17752	0.315622	0.390279	Polrmt	n.s.
ENSMUSG00000020330	1433.63	1.02677	1.21779e-17	1.4091e-16	Hmmr	UP
ENSMUSG00000020333	288.194	-2.05983	4.26887e-17	4.72451e-16	Acsl6	DOWN
ENSMUSG00000020340	990.962	-1.32022	1.57959e-11	1.01749e-10	Cyfip2	DOWN
ENSMUSG00000020346	558.26	-1.03995	5.02057e-09	2.41422e-08	Mgat1	DOWN
ENSMUSG00000020349	2830.54	-0.530939	0.234632	0.303338	Ppp2ca	n.s.
ENSMUSG00000020358	10751.5	0.0199679	0.905922	0.929419	Hnrnpab	n.s.
ENSMUSG00000020361	4662.26	1.1961	7.84461e-16	7.80078e-15	Hspa4	UP
ENSMUSG00000020363	251.275	2.59662	3.51864e-17	3.93498e-16	Gfpt2	UP
ENSMUSG00000020368	12265.4	0.35653	0.0132271	0.0234155	Canx	UP
ENSMUSG00000020372	10984.3	1.20557	6.66083e-16	6.69216e-15	Rack1	UP
ENSMUSG00000020375	360.537	-1.16844	3.3606e-11	2.08065e-10	Rufy1	DOWN
ENSMUSG00000020376	487.819	-1.63475	3.26564e-11	2.0242e-10	Rnf130	DOWN
ENSMUSG00000020380	987.302	1.48939	3.19721e-17	3.60847e-16	Rad50	UP
ENSMUSG00000020386	1465.45	-0.577223	0.00110735	0.00245413	Sar1b	DOWN
ENSMUSG00000020387	43.7508	2.62662	8.15017e-07	2.98402e-06	Jade2	UP
ENSMUSG00000020388	122.419	-0.0502421	0.835288	0.871009	Pdlim4	n.s.
ENSMUSG00000020390	3139.63	-0.386733	0.000457381	0.00109329	Ube2b	DOWN
ENSMUSG00000020392	1542.22	-0.0254254	0.870302	0.899964	Cdkn2aipnl	n.s.
ENSMUSG00000020393	151.489	0.137154	0.695267	0.7537	Kremen1	n.s.
ENSMUSG00000020396	26.2785	-0.146447	0.860931	0.892434	Nefh	n.s.
ENSMUSG00000020397	1184.37	-0.517022	8.09835e-05	0.000219909	Med7	DOWN
ENSMUSG00000020400	194.995	1.17847	8.25452e-07	3.01705e-06	Tnip1	UP
ENSMUSG00000020402	5203.08	0.523908	0.000176417	0.000452527	Vdac1	UP
ENSMUSG00000020407	410.794	2.70234	2.38322e-14	2.07102e-13	Upp1	UP
ENSMUSG00000020409	1126.25	-0.390578	0.00145969	0.0031596	Slu7	DOWN
ENSMUSG00000020412	722.906	0.292828	0.102686	0.147246	Ascc2	n.s.
ENSMUSG00000020413	318.911	-0.725746	0.000691224	0.00159444	Hus1	DOWN
ENSMUSG00000020422	99.4064	0.920245	0.0454217	0.0712131	Tns3	n.s.
ENSMUSG00000020423	2784.07	-0.485139	1.45325e-05	4.40305e-05	Btg2	DOWN
ENSMUSG00000020424	122.426	3.78429	1.77356e-17	2.02152e-16	Castor1	UP
ENSMUSG00000020430	2539.56	0.995528	3.85656e-14	3.25598e-13	Pes1	UP
ENSMUSG00000020431	102.682	0.27707	0.306169	0.3805	Adcy1	n.s.
ENSMUSG00000020432	469.313	0.404352	0.11732	0.165105	Tcn2	n.s.
ENSMUSG00000020435	50.6524	-0.234245	0.546988	0.619429	Osbp2	n.s.
ENSMUSG00000020439	500.3	1.37313	6.39479e-10	3.42166e-09	Smtn	UP
ENSMUSG00000020440	1331.35	-0.00178235	0.990059	0.992921	Arf5	n.s.
ENSMUSG00000020444	1030.76	0.553228	0.000868234	0.00196373	Guk1	UP
ENSMUSG00000020448	810.336	-0.679051	7.9784e-06	2.51207e-05	Rnf185	DOWN
ENSMUSG00000020451	1201.55	-0.626568	0.000215805	0.00054487	Limk2	DOWN
ENSMUSG00000020453	1250.08	-0.834833	2.19872e-06	7.51434e-06	Patz1	DOWN
ENSMUSG00000020454	731.198	-0.148903	0.327714	0.403317	Eif4enif1	n.s.
ENSMUSG00000020456	1373.03	0.24072	0.253117	0.323786	Ogdh	n.s.
ENSMUSG00000020457	3485.68	-0.249246	0.0241799	0.040407	Drg1	DOWN
ENSMUSG00000020458	1987.52	-0.602673	0.000961598	0.00215572	Rtn4	DOWN
ENSMUSG00000020459	659.289	-0.332415	0.0149757	0.0262154	Mtif2	DOWN
ENSMUSG00000020460	10160.4	0.871659	1.7116e-05	5.13913e-05	Rps27a	UP
ENSMUSG00000020462	998.862	-1.3059	9.58715e-13	7.02269e-12	Cfap36	DOWN
ENSMUSG00000020463	1805.41	-0.75488	2.71988e-14	2.34639e-13	Ppp4r3b	DOWN
ENSMUSG00000020464	965.541	0.490069	0.000204086	0.000517853	Pnpt1	UP
ENSMUSG00000020467	20.8728	1.82856	0.0055808	0.0107373	Efemp1	UP
ENSMUSG00000020471	1167.11	0.729866	1.28869e-07	5.23914e-07	Pold2	UP
ENSMUSG00000020473	38.9482	2.5746	8.71076e-05	0.000235641	Aebp1	UP
ENSMUSG00000020474	110.953	-0.152365	0.597199	0.666327	Polm	n.s.
ENSMUSG00000020475	10.4367	-1.18586	0.288673	0.361985	Pgam2	n.s.
ENSMUSG00000020476	1913.14	-0.491026	0.000286558	0.000709118	Dbnl	DOWN
ENSMUSG00000020477	697.347	-0.0214945	0.867509	0.898032	Mrps24	n.s.
ENSMUSG00000020483	1288.14	-0.43054	0.0531119	0.0817344	Dynll2	n.s.
ENSMUSG00000020484	962.746	0.174634	0.465392	0.542501	Xbp1	n.s.
ENSMUSG00000020485	1253.45	0.26526	0.0989366	0.142501	Supt4a	n.s.
ENSMUSG00000020492	1456.77	-0.409906	0.00516378	0.010018	Ska2	DOWN
ENSMUSG00000020493	249.233	-0.733903	0.000529606	0.00124723	Prr11	DOWN
ENSMUSG00000020495	465.277	0.0136958	0.947362	0.960809	Smg8	n.s.
ENSMUSG00000020513	133.134	-0.499072	0.0601459	0.0913089	Tubd1	n.s.
ENSMUSG00000020514	983.28	0.110919	0.361377	0.438431	Mrpl22	n.s.
ENSMUSG00000020515	1980.47	0.251978	0.144352	0.198466	Cnot8	n.s.
ENSMUSG00000020516	1149.79	-0.431041	0.00430059	0.00845551	Rps6kb1	DOWN
ENSMUSG00000020519	55.8039	-0.795636	0.192653	0.255595	Sap30l	n.s.
ENSMUSG00000020521	588.79	0.648523	4.33132e-05	0.000122474	Rnft1	UP
ENSMUSG00000020522	1486.26	-0.718151	1.69777e-08	7.65394e-08	Mfap3	DOWN
ENSMUSG00000020523	1287.01	0.258931	0.0934983	0.135508	Fam114a2	n.s.
ENSMUSG00000020524	44.4457	-5.4132	3.13043e-11	1.94378e-10	Gria1	DOWN
ENSMUSG00000020525	530.982	-0.0063124	0.978066	0.984333	Ppm1d	n.s.
ENSMUSG00000020526	815.66	0.342572	0.0249029	0.0415113	Znhit3	UP
ENSMUSG00000020527	138.268	-0.067489	0.786139	0.831784	Myo19	n.s.
ENSMUSG00000020530	1725.02	-0.340229	0.0144863	0.0254422	Ggnbp2	DOWN
ENSMUSG00000020532	594.167	0.277957	0.262527	0.333983	Acaca	n.s.
ENSMUSG00000020534	939.303	1.30646	2.37915e-09	1.18569e-08	Shmt1	UP
ENSMUSG00000020536	1886.18	-0.435037	0.00941946	0.0172733	Llgl1	DOWN
ENSMUSG00000020537	1338.61	-0.0587615	0.702577	0.760312	Drg2	n.s.
ENSMUSG00000020538	1031.1	-0.0301301	0.85215	0.885049	Srebf1	n.s.
ENSMUSG00000020541	477.158	1.64441	1.78956e-15	1.71105e-14	Tom1l1	UP
ENSMUSG00000020544	325.39	0.451543	0.0466094	0.0728186	Cox11	n.s.
ENSMUSG00000020546	706.186	-1.04439	2.26898e-10	1.27675e-09	Stxbp4	DOWN
ENSMUSG00000020547	2912.23	0.177745	0.158167	0.214859	Bzw2	n.s.
ENSMUSG00000020561	814.137	0.513953	0.000107371	0.00028668	Twistnb	UP
ENSMUSG00000020562	13.5895	1.72608	0.0532091	0.0818366	Efcab10	n.s.
ENSMUSG00000020564	225.541	0.247819	0.287948	0.361246	Atxn7l1	n.s.
ENSMUSG00000020571	6649.71	0.675589	1.75949e-08	7.90882e-08	Pdia6	UP
ENSMUSG00000020572	2454.5	2.38399	2.41189e-65	2.52539e-63	Nampt	UP
ENSMUSG00000020576	238.493	-0.111585	0.605562	0.673688	Nbas	n.s.
ENSMUSG00000020577	3129.14	-1.06104	7.86021e-20	1.08319e-18	Tspan13	DOWN
ENSMUSG00000020580	511.443	-0.0691948	0.682836	0.743242	Rock2	n.s.
ENSMUSG00000020583	52.9762	3.45524	2.59392e-15	2.45595e-14	Matn3	UP
ENSMUSG00000020585	4487.26	0.101761	0.374161	0.45153	Laptm4a	n.s.
ENSMUSG00000020589	267.331	-0.199841	0.435813	0.513343	Fam49a	n.s.
ENSMUSG00000020590	502.006	-0.240224	0.232824	0.301365	Snx13	n.s.
ENSMUSG00000020592	983.181	-0.0836769	0.601453	0.670093	Sdc1	n.s.
ENSMUSG00000020593	307.682	0.307299	0.0619756	0.0936738	Lpin1	n.s.
ENSMUSG00000020594	1512.14	-0.388436	0.000410486	0.000990062	Pum2	DOWN
ENSMUSG00000020598	1672.44	-1.92113	2.71861e-37	1.01876e-35	Nrcam	DOWN
ENSMUSG00000020601	1236.61	-1.49713	7.25357e-22	1.12763e-20	Trib2	DOWN
ENSMUSG00000020605	556.786	1.71353	3.41437e-12	2.37251e-11	Hs1bp3	UP
ENSMUSG00000020608	1846.47	-0.0888119	0.443069	0.520455	Smc6	n.s.
ENSMUSG00000020609	9.95624	-0.236422	0.815334	0.8558	Apob	n.s.
ENSMUSG00000020610	466.427	-0.596897	0.00256261	0.00529579	Amz2	DOWN
ENSMUSG00000020611	697.31	-0.444899	0.00548661	0.0105847	Gna13	DOWN
ENSMUSG00000020612	8364.85	-1.62406	7.13641e-53	5.04747e-51	Prkar1a	DOWN
ENSMUSG00000020621	291.237	-0.965511	2.54825e-07	1.0024e-06	Rdh14	DOWN
ENSMUSG00000020623	362.205	-0.899109	7.36296e-05	0.000201013	Map2k6	DOWN
ENSMUSG00000020628	467.826	-0.0164554	0.91486	0.93625	Trappc12	n.s.
ENSMUSG00000020629	1423.95	2.14132	1.09066e-23	1.93815e-22	Adi1	UP
ENSMUSG00000020630	258.06	0.743218	0.000174731	0.000448893	Rnaseh1	UP
ENSMUSG00000020634	295.865	0.848389	8.65597e-06	2.71261e-05	Ubxn2a	UP
ENSMUSG00000020635	57.436	0.495737	0.186003	0.247757	Fkbp1b	n.s.
ENSMUSG00000020638	55.9966	-2.05542	3.63491e-07	1.39493e-06	Cmpk2	DOWN
ENSMUSG00000020639	23.8696	-1.65857	0.00251915	0.00521304	Pfn4	DOWN
ENSMUSG00000020640	306.799	1.36756	5.09241e-13	3.84904e-12	Itsn2	UP
ENSMUSG00000020641	36.21	2.80102	0.00581827	0.011144	Rsad2	UP
ENSMUSG00000020642	483.862	-0.930937	4.58529e-07	1.73164e-06	Rnf144a	DOWN
ENSMUSG00000020644	607.361	0.157761	0.370786	0.448014	Id2	n.s.
ENSMUSG00000020646	661.236	-0.748315	9.45986e-07	3.43294e-06	Mboat2	DOWN
ENSMUSG00000020647	190.953	-1.19866	1.38223e-07	5.59175e-07	Ncoa1	DOWN
ENSMUSG00000020648	123.752	0.864095	0.000607002	0.00141176	Dus4l	UP
ENSMUSG00000020649	5715.13	0.152071	0.150499	0.205567	Rrm2	n.s.
ENSMUSG00000020650	328.653	-0.449165	0.0495915	0.076971	Bcap29	n.s.
ENSMUSG00000020652	248.033	0.379143	0.0505759	0.0783168	Cenpo	n.s.
ENSMUSG00000020653	376.291	0.189899	0.405674	0.483818	Klf11	n.s.
ENSMUSG00000020654	85.5963	1.77944	0.000688959	0.00158956	Adcy3	UP
ENSMUSG00000020656	22.3128	0.834585	0.130854	0.181803	Grhl1	n.s.
ENSMUSG00000020657	207.261	0.120958	0.584194	0.654209	Dnajc27	n.s.
ENSMUSG00000020658	318.685	-1.22521	2.48261e-11	1.55875e-10	Efr3b	DOWN
ENSMUSG00000020659	727.01	-0.449111	0.0018838	0.00400377	Cbll1	DOWN
ENSMUSG00000020660	12.3525	0.511933	0.461896	0.539131	Pomc	n.s.
ENSMUSG00000020664	2429.13	-0.256825	0.0297028	0.04871	Dld	DOWN
ENSMUSG00000020669	192.148	-0.86485	1.22611e-05	3.76181e-05	Sh3yl1	DOWN
ENSMUSG00000020671	2928.13	-0.571486	1.24628e-08	5.7224e-08	Rab10	DOWN
ENSMUSG00000020674	1339.65	-0.0496584	0.67011	0.731702	Pxdn	n.s.
ENSMUSG00000020677	1245.34	-0.0921573	0.463411	0.540605	Ddx52	n.s.
ENSMUSG00000020680	332.648	-0.0667937	0.767369	0.816937	Taf15	n.s.
ENSMUSG00000020684	99.4524	-3.50899	5.47006e-12	3.72104e-11	Rasl10b	DOWN
ENSMUSG00000020687	1280.66	-0.355594	0.00108563	0.00240851	Cdc27	DOWN
ENSMUSG00000020689	62.8296	3.2387	2.07034e-05	6.1318e-05	Itgb3	UP
ENSMUSG00000020692	208.587	1.00633	0.00227291	0.00474949	Nle1	UP
ENSMUSG00000020694	558.372	0.02386	0.914786	0.93625	Tlk2	n.s.
ENSMUSG00000020695	275.887	0.224791	0.279315	0.351987	Mrc2	n.s.
ENSMUSG00000020696	378.362	0.0561143	0.783998	0.8305	Rffl	n.s.
ENSMUSG00000020697	975.073	0.361131	0.035273	0.0567318	Lig3	n.s.
ENSMUSG00000020700	147.026	0.244733	0.395967	0.474095	Map3k3	n.s.
ENSMUSG00000020701	18.8811	-0.605159	0.443602	0.520852	Tmem132e	n.s.
ENSMUSG00000020705	2315.67	-0.377747	0.00528282	0.0102297	Ddx42	DOWN
ENSMUSG00000020706	1697.39	1.04835	1.59855e-05	4.81594e-05	Ftsj3	UP
ENSMUSG00000020708	3592.61	-0.168629	0.207325	0.272019	Psmc5	n.s.
ENSMUSG00000020715	80.4744	-1.00096	0.0197057	0.0335603	Ern1	DOWN
ENSMUSG00000020716	271.493	-1.71589	5.2584e-15	4.8539e-14	Nf1	DOWN
ENSMUSG00000020717	98.7495	5.00844	1.03434e-06	3.72322e-06	Pecam1	UP
ENSMUSG00000020718	109.116	0.545258	0.122259	0.171311	Polg2	n.s.
ENSMUSG00000020719	7583.51	-0.791971	1.1317e-15	1.10581e-14	Ddx5	DOWN
ENSMUSG00000020720	3943.67	0.109868	0.432035	0.510018	Psmd12	n.s.
ENSMUSG00000020721	968.014	0.101347	0.665021	0.727558	Helz	n.s.
ENSMUSG00000020723	345.236	-4.76535	4.54665e-48	2.61065e-46	Cacng4	DOWN
ENSMUSG00000020732	39.0419	1.9134	0.013509	0.023863	Rab37	UP
ENSMUSG00000020733	930.658	1.00908	0.000575149	0.00134235	Slc9a3r1	UP
ENSMUSG00000020737	7825.96	-1.35177	2.27507e-33	6.71208e-32	Jpt1	DOWN
ENSMUSG00000020738	14382	-0.200494	0.214252	0.279595	Sumo2	n.s.
ENSMUSG00000020739	1889.74	0.464689	0.0045292	0.00886592	Nup85	UP
ENSMUSG00000020740	617.139	0.195718	0.288389	0.361714	Gga3	n.s.
ENSMUSG00000020743	299.964	1.94652	1.40036e-19	1.87651e-18	Mif4gd	UP
ENSMUSG00000020744	257.229	0.202212	0.450874	0.528009	Slc25a19	n.s.
ENSMUSG00000020745	2258.97	-0.516621	1.7837e-05	5.34059e-05	Pafah1b1	DOWN
ENSMUSG00000020747	798.926	-1.232	2.28349e-09	1.14068e-08	Tmem94	DOWN
ENSMUSG00000020752	360.683	-0.207344	0.363383	0.440515	Recql5	n.s.
ENSMUSG00000020755	938.226	-0.985159	3.95484e-09	1.92602e-08	Sap30bp	DOWN
ENSMUSG00000020766	1344.55	1.57222	1.20988e-19	1.63771e-18	Galk1	UP
ENSMUSG00000020770	641.532	-0.642953	0.00051867	0.00122526	Unk	DOWN
ENSMUSG00000020775	924.536	0.355368	0.0286336	0.0471851	Mrpl38	UP
ENSMUSG00000020776	605.651	-1.36971	1.53751e-07	6.18013e-07	Fbf1	DOWN
ENSMUSG00000020777	663.622	-1.03072	3.39786e-08	1.48604e-07	Acox1	DOWN
ENSMUSG00000020778	373.758	-0.511869	0.00158335	0.00341069	Ten1	DOWN
ENSMUSG00000020780	1530.38	0.164011	0.246903	0.317166	Srp68	n.s.
ENSMUSG00000020781	399.339	0.0362166	0.818092	0.857834	Tsen54	n.s.
ENSMUSG00000020782	186.365	4.02186	1.64021e-18	2.02047e-17	Llgl2	UP
ENSMUSG00000020783	795.784	0.0282977	0.871275	0.900708	Ncbp3	n.s.
ENSMUSG00000020785	107.786	-1.35999	0.000108454	0.000289427	Camkk1	DOWN
ENSMUSG00000020788	157.836	0.877867	0.425209	0.503575	Atp2a3	n.s.
ENSMUSG00000020790	929.617	-0.402336	0.0171216	0.0295458	Ankfy1	DOWN
ENSMUSG00000020792	756.638	-0.783353	5.71279e-06	1.84719e-05	Exoc7	DOWN
ENSMUSG00000020794	2622.84	-0.709976	6.91342e-13	5.14532e-12	Ube2g1	DOWN
ENSMUSG00000020799	10.8666	0.0289203	0.969355	0.977605	Tekt1	n.s.
ENSMUSG00000020801	543.275	-0.298849	0.0706863	0.105378	Med31	n.s.
ENSMUSG00000020802	261.644	-0.118803	0.572587	0.643859	Ube2o	n.s.
ENSMUSG00000020803	1604.11	0.350745	0.00811473	0.0151275	Txndc17	UP
ENSMUSG00000020806	228.536	3.02855	2.46547e-13	1.91499e-12	Rhbdf2	UP
ENSMUSG00000020808	1400.57	0.237804	0.065798	0.0987803	Pimreg	n.s.
ENSMUSG00000020810	20.0202	-2.02657	0.002598	0.00536376	Cygb	DOWN
ENSMUSG00000020811	258.566	-1.85313	9.66363e-16	9.52099e-15	Wscd1	DOWN
ENSMUSG00000020814	157.726	1.2065	6.15743e-05	0.000169926	Mxra7	UP
ENSMUSG00000020817	1218.81	-0.389272	0.0168997	0.02921	Rabep1	DOWN
ENSMUSG00000020818	414.6	-0.306041	0.0994452	0.143079	Mfsd11	n.s.
ENSMUSG00000020823	1057.1	-0.999655	2.84808e-13	2.19621e-12	Sec14l1	DOWN
ENSMUSG00000020827	147.263	-0.0323738	0.930329	0.94727	Mink1	n.s.
ENSMUSG00000020828	78.1764	1.32457	1.54242e-05	4.65866e-05	Pld2	UP
ENSMUSG00000020829	252.974	-0.754218	0.000276466	0.00068523	Slc46a1	DOWN
ENSMUSG00000020832	507.803	-0.152776	0.321732	0.397053	Eral1	n.s.
ENSMUSG00000020834	211.546	-0.357517	0.197916	0.261408	Dhrs13	n.s.
ENSMUSG00000020838	17.3123	-2.8863	0.00463977	0.00907226	Slc6a4	DOWN
ENSMUSG00000020840	2999.22	-0.264486	0.06188	0.0935691	Blmh	n.s.
ENSMUSG00000020841	372.563	-1.18408	1.32612e-09	6.8091e-09	Cpd	DOWN
ENSMUSG00000020843	871.55	-0.539003	0.00113343	0.00250726	Timm22	DOWN
ENSMUSG00000020844	301.053	-0.775124	6.2952e-05	0.00017337	Nxn	DOWN
ENSMUSG00000020846	144.21	0.208564	0.420246	0.498305	Rflnb	n.s.
ENSMUSG00000020847	13.7169	0.156072	0.827888	0.865489	Rph3al	n.s.
ENSMUSG00000020849	22661.3	-0.272362	0.00965799	0.0176955	Ywhae	DOWN
ENSMUSG00000020850	2931.48	-0.0790438	0.592213	0.66187	Prpf8	n.s.
ENSMUSG00000020857	3136.91	1.36769	1.47729e-14	1.31042e-13	Nme2	UP
ENSMUSG00000020859	1952.04	-2.96078	7.22248e-78	9.40684e-76	Spag9	DOWN
ENSMUSG00000020863	2729.91	-0.550134	7.98747e-06	2.51418e-05	Luc7l3	DOWN
ENSMUSG00000020864	302.85	-0.915224	6.97374e-06	2.22393e-05	Ankrd40	DOWN
ENSMUSG00000020866	161.992	-1.76911	1.26826e-11	8.25412e-11	Cacna1g	DOWN
ENSMUSG00000020868	277.481	0.203318	0.218652	0.28492	Xylt2	n.s.
ENSMUSG00000020869	3806.1	0.160862	0.303969	0.378323	Lrrc59	n.s.
ENSMUSG00000020873	1093.37	-0.205145	0.237497	0.306595	Slc35b1	n.s.
ENSMUSG00000020876	252.79	-0.723791	0.0004377	0.00105095	Snx11	DOWN
ENSMUSG00000020877	234.194	-0.602515	0.0103367	0.0188165	Scrn2	DOWN
ENSMUSG00000020882	208.235	-2.24179	1.15083e-15	1.12143e-14	Cacnb1	DOWN
ENSMUSG00000020883	575.148	0.0676392	0.693545	0.752291	Fbxl20	n.s.
ENSMUSG00000020888	1006.76	0.366661	0.032248	0.0523815	Dvl2	n.s.
ENSMUSG00000020889	113.051	1.92338	1.92374e-08	8.62169e-08	Nr1d1	UP
ENSMUSG00000020893	110.981	0.568013	0.0606157	0.0919614	Per1	n.s.
ENSMUSG00000020894	1170.93	-2.94453	1.08097e-50	7.03947e-49	Vamp2	DOWN
ENSMUSG00000020895	379.936	-0.455466	0.0133162	0.0235537	Tmem107	DOWN
ENSMUSG00000020897	1455.26	0.442075	0.000882209	0.00199239	Aurkb	UP
ENSMUSG00000020898	1418.75	0.0796903	0.54379	0.616526	Ctc1	n.s.
ENSMUSG00000020900	2954.06	-0.479813	5.69682e-05	0.000158196	Myh10	DOWN
ENSMUSG00000020901	18.7811	0.157762	0.859129	0.890825	Pik3r5	n.s.
ENSMUSG00000020902	1242.92	-3.09975	2.83319e-34	8.87345e-33	Ntn1	DOWN
ENSMUSG00000020903	510.498	0.249238	0.174343	0.234292	Stx8	n.s.
ENSMUSG00000020904	9.88629	-0.669676	0.626135	0.692321	Cfap52	n.s.
ENSMUSG00000020908	11.0821	0.639108	0.542404	0.615281	Myh3	n.s.
ENSMUSG00000020910	271.231	0.01987	0.928241	0.946407	Adprm	n.s.
ENSMUSG00000020911	1112.01	4.45174	2.39253e-06	8.14024e-06	Krt19	UP
ENSMUSG00000020914	6131.81	0.0320375	0.729232	0.783915	Top2a	n.s.
ENSMUSG00000020917	8221.24	0.168489	0.0801911	0.117886	Acly	n.s.
ENSMUSG00000020918	858.375	0.678203	0.0021367	0.0044877	Kat2a	UP
ENSMUSG00000020919	369.182	-0.56534	0.0333087	0.0538914	Stat5b	n.s.
ENSMUSG00000020921	475.09	-0.167408	0.348272	0.425106	Tmem101	n.s.
ENSMUSG00000020922	3038.3	0.0136176	0.919801	0.939776	Lsm12	n.s.
ENSMUSG00000020923	1082.1	-0.0535933	0.769956	0.818967	Ubtf	n.s.
ENSMUSG00000020925	1320.98	0.439583	0.000522216	0.00123227	Ccdc43	UP
ENSMUSG00000020926	218.476	-2.48216	3.26563e-17	3.67513e-16	Adam11	DOWN
ENSMUSG00000020929	3070.13	0.251638	0.0478099	0.0745633	Eftud2	n.s.
ENSMUSG00000020930	35.2781	-0.54003	0.360316	0.437293	Ccdc103	n.s.
ENSMUSG00000020935	3121.6	-0.46949	0.000551917	0.00129614	Dcakd	DOWN
ENSMUSG00000020936	1773.72	0.282458	0.0586598	0.0893195	Nmt1	n.s.
ENSMUSG00000020937	64.231	2.3881	9.19363e-06	2.87183e-05	Plcd3	UP
ENSMUSG00000020941	25.2077	-1.67275	0.00275359	0.0056511	Map3k14	DOWN
ENSMUSG00000020946	1837.06	-0.569577	0.000135432	0.000355734	Gosr2	DOWN
ENSMUSG00000020948	311.318	-1.39042	2.29806e-12	1.62002e-11	Klhl28	DOWN
ENSMUSG00000020949	7396.45	0.53518	0.00450032	0.00881737	Fkbp3	UP
ENSMUSG00000020950	183.005	-3.50743	6.70078e-29	1.54233e-27	Foxg1	DOWN
ENSMUSG00000020952	1226.7	-0.0437179	0.78909	0.833661	Scfd1	n.s.
ENSMUSG00000020953	51.0739	1.79179	0.00430591	0.00846285	Coch	UP
ENSMUSG00000020954	663.332	-0.751723	0.00190598	0.00404689	Strn3	DOWN
ENSMUSG00000020955	229.27	-1.49621	2.44046e-06	8.29276e-06	Ap4s1	DOWN
ENSMUSG00000020956	342.962	0.307281	0.0852821	0.124718	Dtd2	n.s.
ENSMUSG00000020961	121.192	0.401961	0.270476	0.342464	Ston2	n.s.
ENSMUSG00000020962	2419.66	-0.274247	0.0240683	0.0402458	Gtf2a1	DOWN
ENSMUSG00000020964	1273.89	-1.01879	1.33504e-11	8.66764e-11	Sel1l	DOWN
ENSMUSG00000020973	482.061	-0.0414038	0.818147	0.857834	Dnaaf2	n.s.
ENSMUSG00000020974	314.433	1.19477	2.64727e-08	1.17072e-07	Pole2	UP
ENSMUSG00000020978	2036.36	-0.271348	0.229434	0.297445	Klhdc2	n.s.
ENSMUSG00000020982	1918.64	-0.244657	0.0148313	0.0259882	Nemf	DOWN
ENSMUSG00000020986	1558.54	-0.752257	1.13555e-09	5.87582e-09	Sec23a	DOWN
ENSMUSG00000020988	321.124	1.11025	4.87844e-05	0.000137002	L2hgdh	UP
ENSMUSG00000020994	2514.32	-0.139554	0.33495	0.410849	Pnn	n.s.
ENSMUSG00000021000	642.218	0.493589	0.0080355	0.0149929	Mia2	UP
ENSMUSG00000021003	266.982	-0.747331	0.000563118	0.00131939	Galc	DOWN
ENSMUSG00000021007	321.125	-0.859275	6.19712e-05	0.000170859	Spata7	DOWN
ENSMUSG00000021009	115.84	0.467408	0.1971	0.260555	Ptpn21	n.s.
ENSMUSG00000021010	377.248	-5.32716	1.65049e-48	9.95892e-47	Npas3	DOWN
ENSMUSG00000021012	1865.01	0.0860888	0.697059	0.755259	Zc3h14	n.s.
ENSMUSG00000021013	367.642	-1.27267	5.23984e-09	2.51061e-08	Ttc8	DOWN
ENSMUSG00000021018	1010.84	0.89843	6.21892e-06	1.99994e-05	Polr2h	UP
ENSMUSG00000021022	946.443	-0.830818	4.3144e-06	1.41603e-05	Ppp2r3c	DOWN
ENSMUSG00000021023	290.958	0.834117	6.10033e-06	1.96299e-05	1110008L16Rik	UP
ENSMUSG00000021024	3867.24	0.0287856	0.805209	0.847504	Psma6	n.s.
ENSMUSG00000021025	311.268	0.0837097	0.692171	0.751335	Nfkbia	n.s.
ENSMUSG00000021027	619.948	-0.988884	1.60679e-07	6.43922e-07	Ralgapa1	DOWN
ENSMUSG00000021028	1116.07	-1.29782	2.09655e-11	1.32964e-10	Mbip	DOWN
ENSMUSG00000021033	422.174	-0.502058	0.00522344	0.0101246	Gstz1	DOWN
ENSMUSG00000021036	731.19	0.759517	1.16805e-06	4.17356e-06	Sptlc2	UP
ENSMUSG00000021037	2145.27	0.453683	0.000200206	0.00050861	Ahsa1	UP
ENSMUSG00000021038	674.407	-0.968905	2.02407e-09	1.01584e-08	Vipas39	DOWN
ENSMUSG00000021039	2280.84	0.0338697	0.772	0.820721	Snw1	n.s.
ENSMUSG00000021044	251.274	0.442101	0.0625021	0.0943095	Adck1	n.s.
ENSMUSG00000021047	877.353	-3.63514	8.46566e-74	1.05132e-71	Nova1	DOWN
ENSMUSG00000021048	2260.91	1.6399	3.20249e-18	3.85599e-17	Mthfd1	UP
ENSMUSG00000021051	904.075	-0.658461	0.000304101	0.000749277	Ppp2r5e	DOWN
ENSMUSG00000021061	70.3104	3.65184	3.47281e-08	1.51634e-07	Sptb	UP
ENSMUSG00000021062	257.081	1.65823	2.37226e-13	1.84663e-12	Rab15	UP
ENSMUSG00000021065	504.689	-0.406297	0.0182878	0.0313657	Fut8	DOWN
ENSMUSG00000021066	330.02	-2.24605	9.40488e-34	2.84544e-32	Atl1	DOWN
ENSMUSG00000021067	30.0159	0.857803	0.147338	0.201926	Sav1	n.s.
ENSMUSG00000021068	375.088	-1.39688	2.34425e-14	2.04048e-13	Nin	DOWN
ENSMUSG00000021069	145.974	2.4682	5.45789e-12	3.71749e-11	Pygl	UP
ENSMUSG00000021070	17.1661	3.40177	7.69853e-05	0.000209692	Bdkrb2	UP
ENSMUSG00000021071	297.053	-4.59404	2.74793e-48	1.62143e-46	Trim9	DOWN
ENSMUSG00000021072	3174.54	-0.67712	1.28263e-08	5.87917e-08	Tmx1	DOWN
ENSMUSG00000021076	1918.18	-0.829858	1.27013e-10	7.34034e-10	Actr10	DOWN
[truncated: 8,684 more rows]

## Sheet: DIV5_dTAG
gene_id	baseMean	log2FoldChange	pvalue	padj	gene_name	Status
ENSMUSG00000000001	3649.03	-0.0335962	0.512642	0.88938	Gnai3	n.s.
ENSMUSG00000000028	657.929	0.0611878	0.460331	0.866378	Cdc45	n.s.
ENSMUSG00000000037	36.1211	0.265638	0.535553	1	Scml2	n.s.
ENSMUSG00000000056	732.152	0.0619447	0.43829	0.860574	Narf	n.s.
ENSMUSG00000000058	13.2942	-0.277576	0.595121	1	Cav2	n.s.
ENSMUSG00000000078	1206.35	-0.0317512	0.69068	0.942713	Klf6	n.s.
ENSMUSG00000000085	193.662	-0.0575827	0.694869	0.944521	Scmh1	n.s.
ENSMUSG00000000088	2314.86	0.0966153	0.0774817	0.495	Cox5a	n.s.
ENSMUSG00000000094	23.1777	-0.57447	0.176888	1	Tbx4	n.s.
ENSMUSG00000000120	98.9595	-0.087665	0.672895	0.938466	Ngfr	n.s.
ENSMUSG00000000125	31.6141	-0.0812346	0.819364	1	Wnt3	n.s.
ENSMUSG00000000126	46.7859	-0.346657	0.233471	1	Wnt9a	n.s.
ENSMUSG00000000131	1855.61	0.0843628	0.160071	0.643746	Xpo6	n.s.
ENSMUSG00000000134	985.616	0.198709	0.00702489	0.148286	Tfe3	n.s.
ENSMUSG00000000142	328.501	-0.204786	0.162033	0.645073	Axin2	n.s.
ENSMUSG00000000148	266.981	0.0623829	0.631066	0.927997	Brat1	n.s.
ENSMUSG00000000154	15.7832	0.635009	0.221484	1	Slc22a18	n.s.
ENSMUSG00000000167	44.3523	-0.159721	0.604929	1	Pih1d2	n.s.
ENSMUSG00000000168	1130.23	0.135936	0.061108	0.452179	Dlat	n.s.
ENSMUSG00000000171	1682.38	0.038527	0.557145	0.904222	Sdhd	n.s.
ENSMUSG00000000184	4053.99	-0.645541	0.0204579	0.273785	Ccnd2	n.s.
ENSMUSG00000000194	639.35	-0.0173564	0.840429	0.979189	Gpr107	n.s.
ENSMUSG00000000197	50.0403	-0.10857	0.702256	1	Nalcn	n.s.
ENSMUSG00000000202	748.097	0.043025	0.623733	0.926366	Btbd17	n.s.
ENSMUSG00000000223	31.3588	-0.227864	0.54102	1	Drp2	n.s.
ENSMUSG00000000247	778.469	-0.727665	0.00369719	0.102571	Lhx2	n.s.
ENSMUSG00000000253	66.507	-0.167391	0.528591	1	Gmpr	n.s.
ENSMUSG00000000266	26.9388	-1.05453	0.0109908	1	Mid2	n.s.
ENSMUSG00000000275	522.993	0.288975	0.00243261	0.0790283	Trim25	n.s.
ENSMUSG00000000276	238.586	0.0744366	0.596423	0.920385	Dgke	n.s.
ENSMUSG00000000278	1228.3	0.0812593	0.219717	0.720255	Scpep1	n.s.
ENSMUSG00000000282	436.63	-0.0562393	0.62169	0.926366	Mnt	n.s.
ENSMUSG00000000295	263.557	0.187665	0.131324	0.601006	Hddc2	n.s.
ENSMUSG00000000296	111.404	0.109009	0.567231	0.909253	Tpd52l1	n.s.
ENSMUSG00000000301	59.9926	-0.0516188	0.828695	1	Pemt	n.s.
ENSMUSG00000000303	3993.77	0.348538	0.0154087	0.232568	Cdh1	n.s.
ENSMUSG00000000308	121.796	0.057079	0.751566	0.959404	Ckmt1	n.s.
ENSMUSG00000000326	249.441	0.107497	0.374805	0.828212	Comt	n.s.
ENSMUSG00000000339	945.393	0.0948352	0.187078	0.677718	Rtca	n.s.
ENSMUSG00000000340	330.101	-0.0940299	0.404495	0.844165	Dbt	n.s.
ENSMUSG00000000346	1135.21	-0.0716438	0.305137	0.791255	Dazap2	n.s.
ENSMUSG00000000355	400.368	0.0429141	0.697275	0.945409	Mcts1	n.s.
ENSMUSG00000000365	88.881	0.242455	0.245334	0.748211	Rnf17	n.s.
ENSMUSG00000000374	381.087	-0.0475793	0.655737	0.93311	Trappc10	n.s.
ENSMUSG00000000378	786.226	0.0387437	0.626907	0.926472	Ccm2	n.s.
ENSMUSG00000000384	994.822	0.0629839	0.394824	0.837672	Tbrg4	n.s.
ENSMUSG00000000385	10.2063	0.65394	0.280889	1	Tmprss2	n.s.
ENSMUSG00000000399	1489.64	0.072497	0.232946	0.733591	Ndufa9	n.s.
ENSMUSG00000000409	104.909	0.148877	0.450873	0.863506	Lck	n.s.
ENSMUSG00000000416	128.695	-0.358963	0.0574826	0.439493	Cttnbp2	n.s.
ENSMUSG00000000420	1116.52	-0.100974	0.172246	0.659911	Galnt1	n.s.
ENSMUSG00000000439	469.497	0.205592	0.0415159	0.380947	Mkrn2	n.s.
ENSMUSG00000000441	2043.57	-0.0187418	0.75048	0.959404	Raf1	n.s.
ENSMUSG00000000489	24.0902	0.22918	0.572055	1	Pdgfb	n.s.
ENSMUSG00000000531	98.8946	-0.140474	0.484018	0.876036	Grasp	n.s.
ENSMUSG00000000532	232.012	0.00779366	0.956624	0.990396	Acvr1b	n.s.
ENSMUSG00000000538	209.848	-0.152034	0.375223	0.828467	Tom1l2	n.s.
ENSMUSG00000000544	40.2113	0.621271	0.0441837	1	Gpa33	n.s.
ENSMUSG00000000555	316.744	-0.0132138	0.909342	0.98594	Itga5	n.s.
ENSMUSG00000000560	17.2149	-0.612122	0.234629	1	Gabra2	n.s.
ENSMUSG00000000561	3392.93	0.0136599	0.775273	0.966061	Wdr77	n.s.
ENSMUSG00000000563	3629.51	0.0219701	0.649871	0.931878	Atp5f1	n.s.
ENSMUSG00000000567	2250.41	0.0161233	0.826289	0.976883	Sox9	n.s.
ENSMUSG00000000568	5302.67	-0.066113	0.196876	0.690688	Hnrnpd	n.s.
ENSMUSG00000000581	1520.03	0.00961814	0.889724	0.981922	C1d	n.s.
ENSMUSG00000000594	210.543	0.0211277	0.879066	0.980693	Gm2a	n.s.
ENSMUSG00000000600	1203.22	-0.0700688	0.289399	0.784107	Krit1	n.s.
ENSMUSG00000000605	341.505	-0.0606829	0.595926	0.920385	Clcn4	n.s.
ENSMUSG00000000628	1350.55	0.104998	0.0969503	0.547689	Hk2	n.s.
ENSMUSG00000000631	744.72	-0.105699	0.251662	0.755764	Myo18a	n.s.
ENSMUSG00000000686	36.1289	-0.0987022	0.772138	1	Abhd15	n.s.
ENSMUSG00000000690	13.3764	0.455189	0.448509	1	Hoxb6	n.s.
ENSMUSG00000000693	76.282	-0.201458	0.354547	1	Loxl3	n.s.
ENSMUSG00000000708	98.2511	-0.050548	0.845427	0.979189	Kat2b	n.s.
ENSMUSG00000000711	455.195	-0.0706942	0.505056	0.886521	Rab5b	n.s.
ENSMUSG00000000724	18.1768	0.25628	0.588878	1	Cryba1	n.s.
ENSMUSG00000000731	8.4036	-0.523956	0.497053	1	Aire	n.s.
ENSMUSG00000000738	495.124	0.0607062	0.531879	0.896293	Spg7	n.s.
ENSMUSG00000000739	32.3747	0.597237	0.0713116	1	Sult5a1	n.s.
ENSMUSG00000000740	9508.56	0.133534	0.00855325	0.16179	Rpl13	n.s.
ENSMUSG00000000743	1108.21	-0.0250948	0.718292	0.950164	Chmp1a	n.s.
ENSMUSG00000000751	3228.37	-0.00149231	0.975765	0.993732	Rpa1	n.s.
ENSMUSG00000000753	18.9756	0.91324	0.0602253	1	Serpinf1	n.s.
ENSMUSG00000000759	649.429	-0.0434004	0.623846	0.926366	Tubgcp3	n.s.
ENSMUSG00000000776	448.99	-0.00507671	0.959895	0.991532	Polr3d	n.s.
ENSMUSG00000000782	380.36	0.0578665	0.599733	0.921425	Tcf7	n.s.
ENSMUSG00000000787	6791.27	-0.0461788	0.374491	0.828212	Ddx3x	n.s.
ENSMUSG00000000792	134.221	0.260544	0.168545	0.654545	Slc5a5	n.s.
ENSMUSG00000000794	24.2958	-0.322138	0.502176	1	Kcnn3	n.s.
ENSMUSG00000000804	698.537	-0.152316	0.0979036	0.549099	Usp32	n.s.
ENSMUSG00000000805	580.314	0.670155	6.83681e-12	1.49367e-08	Car4	UP
ENSMUSG00000000811	122.673	0.0150464	0.930121	0.987109	Txnrd3	n.s.
ENSMUSG00000000823	719.924	-0.0544635	0.502054	0.885204	Zfp512b	n.s.
ENSMUSG00000000826	1530.95	-0.028018	0.64275	0.930508	Dnajc5	n.s.
ENSMUSG00000000827	1304.38	0.0450338	0.493217	0.882245	Tpd52l2	n.s.
ENSMUSG00000000838	1492.32	-0.0679042	0.308146	0.791255	Fmr1	n.s.
ENSMUSG00000000861	154.662	0.410257	0.043017	0.384363	Bcl11a	n.s.
ENSMUSG00000000876	86.7977	0.121483	0.604567	0.922774	Pxmp4	n.s.
ENSMUSG00000000881	620.864	0.0227455	0.784221	0.969114	Dlg3	n.s.
ENSMUSG00000000884	144.368	-0.0561335	0.735261	0.956236	Gnb1l	n.s.
ENSMUSG00000000901	131.201	0.033529	0.836173	0.978976	Mmp11	n.s.
ENSMUSG00000000902	1743.16	0.0421947	0.455154	0.863716	Smarcb1	n.s.
ENSMUSG00000000915	282.792	0.0448492	0.710828	0.948341	Hip1r	n.s.
ENSMUSG00000000916	376.09	0.103375	0.3409	0.813998	Nsun5	n.s.
ENSMUSG00000000938	40.4969	0.59369	0.0733208	1	Hoxa10	n.s.
ENSMUSG00000000957	188.158	0.1161	0.430358	0.859289	Mmp14	n.s.
ENSMUSG00000000958	222.81	0.517213	0.000127881	0.0111756	Slc7a7	UP
ENSMUSG00000000959	556.947	0.0133023	0.887855	0.981771	Oxa1l	n.s.
ENSMUSG00000000976	869.254	-0.0451319	0.55473	0.903089	Heatr6	n.s.
ENSMUSG00000001016	2927.37	-0.0122831	0.801321	0.972932	Ilf2	n.s.
ENSMUSG00000001017	2344.77	-0.0419724	0.477419	0.87307	Chtop	n.s.
ENSMUSG00000001018	477.41	0.0117215	0.902098	0.984803	Snapin	n.s.
ENSMUSG00000001034	765.224	0.0336139	0.67882	0.939203	Mapk7	n.s.
ENSMUSG00000001036	677.444	-0.0113028	0.889244	0.981922	Epn2	n.s.
ENSMUSG00000001039	420.002	0.132595	0.224773	0.72505	B9d1	n.s.
ENSMUSG00000001052	1145.01	-0.0791374	0.293477	0.785753	Sec24b	n.s.
ENSMUSG00000001053	164.403	0.114519	0.503763	0.885991	N4bp3	n.s.
ENSMUSG00000001056	2342.81	0.150776	0.00627896	0.140697	Nhp2	n.s.
ENSMUSG00000001062	144.148	0.0261903	0.878891	0.980693	Vps9d1	n.s.
ENSMUSG00000001065	128.709	-0.0757369	0.653554	0.93311	Zfp276	n.s.
ENSMUSG00000001082	461.479	0.228407	0.0293056	0.322307	Mfsd10	n.s.
ENSMUSG00000001089	1578.32	-0.141491	0.0395724	0.373459	Luzp1	n.s.
ENSMUSG00000001098	1142.86	-0.13563	0.0583855	0.441003	Kctd10	n.s.
ENSMUSG00000001100	1192.66	0.108535	0.104579	0.56345	Poldip2	n.s.
ENSMUSG00000001105	408.296	0.243352	0.0255783	0.303296	Ift20	n.s.
ENSMUSG00000001119	48.6748	0.148606	0.612043	1	Col6a1	n.s.
ENSMUSG00000001120	395.179	0.0186902	0.853257	0.979867	Pcbp3	n.s.
ENSMUSG00000001123	12.3968	-0.274081	0.640502	1	Lgals9	n.s.
ENSMUSG00000001127	856.268	0.0453225	0.560044	0.904782	Araf	n.s.
ENSMUSG00000001128	41.1188	-0.509074	0.0936506	1	Cfp	n.s.
ENSMUSG00000001138	349.395	-0.120541	0.356962	0.819624	Cnnm3	n.s.
ENSMUSG00000001143	549.535	-0.0379147	0.708094	0.94786	Lman2l	n.s.
ENSMUSG00000001150	1212.47	-0.00934505	0.898092	0.983482	Mcm3ap	n.s.
ENSMUSG00000001151	1497.53	-0.0199784	0.755303	0.960815	Pcnt	n.s.
ENSMUSG00000001156	169.213	-0.209888	0.176317	0.664584	Mxd1	n.s.
ENSMUSG00000001157	635.391	-0.179304	0.0942157	0.545374	Gmcl1	n.s.
ENSMUSG00000001158	768.32	0.209089	0.00657444	0.143809	Snrnp27	n.s.
ENSMUSG00000001173	421.104	0.0802743	0.496192	0.883681	Ocrl	n.s.
ENSMUSG00000001175	7857.94	-0.0162536	0.694366	0.944521	Calm1	n.s.
ENSMUSG00000001211	504.716	-0.0677181	0.455797	0.863716	Agpat3	n.s.
ENSMUSG00000001227	137.984	0.312399	0.148934	0.629977	Sema6b	n.s.
ENSMUSG00000001228	4076.58	0.0220627	0.627835	0.926642	Uhrf1	n.s.
ENSMUSG00000001229	852.855	0.159428	0.0295319	0.322732	Dpp9	n.s.
ENSMUSG00000001247	1170.76	0.186112	0.00614386	0.138737	Lsr	n.s.
ENSMUSG00000001248	474.579	-0.000281831	0.997636	0.999237	Gramd1a	n.s.
ENSMUSG00000001249	56.2423	0.0913149	0.748376	1	Hpn	n.s.
ENSMUSG00000001270	1014.32	-0.0314541	0.692916	0.943943	Ckb	n.s.
ENSMUSG00000001280	1777.11	-0.0144934	0.814894	0.974406	Sp1	n.s.
ENSMUSG00000001281	8.66057	0.642342	0.339842	1	Itgb7	n.s.
ENSMUSG00000001288	347.298	0.288877	0.0280533	0.314305	Rarg	n.s.
ENSMUSG00000001289	945.718	0.0449344	0.507742	0.886859	Pfdn5	n.s.
ENSMUSG00000001300	1739.04	-0.201105	0.00207008	0.0732308	Efnb2	n.s.
ENSMUSG00000001305	1252	0.110519	0.0801194	0.503352	Rrp15	n.s.
ENSMUSG00000001323	110.465	-0.245976	0.267577	0.772639	Srr	n.s.
ENSMUSG00000001348	14.0515	-0.273973	0.618256	1	Acp5	n.s.
ENSMUSG00000001349	119.868	0.0196746	0.910214	0.98594	Cnn1	n.s.
ENSMUSG00000001366	215.97	-0.0910683	0.503761	0.885991	Fbxo9	n.s.
ENSMUSG00000001376	771.697	-0.12987	0.0952028	0.546276	Vps50	n.s.
ENSMUSG00000001380	1177.54	0.0698216	0.275151	0.775909	Hars	n.s.
ENSMUSG00000001383	1359.26	0.0201641	0.74379	0.957967	Zmat2	n.s.
ENSMUSG00000001403	1562.18	0.114161	0.0753796	0.490883	Ube2c	n.s.
ENSMUSG00000001415	1565.18	-0.0492033	0.504622	0.886149	Smg5	n.s.
ENSMUSG00000001416	6647.06	0.0297028	0.481996	0.876036	Cct3	n.s.
ENSMUSG00000001418	656.231	-0.0808741	0.313683	0.79493	Glmp	n.s.
ENSMUSG00000001419	449.385	-0.0380245	0.731414	0.954083	Mef2d	n.s.
ENSMUSG00000001420	27.6041	0.837345	0.0287047	1	Tmem79	n.s.
ENSMUSG00000001424	2318.92	0.218312	7.47307e-05	0.0076832	Snd1	UP
ENSMUSG00000001435	3850.97	0.0852415	0.147812	0.628368	Col18a1	n.s.
ENSMUSG00000001436	257.434	0.105	0.401716	0.842072	Slc19a1	n.s.
ENSMUSG00000001440	9631.43	0.0741844	0.109147	0.56568	Kpnb1	n.s.
ENSMUSG00000001441	1927.18	0.0975249	0.0923419	0.541134	Npepps	n.s.
ENSMUSG00000001445	958.28	0.131152	0.0644954	0.461726	Mrpl10	n.s.
ENSMUSG00000001472	1877.01	0.0916156	0.112047	0.569291	Tcf25	n.s.
ENSMUSG00000001473	2578.64	0.141896	0.00674939	0.144967	Tubb6	n.s.
ENSMUSG00000001482	497.875	0.0728422	0.429808	0.859289	Def8	n.s.
ENSMUSG00000001496	49.2571	0.601621	0.106823	1	Nkx2-1	n.s.
ENSMUSG00000001497	10.0721	0.231634	0.70437	1	Pax9	n.s.
ENSMUSG00000001504	96.7718	-0.185298	0.369146	0.825474	Irx2	n.s.
ENSMUSG00000001506	124.099	-0.470981	0.0236699	0.292237	Col1a1	n.s.
ENSMUSG00000001507	295.929	-0.124087	0.357555	0.81994	Itga3	n.s.
ENSMUSG00000001510	23.4592	0.028275	0.950842	1	Dlx3	n.s.
ENSMUSG00000001517	1124.42	-0.0776169	0.284914	0.781282	Foxm1	n.s.
ENSMUSG00000001518	480.036	0.00603267	0.9474	0.988416	Itfg2	n.s.
ENSMUSG00000001521	416.024	0.0924613	0.403977	0.844165	Tulp3	n.s.
ENSMUSG00000001524	375.346	0.203939	0.0797042	0.501656	Gtf2h4	n.s.
ENSMUSG00000001542	392.719	-0.00371626	0.97547	0.993705	Ell2	n.s.
ENSMUSG00000001552	576.502	0.0798903	0.365317	0.822529	Jup	n.s.
ENSMUSG00000001555	326.875	0.261455	0.0171366	0.248498	Fkbp10	n.s.
ENSMUSG00000001566	20.7576	-0.115669	0.783755	1	Mnx1	n.s.
ENSMUSG00000001569	940.522	0.0991654	0.176964	0.664584	Nom1	n.s.
ENSMUSG00000001576	1675.9	0.0290087	0.616009	0.925499	Ergic1	n.s.
ENSMUSG00000001588	15.4417	0.0227622	0.965749	1	Acap1	n.s.
ENSMUSG00000001604	58.4658	0.391858	0.124023	1	Tcea3	n.s.
ENSMUSG00000001627	1587.82	0.0982914	0.123006	0.587726	Ifrd1	n.s.
ENSMUSG00000001630	546.352	-0.0729722	0.440222	0.860841	Stk38l	n.s.
ENSMUSG00000001632	791.711	0.057297	0.466904	0.868328	Brpf1	n.s.
ENSMUSG00000001655	16.7116	-0.519626	0.346971	1	Hoxc13	n.s.
ENSMUSG00000001657	24.1929	0.138957	0.76603	1	Hoxc8	n.s.
ENSMUSG00000001661	14.5954	0.762325	0.169376	1	Hoxc6	n.s.
ENSMUSG00000001663	36.6541	0.500724	0.159371	1	Gstt1	n.s.
ENSMUSG00000001666	616.34	0.139253	0.0961833	0.547689	Ddt	n.s.
ENSMUSG00000001672	28.4624	-0.59009	0.120946	1	Marveld3	n.s.
ENSMUSG00000001674	2243.94	0.0321306	0.582991	0.913166	Ddx18	n.s.
ENSMUSG00000001687	1110.18	0.0526828	0.440809	0.861004	Ubl3	n.s.
ENSMUSG00000001700	230.326	0.132753	0.323845	0.801912	Gramd3	n.s.
ENSMUSG00000001707	1098.57	0.0802934	0.285661	0.781282	Eef1e1	n.s.
ENSMUSG00000001729	800.901	-0.125174	0.110499	0.56568	Akt1	n.s.
ENSMUSG00000001750	95.8353	0.245662	0.223069	0.723642	Tcirg1	n.s.
ENSMUSG00000001751	117.41	-0.19023	0.309543	0.791255	Naglu	n.s.
ENSMUSG00000001755	482.879	0.125862	0.220549	0.721258	Coasy	n.s.
ENSMUSG00000001761	1962.21	-0.00579951	0.920478	0.986796	Smo	n.s.
ENSMUSG00000001763	95.8737	0.0647549	0.743142	0.957864	Tspan33	n.s.
ENSMUSG00000001767	974.673	-0.00407436	0.953359	0.989831	Crnkl1	n.s.
ENSMUSG00000001768	107.223	-0.0332007	0.855751	0.979867	Rin2	n.s.
ENSMUSG00000001774	1880.8	-0.0572758	0.362629	0.822479	Chordc1	n.s.
ENSMUSG00000001783	2181.19	-0.00653295	0.903811	0.98511	Rtcb	n.s.
ENSMUSG00000001785	1521.71	0.00800996	0.893607	0.983087	Pwp1	n.s.
ENSMUSG00000001786	237.499	-0.0944613	0.468905	0.869519	Fbxo7	n.s.
ENSMUSG00000001794	704.755	0.0627221	0.445404	0.86191	Capns1	n.s.
ENSMUSG00000001802	318.259	0.00946412	0.939913	0.988146	Lrp3	n.s.
ENSMUSG00000001827	38.2407	-0.0181882	0.957023	1	Folr1	n.s.
ENSMUSG00000001829	839.097	0.0141781	0.845809	0.979189	Clpb	n.s.
ENSMUSG00000001833	3497.1	-0.0671597	0.216945	0.718696	Sept7	n.s.
ENSMUSG00000001844	277.512	-0.0567745	0.645125	0.930508	Zdhhc4	n.s.
ENSMUSG00000001847	3963.77	0.0041754	0.926423	0.987109	Rac1	n.s.
ENSMUSG00000001855	1449.94	-0.0151387	0.829879	0.977828	Nup214	n.s.
ENSMUSG00000001864	719.66	-0.125391	0.129735	0.601006	Aif1l	n.s.
ENSMUSG00000001870	472.509	0.0590113	0.599448	0.92115	Ltbp1	n.s.
ENSMUSG00000001891	472.777	-0.0201544	0.844472	0.979189	Ugp2	n.s.
ENSMUSG00000001909	874.528	0.0943117	0.18144	0.672779	Trmt1	n.s.
ENSMUSG00000001910	2362.47	0.0656372	0.336868	0.811659	Nacc1	n.s.
ENSMUSG00000001918	441.639	0.177545	0.130808	0.601006	Slc1a5	n.s.
ENSMUSG00000001924	4589.52	0.0857262	0.056438	0.437033	Uba1	n.s.
ENSMUSG00000001930	12.1484	0.22527	0.74938	1	Vwf	n.s.
ENSMUSG00000001942	118.908	0.0153321	0.928297	0.987109	Siae	n.s.
ENSMUSG00000001948	25.7706	-0.379646	0.316397	1	Spa17	n.s.
ENSMUSG00000001962	596.765	-0.0356972	0.684764	0.939795	Fam50a	n.s.
ENSMUSG00000001964	777.913	0.0783047	0.337436	0.811966	Emd	n.s.
ENSMUSG00000001983	187.185	-0.0145269	0.928328	0.987109	Taco1	n.s.
ENSMUSG00000001985	565.972	0.240501	0.0487261	0.408654	Grik3	n.s.
ENSMUSG00000001986	250.805	-0.0985328	0.466759	0.868328	Gria3	n.s.
ENSMUSG00000001998	334.183	-0.0979003	0.383021	0.832021	Ap4e1	n.s.
ENSMUSG00000001999	49.2332	0.219541	0.453972	1	Blvra	n.s.
ENSMUSG00000002006	741.622	0.20931	0.0639212	0.460825	Pdzd4	n.s.
ENSMUSG00000002010	972.063	0.0682653	0.348274	0.81548	Idh3g	n.s.
ENSMUSG00000002014	508.266	0.296115	0.0011055	0.0500567	Ssr4	n.s.
ENSMUSG00000002015	1349.14	0.118816	0.0810834	0.505887	Bcap31	n.s.
ENSMUSG00000002017	631.74	-0.104692	0.240825	0.74314	Fam98a	n.s.
ENSMUSG00000002028	2022.59	-0.0353753	0.615645	0.925373	Kmt2a	n.s.
ENSMUSG00000002031	542.329	0.0660258	0.487641	0.878507	Ift46	n.s.
ENSMUSG00000002043	170.878	0.0325011	0.834819	0.978471	Trappc6a	n.s.
ENSMUSG00000002052	2525.05	0.0608285	0.265757	0.772075	Supt6	n.s.
ENSMUSG00000002058	311.501	0.0400583	0.716239	0.949973	Unc119	n.s.
ENSMUSG00000002059	621.843	0.137783	0.113449	0.569489	Rab34	n.s.
ENSMUSG00000002064	403.21	0.230468	0.038516	0.367057	Sdf2	n.s.
ENSMUSG00000002068	1529.1	0.201113	0.0006843	0.0371434	Ccne1	UP
ENSMUSG00000002102	2817.13	-0.0302176	0.551656	0.902034	Psmc3	n.s.
ENSMUSG00000002103	538.933	0.0895083	0.318238	0.79771	Acp2	n.s.
ENSMUSG00000002105	88.2005	0.170589	0.430378	0.859289	Slc39a13	n.s.
ENSMUSG00000002107	1216.19	-0.479807	4.19154e-07	0.000166499	Celf2	DOWN
ENSMUSG00000002109	87.2062	0.160458	0.426918	0.85793	Ddb2	n.s.
ENSMUSG00000002129	3405.84	0.0166236	0.723921	0.952505	Sf3a1	n.s.
ENSMUSG00000002147	154.457	0.018815	0.915751	0.986796	Stat6	n.s.
ENSMUSG00000002190	64.0297	0.139241	0.553258	1	Clgn	n.s.
ENSMUSG00000002205	369.829	0.10684	0.283791	0.781193	Vrk3	n.s.
ENSMUSG00000002210	169.81	0.300535	0.047666	0.404163	Smg9	n.s.
ENSMUSG00000002221	1408.88	-0.00873204	0.899347	0.983892	Paxip1	n.s.
ENSMUSG00000002222	1290.07	-0.0772337	0.316249	0.79598	Rmnd5a	n.s.
ENSMUSG00000002227	201.744	0.328005	0.02709	0.310275	Mov10	n.s.
ENSMUSG00000002228	10.5133	0.502346	0.413261	1	Ppm1j	n.s.
ENSMUSG00000002233	163.862	0.150082	0.325208	0.801912	Rhoc	n.s.
ENSMUSG00000002250	224.912	0.053183	0.776467	0.966602	Ppard	n.s.
ENSMUSG00000002257	111.627	-0.298728	0.110623	0.56568	Def6	n.s.
ENSMUSG00000002279	239.082	0.0208713	0.869521	0.980693	Lmf1	n.s.
ENSMUSG00000002280	288.444	0.106771	0.341048	0.813998	Narfl	n.s.
ENSMUSG00000002289	63.7424	-0.0208255	0.930317	1	Angptl4	n.s.
ENSMUSG00000002297	1879.2	0.0314917	0.575995	0.911557	Dbf4	n.s.
ENSMUSG00000002307	987.433	0.124756	0.0865674	0.52537	Daxx	n.s.
ENSMUSG00000002319	1006.56	0.0532514	0.458821	0.864892	Ipo4	n.s.
ENSMUSG00000002320	546.999	0.116957	0.216937	0.718696	Tm9sf1	n.s.
ENSMUSG00000002324	50.6461	-0.186918	0.491382	1	Rec8	n.s.
ENSMUSG00000002325	60.5772	-0.0597144	0.82944	1	Irf9	n.s.
ENSMUSG00000002326	253.492	-0.0271576	0.823741	0.976621	Gmpr2	n.s.
ENSMUSG00000002342	398.375	-0.0306813	0.755968	0.960815	Tmem161a	n.s.
ENSMUSG00000002343	348.07	-0.0175363	0.870496	0.980693	Armc6	n.s.
ENSMUSG00000002345	260.872	0.167852	0.167914	0.653152	Borcs8	n.s.
ENSMUSG00000002346	79.2261	-0.103419	0.660607	1	Slc25a42	n.s.
ENSMUSG00000002365	378.051	-0.058169	0.571776	0.910221	Snx9	n.s.
ENSMUSG00000002372	1715.25	0.0931329	0.113723	0.569489	Ranbp3	n.s.
ENSMUSG00000002379	857.346	0.10002	0.205542	0.702032	Ndufa11	n.s.
ENSMUSG00000002393	1218.49	-0.0642123	0.326751	0.802297	Nr2f6	n.s.
ENSMUSG00000002395	552.241	0.168497	0.0671766	0.468521	Use1	n.s.
ENSMUSG00000002396	126.648	-0.0804643	0.65057	0.931878	Ocel1	n.s.
ENSMUSG00000002413	1327.31	-0.0325698	0.619894	0.926366	Braf	n.s.
ENSMUSG00000002416	412.111	0.201198	0.0418044	0.380947	Ndufb2	n.s.
ENSMUSG00000002428	687.724	-0.0290767	0.767937	0.964202	Hltf	n.s.
ENSMUSG00000002455	1256.46	0.0146701	0.838433	0.979189	Prpf6	n.s.
ENSMUSG00000002458	569.165	0.131145	0.182574	0.67453	Rgs19	n.s.
ENSMUSG00000002459	36.5892	-0.303232	0.333299	1	Rgs20	n.s.
ENSMUSG00000002475	13.3091	-0.0377711	0.945526	1	Abhd3	n.s.
ENSMUSG00000002477	1901.01	0.0583872	0.422335	0.856798	Snrpd1	n.s.
ENSMUSG00000002486	266.249	0.0263616	0.8322	0.978097	Tchp	n.s.
ENSMUSG00000002489	539.809	0.0401563	0.736361	0.956236	Tiam1	n.s.
ENSMUSG00000002496	1256.81	-0.0832526	0.216605	0.718696	Tsc2	n.s.
ENSMUSG00000002504	136.462	-0.0751544	0.642959	0.930508	Slc9a3r2	n.s.
ENSMUSG00000002524	3319.24	-0.0207505	0.655601	0.93311	Puf60	n.s.
ENSMUSG00000002546	295.328	0.113264	0.373931	0.828176	Golga2	n.s.
ENSMUSG00000002550	398.556	-0.0501011	0.672169	0.938466	Uck1	n.s.
ENSMUSG00000002578	90.1619	0.309459	0.144591	0.623375	Ikzf4	n.s.
ENSMUSG00000002580	375.222	0.0314886	0.763651	0.963659	Mien1	n.s.
ENSMUSG00000002602	151.911	-0.385372	0.0334041	0.340628	Axl	n.s.
ENSMUSG00000002608	505.143	0.0141251	0.879293	0.980693	Ccdc97	n.s.
ENSMUSG00000002625	722.728	0.209732	0.00804415	0.158214	Akap8l	n.s.
ENSMUSG00000002633	17.1202	-0.250575	0.638826	1	Shh	n.s.
ENSMUSG00000002635	351.623	0.141702	0.206141	0.702536	Pdcd2l	n.s.
ENSMUSG00000002658	695.006	0.0894508	0.284726	0.781282	Gtf2f1	n.s.
ENSMUSG00000002660	689.912	0.0963729	0.231184	0.732847	Clpp	n.s.
ENSMUSG00000002661	107.83	0.0987073	0.645009	0.930508	Alkbh7	n.s.
ENSMUSG00000002668	17.2431	0.696286	0.155042	1	Dennd1c	n.s.
ENSMUSG00000002679	566.624	-0.0584575	0.526066	0.893865	Med6	n.s.
ENSMUSG00000002688	198.717	-0.182683	0.201977	0.697108	Prkd1	n.s.
ENSMUSG00000002718	4897.29	-0.0664958	0.187457	0.67834	Cse1l	n.s.
ENSMUSG00000002728	1070.32	0.0900177	0.220668	0.721258	Naa20	n.s.
ENSMUSG00000002731	823.74	-0.037904	0.64537	0.930508	Prkra	n.s.
ENSMUSG00000002732	19.385	-0.319218	0.500987	1	Fkbp7	n.s.
ENSMUSG00000002733	345.672	-0.0125225	0.912999	0.98678	Plekha3	n.s.
ENSMUSG00000002741	1102.9	0.0546861	0.405769	0.844976	Ykt6	n.s.
ENSMUSG00000002748	2392.5	-0.0721921	0.229595	0.731269	Baz1b	n.s.
ENSMUSG00000002767	796.114	0.160691	0.0464551	0.399972	Mrpl2	n.s.
ENSMUSG00000002768	676.502	0.216042	0.0157614	0.236259	Mea1	n.s.
ENSMUSG00000002771	28.7162	-0.470717	0.227016	1	Grin2d	n.s.
ENSMUSG00000002778	599.127	0.124206	0.13294	0.601006	Kdelr1	n.s.
ENSMUSG00000002781	98.1724	-0.195423	0.313655	0.79493	Tmem143	n.s.
ENSMUSG00000002799	259.575	0.0127484	0.921657	0.986796	Jag2	n.s.
ENSMUSG00000002803	233.715	0.169614	0.199482	0.694271	Btbd6	n.s.
ENSMUSG00000002808	365.853	0.0195425	0.85861	0.979941	Epdr1	n.s.
ENSMUSG00000002812	1080.42	0.00649206	0.937115	0.987754	Flii	n.s.
ENSMUSG00000002814	525.729	-0.038522	0.676004	0.938757	Top3a	n.s.
ENSMUSG00000002820	284.703	0.0798265	0.538165	0.897765	Atg4d	n.s.
ENSMUSG00000002825	405.563	0.185043	0.0577081	0.439978	Qtrt1	n.s.
ENSMUSG00000002833	1537.42	0.0909043	0.142796	0.620844	Hdgfl2	n.s.
ENSMUSG00000002835	1825.26	0.00130273	0.981881	0.995268	Chaf1a	n.s.
ENSMUSG00000002844	976.415	-0.213091	0.0289804	0.322106	Adprh	n.s.
ENSMUSG00000002845	707.256	0.229848	0.00303072	0.0894779	Tmem39a	n.s.
ENSMUSG00000002846	335.418	-0.0455389	0.675355	0.938534	Timmdc1	n.s.
ENSMUSG00000002870	3998.11	0.0671487	0.196788	0.690653	Mcm2	n.s.
ENSMUSG00000002871	159.039	0.00751057	0.960031	0.991532	Tpra1	n.s.
ENSMUSG00000002881	234.148	-0.172921	0.195281	0.688406	Nab1	n.s.
ENSMUSG00000002885	18.7796	0.224403	0.61997	1	Adgre5	n.s.
ENSMUSG00000002897	284.518	-0.0946057	0.477892	0.873155	Il17ra	n.s.
ENSMUSG00000002900	1679.59	0.0806272	0.21179	0.711733	Lamb1	n.s.
ENSMUSG00000002908	53.0802	0.219196	0.464036	1	Kcnn1	n.s.
ENSMUSG00000002910	84.9827	0.0387059	0.853516	0.979867	Arrdc2	n.s.
ENSMUSG00000002930	16.402	-0.522926	0.28846	1	Ppp1r17	n.s.
ENSMUSG00000002944	9.90002	0.174618	0.798552	1	Cd36	n.s.
ENSMUSG00000002948	607.659	0.00190744	0.983227	0.995268	Map2k7	n.s.
ENSMUSG00000002949	737.294	0.102879	0.202741	0.697866	Timm44	n.s.
ENSMUSG00000002957	1852.31	-0.0350224	0.561481	0.905927	Ap2a2	n.s.
ENSMUSG00000002963	223.3	-0.0474046	0.710523	0.948268	Pnkp	n.s.
ENSMUSG00000002968	2005.43	-0.0217988	0.70194	0.946347	Med25	n.s.
ENSMUSG00000002980	345.838	-0.0164708	0.899402	0.983892	Bcam	n.s.
ENSMUSG00000002981	1667.7	0.0542004	0.347488	0.81548	Clptm1	n.s.
ENSMUSG00000002983	94.6589	0.321256	0.147155	0.627922	Relb	n.s.
ENSMUSG00000002984	2317.82	0.105194	0.0556416	0.434154	Tomm40	n.s.
ENSMUSG00000002985	1228.07	0.0924528	0.223395	0.723828	Apoe	n.s.
ENSMUSG00000002996	965.612	-0.0107158	0.887123	0.981771	Hbp1	n.s.
ENSMUSG00000002997	576.73	-0.00891892	0.924263	0.987109	Prkar2b	n.s.
ENSMUSG00000003031	334.168	0.0261948	0.826912	0.976897	Cdkn1b	n.s.
ENSMUSG00000003032	41.3526	-0.385836	0.211922	1	Klf4	n.s.
ENSMUSG00000003033	1437.51	-0.0604139	0.347023	0.81548	Ap1m1	n.s.
ENSMUSG00000003037	1682.16	0.04467	0.444536	0.86191	Rab8a	n.s.
ENSMUSG00000003038	4817.77	-0.00946052	0.831503	0.978097	Hmgn2	n.s.
ENSMUSG00000003039	1774.07	0.00181581	0.975097	0.993664	Fam32a	n.s.
ENSMUSG00000003051	95.1763	0.0755361	0.708517	0.94786	Elf3	n.s.
ENSMUSG00000003062	747.413	0.0243467	0.760862	0.962671	Stard3nl	n.s.
ENSMUSG00000003068	851.329	0.0663739	0.409546	0.846197	Stk11	n.s.
ENSMUSG00000003070	239.513	-0.11846	0.43643	0.860547	Efna2	n.s.
ENSMUSG00000003072	1778.25	0.0679149	0.267147	0.772639	Atp5d	n.s.
ENSMUSG00000003099	1556.2	0.092552	0.108465	0.56568	Ppp5c	n.s.
ENSMUSG00000003119	2195.79	-0.00897406	0.886742	0.981771	Cdk12	n.s.
ENSMUSG00000003123	49.7526	-0.0205574	0.939092	1	Lipe	n.s.
ENSMUSG00000003131	2819.99	-0.143183	0.0168913	0.246844	Pafah1b2	n.s.
ENSMUSG00000003134	183.851	-0.216718	0.147031	0.627922	Tbc1d8	n.s.
ENSMUSG00000003135	830.569	0.0609891	0.445145	0.86191	Cnot11	n.s.
ENSMUSG00000003153	8681.69	0.0274639	0.524156	0.893645	Slc2a3	n.s.
ENSMUSG00000003154	146.425	0.0652172	0.702	0.946347	Foxj2	n.s.
ENSMUSG00000003161	449.832	-0.0571191	0.625538	0.926472	Sri	n.s.
ENSMUSG00000003166	1584.59	0.0278585	0.648235	0.931878	Dgcr2	n.s.
ENSMUSG00000003184	194.904	0.127085	0.352829	0.816891	Irf3	n.s.
ENSMUSG00000003190	208.419	-0.0519946	0.696564	0.945363	Bcl2l12	n.s.
ENSMUSG00000003199	974.18	0.0605631	0.394135	0.837429	Mpnd	n.s.
ENSMUSG00000003200	1153.78	0.0976265	0.132502	0.601006	Sh3gl1	n.s.
ENSMUSG00000003208	246.923	0.110211	0.387328	0.834102	Yju2	n.s.
ENSMUSG00000003226	3615.16	0.00980519	0.875063	0.980693	Ranbp2	n.s.
ENSMUSG00000003228	155.496	-0.234678	0.170527	0.656433	Grk5	n.s.
ENSMUSG00000003233	957.986	-0.0771408	0.305789	0.791255	Dvl3	n.s.
ENSMUSG00000003234	617.012	0.066771	0.419895	0.855254	Abcf3	n.s.
ENSMUSG00000003235	1910.4	0.0302168	0.570353	0.910221	Eif2b5	n.s.
ENSMUSG00000003269	825.971	0.0760913	0.313316	0.79493	Cyth2	n.s.
ENSMUSG00000003279	52.1792	-0.0249402	0.928483	1	Dlgap1	n.s.
ENSMUSG00000003282	161.994	0.0331665	0.859089	0.98003	Plag1	n.s.
ENSMUSG00000003299	752.884	0.074381	0.335983	0.811093	Mrpl4	n.s.
ENSMUSG00000003308	427.518	-0.0395882	0.701499	0.946347	Keap1	n.s.
ENSMUSG00000003309	159.676	0.448719	0.016705	0.245352	Ap1m2	n.s.
ENSMUSG00000003316	2143.55	0.0624332	0.346709	0.81548	Glg1	n.s.
ENSMUSG00000003341	25.0288	0.195237	0.642139	1	Atp8b3	n.s.
ENSMUSG00000003344	922.951	0.0948914	0.219104	0.719916	Btbd2	n.s.
ENSMUSG00000003345	2150.21	-0.0145668	0.825091	0.976852	Csnk1g2	n.s.
ENSMUSG00000003346	798.973	0.118276	0.138267	0.610275	Abhd17a	n.s.
ENSMUSG00000003348	470.642	-0.0978079	0.332389	0.807997	Mob3a	n.s.
ENSMUSG00000003352	308.722	0.0144273	0.900016	0.98414	Cacnb3	n.s.
ENSMUSG00000003354	11.7085	-0.817995	0.141825	1	Ccdc65	n.s.
ENSMUSG00000003355	191.713	0.630548	7.54378e-06	0.00137344	Fkbp11	UP
ENSMUSG00000003360	696.579	-0.0562974	0.817833	0.974866	Ddx23	n.s.
ENSMUSG00000003363	412.811	0.117611	0.225835	0.72657	Pld3	n.s.
ENSMUSG00000003378	534.481	0.110315	0.346783	0.81548	Grik5	n.s.
ENSMUSG00000003380	312.989	0.190908	0.133576	0.601006	Rabac1	n.s.
ENSMUSG00000003382	328.041	0.0201417	0.857915	0.979867	Etv3	n.s.
ENSMUSG00000003402	1330.7	0.0599344	0.362277	0.822479	Prkcsh	n.s.
ENSMUSG00000003410	294.343	0.106131	0.430754	0.859289	Elavl3	n.s.
ENSMUSG00000003411	52.7374	0.0162209	0.953557	1	Rab3b	n.s.
ENSMUSG00000003418	16.061	-0.465611	0.412261	1	St8sia6	n.s.
ENSMUSG00000003421	554.96	0.193744	0.0239189	0.29432	Nosip	n.s.
ENSMUSG00000003423	517.608	0.00902424	0.920849	0.986796	Pih1d1	n.s.
ENSMUSG00000003429	9181.54	0.138449	0.00159188	0.063234	Rps11	n.s.
ENSMUSG00000003435	2387.49	0.0653536	0.227038	0.727838	Supt5	n.s.
ENSMUSG00000003437	912.769	-0.0667898	0.347067	0.81548	Paf1	n.s.
ENSMUSG00000003438	1193.7	0.112971	0.127361	0.596774	Timm50	n.s.
ENSMUSG00000003444	545.245	0.198284	0.0255362	0.303207	Med29	n.s.
ENSMUSG00000003458	884.357	0.0833751	0.284426	0.781193	Ncstn	n.s.
ENSMUSG00000003464	706.358	0.00381425	0.967125	0.993222	Pex19	n.s.
ENSMUSG00000003469	46.1178	0.230975	0.499378	1	Phyhip	n.s.
ENSMUSG00000003476	27.3896	-0.558901	0.127736	1	Crhr2	n.s.
ENSMUSG00000003500	539.511	0.268569	0.00222607	0.0745351	Impdh1	n.s.
ENSMUSG00000003518	376.811	-0.0738151	0.509373	0.887502	Dusp3	n.s.
ENSMUSG00000003526	252.915	-0.0384657	0.748083	0.959019	Prodh	n.s.
ENSMUSG00000003527	485.986	-0.00855418	0.925337	0.987109	Ess2	n.s.
ENSMUSG00000003528	1098.27	0.155448	0.0468184	0.401859	Slc25a1	n.s.
ENSMUSG00000003531	674.979	0.10415	0.222821	0.72334	Dgcr6	n.s.
ENSMUSG00000003534	1273.35	-0.0176612	0.792565	0.972371	Ddr1	n.s.
ENSMUSG00000003541	28.2521	0.181071	0.627739	1	Ier3	n.s.
ENSMUSG00000003546	158.448	-0.138884	0.370061	0.825626	Klc4	n.s.
ENSMUSG00000003549	316.86	0.0487611	0.65292	0.93311	Ercc1	n.s.
ENSMUSG00000003559	62.7878	0.128039	0.661853	1	As3mt	n.s.
ENSMUSG00000003573	462.692	-0.218772	0.0560379	0.435689	Homer3	n.s.
ENSMUSG00000003575	378.087	-0.0842813	0.422688	0.856906	Crtc1	n.s.
ENSMUSG00000003604	286.226	0.046622	0.68715	0.940857	Aven	n.s.
ENSMUSG00000003617	25.8258	-1.17063	0.00289932	1	Cp	n.s.
ENSMUSG00000003623	499.352	-0.137238	0.187974	0.679363	Crot	n.s.
ENSMUSG00000003644	854.044	0.200299	0.00627807	0.140697	Rps6ka1	n.s.
ENSMUSG00000003657	162.735	-0.307916	0.0916615	0.538326	Calb2	n.s.
ENSMUSG00000003660	3992.48	-0.0310954	0.498475	0.883905	Snrnp200	n.s.
ENSMUSG00000003662	405.299	0.122864	0.218487	0.719428	Ciao1	n.s.
ENSMUSG00000003680	419.67	-0.114345	0.284849	0.781282	Taf6l	n.s.
ENSMUSG00000003721	255.637	0.0154968	0.898818	0.983892	Insig2	n.s.
ENSMUSG00000003731	975.432	0.127036	0.0811595	0.505887	Kpna6	n.s.
ENSMUSG00000003752	173.488	0.0362746	0.808599	0.973157	Itpkc	n.s.
ENSMUSG00000003762	172.806	-0.0509361	0.749279	0.959404	Coq8b	n.s.
ENSMUSG00000003778	1989.26	-0.00681886	0.905383	0.985185	Brd8	n.s.
ENSMUSG00000003779	2388.26	-0.0490617	0.390691	0.835495	Kif20a	n.s.
ENSMUSG00000003808	1017.27	0.100135	0.17593	0.664584	Farsa	n.s.
ENSMUSG00000003809	266.74	-0.074256	0.522485	0.893622	Gcdh	n.s.
ENSMUSG00000003810	712.818	-0.007231	0.928078	0.987109	Mast2	n.s.
ENSMUSG00000003814	5046.14	0.0843114	0.0577906	0.439978	Calr	n.s.
ENSMUSG00000003824	239.319	0.23277	0.0707796	0.478924	Syce2	n.s.
ENSMUSG00000003847	958.599	-0.122707	0.10759	0.56568	Nfat5	n.s.
ENSMUSG00000003848	1097.77	0.0766326	0.245393	0.748211	Nob1	n.s.
ENSMUSG00000003849	179.941	0.387245	0.0136644	0.21677	Nqo1	n.s.
ENSMUSG00000003868	2057.69	0.10274	0.0813049	0.506071	Ruvbl2	n.s.
ENSMUSG00000003873	2371.5	0.102619	0.0844687	0.517289	Bax	n.s.
ENSMUSG00000003923	1412.92	0.0475972	0.423595	0.857492	Tfam	n.s.
ENSMUSG00000003934	387.451	-0.293817	0.00867411	0.16215	Efnb3	n.s.
ENSMUSG00000003948	333.492	-0.164184	0.16232	0.645073	Mmd	n.s.
ENSMUSG00000003949	40.7232	-0.60624	0.0459075	1	Hlf	n.s.
ENSMUSG00000003955	690.208	0.127427	0.131694	0.601006	Fam162a	n.s.
ENSMUSG00000003970	9119.64	0.129822	0.0113459	0.191291	Rpl8	n.s.
ENSMUSG00000003992	464.1	-0.296996	0.00469268	0.119561	Ssbp2	n.s.
ENSMUSG00000004018	345.386	0.160614	0.129089	0.600375	Fancl	n.s.
ENSMUSG00000004031	60.1942	-0.0556523	0.832106	1	Brinp2	n.s.
ENSMUSG00000004040	356.636	-0.0433845	0.721392	0.951794	Stat3	n.s.
ENSMUSG00000004044	244.745	-0.244274	0.060938	0.452179	Cavin1	n.s.
ENSMUSG00000004056	732.163	-0.181282	0.0252228	0.301879	Akt2	n.s.
ENSMUSG00000004069	802.586	0.121808	0.110982	0.56568	Dnaja3	n.s.
ENSMUSG00000004070	626.881	0.0150157	0.854979	0.979867	Hmox2	n.s.
ENSMUSG00000004071	1262.96	-0.0399793	0.536038	0.897402	Cdip1	n.s.
ENSMUSG00000004085	879.401	-0.115906	0.137138	0.609586	Map3k20	n.s.
ENSMUSG00000004096	1145.47	9.33605e-05	0.998955	0.999703	Cwc15	n.s.
ENSMUSG00000004098	19.7806	0.0949997	0.828861	1	Col5a3	n.s.
ENSMUSG00000004100	1316.71	0.0617025	0.339828	0.812741	Ppan	n.s.
ENSMUSG00000004105	136.275	-0.19145	0.302705	0.791255	Angptl2	n.s.
ENSMUSG00000004110	40.6399	-0.845994	0.0293335	1	Cacna1e	n.s.
ENSMUSG00000004113	251.502	0.146889	0.282878	0.780572	Cacna1b	n.s.
ENSMUSG00000004127	475.56	-0.0953039	0.30664	0.791255	Trmt10a	n.s.
ENSMUSG00000004151	333.681	0.226242	0.0666086	0.467946	Etv1	n.s.
ENSMUSG00000004207	2032.97	0.01256	0.826611	0.976897	Psap	n.s.
ENSMUSG00000004221	381.684	0.0800043	0.484802	0.876799	Ikbkg	n.s.
ENSMUSG00000004231	198.035	-0.0973249	0.594998	0.920054	Pax2	n.s.
ENSMUSG00000004233	169.144	-0.108294	0.483608	0.876036	Wars2	n.s.
ENSMUSG00000004263	537.524	0.00928544	0.937746	0.987973	Atn1	n.s.
ENSMUSG00000004264	3847.3	0.0732986	0.117204	0.576807	Phb2	n.s.
ENSMUSG00000004266	243.115	0.195224	0.118616	0.580397	Ptpn6	n.s.
ENSMUSG00000004268	1498.57	0.0238952	0.696894	0.945363	Emg1	n.s.
ENSMUSG00000004270	759.455	0.212049	0.00781662	0.156673	Lpcat3	n.s.
ENSMUSG00000004285	834.915	0.177832	0.0138101	0.217608	Atp6v1f	n.s.
ENSMUSG00000004317	736.227	-0.0254111	0.762781	0.963441	Clcn5	n.s.
ENSMUSG00000004319	1276.78	-0.0938741	0.145003	0.623998	Clcn3	n.s.
ENSMUSG00000004356	2371.81	-0.0194137	0.721586	0.951794	Utp20	n.s.
ENSMUSG00000004359	12.1262	-0.280396	0.648553	1	Spic	n.s.
ENSMUSG00000004364	1249.9	-0.0424654	0.613919	0.923732	Cul3	n.s.
ENSMUSG00000004366	22.4482	-0.440484	0.404763	1	Sst	n.s.
ENSMUSG00000004393	1785.1	-0.00469461	0.935326	0.987622	Ddx56	n.s.
ENSMUSG00000004394	890.992	-0.0432957	0.557009	0.904222	Tmed4	n.s.
ENSMUSG00000004446	445.753	0.0822703	0.451343	0.863707	Bid	n.s.
ENSMUSG00000004451	887.092	0.0734032	0.306874	0.791255	Ralb	n.s.
ENSMUSG00000004455	4978.31	0.0669077	0.262308	0.766147	Ppp1cc	n.s.
ENSMUSG00000004460	1372.97	0.128853	0.0375946	0.361998	Dnajb11	n.s.
ENSMUSG00000004462	404.688	-0.0243677	0.804926	0.972932	Tbccd1	n.s.
ENSMUSG00000004473	30.2187	-0.33903	0.32485	1	Clec11a	n.s.
ENSMUSG00000004508	112.392	-0.26235	0.204861	0.701255	Gab2	n.s.
ENSMUSG00000004530	3096.88	-0.00170599	0.97374	0.993664	Coro1c	n.s.
ENSMUSG00000004535	2247.78	-0.00389116	0.94121	0.988146	Tax1bp1	n.s.
ENSMUSG00000004558	71.3869	0.286093	0.26971	1	Ndrg2	n.s.
ENSMUSG00000004561	318.153	-0.0332409	0.766955	0.964202	Mettl17	n.s.
ENSMUSG00000004562	465.51	-0.180315	0.105766	0.564162	Arhgef40	n.s.
ENSMUSG00000004565	871.876	-0.0756046	0.326001	0.801912	Pnpla6	n.s.
ENSMUSG00000004567	520.959	0.0402718	0.650075	0.931878	Mcoln1	n.s.
ENSMUSG00000004568	690.746	0.0275713	0.743372	0.957967	Arhgef18	n.s.
ENSMUSG00000004591	1853	0.00697156	0.91757	0.986796	Pkn2	n.s.
ENSMUSG00000004610	668.579	0.139735	0.110828	0.56568	Etfb	n.s.
ENSMUSG00000004631	503.133	-0.127282	0.21661	0.718696	Sgce	n.s.
ENSMUSG00000004633	87.6934	0.0550514	0.787431	0.970161	Chn2	n.s.
ENSMUSG00000004642	3420.56	0.0280532	0.561094	0.905833	Slbp	n.s.
ENSMUSG00000004661	1031.93	0.0727489	0.346908	0.81548	Arid3b	n.s.
ENSMUSG00000004665	994.082	-0.137739	0.058425	0.441003	Cnn2	n.s.
ENSMUSG00000004667	1459.61	0.0661119	0.292534	0.785753	Polr2e	n.s.
ENSMUSG00000004677	1306.31	0.00966682	0.886212	0.981771	Myo9b	n.s.
ENSMUSG00000004698	131.431	-0.0749031	0.714006	0.948577	Hdac9	n.s.
ENSMUSG00000004748	197.859	0.143217	0.345037	0.815421	Mtfp1	n.s.
ENSMUSG00000004768	651.143	0.0278114	0.735291	0.956236	Rab23	n.s.
ENSMUSG00000004771	1279.12	0.0139481	0.843657	0.979189	Rab11a	n.s.
ENSMUSG00000004788	588.318	0.077983	0.381359	0.831118	Eif2b2	n.s.
ENSMUSG00000004789	1118.26	0.0249885	0.723352	0.952485	Dlst	n.s.
ENSMUSG00000004798	351.124	-0.155404	0.154275	0.636915	Ulk2	n.s.
ENSMUSG00000004815	179.148	-0.132739	0.377936	0.830971	Dgkq	n.s.
ENSMUSG00000004843	675.267	-0.00304038	0.973427	0.993664	Chmp2b	n.s.
ENSMUSG00000004846	519.045	0.0374867	0.687018	0.940857	Plod3	n.s.
ENSMUSG00000004849	567.248	-0.117319	0.209387	0.707866	Ap1s1	n.s.
ENSMUSG00000004865	3823.29	0.0253922	0.584906	0.914623	Srpk1	n.s.
ENSMUSG00000004872	19.164	-0.461757	0.28182	1	Pax3	n.s.
ENSMUSG00000004880	3558.36	0.0191233	0.770681	0.964462	Lbr	n.s.
ENSMUSG00000004885	1684.13	-0.0411242	0.522976	0.893622	Crabp2	n.s.
ENSMUSG00000004891	1244.14	-0.219206	0.0116301	0.193592	Nes	n.s.
ENSMUSG00000004892	13.5737	0.124297	0.829885	1	Bcan	n.s.
ENSMUSG00000004895	700.452	-0.0380311	0.670358	0.938222	Prcc	n.s.
ENSMUSG00000004896	226.642	-0.157805	0.218758	0.719505	Rrnad1	n.s.
ENSMUSG00000004897	4916.87	-0.0198477	0.693088	0.944029	Hdgf	n.s.
ENSMUSG00000004902	21.3473	-0.00274092	0.99561	1	Slc25a18	n.s.
ENSMUSG00000004929	1415.09	0.0917879	0.144433	0.62313	Thop1	n.s.
ENSMUSG00000004931	322.532	0.0079782	0.944589	0.988288	Apba3	n.s.
ENSMUSG00000004934	582.204	0.0161126	0.857061	0.979867	Pias4	n.s.
ENSMUSG00000004936	1123.29	0.123015	0.0797345	0.501656	Map2k1	n.s.
ENSMUSG00000004937	1609.16	-0.00912725	0.877382	0.980693	Sgta	n.s.
ENSMUSG00000004945	788.322	0.12202	0.119807	0.582362	Tmem242	n.s.
ENSMUSG00000004947	607.179	0.00272738	0.975108	0.993664	Dtx2	n.s.
ENSMUSG00000004951	229.838	0.041134	0.804912	0.972932	Hspb1	n.s.
ENSMUSG00000004952	36.2021	0.0248163	0.946818	1	Rasa4	n.s.
ENSMUSG00000004961	40.8707	0.127317	0.680709	1	Syt5	n.s.
ENSMUSG00000004980	21347.9	-0.0383911	0.433988	0.860547	Hnrnpa2b1	n.s.
ENSMUSG00000004994	83.0392	-0.195606	0.350854	0.816702	Ccdc130	n.s.
ENSMUSG00000004996	233.01	0.107124	0.420775	0.855891	Mri1	n.s.
ENSMUSG00000005034	1392.54	-0.0702837	0.342575	0.814303	Prkacb	n.s.
ENSMUSG00000005043	96.1175	-0.0732713	0.730812	0.953881	Sgsh	n.s.
ENSMUSG00000005045	33.7192	0.21731	0.593167	1	Chd5	n.s.
ENSMUSG00000005057	199.556	0.00298051	0.984716	0.995268	Sh2b2	n.s.
ENSMUSG00000005069	436.654	0.0141879	0.889805	0.981922	Pex5	n.s.
ENSMUSG00000005078	356.312	0.125109	0.26698	0.772639	Jkamp	n.s.
ENSMUSG00000005087	91.0141	-0.00359739	0.986635	0.995268	Cd44	n.s.
ENSMUSG00000005089	129.103	-0.0264066	0.895011	0.983087	Slc1a2	n.s.
ENSMUSG00000005103	2037.23	-0.0234262	0.698926	0.945906	Wdr1	n.s.
ENSMUSG00000005124	15.6984	-0.176357	0.722938	1	Ccn4	n.s.
ENSMUSG00000005125	100.121	-0.177751	0.411517	0.846197	Ndrg1	n.s.
ENSMUSG00000005142	413.013	-0.0651885	0.501585	0.885046	Man2b1	n.s.
ENSMUSG00000005148	167.924	-0.0826391	0.60515	0.922774	Klf5	n.s.
ENSMUSG00000005150	216.102	0.0727936	0.5855	0.914674	Wdr83	n.s.
ENSMUSG00000005161	3790.5	-0.0328333	0.535097	0.89703	Prdx2	n.s.
ENSMUSG00000005198	4153.58	-0.0081922	0.876129	0.980693	Polr2a	n.s.
ENSMUSG00000005204	1836.9	0.0729093	0.21643	0.718696	Senp3	n.s.
ENSMUSG00000005225	1149.76	-0.117343	0.115453	0.572615	Plekha8	n.s.
ENSMUSG00000005233	1118.55	-0.0116684	0.866258	0.980693	Spc25	n.s.
ENSMUSG00000005237	20.3859	-0.812008	0.144033	1	Dnah2	n.s.
ENSMUSG00000005251	314.288	0.0915363	0.440532	0.861004	Ripk4	n.s.
ENSMUSG00000005262	733.681	-0.0175433	0.827548	0.977087	Ufd1	n.s.
ENSMUSG00000005268	16.3075	-0.0801871	0.870388	1	Prlr	n.s.
ENSMUSG00000005299	1212.96	0.0510109	0.418669	0.853253	Letm1	n.s.
ENSMUSG00000005312	3158.56	0.0138642	0.80945	0.973571	Ubqln1	n.s.
ENSMUSG00000005338	164.277	-0.00353408	0.985389	0.995268	Cadm3	n.s.
ENSMUSG00000005354	1073.08	0.0565392	0.436649	0.860547	Txn2	n.s.
ENSMUSG00000005357	20.4416	0.292478	0.512172	1	Slc1a6	n.s.
ENSMUSG00000005360	435.402	0.062347	0.637993	0.929877	Slc1a3	n.s.
ENSMUSG00000005362	585.516	0.0990616	0.262963	0.767546	Crbn	n.s.
ENSMUSG00000005370	4269.36	0.0920617	0.0504416	0.414333	Msh6	n.s.
ENSMUSG00000005371	667.273	-0.065047	0.494378	0.882508	Fbxo11	n.s.
ENSMUSG00000005373	25.0768	-0.205561	0.603216	1	Mlxipl	n.s.
ENSMUSG00000005374	429.591	0.0604403	0.548253	0.901443	Tbl2	n.s.
ENSMUSG00000005378	850.59	0.109196	0.164972	0.647901	Bud23	n.s.
ENSMUSG00000005397	339.316	-0.255715	0.0280275	0.314305	Nid1	n.s.
ENSMUSG00000005410	3818.97	0.0279285	0.568567	0.909933	Mcm5	n.s.
ENSMUSG00000005413	394.094	0.150446	0.159085	0.643345	Hmox1	n.s.
ENSMUSG00000005417	2369.61	-0.0937371	0.224144	0.724137	Mprip	n.s.
ENSMUSG00000005442	1005.82	-0.0407562	0.637914	0.929877	Cic	n.s.
ENSMUSG00000005447	518.298	0.000659278	0.993934	0.997244	Pafah1b3	n.s.
ENSMUSG00000005469	1389.97	-0.0611991	0.301516	0.791255	Prkaca	n.s.
ENSMUSG00000005470	784.245	0.0265781	0.746917	0.959019	Asf1b	n.s.
ENSMUSG00000005481	2767.39	0.0450124	0.369398	0.825474	Ddx39	n.s.
ENSMUSG00000005483	894.478	0.0450816	0.549209	0.901443	Dnajb1	n.s.
ENSMUSG00000005501	332.9	-0.277315	0.0262984	0.306194	Usp40	n.s.
ENSMUSG00000005505	686.678	0.0146484	0.870121	0.980693	Kbtbd4	n.s.
ENSMUSG00000005506	4324.11	-0.0154531	0.752519	0.959569	Celf1	n.s.
ENSMUSG00000005510	847.746	0.121196	0.0970262	0.547689	Ndufs3	n.s.
ENSMUSG00000005514	732.039	-0.019696	0.797861	0.972889	Por	n.s.
ENSMUSG00000005533	1584.52	0.0300351	0.656988	0.93311	Igf1r	n.s.
ENSMUSG00000005534	640.607	-0.0805444	0.386164	0.834102	Insr	n.s.
ENSMUSG00000005553	11.4379	-0.51601	0.403745	1	Atp4a	n.s.
ENSMUSG00000005566	8454.32	0.0707622	0.101423	0.554106	Trim28	n.s.
ENSMUSG00000005575	1110.01	-0.0295088	0.682089	0.939308	Ube2m	n.s.
ENSMUSG00000005580	25.6302	0.360995	0.404117	1	Adcy9	n.s.
ENSMUSG00000005583	58.4988	-0.487889	0.11645	1	Mef2c	n.s.
ENSMUSG00000005609	1847.27	0.0404891	0.464981	0.868203	Ctr9	n.s.
ENSMUSG00000005610	20472	0.00955255	0.832008	0.978097	Eif4g2	n.s.
ENSMUSG00000005615	461.031	-0.156298	0.11378	0.569489	Pcyt1a	n.s.
ENSMUSG00000005621	676.059	0.0715656	0.397849	0.8392	Zfp592	n.s.
ENSMUSG00000005625	1965.62	0.0133574	0.810723	0.973603	Psmd4	n.s.
ENSMUSG00000005656	1650.92	-0.0287888	0.624	0.926366	Snx6	n.s.
ENSMUSG00000005667	1189.7	0.313035	1.94069e-06	0.00051393	Mthfd2	UP
ENSMUSG00000005672	178.926	0.155116	0.353945	0.816891	Kit	n.s.
ENSMUSG00000005674	284.377	0.0121059	0.923179	0.98699	Tomm40l	n.s.
ENSMUSG00000005683	2921.81	-0.0170098	0.76217	0.963441	Cs	n.s.
ENSMUSG00000005687	1889.82	-0.00219934	0.969558	0.993664	Bcas2	n.s.
ENSMUSG00000005698	2313.65	-0.00650974	0.903786	0.98511	Ctcf	n.s.
ENSMUSG00000005718	257.868	0.147332	0.281309	0.778966	Tfap4	n.s.
ENSMUSG00000005732	8852.8	0.0974317	0.0290076	0.322106	Ranbp1	n.s.
ENSMUSG00000005774	290.375	0.0322066	0.788919	0.970627	Rfx5	n.s.
ENSMUSG00000005779	1740.99	0.101137	0.0775638	0.495	Psmb4	n.s.
ENSMUSG00000005802	306.775	-0.121551	0.326567	0.802297	Slc30a4	n.s.
ENSMUSG00000005803	23.0809	-0.31664	0.43106	1	Sqor	n.s.
ENSMUSG00000005804	621.089	-0.0210711	0.816301	0.974866	Bloc1s6	n.s.
ENSMUSG00000005813	1156.62	0.0310032	0.647432	0.931649	Metap1	n.s.
ENSMUSG00000005836	21.5383	-0.616756	0.152137	1	Gata6	n.s.
ENSMUSG00000005846	5824.79	0.0266165	0.547731	0.901443	Rsl1d1	n.s.
ENSMUSG00000005871	2348.54	-0.0691453	0.238256	0.742747	Apc	n.s.
ENSMUSG00000005873	628.139	0.121927	0.150604	0.633241	Reep5	n.s.
ENSMUSG00000005881	1047.84	0.157689	0.0245773	0.29748	Ergic3	n.s.
ENSMUSG00000005882	527.387	0.0665907	0.462406	0.868203	Uqcc1	n.s.
ENSMUSG00000005883	10.5769	-0.296436	0.59476	1	Spo11	n.s.
ENSMUSG00000005886	928.619	-0.0729706	0.424132	0.857784	Ncoa2	n.s.
ENSMUSG00000005892	157.231	0.429348	0.0146121	0.22641	Trh	n.s.
ENSMUSG00000005893	625.377	-0.0153849	0.878485	0.980693	Nr2c2	n.s.
ENSMUSG00000005897	237.331	-0.0680888	0.643153	0.930508	Nr2c1	n.s.
ENSMUSG00000005899	1328.06	0.0184394	0.771752	0.964994	Smpd4	n.s.
ENSMUSG00000005907	285.749	0.169721	0.147994	0.628741	Pex1	n.s.
ENSMUSG00000005917	269.913	-0.619034	0.130217	0.601006	Otx1	n.s.
ENSMUSG00000005947	12.2118	-0.293507	0.602468	1	Itgae	n.s.
ENSMUSG00000005949	314.014	-0.061295	0.605681	0.922774	Ctns	n.s.
ENSMUSG00000005951	23.6108	0.175018	0.659153	1	Shpk	n.s.
ENSMUSG00000005958	352.206	0.0316304	0.778002	0.967521	Ephb3	n.s.
ENSMUSG00000005968	44.0783	-0.533005	0.0592961	1	Tuft1	n.s.
ENSMUSG00000005973	1718.15	0.031176	0.579959	0.912118	Rcn1	n.s.
ENSMUSG00000005980	23.8347	-0.440865	0.384982	1	Dnase1	n.s.
ENSMUSG00000005981	1421.77	0.112608	0.0819063	0.508366	Trap1	n.s.
ENSMUSG00000005982	528.034	0.0980669	0.272157	0.773091	Naa60	n.s.
ENSMUSG00000006005	4589.04	0.015511	0.754228	0.960573	Tpr	n.s.
ENSMUSG00000006010	342.198	-0.0473442	0.65812	0.93311	Odr4	n.s.
ENSMUSG00000006019	213.629	-0.11637	0.38891	0.835469	Dhx34	n.s.
ENSMUSG00000006021	141.524	0.133089	0.409062	0.846197	Kptn	n.s.
ENSMUSG00000006024	1479	0.0469764	0.425976	0.85793	Napa	n.s.
ENSMUSG00000006050	733.336	0.0370745	0.638243	0.929877	Sra1	n.s.
ENSMUSG00000006056	10.1825	0.842501	0.168733	1	Calcoco2	n.s.
ENSMUSG00000006057	1932.72	0.162399	0.00361461	0.10157	Atp5g1	n.s.
ENSMUSG00000006058	783.008	0.190622	0.0265235	0.306194	Snf8	n.s.
ENSMUSG00000006095	862.432	0.0605997	0.409356	0.846197	Tbcb	n.s.
ENSMUSG00000006127	183.853	0.177322	0.200812	0.695799	Inpp5k	n.s.
ENSMUSG00000006134	1474.79	-0.113661	0.0821965	0.509324	Crkl	n.s.
ENSMUSG00000006169	2133.25	0.0131763	0.79967	0.972932	Clint1	n.s.
ENSMUSG00000006179	20.9555	0.825159	0.0457978	1	Prss16	n.s.
ENSMUSG00000006191	433.27	-0.0707621	0.452617	0.863716	Cdkal1	n.s.
ENSMUSG00000006205	50.0785	0.350093	0.181988	1	Htra1	n.s.
ENSMUSG00000006215	428.647	-0.0525309	0.586314	0.9148	Zbtb17	n.s.
ENSMUSG00000006219	246.086	0.190504	0.120267	0.582686	Fblim1	n.s.
ENSMUSG00000006235	68.0454	0.305946	0.189991	1	Epor	n.s.
ENSMUSG00000006262	648.565	-0.0942715	0.296786	0.788355	Mob1b	n.s.
ENSMUSG00000006273	2013.01	-0.0137433	0.796595	0.972812	Atp6v1b2	n.s.
ENSMUSG00000006276	1224.66	0.025246	0.732078	0.95436	Eps15l1	n.s.
ENSMUSG00000006281	102.537	0.172434	0.389236	0.835495	Tep1	n.s.
ENSMUSG00000006288	698.424	0.181854	0.0246597	0.298065	Ttc5	n.s.
ENSMUSG00000006289	394.242	0.0735008	0.49787	0.883905	Osgep	n.s.
ENSMUSG00000006299	1773.04	0.0260638	0.654959	0.93311	Aamp	n.s.
ENSMUSG00000006301	209.017	-0.0514414	0.720226	0.951338	Tmbim1	n.s.
ENSMUSG00000006304	2634.63	0.0498184	0.3348	0.809579	Arpc2	n.s.
ENSMUSG00000006311	15.8149	0.0527358	0.923773	1	Etv2	n.s.
ENSMUSG00000006313	12.7661	-0.276233	0.616437	1	Upk1a	n.s.
ENSMUSG00000006315	664.498	0.048307	0.588806	0.916071	Tmem147	n.s.
ENSMUSG00000006333	8065.64	0.109678	0.0356134	0.351667	Rps9	n.s.
ENSMUSG00000006335	176.4	0.208104	0.160558	0.644519	Tfpt	n.s.
ENSMUSG00000006342	14.4206	-0.219627	0.67186	1	Susd2	n.s.
ENSMUSG00000006345	13.9532	0.0797759	0.888541	1	Ggt1	n.s.
ENSMUSG00000006360	112.519	0.517376	0.00845175	0.160915	Crip1	n.s.
ENSMUSG00000006362	50.866	-0.173161	0.540898	1	Cbfa2t3	n.s.
ENSMUSG00000006369	760.185	-0.0201211	0.838375	0.979189	Fbln1	n.s.
ENSMUSG00000006373	2440.28	0.0187951	0.716867	0.950164	Pgrmc1	n.s.
ENSMUSG00000006378	664.9	0.142103	0.0724822	0.484519	Gcat	n.s.
ENSMUSG00000006386	29.9387	0.043986	0.912951	1	Tek	n.s.
ENSMUSG00000006390	323.681	0.191477	0.0847598	0.518327	Elovl1	n.s.
ENSMUSG00000006392	986.662	0.166326	0.0234074	0.292225	Med8	n.s.
ENSMUSG00000006395	49.8106	0.0683433	0.805132	1	Hyi	n.s.
ENSMUSG00000006398	3004.97	0.0305041	0.521416	0.892761	Cdc20	n.s.
ENSMUSG00000006403	47.5928	-0.489928	0.118333	1	Adamts4	n.s.
ENSMUSG00000006411	16.5074	0.268314	0.577982	1	Nectin4	n.s.
ENSMUSG00000006418	1052.25	-0.0714259	0.281005	0.778966	Rnf114	n.s.
ENSMUSG00000006435	252.245	0.0333044	0.79911	0.972932	Neurl1a	n.s.
ENSMUSG00000006442	1978.83	0.13478	0.0186642	0.260138	Srm	n.s.
ENSMUSG00000006445	106.62	0.034853	0.867518	0.980693	Epha2	n.s.
ENSMUSG00000006456	1745.42	-0.041486	0.480223	0.875226	Rbm14	n.s.
ENSMUSG00000006457	107.568	0.0430192	0.816896	0.974866	Actn3	n.s.
ENSMUSG00000006463	92.0224	-0.0395938	0.843921	0.979189	Zdhhc24	n.s.
ENSMUSG00000006464	177.769	-0.3036	0.0647582	0.462479	Bbs1	n.s.
ENSMUSG00000006469	6.85724	-0.413201	0.579812	1	Slc34a3	n.s.
ENSMUSG00000006471	425.069	0.106513	0.292597	0.785753	Ndor1	n.s.
ENSMUSG00000006476	214.807	0.144235	0.29313	0.785753	Nsmf	n.s.
ENSMUSG00000006494	286.451	0.359798	0.00844496	0.160915	Pdk1	n.s.
ENSMUSG00000006498	6059.44	0.00750426	0.873111	0.980693	Ptbp1	n.s.
ENSMUSG00000006517	927.219	-0.00927008	0.921593	0.986796	Mvd	n.s.
ENSMUSG00000006519	136.963	0.121356	0.473777	0.871796	Cyba	n.s.
ENSMUSG00000006526	299.843	-0.0691243	0.59684	0.920866	Stimate	n.s.
ENSMUSG00000006527	581.599	-0.141116	0.164386	0.646812	Sfmbt1	n.s.
ENSMUSG00000006567	111.424	-0.159831	0.438377	0.860574	Atp7b	n.s.
ENSMUSG00000006575	202.507	0.0851711	0.568825	0.909933	Rundc3a	n.s.
ENSMUSG00000006576	163.068	0.174965	0.303609	0.791255	Slc4a3	n.s.
ENSMUSG00000006585	1015.83	0.0641526	0.344772	0.815421	Cdt1	n.s.
ENSMUSG00000006586	112.987	-0.00609956	0.975033	0.993664	Runx1t1	n.s.
ENSMUSG00000006589	1041.51	0.0673677	0.330042	0.805429	Aprt	n.s.
ENSMUSG00000006599	981.578	0.0495236	0.488626	0.878621	Gtf2h1	n.s.
ENSMUSG00000006638	60.3305	0.0564582	0.81691	1	Abhd1	n.s.
ENSMUSG00000006641	147.548	-0.0123074	0.94136	0.988146	Slc5a6	n.s.
ENSMUSG00000006651	220.945	0.0753282	0.57703	0.911709	Aplp1	n.s.
ENSMUSG00000006673	2881.4	-0.00896171	0.859645	0.980217	Qrich1	n.s.
ENSMUSG00000006675	75.1249	0.0659809	0.761778	1	P4htm	n.s.
ENSMUSG00000006676	1781.36	0.0592905	0.30988	0.791255	Usp19	n.s.
ENSMUSG00000006678	1076.46	-0.0245765	0.759706	0.962169	Pola1	n.s.
ENSMUSG00000006699	5090.13	-0.0244446	0.601743	0.921494	Cdc42	n.s.
ENSMUSG00000006705	228.46	-0.0355978	0.808269	0.973157	Pknox1	n.s.
ENSMUSG00000006715	1003.9	0.0876116	0.189999	0.681858	Gmnn	n.s.
ENSMUSG00000006717	226.678	0.13682	0.31538	0.795587	Acot13	n.s.
ENSMUSG00000006728	8647.35	0.00343845	0.934394	0.987385	Cdk4	n.s.
ENSMUSG00000006731	112.618	0.0982774	0.597364	0.921002	B4galnt1	n.s.
ENSMUSG00000006732	337.547	0.0484251	0.663884	0.93586	Mettl1	n.s.
ENSMUSG00000006736	1096.08	-0.00745832	0.910231	0.98594	Tspan31	n.s.
ENSMUSG00000006740	3074.69	0.0293707	0.553234	0.902034	Kif5b	n.s.
ENSMUSG00000006763	494.931	0.074931	0.395915	0.838327	Saal1	n.s.
ENSMUSG00000006782	362.07	-0.0968116	0.351863	0.816891	Cnp	n.s.
ENSMUSG00000006784	38.3333	-0.140242	0.649435	1	Ttc25	n.s.
ENSMUSG00000006800	2200.93	-0.138803	0.0164969	0.243524	Sulf2	n.s.
ENSMUSG00000006818	971.9	-0.086217	0.216941	0.718696	Sod2	n.s.
ENSMUSG00000006850	174.036	-0.0724429	0.621931	0.926366	Tmco6	n.s.
ENSMUSG00000006906	127.121	0.0584102	0.727908	0.952764	Stambp	n.s.
ENSMUSG00000006920	326.837	0.150455	0.170001	0.655043	Ezh1	n.s.
ENSMUSG00000006930	425.403	-0.18384	0.0764454	0.492793	Hap1	n.s.
ENSMUSG00000006931	203.06	0.146043	0.27835	0.7784	P3h4	n.s.
ENSMUSG00000006932	8690.17	-0.00754082	0.852445	0.979867	Ctnnb1	n.s.
ENSMUSG00000006941	1240.08	0.0254802	0.69507	0.944521	Eif1b	n.s.
ENSMUSG00000006958	42.2484	-0.111694	0.730155	1	Chrd	n.s.
ENSMUSG00000006998	5490.99	0.0168492	0.718433	0.950164	Psmd2	n.s.
ENSMUSG00000007021	93.188	-0.035665	0.857657	0.979867	Syngr3	n.s.
ENSMUSG00000007029	3516.82	0.0660443	0.169956	0.655043	Vars	n.s.
ENSMUSG00000007033	12.6239	0.591342	0.320147	1	Hspa1l	n.s.
ENSMUSG00000007035	27.9539	-0.470466	0.201592	1	Msh5	n.s.
ENSMUSG00000007036	210.776	-0.020262	0.87784	0.980693	Abhd16a	n.s.
ENSMUSG00000007038	353.913	-0.0177014	0.875934	0.980693	Neu1	n.s.
ENSMUSG00000007039	860.555	0.00486679	0.946945	0.988416	Ddah2	n.s.
ENSMUSG00000007041	951.953	-0.0584028	0.412906	0.847635	Clic1	n.s.
ENSMUSG00000007050	1068.78	0.0177924	0.796241	0.972812	Lsm2	n.s.
ENSMUSG00000007080	1226.52	0.0014473	0.984421	0.995268	Pole	n.s.
ENSMUSG00000007097	18.2512	0.17376	0.753639	1	Atp1a2	n.s.
ENSMUSG00000007207	87.9631	0.376635	0.110229	0.56568	Stx1a	n.s.
ENSMUSG00000007279	189.22	-0.0732427	0.64364	0.930508	Scube2	n.s.
ENSMUSG00000007338	544.234	-0.0190586	0.829833	0.977828	Mrpl49	n.s.
ENSMUSG00000007379	103.774	0.337429	0.0704976	0.478322	Dennd2c	n.s.
ENSMUSG00000007411	2049.31	-0.0139592	0.813096	0.974406	Mark3	n.s.
ENSMUSG00000007415	1129.11	0.062959	0.371858	0.825626	Gatad1	n.s.
ENSMUSG00000007458	1621.77	0.0623128	0.317511	0.79725	M6pr	n.s.
ENSMUSG00000007476	754.305	-0.0214648	0.784473	0.969114	Lrrc8a	n.s.
ENSMUSG00000007564	3718.46	0.0290585	0.524182	0.893645	Ppp2r1a	n.s.
ENSMUSG00000007589	676.974	0.115523	0.169288	0.654545	Tinf2	n.s.
ENSMUSG00000007594	72.949	0.320661	0.162992	1	Hapln4	n.s.
ENSMUSG00000007603	476.687	0.21077	0.0337229	0.343478	Dus3l	n.s.
ENSMUSG00000007610	343.197	0.022006	0.851101	0.979867	Gtpbp3	n.s.
ENSMUSG00000007613	1468.06	-0.212503	0.00343035	0.0979668	Tgfbr1	n.s.
ENSMUSG00000007617	725.835	-0.125334	0.130035	0.601006	Homer1	n.s.
ENSMUSG00000007646	130.981	-0.0367321	0.826309	0.976883	Rad51c	n.s.
ENSMUSG00000007655	12.8618	-0.596959	0.273917	1	Cav1	n.s.
ENSMUSG00000007656	1925.14	0.00440326	0.942013	0.988146	Arpp19	n.s.
ENSMUSG00000007659	1100.26	-0.004197	0.950553	0.989199	Bcl2l1	n.s.
ENSMUSG00000007670	3527.79	0.0934825	0.133238	0.601006	Khsrp	n.s.
ENSMUSG00000007721	789.004	0.121546	0.114345	0.570754	Ccdc124	n.s.
ENSMUSG00000007739	8715.59	0.0252619	0.515501	0.890363	Cct4	n.s.
ENSMUSG00000007815	4020.41	-0.00468637	0.93078	0.987109	Rhoa	n.s.
ENSMUSG00000007833	446.708	-0.0174188	0.880996	0.981017	Aldh16a1	n.s.
ENSMUSG00000007836	3389.69	0.0531072	0.46571	0.868203	Hnrnpa0	n.s.
ENSMUSG00000007837	60.1162	0.150461	0.533777	1	Prrg2	n.s.
ENSMUSG00000007850	7152.1	-0.041923	0.396258	0.838327	Hnrnph1	n.s.
ENSMUSG00000007867	300.347	0.0435738	0.740674	0.956788	Ift43	n.s.
ENSMUSG00000007872	765.024	0.0276124	0.730204	0.953422	Id3	n.s.
ENSMUSG00000007891	2688.8	-0.030944	0.68606	0.940536	Ctsd	n.s.
ENSMUSG00000007892	6519.69	0.179504	0.000314646	0.0213155	Rplp1	UP
ENSMUSG00000007908	120.505	-0.0662095	0.705502	0.947774	Hmgcll1	n.s.
ENSMUSG00000007944	29.9408	-0.168734	0.668523	1	Ttc9b	n.s.
ENSMUSG00000007946	20.1194	0.767736	0.0865268	1	Phox2a	n.s.
ENSMUSG00000007950	371.923	-0.0707043	0.491064	0.880801	Abhd8	n.s.
ENSMUSG00000007987	338.527	-0.0498295	0.670839	0.938466	Ift22	n.s.
ENSMUSG00000007989	2469.2	-0.442932	0.00136165	0.0574851	Fzd3	n.s.
ENSMUSG00000008035	654.06	0.225002	0.00537284	0.128288	Mid1ip1	n.s.
ENSMUSG00000008036	734.816	0.164454	0.0574219	0.439488	Ap2s1	n.s.
ENSMUSG00000008090	161.537	-0.119064	0.445268	0.86191	Fgfrl1	n.s.
ENSMUSG00000008136	44.3319	0.155858	0.596929	1	Fhl2	n.s.
ENSMUSG00000008140	1201.89	0.124958	0.0851275	0.518327	Emc10	n.s.
ENSMUSG00000008153	326.141	0.197895	0.0724702	0.484519	Clstn3	n.s.
ENSMUSG00000008167	312.495	-0.0783355	0.521699	0.892897	Fbxw9	n.s.
ENSMUSG00000008200	1387.33	-0.00972471	0.873196	0.980693	Fnbp4	n.s.
ENSMUSG00000008226	151.878	0.0977743	0.558013	0.904222	Scrn3	n.s.
ENSMUSG00000008301	1539.16	0.0238461	0.698775	0.945906	Phax	n.s.
ENSMUSG00000008305	966.453	-0.0701422	0.361596	0.822479	Tle1	n.s.
ENSMUSG00000008318	80.8873	-0.300904	0.167941	0.653152	Relt	n.s.
ENSMUSG00000008333	1502.3	0.00583377	0.931518	0.987109	Snrpb2	n.s.
ENSMUSG00000008348	7881.82	-0.0106634	0.815976	0.974866	Ubc	n.s.
ENSMUSG00000008373	1517.71	0.0635335	0.303484	0.791255	Prpf31	n.s.
ENSMUSG00000008384	91.0913	0.310165	0.125894	0.592547	Sertad1	n.s.
ENSMUSG00000008393	1759.17	0.139341	0.0164559	0.243331	Carhsp1	n.s.
ENSMUSG00000008398	67.3366	-0.286531	0.220432	1	Elk3	n.s.
ENSMUSG00000008429	767.266	-0.117212	0.148276	0.629143	Herpud2	n.s.
ENSMUSG00000008435	371.939	0.0765984	0.509749	0.887566	Rdh13	n.s.
ENSMUSG00000008450	548.048	0.111923	0.33873	0.811966	Nutf2	n.s.
ENSMUSG00000008461	20.1712	1.05449	0.0240489	1	Fut1	n.s.
ENSMUSG00000008475	1746.96	-0.0136129	0.809917	0.973571	Arpc5	n.s.
ENSMUSG00000008489	685.832	-0.282266	0.00100146	0.0473067	Elavl2	DOWN
ENSMUSG00000008540	159.609	0.128129	0.453453	0.863716	Mgst1	n.s.
ENSMUSG00000008575	40.5128	-0.292714	0.418473	1	Nfib	n.s.
ENSMUSG00000008601	40.6382	0.227914	0.471104	1	Rab25	n.s.
ENSMUSG00000008604	1894.97	-0.0153856	0.792114	0.972371	Ubqln4	n.s.
ENSMUSG00000008668	7265.96	0.176618	2.93044e-05	0.00407768	Rps18	UP
ENSMUSG00000008682	1726.2	0.160683	0.0114589	0.19214	Rpl10	n.s.
ENSMUSG00000008683	4633.63	0.100067	0.03755	0.361998	Rps15a	n.s.
ENSMUSG00000008690	1719.74	0.0463741	0.460245	0.866378	Ncaph2	n.s.
ENSMUSG00000008730	1307.93	-0.0703938	0.277596	0.777907	Hipk1	n.s.
ENSMUSG00000008734	149.628	0.150917	0.40695	0.845372	Gprc5b	n.s.
ENSMUSG00000008763	1181	-0.0765381	0.272835	0.773091	Man1a2	n.s.
ENSMUSG00000008822	118.17	0.331786	0.0660371	0.467286	Acyp1	n.s.
ENSMUSG00000008855	731.783	-0.0920327	0.242966	0.744557	Hdac5	n.s.
ENSMUSG00000008859	1257.53	-0.0140417	0.854916	0.979867	Rala	n.s.
ENSMUSG00000008892	2721.02	0.0212764	0.684214	0.939743	Vdac3	n.s.
ENSMUSG00000008958	1034.62	-0.031962	0.67683	0.939158	Vps72	n.s.
ENSMUSG00000008976	1329.14	0.0227837	0.80692	0.972932	Gabpa	n.s.
ENSMUSG00000008999	593.177	0.113835	0.189135	0.681306	Bmp7	n.s.
ENSMUSG00000009013	4166.76	0.119136	0.0273814	0.311976	Dynll1	n.s.
ENSMUSG00000009030	977.045	0.00800982	0.910282	0.98594	Pdcl	n.s.
ENSMUSG00000009035	473.054	-0.0095432	0.921806	0.986796	Tmem184b	n.s.
ENSMUSG00000009073	1465.23	0.132757	0.0491042	0.409467	Nf2	n.s.
ENSMUSG00000009075	52.7228	0.224141	0.446259	1	Cabp7	n.s.
ENSMUSG00000009076	218.032	0.170441	0.21981	0.720255	Zmat5	n.s.
ENSMUSG00000009079	8174.81	-0.023285	0.579458	0.912118	Ewsr1	n.s.
ENSMUSG00000009090	1614.93	0.0268789	0.687839	0.941281	Ap1b1	n.s.
ENSMUSG00000009108	15.7669	-0.125531	0.789643	1	Gnat2	n.s.
ENSMUSG00000009112	1276.58	-0.0204074	0.794197	0.972713	Bcl2l13	n.s.
ENSMUSG00000009145	31.2872	-0.0309741	0.930244	1	Dqx1	n.s.
ENSMUSG00000009207	528.142	-0.221173	0.0522	0.418894	Lnpk	n.s.
ENSMUSG00000009216	55.9975	0.290057	0.289521	1	Fam163b	n.s.
ENSMUSG00000009248	31.0239	-0.097906	0.808824	1	Ascl2	n.s.
ENSMUSG00000009291	562.876	-0.108897	0.230537	0.731986	Pttg1ip	n.s.
ENSMUSG00000009292	17.7182	-0.382287	0.385845	1	Trpm2	n.s.
ENSMUSG00000009293	533.584	0.0436585	0.62367	0.926366	Ube2g2	n.s.
ENSMUSG00000009376	122.851	-0.180003	0.370171	0.825626	Met	n.s.
ENSMUSG00000009394	14.2198	0.0980983	0.847078	1	Syn2	n.s.
ENSMUSG00000009406	352.076	0.0484166	0.650664	0.931878	Elk1	n.s.
ENSMUSG00000009418	1498.42	-0.178476	0.0118957	0.197261	Nav1	n.s.
ENSMUSG00000009470	5797.19	-0.0722183	0.134881	0.603544	Tnpo1	n.s.
ENSMUSG00000009535	1505.41	0.0546692	0.35979	0.821164	Rnmt	n.s.
ENSMUSG00000009549	1032.81	0.106186	0.115413	0.572615	Srp14	n.s.
ENSMUSG00000009555	1205.22	0.0714624	0.295068	0.786693	Cdk9	n.s.
ENSMUSG00000009563	344.138	-0.0374263	0.73389	0.955301	Tor2a	n.s.
ENSMUSG00000009566	435.867	0.0677404	0.481587	0.876036	Fpgs	n.s.
ENSMUSG00000009569	620.329	-0.0722713	0.425384	0.857902	Mrtfb	n.s.
ENSMUSG00000009575	7892.52	-0.044537	0.293764	0.78628	Cbx5	n.s.
ENSMUSG00000009621	610.354	0.0365495	0.674161	0.938534	Vav2	n.s.
ENSMUSG00000009630	701.297	0.00195518	0.981295	0.995268	Ppp2cb	n.s.
ENSMUSG00000009640	429.659	0.0421951	0.67098	0.938466	Dmap1	n.s.
ENSMUSG00000009647	358.071	-0.0296352	0.783858	0.969114	Mcu	n.s.
ENSMUSG00000009681	671.168	0.082235	0.414987	0.849313	Bcr	n.s.
ENSMUSG00000009731	92.7623	0.343735	0.0958586	0.547052	Kcnd1	n.s.
ENSMUSG00000009733	303.547	-0.195358	0.0889967	0.531658	Tfcp2	n.s.
ENSMUSG00000009734	23.004	-0.416638	0.297568	1	Pou6f2	n.s.
ENSMUSG00000009739	50.6417	0.198892	0.464213	1	Pou6f1	n.s.
ENSMUSG00000009741	1249.6	0.0256317	0.725378	0.952764	Ubp1	n.s.
ENSMUSG00000009772	680.673	-0.300333	0.00927853	0.169899	Nuak2	n.s.
ENSMUSG00000009828	563.459	-0.164155	0.0641279	0.460825	Ick	n.s.
ENSMUSG00000009863	1588.4	0.0506331	0.413805	0.848237	Sdhb	n.s.
ENSMUSG00000009894	1209.95	0.00687417	0.91602	0.986796	Snap47	n.s.
ENSMUSG00000009905	369.062	-0.159628	0.128887	0.599756	Kdsr	n.s.
ENSMUSG00000009907	1625.96	-0.053539	0.373676	0.828176	Vps4b	n.s.
ENSMUSG00000009927	6676.21	0.134423	0.00304519	0.0896025	Rps25	n.s.
ENSMUSG00000009995	326.896	0.0134611	0.911358	0.986299	Taz	n.s.
ENSMUSG00000010025	254.612	0.0539603	0.665675	0.936768	Aldh3a2	n.s.
ENSMUSG00000010045	385.883	-0.000883688	0.992991	0.997098	Tmem115	n.s.
ENSMUSG00000010047	910.403	0.0319463	0.673823	0.938534	Hyal2	n.s.
ENSMUSG00000010048	521.952	0.0790718	0.366035	0.822529	Ifrd2	n.s.
ENSMUSG00000010051	122.43	-0.0826341	0.67739	0.939203	Hyal1	n.s.
ENSMUSG00000010054	659.54	-0.115309	0.155831	0.639167	Tusc2	n.s.
ENSMUSG00000010057	199.369	0.0332622	0.805	0.972932	Nprl2	n.s.
ENSMUSG00000010064	46.5268	-0.0624001	0.82488	1	Slc38a3	n.s.
ENSMUSG00000010066	129.187	0.275118	0.240355	0.74314	Cacna2d2	n.s.
ENSMUSG00000010067	262.456	-0.03129	0.808611	0.973157	Rassf1	n.s.
ENSMUSG00000010080	19.6748	0.234623	0.636186	1	Epn3	n.s.
ENSMUSG00000010086	28.5185	-0.250932	0.532078	1	Rnf112	n.s.
ENSMUSG00000010095	1356.51	0.204295	0.00104892	0.0485002	Slc3a2	UP
ENSMUSG00000010097	2004.16	0.0460357	0.404791	0.844165	Nxf1	n.s.
ENSMUSG00000010154	73.3793	0.333706	0.138716	1	Spire2	n.s.
ENSMUSG00000010175	162.95	-0.312638	0.0692699	0.475118	Prox1	n.s.
ENSMUSG00000010205	1747.3	0.0628422	0.335719	0.81068	Raver1	n.s.
ENSMUSG00000010307	28.8772	-0.0437002	0.903543	1	Tmem86a	n.s.
ENSMUSG00000010311	9.19773	0.125076	0.862796	1	Optc	n.s.
ENSMUSG00000010362	260.915	0.400841	0.000903188	0.0445454	Rdm1	UP
ENSMUSG00000010376	1356.14	0.071332	0.280123	0.778966	Nedd8	n.s.
ENSMUSG00000010392	573.536	-0.0490997	0.567044	0.909253	Gosr1	n.s.
ENSMUSG00000010406	315.864	0.177002	0.156931	0.640271	Mrpl52	n.s.
ENSMUSG00000010453	739.736	0.0344153	0.683716	0.939743	Kansl3	n.s.
ENSMUSG00000010461	59.6875	-0.31588	0.304422	1	Eya4	n.s.
ENSMUSG00000010476	101.11	-0.365014	0.0912342	0.536899	Ebf3	n.s.
ENSMUSG00000010505	56.4239	-0.369306	0.227639	1	Myt1	n.s.
ENSMUSG00000010517	1602.01	-0.0630015	0.31068	0.791555	Faf1	n.s.
ENSMUSG00000010554	1685.24	-0.0190901	0.731743	0.954291	Mettl16	n.s.
ENSMUSG00000010608	4264.48	0.0425709	0.362429	0.822479	Rbm25	n.s.
ENSMUSG00000010609	76.2219	0.165443	0.45862	1	Psen2	n.s.
ENSMUSG00000010660	147.117	0.0883905	0.600744	0.921494	Plcd1	n.s.
ENSMUSG00000010663	2470.48	0.13196	0.0151669	0.230067	Fads1	n.s.
ENSMUSG00000010721	83.4245	-0.0743634	0.730903	0.953881	Lmbr1	n.s.
ENSMUSG00000010755	1217.24	0.126029	0.0502022	0.414333	Cars	n.s.
ENSMUSG00000010760	126.242	0.213837	0.259823	0.763481	Phlda2	n.s.
ENSMUSG00000010803	14.6914	-0.391458	0.442216	1	Gabra1	n.s.
ENSMUSG00000010830	83.1015	-0.144091	0.499268	0.883905	Kdelr3	n.s.
ENSMUSG00000010911	184.33	-0.0238235	0.869686	0.980693	Apip	n.s.
ENSMUSG00000010914	536.322	0.0168617	0.849821	0.979867	Pdhx	n.s.
ENSMUSG00000010936	979.322	0.0479618	0.543029	0.899237	Vac14	n.s.
ENSMUSG00000011096	483.063	0.0887346	0.361302	0.822479	Akt1s1	n.s.
ENSMUSG00000011114	1193.22	0.0141963	0.840487	0.979189	Tbrg1	n.s.
ENSMUSG00000011148	52.8823	-0.158074	0.553118	1	Adssl1	n.s.
ENSMUSG00000011158	420.15	0.0766679	0.499926	0.884211	Brf1	n.s.
ENSMUSG00000011171	21.571	-0.805213	0.0650039	1	Vipr2	n.s.
ENSMUSG00000011179	4849.73	0.0671927	0.124024	0.589367	Odc1	n.s.
ENSMUSG00000011254	630.692	0.132872	0.108168	0.56568	Thg1l	n.s.
ENSMUSG00000011256	320.757	0.151271	0.338417	0.811966	Adam19	n.s.
ENSMUSG00000011257	2159.05	0.0802698	0.178332	0.667429	Pabpc4	n.s.
ENSMUSG00000011306	833.44	0.108893	0.14765	0.628368	Sugp1	n.s.
ENSMUSG00000011589	415.024	0.117334	0.239411	0.74314	Fsd1	n.s.
ENSMUSG00000011658	150.525	-0.0987535	0.52508	0.893718	Fuz	n.s.
ENSMUSG00000011752	8507.07	0.147077	0.00120929	0.0531053	Pgam1	n.s.
ENSMUSG00000011831	577.35	-0.140104	0.121479	0.584905	Evi5	n.s.
ENSMUSG00000011832	103.996	-0.153911	0.449088	0.863302	Evi5l	n.s.
ENSMUSG00000011837	246.498	0.104934	0.421296	0.855891	Snapc2	n.s.
ENSMUSG00000011877	767.374	-0.0594576	0.49094	0.880801	Git1	n.s.
ENSMUSG00000011884	581.744	0.0317906	0.720629	0.951583	Gltp	n.s.
ENSMUSG00000011958	1099.52	-0.0347116	0.599208	0.92115	Bnip2	n.s.
ENSMUSG00000011960	1007.96	-0.0895295	0.203732	0.699725	Ccnt1	n.s.
ENSMUSG00000012076	351.724	-0.00696323	0.951648	0.989199	Brms1l	n.s.
ENSMUSG00000012114	465.204	-0.0365394	0.7375	0.956788	Med15	n.s.
ENSMUSG00000012117	468.008	-0.0997771	0.307616	0.791255	Dhdds	n.s.
ENSMUSG00000012123	49.1414	0.0761919	0.783625	1	Crybg2	n.s.
ENSMUSG00000012126	44.4067	-0.118961	0.673645	1	Ubxn11	n.s.
ENSMUSG00000012282	17.8724	0.330633	0.475137	1	Wnt8a	n.s.
ENSMUSG00000012296	751.544	0.0954478	0.248436	0.751954	Tjap1	n.s.
ENSMUSG00000012396	106.661	0.363209	0.0512594	0.4299	Nanog	n.s.
ENSMUSG00000012405	7602.31	0.0628901	0.143938	0.62288	Rpl15	n.s.
ENSMUSG00000012422	2113.42	0.0262143	0.624888	0.926366	Tmem167	n.s.
ENSMUSG00000012443	2053.51	-0.0283983	0.611938	0.923013	Kif11	n.s.
ENSMUSG00000012483	609.019	-0.0323358	0.724582	0.952505	Rpa3	n.s.
ENSMUSG00000012519	13.941	0.278123	0.608639	1	Mlkl	n.s.
ENSMUSG00000012520	131.84	-0.0846694	0.681114	0.939266	Phox2b	n.s.
ENSMUSG00000012535	2685.55	0.0427296	0.400858	0.842072	Tnpo3	n.s.
ENSMUSG00000012609	417.326	-0.0811846	0.579953	0.912118	Ttll5	n.s.
ENSMUSG00000012819	8.80182	0.628651	0.34986	1	Cdh23	n.s.
ENSMUSG00000012848	6969.19	0.133394	0.00113611	0.0508129	Rps5	n.s.
ENSMUSG00000013033	1451.54	0.0673202	0.381071	0.831118	Adgrl1	n.s.
ENSMUSG00000013076	1134.44	-0.00167955	0.982356	0.995268	Amotl1	n.s.
ENSMUSG00000013150	357.507	0.00703494	0.951489	0.989199	Gfod2	n.s.
ENSMUSG00000013155	299.095	-0.0212778	0.857402	0.979867	Enkd1	n.s.
ENSMUSG00000013160	637.734	0.0488648	0.58103	0.912118	Atp6v0d1	n.s.
ENSMUSG00000013236	2745.79	-0.0726988	0.243747	0.745857	Ptprs	n.s.
ENSMUSG00000013465	891.093	-0.0241842	0.743915	0.957967	Nelfb	n.s.
ENSMUSG00000013539	160.748	0.0109459	0.943542	0.988146	Tango2	n.s.
ENSMUSG00000013584	14.882	-0.523144	0.291631	1	Aldh1a2	n.s.
ENSMUSG00000013593	1658.46	0.0627626	0.287932	0.783142	Ndufs2	n.s.
ENSMUSG00000013622	278.087	0.0966479	0.459201	0.865234	Atraid	n.s.
ENSMUSG00000013629	4254.18	0.0463322	0.371825	0.825626	Cad	n.s.
ENSMUSG00000013646	671.951	0.0978883	0.226251	0.726915	Sh3bp5l	n.s.
ENSMUSG00000013662	1939.76	-0.029127	0.610385	0.923013	Atad1	n.s.
ENSMUSG00000013663	7795.82	0.0219596	0.701645	0.946347	Pten	n.s.
ENSMUSG00000013701	2875.49	0.127215	0.020865	0.275373	Timm23	n.s.
ENSMUSG00000013736	1409	-0.0311183	0.604588	0.922774	Trnt1	n.s.
ENSMUSG00000013787	1394.01	0.0175361	0.779166	0.967684	Ehmt2	n.s.
ENSMUSG00000013822	841.811	0.0112026	0.879249	0.980693	Elof1	n.s.
ENSMUSG00000013833	559.216	-0.0489585	0.575849	0.911557	Med16	n.s.
ENSMUSG00000013846	55.4471	-0.437773	0.158936	1	St3gal1	n.s.
ENSMUSG00000013858	466.204	0.116522	0.343995	0.815416	Tmem259	n.s.
ENSMUSG00000013878	236.595	-0.0668628	0.637902	0.929877	Rnf170	n.s.
ENSMUSG00000013921	828.06	0.0218025	0.793269	0.972371	Clip3	n.s.
ENSMUSG00000013973	373.104	0.158746	0.125649	0.592547	Dedd	n.s.
ENSMUSG00000013997	450.063	0.0144513	0.879092	0.980693	Nit1	n.s.
ENSMUSG00000014030	99.3575	-0.34709	0.148927	0.629977	Pax5	n.s.
ENSMUSG00000014039	328.795	-0.0912187	0.411382	0.846197	Prdm15	n.s.
ENSMUSG00000014074	682.065	-0.0110248	0.897336	0.983423	Rnf168	n.s.
ENSMUSG00000014075	171.093	-0.146333	0.36985	0.825626	Tctex1d2	n.s.
ENSMUSG00000014077	940.28	-0.0487424	0.511653	0.888227	Chp1	n.s.
ENSMUSG00000014177	636.447	0.0214893	0.800024	0.972932	Tvp23b	n.s.
ENSMUSG00000014195	3117.78	-0.0392953	0.453654	0.863716	Dnajc7	n.s.
ENSMUSG00000014226	5262.64	-0.0473714	0.366205	0.822529	Cacybp	n.s.
ENSMUSG00000014232	197.002	0.123563	0.421185	0.855891	Cluap1	n.s.
ENSMUSG00000014243	160.802	0.249514	0.0957218	0.547052	Zswim7	n.s.
ENSMUSG00000014245	151.609	-0.0787239	0.608806	0.923013	Pigl	n.s.
ENSMUSG00000014294	734.447	0.142503	0.0848474	0.518327	Ndufa2	n.s.
ENSMUSG00000014301	92.4394	0.16774	0.473465	0.871796	Pam16	n.s.
ENSMUSG00000014303	329.179	-0.266008	0.0298468	0.32423	Glis2	n.s.
ENSMUSG00000014313	2101.41	0.180035	0.0042204	0.111764	Cox6c	n.s.
ENSMUSG00000014329	100.71	-0.127625	0.524537	0.893718	Bicc1	n.s.
ENSMUSG00000014349	1597.67	0.0866571	0.15875	0.643345	Ube2z	n.s.
ENSMUSG00000014353	387.488	0.0753316	0.571793	0.910221	Tmem87b	n.s.
ENSMUSG00000014355	2854	0.00391463	0.945957	0.988416	Anapc1	n.s.
ENSMUSG00000014361	63.0269	0.123069	0.626233	1	Mertk	n.s.
ENSMUSG00000014402	1709.72	0.0796124	0.174746	0.663803	Tsg101	n.s.
ENSMUSG00000014418	296.671	0.010777	0.93023	0.987109	Hps5	n.s.
ENSMUSG00000014426	1256.06	0.0162965	0.821709	0.975668	Map3k4	n.s.
ENSMUSG00000014444	961.677	-0.0230232	0.792734	0.972371	Piezo1	n.s.
ENSMUSG00000014470	222.402	-0.153889	0.273002	0.773091	Rnf166	n.s.
ENSMUSG00000014498	492.487	-0.0426252	0.725501	0.952764	Ankrd52	n.s.
ENSMUSG00000014504	1340.01	0.075384	0.268505	0.772639	Srp19	n.s.
ENSMUSG00000014547	446.586	-0.0257537	0.818657	0.974866	Wdfy2	n.s.
ENSMUSG00000014550	571.638	-0.111427	0.21119	0.711211	Rbsn	n.s.
ENSMUSG00000014551	542.776	0.00602889	0.944132	0.988216	Mrps25	n.s.
ENSMUSG00000014554	201.059	-0.0606121	0.660551	0.93452	Dguok	n.s.
ENSMUSG00000014599	103.074	-0.15344	0.439266	0.860574	Csf1	n.s.
ENSMUSG00000014601	924.927	0.0397814	0.570943	0.910221	Strip1	n.s.
ENSMUSG00000014602	2152.7	0.0127265	0.864157	0.980693	Kif1a	n.s.
ENSMUSG00000014606	1222.65	0.0327982	0.621865	0.926366	Slc25a11	n.s.
ENSMUSG00000014633	186.749	0.0482468	0.74626	0.958772	Cmc2	n.s.
ENSMUSG00000014668	765.018	0.0600874	0.437701	0.860574	Chfr	n.s.
ENSMUSG00000014704	11.1356	0.111536	0.860377	1	Hoxa2	n.s.
ENSMUSG00000014748	725.911	0.0496425	0.527926	0.894455	Tex261	n.s.
ENSMUSG00000014763	469.044	-0.111248	0.276822	0.776943	Fam120b	n.s.
ENSMUSG00000014767	883.686	0.021479	0.78092	0.968284	Tbp	n.s.
ENSMUSG00000014769	2878.94	0.0686885	0.157259	0.640695	Psmb1	n.s.
ENSMUSG00000014771	428.929	0.128101	0.218975	0.719916	Pdcd2	n.s.
ENSMUSG00000014773	752.696	-0.419632	7.47282e-05	0.0076832	Dll1	DOWN
ENSMUSG00000014778	140.923	0.0870384	0.655952	0.93311	Fhod1	n.s.
ENSMUSG00000014791	53.8697	-0.0313766	0.904199	1	Elmo3	n.s.
ENSMUSG00000014813	41.0598	-0.0404656	0.89564	1	Stc1	n.s.
ENSMUSG00000014846	69.118	-0.526733	0.038746	1	Tppp3	n.s.
ENSMUSG00000014850	830.305	-0.00792549	0.923977	0.987109	Msh3	n.s.
ENSMUSG00000014856	334.603	0.24458	0.0399926	0.376362	Tmem208	n.s.
ENSMUSG00000014859	1563.95	0.108447	0.0694273	0.475118	E2f4	n.s.
ENSMUSG00000014867	2969.81	0.278855	1.00577e-08	9.76598e-06	Surf4	UP
ENSMUSG00000014873	399.509	0.0565121	0.567251	0.909253	Surf2	n.s.
ENSMUSG00000014905	290.248	0.0674234	0.550005	0.901443	Dnajb9	n.s.
ENSMUSG00000014907	615.751	0.102285	0.300759	0.79119	Naf1	n.s.
ENSMUSG00000014932	611.646	-0.0280352	0.738563	0.956788	Yes1	n.s.
ENSMUSG00000014956	3805.71	-0.11918	0.0436452	0.386461	Ppp1cb	n.s.
ENSMUSG00000014959	1660.85	0.151927	0.0240549	0.295102	Gorasp2	n.s.
ENSMUSG00000014980	527.468	0.0227602	0.796128	0.972812	Tsen15	n.s.
ENSMUSG00000015002	1632.67	0.0228672	0.691353	0.943136	Efr3a	n.s.
ENSMUSG00000015013	154.325	0.134789	0.454493	0.863716	Trappc2l	n.s.
ENSMUSG00000015016	122.365	0.314447	0.0905829	0.534867	Acsf3	n.s.
ENSMUSG00000015027	92.4936	0.329437	0.0901612	0.534182	Galns	n.s.
ENSMUSG00000015053	28.6815	-0.533177	0.138588	1	Gata2	n.s.
ENSMUSG00000015083	15.9163	0.436702	0.40678	1	C8g	n.s.
ENSMUSG00000015087	981.049	-0.0607637	0.400293	0.841734	Rabl6	n.s.
ENSMUSG00000015092	1121.83	0.132985	0.0553303	0.432497	Edf1	n.s.
ENSMUSG00000015094	299.44	-0.0600873	0.632663	0.928282	Npdc1	n.s.
ENSMUSG00000015095	465.049	0.0381913	0.677695	0.939203	Fbxw5	n.s.
ENSMUSG00000015112	1006.07	0.124316	0.110698	0.56568	Slc25a13	n.s.
ENSMUSG00000015120	4980.66	0.0101885	0.816351	0.974866	Ube2i	n.s.
ENSMUSG00000015126	443.832	0.019936	0.857295	0.979867	Tsr3	n.s.
ENSMUSG00000015127	183.779	0.225423	0.138198	0.610275	Unkl	n.s.
ENSMUSG00000015133	86.0588	-0.355524	0.131052	0.601006	Lrrk1	n.s.
ENSMUSG00000015143	1239.64	-0.020484	0.787626	0.970266	Actn1	n.s.
ENSMUSG00000015149	340.973	-0.0658507	0.544388	0.900138	Sirt2	n.s.
ENSMUSG00000015165	5984.39	0.0112457	0.797973	0.972889	Hnrnpl	n.s.
ENSMUSG00000015176	3758.69	0.0279033	0.557566	0.904222	Nolc1	n.s.
ENSMUSG00000015189	393.589	-0.254355	0.0129446	0.209374	Casd1	n.s.
ENSMUSG00000015202	418.794	0.107478	0.286762	0.782152	Cnksr3	n.s.
ENSMUSG00000015214	134.535	-0.115067	0.485845	0.877695	Mtmr1	n.s.
ENSMUSG00000015217	3447.86	-0.0862483	0.121103	0.584764	Hmgb3	n.s.
ENSMUSG00000015222	920.254	-0.263714	0.000792585	0.0404452	Map2	DOWN
ENSMUSG00000015243	233.745	0.559326	0.000289947	0.0202708	Abca1	UP
ENSMUSG00000015247	570.236	-0.230481	0.00751807	0.153148	Nipsnap3b	n.s.
ENSMUSG00000015290	480.937	0.0947637	0.298374	0.788477	Ubl4a	n.s.
ENSMUSG00000015291	1407.25	0.12501	0.0410384	0.379468	Gdi1	n.s.
ENSMUSG00000015305	738.275	0.0877184	0.368531	0.824947	Sash1	n.s.
ENSMUSG00000015312	30.7032	-0.347552	0.339397	1	Gadd45b	n.s.
ENSMUSG00000015335	229.362	0.377354	0.00777788	0.156255	Zdhhc12	n.s.
ENSMUSG00000015337	131.948	0.145517	0.393265	0.836806	Endog	n.s.
ENSMUSG00000015341	1668.64	0.0132342	0.829906	0.977828	Golga7	n.s.
ENSMUSG00000015342	96.4655	0.432355	0.0249476	0.299886	Xk	n.s.
ENSMUSG00000015354	92.3367	0.280306	0.150176	0.632779	Pcolce2	n.s.
ENSMUSG00000015357	778.657	-0.0742573	0.324457	0.801912	Clpx	n.s.
ENSMUSG00000015363	538.958	0.0985635	0.268463	0.772639	Trabd	n.s.
ENSMUSG00000015365	10.1131	-0.0786062	0.896801	1	Mov10l1	n.s.
ENSMUSG00000015377	199.268	0.162803	0.261757	0.765817	Dennd6b	n.s.
ENSMUSG00000015461	686.348	0.0308141	0.708092	0.94786	Atf6b	n.s.
ENSMUSG00000015468	30.435	-0.108725	0.760913	1	Notch4	n.s.
ENSMUSG00000015474	230.214	0.241848	0.0663806	0.467665	Ppt2	n.s.
ENSMUSG00000015478	671.097	0.0385111	0.6646	0.935984	Rnf5	n.s.
ENSMUSG00000015488	487.205	0.0106928	0.904675	0.98511	Cacfd1	n.s.
ENSMUSG00000015501	92.9072	-0.112384	0.608596	0.923013	Hivep2	n.s.
ENSMUSG00000015522	685.078	-0.0111097	0.888391	0.981922	Arnt	n.s.
ENSMUSG00000015536	419.474	-0.0772982	0.455634	0.863716	Mocs2	n.s.
ENSMUSG00000015542	128.425	-0.131789	0.478566	0.874203	Nat9	n.s.
ENSMUSG00000015568	225.089	-0.102373	0.498537	0.883905	Lpl	n.s.
ENSMUSG00000015599	354.013	-0.259381	0.126514	0.594092	Ttbk1	n.s.
ENSMUSG00000015605	518.273	0.0281576	0.76703	0.964202	Srf	n.s.
ENSMUSG00000015619	50.4596	-0.580375	0.0487143	1	Gata3	n.s.
ENSMUSG00000015647	1097.28	0.0806415	0.325326	0.801912	Lama5	n.s.
ENSMUSG00000015652	87.0511	-0.0744678	0.742491	0.957308	Steap1	n.s.
ENSMUSG00000015656	22328.9	0.061391	0.0996301	0.551754	Hspa8	n.s.
ENSMUSG00000015659	113.675	-0.131953	0.482046	0.876036	Serac1	n.s.
ENSMUSG00000015668	501.3	-0.0545188	0.585068	0.914623	Pdzd11	n.s.
ENSMUSG00000015671	3135.36	0.0764527	0.110406	0.56568	Psma2	n.s.
ENSMUSG00000015672	610.093	0.000763851	0.993668	0.997244	Mrpl32	n.s.
ENSMUSG00000015697	1601.29	-0.0126818	0.851587	0.979867	Setdb1	n.s.
ENSMUSG00000015709	357.847	-0.0506988	0.682454	0.939308	Arnt2	n.s.
ENSMUSG00000015711	392.328	0.165146	0.110042	0.56568	Prune1	n.s.
ENSMUSG00000015714	1098.66	0.0205586	0.769203	0.964462	Cers2	n.s.
ENSMUSG00000015733	2758.49	-0.0329003	0.570533	0.910221	Capza2	n.s.
ENSMUSG00000015745	289.243	-0.173567	0.202756	0.697866	Plekho1	n.s.
ENSMUSG00000015747	215.932	-0.0934534	0.474957	0.872534	Vps45	n.s.
ENSMUSG00000015748	1088.54	-0.0753633	0.303784	0.791255	Prpf3	n.s.
ENSMUSG00000015749	4416.09	-0.0785379	0.17638	0.664584	Anp32e	n.s.
ENSMUSG00000015750	552.322	0.0561492	0.536785	0.897765	Aph1a	n.s.
ENSMUSG00000015755	1052.86	-0.0485686	0.555353	0.903354	Tab2	n.s.
ENSMUSG00000015757	1002.56	-0.0214327	0.767733	0.964202	Ppil4	n.s.
ENSMUSG00000015759	1237.79	0.0492356	0.473829	0.871796	Cnih1	n.s.
ENSMUSG00000015766	329.069	0.0624525	0.672471	0.938466	Eps8	n.s.
ENSMUSG00000015776	644.977	-0.0569883	0.52797	0.894455	Med22	n.s.
ENSMUSG00000015790	213.376	0.00324819	0.981383	0.995268	Surf1	n.s.
ENSMUSG00000015804	944.683	0.0937289	0.190213	0.681858	Med28	n.s.
ENSMUSG00000015806	1019.14	0.0865108	0.206406	0.702682	Qdpr	n.s.
ENSMUSG00000015837	2311.6	0.0760535	0.13792	0.610275	Sqstm1	n.s.
ENSMUSG00000015839	600.239	0.113661	0.295248	0.786693	Nfe2l2	n.s.
ENSMUSG00000015843	90.5957	0.414991	0.0505227	0.414333	Rxrg	n.s.
ENSMUSG00000015846	472.567	0.112789	0.280798	0.778966	Rxra	n.s.
ENSMUSG00000015869	1901.59	0.0336092	0.551818	0.902034	Prpsap1	n.s.
ENSMUSG00000015880	1693.85	0.0420589	0.55981	0.904782	Ncapg	n.s.
ENSMUSG00000015882	553.042	-0.216914	0.0293015	0.322307	Lcorl	n.s.
ENSMUSG00000015889	1029.26	-0.0224545	0.740202	0.956788	Lta4h	n.s.
ENSMUSG00000015932	4090.29	-0.0382737	0.463243	0.868203	Dstn	n.s.
ENSMUSG00000015937	2140.93	-0.11039	0.0698609	0.47596	H2afy	n.s.
ENSMUSG00000015943	284.75	0.0263884	0.819706	0.975234	Bola1	n.s.
ENSMUSG00000015944	972.511	0.186462	0.0655597	0.465793	Castor2	n.s.
ENSMUSG00000015961	1964.12	0.0272817	0.631651	0.928048	Adss	n.s.
ENSMUSG00000015968	28.2518	-0.460175	0.337337	1	Cacna1d	n.s.
ENSMUSG00000015971	695.602	0.0548232	0.499349	0.883905	Actr8	n.s.
ENSMUSG00000015981	59.1354	-0.81665	0.00338417	1	Stk32c	n.s.
ENSMUSG00000015994	1359.13	0.0786482	0.21064	0.710179	Fnta	n.s.
ENSMUSG00000016018	2011.36	-0.0486715	0.454681	0.863716	Mtrex	n.s.
ENSMUSG00000016028	628.972	0.0380464	0.74373	0.957967	Celsr1	n.s.
ENSMUSG00000016128	76.849	-0.500899	0.024491	1	Stard13	n.s.
ENSMUSG00000016179	107.616	-0.119516	0.534879	0.89703	Camk1g	n.s.
ENSMUSG00000016181	332.948	0.036449	0.742104	0.957002	Diexf	n.s.
ENSMUSG00000016200	414.22	-0.0493656	0.643196	0.930508	Syt14	n.s.
ENSMUSG00000016239	23.902	-0.480135	0.276239	1	Lonrf3	n.s.
ENSMUSG00000016253	1145.48	0.0600945	0.346011	0.81548	Nelfcd	n.s.
ENSMUSG00000016256	586.911	0.14011	0.0967062	0.547689	Ctsz	n.s.
ENSMUSG00000016257	1162.75	-0.0491579	0.503152	0.885921	Prelid3b	n.s.
ENSMUSG00000016262	244.134	-0.0223061	0.874893	0.980693	Sertad4	n.s.
ENSMUSG00000016308	700.801	0.0800737	0.386959	0.834102	Ube2a	n.s.
ENSMUSG00000016319	6033.24	0.0971416	0.0197849	0.269735	Slc25a5	n.s.
ENSMUSG00000016344	563.883	0.0869238	0.302303	0.791255	Ppdpf	n.s.
ENSMUSG00000016346	122.438	0.0394699	0.836822	0.979033	Kcnq2	n.s.
ENSMUSG00000016382	3139.07	-0.135502	0.00986647	0.175282	Pls3	n.s.
ENSMUSG00000016386	122.129	0.313828	0.0692572	0.475118	Mpped2	n.s.
ENSMUSG00000016409	503.153	-0.0466136	0.623644	0.926366	Nkap	n.s.
ENSMUSG00000016427	622.82	0.0434404	0.640878	0.930508	Ndufa1	n.s.
ENSMUSG00000016458	25.1891	0.346897	0.380527	1	Wt1	n.s.
ENSMUSG00000016477	949.61	-0.049227	0.517033	0.890666	E2f3	n.s.
ENSMUSG00000016487	830.932	-0.174335	0.0277531	0.314164	Ppfibp1	n.s.
ENSMUSG00000016495	264.206	0.0582106	0.653356	0.93311	Plgrkt	n.s.
ENSMUSG00000016496	13.6139	0.164569	0.743417	1	Cd274	n.s.
ENSMUSG00000016503	692.733	0.067475	0.409125	0.846197	Gtf3a	n.s.
ENSMUSG00000016510	203.953	-0.146547	0.29647	0.787973	Mtif3	n.s.
ENSMUSG00000016520	226.277	-0.061748	0.650107	0.931878	Lnx2	n.s.
ENSMUSG00000016526	667.172	-0.150876	0.0992357	0.550777	Dyrk3	n.s.
ENSMUSG00000016528	943	-0.153672	0.0663032	0.467665	Mapkapk2	n.s.
ENSMUSG00000016534	1168.74	-0.172263	0.0150846	0.230067	Lamp2	n.s.
ENSMUSG00000016541	3305.22	-0.0653978	0.178438	0.667538	Atxn10	n.s.
ENSMUSG00000016552	198.465	0.158164	0.275894	0.776358	Foxred2	n.s.
ENSMUSG00000016554	2993.88	0.0318187	0.527896	0.894455	Eif3d	n.s.
ENSMUSG00000016559	20511.7	-0.0125314	0.77537	0.966061	H3f3b	n.s.
ENSMUSG00000016619	2533.32	-0.0030825	0.958444	0.991144	Nup50	n.s.
ENSMUSG00000016637	434.097	-0.0279013	0.775071	0.966061	Ift27	n.s.
ENSMUSG00000016664	789.939	-0.00237293	0.975131	0.993664	Pacsin2	n.s.
ENSMUSG00000016756	24.7372	-0.0381537	0.929566	1	Cmah	n.s.
ENSMUSG00000016757	1006.4	-0.00759737	0.913067	0.98678	Ttll12	n.s.
ENSMUSG00000016763	513.995	-0.490351	0.152284	0.635816	Scube1	n.s.
ENSMUSG00000016831	891.961	0.0321681	0.675506	0.938534	Tox4	n.s.
ENSMUSG00000016833	732.129	0.0888419	0.259636	0.763189	Mrps18c	n.s.
ENSMUSG00000016918	1685.16	0.0148945	0.795965	0.972812	Sulf1	n.s.
ENSMUSG00000016921	5364.62	0.0489416	0.254678	0.758419	Srsf6	n.s.
ENSMUSG00000016933	1241.36	0.0410889	0.534793	0.89703	Plcg1	n.s.
ENSMUSG00000016940	364.668	-0.102362	0.327746	0.802646	Kctd2	n.s.
ENSMUSG00000016946	1123.65	0.0524694	0.436835	0.860547	Kctd5	n.s.
ENSMUSG00000016984	1040.06	-0.0213644	0.762855	0.963441	Etaa1	n.s.
ENSMUSG00000016995	15.4345	-0.915245	0.0667638	1	Matn4	n.s.
ENSMUSG00000017009	524.761	0.0214991	0.819997	0.975234	Sdc4	n.s.
ENSMUSG00000017119	1595.47	0.00103709	0.987112	0.995312	Nbr1	n.s.
ENSMUSG00000017132	148.368	-0.122451	0.467913	0.868916	Cyth1	n.s.
ENSMUSG00000017144	1925.15	-0.149657	0.0110865	0.190718	Rnd3	n.s.
ENSMUSG00000017146	1367.48	-0.096176	0.18489	0.676615	Brca1	n.s.
ENSMUSG00000017176	649.777	-0.0113634	0.887859	0.981771	Nt5c3b	n.s.
ENSMUSG00000017210	1144.89	0.0526232	0.44601	0.862397	Med24	n.s.
ENSMUSG00000017221	3056.46	0.0556109	0.248567	0.751954	Psmd3	n.s.
ENSMUSG00000017264	1246.81	0.0497188	0.488076	0.878507	Exosc10	n.s.
ENSMUSG00000017286	841.966	0.0356481	0.646385	0.930603	Glod4	n.s.
ENSMUSG00000017288	567.523	0.0157658	0.871114	0.980693	Vps53	n.s.
ENSMUSG00000017291	3052.28	-0.077134	0.139265	0.612806	Taok1	n.s.
ENSMUSG00000017299	608.075	-0.0492676	0.573765	0.911156	Dnttip1	n.s.
ENSMUSG00000017307	123.338	0.272794	0.128595	0.599358	Acot8	n.s.
ENSMUSG00000017314	202.544	0.172183	0.22778	0.728611	Mpp2	n.s.
ENSMUSG00000017344	17.0196	-0.917714	0.0882857	1	Vtn	n.s.
ENSMUSG00000017376	1020.15	0.0182648	0.816709	0.974866	Nlk	n.s.
ENSMUSG00000017386	2032	0.0243132	0.684457	0.939743	Traf4	n.s.
ENSMUSG00000017390	134.528	0.249378	0.164203	0.646812	Aldoc	n.s.
ENSMUSG00000017400	24.6374	-0.0167432	0.968353	1	Stac2	n.s.
ENSMUSG00000017404	8329.08	0.171892	2.02386e-05	0.00311578	Rpl19	UP
ENSMUSG00000017405	102.245	0.393331	0.0609787	0.452179	Nek8	n.s.
ENSMUSG00000017418	1044.06	-0.165216	0.0151926	0.230067	Arl5b	n.s.
ENSMUSG00000017421	4814.12	0.00452784	0.920196	0.986796	Zfp207	n.s.
ENSMUSG00000017428	2987.59	0.0115728	0.825936	0.976852	Psmd11	n.s.
ENSMUSG00000017453	323.095	0.182057	0.137377	0.610027	Pipox	n.s.
ENSMUSG00000017466	440.815	-0.00309477	0.974766	0.993664	Timp2	n.s.
ENSMUSG00000017478	1880.35	-0.0517071	0.426953	0.85793	Zc3h18	n.s.
ENSMUSG00000017485	2574.52	-0.156178	0.0417973	0.380947	Top2b	n.s.
ENSMUSG00000017493	631.702	-0.127804	0.174965	0.663849	Igfbp4	n.s.
ENSMUSG00000017499	1533.95	0.0131946	0.831545	0.978097	Cdc6	n.s.
ENSMUSG00000017548	1684.57	0.0359967	0.574603	0.911557	Suz12	n.s.
ENSMUSG00000017550	1187.99	-0.0882155	0.269215	0.772639	Atad5	n.s.
ENSMUSG00000017561	723.826	0.186177	0.0168014	0.246355	Crlf3	n.s.
ENSMUSG00000017615	1396.03	0.00449174	0.94582	0.988416	Tnfaip1	n.s.
ENSMUSG00000017631	1061.96	0.0640291	0.396027	0.838327	Abr	n.s.
ENSMUSG00000017652	25.7557	-0.44065	0.262902	1	Cd40	n.s.
ENSMUSG00000017664	409.721	0.19038	0.0510622	0.414333	Slc35c2	n.s.
ENSMUSG00000017670	717.538	-0.0432931	0.592294	0.919169	Elmo2	n.s.
ENSMUSG00000017677	2434.4	-0.159468	0.00173133	0.0653004	Wsb1	n.s.
ENSMUSG00000017679	293.639	0.0334353	0.798192	0.972889	Ttpal	n.s.
ENSMUSG00000017686	1131.3	-0.0242104	0.74505	0.958062	Rhot1	n.s.
ENSMUSG00000017697	75.8533	-0.187703	0.437652	1	Ada	n.s.
ENSMUSG00000017707	1231.12	-0.0617589	0.333098	0.808425	Serinc3	n.s.
ENSMUSG00000017713	19.6841	-0.167944	0.727107	1	Tha1	n.s.
ENSMUSG00000017715	767.516	0.000125726	0.998673	0.999702	Pgs1	n.s.
ENSMUSG00000017716	2627.38	0.105899	0.0380777	0.36487	Birc5	n.s.
ENSMUSG00000017718	34.4568	0.202976	0.523249	1	Afmid	n.s.
ENSMUSG00000017721	599.883	0.0865744	0.311112	0.792194	Pigt	n.s.
ENSMUSG00000017723	55.1693	0.710297	0.0102653	1	Wfdc2	n.s.
ENSMUSG00000017724	199.927	0.2987	0.0344992	0.345931	Etv4	n.s.
ENSMUSG00000017740	35.7612	0.382294	0.292629	1	Slc12a5	n.s.
ENSMUSG00000017747	74.4308	-0.388213	0.0956661	1	Ghdc	n.s.
ENSMUSG00000017754	294.575	-0.0847105	0.481929	0.876036	Pltp	n.s.
ENSMUSG00000017760	758.658	-0.0718372	0.377195	0.830304	Ctsa	n.s.
ENSMUSG00000017764	429.297	0.104536	0.283148	0.780592	Zswim1	n.s.
ENSMUSG00000017765	287.666	-0.0135513	0.912746	0.98678	Slc12a4	n.s.
ENSMUSG00000017774	595.198	-0.0548373	0.56457	0.907945	Myo1c	n.s.
ENSMUSG00000017776	2626.79	-0.0426282	0.417912	0.853103	Crk	n.s.
ENSMUSG00000017778	2496.01	0.0673962	0.358316	0.820362	Cox7c	n.s.
ENSMUSG00000017801	421.079	0.166744	0.100153	0.553245	Mlx	n.s.
ENSMUSG00000017802	541.321	-0.200676	0.0231074	0.290425	Retreg3	n.s.
ENSMUSG00000017830	20.2079	0.134537	0.759152	1	Dhx58	n.s.
ENSMUSG00000017831	1467.27	-0.0704718	0.285764	0.781282	Rab5a	n.s.
ENSMUSG00000017837	533.826	-0.0804577	0.362508	0.822479	Nkiras2	n.s.
ENSMUSG00000017843	2132.33	0.00873831	0.891647	0.982596	Ppp2r5c	n.s.
ENSMUSG00000017858	606.073	0.0683019	0.497518	0.883905	Ift52	n.s.
ENSMUSG00000017861	1103.21	0.177401	0.00865909	0.16215	Mybl2	n.s.
ENSMUSG00000017897	40.0392	0.12959	0.663958	1	Eya2	n.s.
ENSMUSG00000017929	222.166	0.0831759	0.548768	0.901443	B4galt5	n.s.
ENSMUSG00000017943	158.094	0.0615112	0.741143	0.95683	Gdap1l1	n.s.
ENSMUSG00000017969	207.902	0.0409188	0.775614	0.966229	Ptgis	n.s.
ENSMUSG00000017978	147.482	-0.299384	0.0670914	0.468521	Cadps2	n.s.
ENSMUSG00000017999	1253.13	0.0441589	0.483088	0.876036	Ddx27	n.s.
ENSMUSG00000018012	206.8	0.15138	0.280451	0.778966	Rac3	n.s.
ENSMUSG00000018040	864.801	0.0266784	0.732943	0.955001	Rrp7a	n.s.
ENSMUSG00000018042	1928.99	0.0124154	0.844557	0.979189	Cyb5r3	n.s.
ENSMUSG00000018068	1903.98	-0.000743036	0.989871	0.995809	Ints2	n.s.
ENSMUSG00000018076	1185.22	-0.0660597	0.406226	0.84504	Med13l	n.s.
ENSMUSG00000018126	18.0111	0.00240674	0.995918	1	Baiap2l2	n.s.
ENSMUSG00000018143	176.472	-0.151807	0.336175	0.811332	Mafk	n.s.
ENSMUSG00000018160	2073.05	-0.0230741	0.696031	0.945346	Med1	n.s.
ENSMUSG00000018166	128.76	0.378696	0.0389912	0.369972	Erbb3	n.s.
ENSMUSG00000018167	418.24	0.129426	0.239698	0.74314	Stard3	n.s.
ENSMUSG00000018171	1200.11	0.0653557	0.33002	0.805429	Vmp1	n.s.
ENSMUSG00000018189	1149.81	0.025607	0.711223	0.948414	Uchl5	n.s.
ENSMUSG00000018196	367.64	0.0906967	0.429063	0.859289	Glrx2	n.s.
ENSMUSG00000018199	1311.76	-0.126546	0.0537905	0.426565	Ro60	n.s.
ENSMUSG00000018209	1361.07	-0.0167526	0.811166	0.974001	Stk4	n.s.
ENSMUSG00000018217	133.64	-0.0276176	0.889637	0.981922	Pmp22	n.s.
ENSMUSG00000018239	718.251	-0.00374096	0.966908	0.993222	Zcchc10	n.s.
ENSMUSG00000018286	4630.94	0.0963444	0.0359245	0.353143	Psmb6	n.s.
ENSMUSG00000018287	1166.77	0.0971999	0.126092	0.592547	Spag7	n.s.
ENSMUSG00000018293	11892.6	0.0957448	0.0317373	0.329788	Pfn1	n.s.
ENSMUSG00000018326	5299.15	0.0214875	0.631877	0.928095	Ywhab	n.s.
ENSMUSG00000018334	148.618	-0.0548433	0.78691	0.969804	Ksr1	n.s.
ENSMUSG00000018339	566.683	0.133829	0.173704	0.66242	Gpx3	n.s.
ENSMUSG00000018340	699.139	0.375734	2.98544e-06	0.00067893	Anxa6	UP
ENSMUSG00000018362	480.774	0.0348601	0.877115	0.980693	Kpna2	n.s.
ENSMUSG00000018363	833.721	-0.0387333	0.616266	0.925511	Smurf2	n.s.
ENSMUSG00000018372	264.406	-0.15926	0.207163	0.703613	Cep95	n.s.
ENSMUSG00000018377	1961.97	-0.193506	0.00668849	0.14468	Vezf1	n.s.
ENSMUSG00000018378	447.971	-0.185042	0.142297	0.619909	Cuedc1	n.s.
ENSMUSG00000018379	10474.8	-0.0496053	0.358635	0.82048	Srsf1	n.s.
ENSMUSG00000018381	28.4453	-0.104444	0.784269	1	Abi3	n.s.
ENSMUSG00000018387	14.4435	-0.134712	0.813917	1	Shroom1	n.s.
ENSMUSG00000018395	694.862	-0.0282537	0.766195	0.964202	Kif3a	n.s.
ENSMUSG00000018398	863.778	-0.179966	0.0299409	0.32423	Sept8	n.s.
ENSMUSG00000018401	1380.26	-0.0321198	0.59262	0.919169	Mtmr4	n.s.
ENSMUSG00000018411	120.222	-0.211371	0.32513	0.801912	Mapt	n.s.
ENSMUSG00000018412	1846.44	-0.0747186	0.18363	0.67453	Kansl1	n.s.
ENSMUSG00000018415	1116.74	0.142052	0.0423276	0.3833	Gid4	n.s.
ENSMUSG00000018425	1289.39	-0.127093	0.0533862	0.425289	Dhx40	n.s.
ENSMUSG00000018427	66.0915	-0.13585	0.580847	1	Ypel2	n.s.
ENSMUSG00000018428	804.915	-0.119032	0.134721	0.603138	Akap1	n.s.
ENSMUSG00000018433	1951.88	0.0465402	0.43958	0.860574	Nol11	n.s.
ENSMUSG00000018442	850.961	0.0232484	0.751313	0.959404	Derl2	n.s.
ENSMUSG00000018446	4334.81	0.0932484	0.0618668	0.454158	C1qbp	n.s.
ENSMUSG00000018449	277.099	-0.122746	0.288229	0.783514	Rpain	n.s.
ENSMUSG00000018470	27.4113	-0.128482	0.757858	1	Kcnab3	n.s.
ENSMUSG00000018474	456.469	-0.139792	0.198452	0.693154	Chd3	n.s.
ENSMUSG00000018476	1222.5	-0.023873	0.765675	0.964202	Kdm6b	n.s.
ENSMUSG00000018481	2790.7	-0.105137	0.0345178	0.345931	Appbp2	n.s.
ENSMUSG00000018500	27.1741	-0.109572	0.770935	1	Adora2b	n.s.
ENSMUSG00000018501	3822.23	-0.0364872	0.45053	0.863417	Ncor1	n.s.
ENSMUSG00000018507	16.6099	0.181633	0.691073	1	Trpv2	n.s.
ENSMUSG00000018509	238.292	0.00790659	0.952905	0.989486	Cenpv	n.s.
ENSMUSG00000018537	653.941	0.0795534	0.360283	0.821209	Pcgf2	n.s.
ENSMUSG00000018541	553.718	0.0468037	0.610425	0.923013	Cwc25	n.s.
ENSMUSG00000018547	874.129	-0.0995668	0.274466	0.774761	Pip4k2b	n.s.
ENSMUSG00000018548	2097.52	-0.050492	0.403248	0.843664	Trim37	n.s.
ENSMUSG00000018554	79.068	0.26136	0.264949	1	Ybx2	n.s.
ENSMUSG00000018559	576.75	0.165185	0.110336	0.56568	Ctdnep1	n.s.
ENSMUSG00000018566	58.1553	0.026688	0.915001	1	Slc2a4	n.s.
ENSMUSG00000018567	1600.52	-0.0346172	0.60159	0.921494	Gabarap	n.s.
ENSMUSG00000018569	216.297	0.45445	0.00141732	0.0584242	Cldn7	n.s.
ENSMUSG00000018572	1234.13	0.0751832	0.221924	0.722931	Phf23	n.s.
ENSMUSG00000018574	274.828	0.00499589	0.9686	0.993577	Acadvl	n.s.
ENSMUSG00000018583	14963.7	0.0179178	0.647295	0.931605	G3bp1	n.s.
ENSMUSG00000018585	1139.42	0.230373	0.000680208	0.0371434	Atox1	UP
ENSMUSG00000018593	3625.15	-0.0707147	0.149202	0.630805	Sparc	n.s.
ENSMUSG00000018599	162.017	0.226543	0.13827	0.610275	Mief2	n.s.
ENSMUSG00000018604	32.125	-0.0295601	0.929342	1	Tbx3	n.s.
ENSMUSG00000018648	62.2622	0.122244	0.609864	1	Dusp14	n.s.
ENSMUSG00000018651	697.57	0.124077	0.105125	0.564162	Tada2a	n.s.
ENSMUSG00000018654	13.099	-1.14737	0.0293757	1	Ikzf1	n.s.
ENSMUSG00000018659	322.934	0.122399	0.35198	0.816891	Pnpo	n.s.
ENSMUSG00000018661	592.436	0.0104803	0.901894	0.984714	Cog1	n.s.
ENSMUSG00000018666	3686.03	0.0470557	0.417129	0.852584	Cbx1	n.s.
ENSMUSG00000018669	1058.19	-0.0337684	0.616186	0.925511	Cdk5rap3	n.s.
ENSMUSG00000018672	96.2191	-0.131483	0.538929	0.897765	Copz2	n.s.
ENSMUSG00000018677	1359.9	0.100531	0.105873	0.564162	Slc25a39	n.s.
ENSMUSG00000018678	494.509	0.0253097	0.794626	0.972713	Sp2	n.s.
ENSMUSG00000018697	771.319	0.00535836	0.942727	0.988146	Aatf	n.s.
ENSMUSG00000018698	63.7136	-0.544951	0.0641232	1	Lhx1	n.s.
ENSMUSG00000018707	5093.91	0.0387498	0.442345	0.861004	Dync1h1	n.s.
ENSMUSG00000018727	12.6831	1.11696	0.044313	1	Cpsf4l	n.s.
ENSMUSG00000018733	279.313	-0.0527586	0.687075	0.940857	Pex12	n.s.
ENSMUSG00000018736	617.751	-0.0547977	0.518941	0.891198	Ndel1	n.s.
ENSMUSG00000018761	726.203	0.026684	0.727443	0.952764	Mpdu1	n.s.
ENSMUSG00000018770	2819.91	0.0988892	0.0946696	0.545374	Atp5g3	n.s.
ENSMUSG00000018796	143.196	-0.0341626	0.850013	0.979867	Acsl1	n.s.
ENSMUSG00000018800	186.882	-0.325187	0.0437756	0.386461	Abca5	n.s.
ENSMUSG00000018809	179.579	-0.0694771	0.643636	0.930508	Smyd4	n.s.
ENSMUSG00000018819	27.1128	0.205095	0.828248	1	Lsp1	n.s.
ENSMUSG00000018820	308.959	0.0738402	0.566507	0.909053	Zfyve27	n.s.
ENSMUSG00000018821	194.929	0.228017	0.114402	0.570754	Avpi1	n.s.
ENSMUSG00000018822	25.8479	-0.219806	0.564734	1	Sfrp5	n.s.
ENSMUSG00000018830	11.9184	-0.32545	0.621492	1	Myh11	n.s.
ENSMUSG00000018841	374.56	0.166232	0.110106	0.56568	Rad51d	n.s.
ENSMUSG00000018845	95.9133	0.261274	0.237423	0.740974	Unc45b	n.s.
ENSMUSG00000018846	1136.62	-0.0398003	0.620456	0.926366	Pank3	n.s.
ENSMUSG00000018848	2358.17	0.056387	0.28866	0.783914	Rars	n.s.
ENSMUSG00000018849	783.061	-0.0376355	0.661751	0.93486	Wwc1	n.s.
ENSMUSG00000018858	1110.2	-0.0372137	0.593142	0.919169	Mrpl58	n.s.
ENSMUSG00000018861	143.917	0.0208806	0.895582	0.98332	Fdxr	n.s.
ENSMUSG00000018865	341.256	-0.0578881	0.594186	0.919856	Sult4a1	n.s.
ENSMUSG00000018882	1542.66	0.138265	0.0230029	0.290425	Mrpl45	n.s.
ENSMUSG00000018899	125.958	-0.190036	0.309528	0.791255	Irf1	n.s.
ENSMUSG00000018900	127.576	0.0369373	0.831548	0.978097	Slc22a5	n.s.
ENSMUSG00000018906	271.949	0.00708313	0.956584	0.990396	P4ha2	n.s.
ENSMUSG00000018909	859.881	0.151433	0.063685	0.460825	Arrb1	n.s.
ENSMUSG00000018921	1374.7	0.141486	0.0310579	0.327381	Pelp1	n.s.
ENSMUSG00000018923	250.249	-0.0792041	0.540053	0.897765	Med11	n.s.
ENSMUSG00000018931	604.625	-0.0870045	0.307488	0.791255	Natd1	n.s.
ENSMUSG00000018965	3983.7	0.0253342	0.580617	0.912118	Ywhah	n.s.
ENSMUSG00000018974	1512.59	-0.0159833	0.794252	0.972713	Sart3	n.s.
ENSMUSG00000018995	243.412	0.0566571	0.674566	0.938534	Nars2	n.s.
ENSMUSG00000018999	674.766	0.0252681	0.755964	0.960815	Slc35b4	n.s.
ENSMUSG00000019027	35.7922	-0.176071	0.598193	1	Dnah1	n.s.
ENSMUSG00000019039	309.006	0.0993757	0.373971	0.828176	Dalrd3	n.s.
ENSMUSG00000019054	882.433	0.165772	0.0295455	0.322732	Fis1	n.s.
ENSMUSG00000019055	268.695	0.105245	0.372845	0.827188	Plod1	n.s.
ENSMUSG00000019066	76.5189	-0.0362762	0.870012	1	Rab3d	n.s.
ENSMUSG00000019082	397.281	0.308182	0.00710796	0.148604	Slc25a22	n.s.
ENSMUSG00000019087	1014.87	-0.0497195	0.479805	0.875186	Atp6ap1	n.s.
ENSMUSG00000019088	17.6982	-0.969938	0.0316397	1	Dnase1l1	n.s.
ENSMUSG00000019124	640.876	-0.179503	0.0791259	0.500191	Scrn1	n.s.
ENSMUSG00000019139	942.474	-0.00730425	0.930842	0.987109	Isyna1	n.s.
ENSMUSG00000019143	358.264	0.200276	0.0641053	0.460825	Hars2	n.s.
ENSMUSG00000019173	761.037	0.00878742	0.914696	0.986796	Rab5c	n.s.
ENSMUSG00000019179	3931.51	0.0735602	0.121259	0.584815	Mdh2	n.s.
ENSMUSG00000019189	2846.04	0.214707	1.50596e-05	0.00245783	Rnf145	UP
ENSMUSG00000019194	49.9207	0.011494	0.966874	1	Scn1b	n.s.
ENSMUSG00000019210	1145.28	0.0637031	0.336831	0.811659	Atp6v1e1	n.s.
ENSMUSG00000019214	594.123	0.0683852	0.418593	0.853253	Chtf18	n.s.
ENSMUSG00000019230	45.5631	-0.784048	0.0138593	1	Lhx9	n.s.
ENSMUSG00000019235	14.5185	0.542072	0.276127	1	Rps6kl1	n.s.
ENSMUSG00000019256	235.887	0.0780372	0.587696	0.915856	Ahr	n.s.
ENSMUSG00000019295	133.463	-0.162824	0.341893	0.814303	Tmem129	n.s.
ENSMUSG00000019297	891.866	-0.0102611	0.892368	0.982734	Nop9	n.s.
ENSMUSG00000019302	971.482	-0.0549775	0.475431	0.872681	Atp6v0a1	n.s.
ENSMUSG00000019303	530.725	0.00125866	0.988824	0.995794	Psmc3ip	n.s.
ENSMUSG00000019312	354.523	0.382712	0.000698147	0.0376612	Grb7	UP
ENSMUSG00000019320	13.1628	-0.839004	0.107767	1	Noxo1	n.s.
ENSMUSG00000019338	978.658	0.0661421	0.382767	0.831963	Zfp687	n.s.
ENSMUSG00000019359	57.5945	-0.203777	0.423603	1	Gdpd2	n.s.
ENSMUSG00000019373	2620.87	0.0169549	0.748208	0.959019	Cops3	n.s.
ENSMUSG00000019428	1907.92	0.102089	0.0982711	0.549099	Fkbp8	n.s.
ENSMUSG00000019432	4494.97	0.0154763	0.738394	0.956788	Ddx39b	n.s.
ENSMUSG00000019433	1027.88	-0.115456	0.101457	0.554106	Gipc1	n.s.
ENSMUSG00000019461	333.11	-0.00843548	0.941533	0.988146	Plscr3	n.s.
ENSMUSG00000019467	393.867	0.122799	0.23883	0.74314	Arhgef25	n.s.
ENSMUSG00000019470	913.286	-0.0695931	0.386589	0.834102	Xab2	n.s.
ENSMUSG00000019471	3008.55	-0.0127475	0.799525	0.972932	Cdc37	n.s.
ENSMUSG00000019494	1702.59	0.0979978	0.150593	0.633241	Cops6	n.s.
ENSMUSG00000019505	17875.5	0.0697088	0.0783913	0.497503	Ubb	n.s.
ENSMUSG00000019518	417.896	-0.124388	0.20695	0.703436	Ap4m1	n.s.
ENSMUSG00000019528	312.561	-0.0421462	0.71759	0.950164	Gyg	n.s.
ENSMUSG00000019539	299.965	0.173756	0.121592	0.58495	Rcn3	n.s.
ENSMUSG00000019558	172.027	-0.114895	0.483401	0.876036	Slc6a8	n.s.
ENSMUSG00000019564	634.582	-0.0999224	0.255918	0.758896	Arid3a	n.s.
ENSMUSG00000019577	14.5589	0.498974	0.307352	1	Pdk4	n.s.
ENSMUSG00000019578	286.823	-0.0381054	0.756579	0.960815	Ubxn6	n.s.
ENSMUSG00000019579	521.423	0.178578	0.0493943	0.41032	Mydgf	n.s.
ENSMUSG00000019590	111.612	0.33798	0.0634243	0.460799	Cyb561	n.s.
ENSMUSG00000019647	1346.93	0.105484	0.160492	0.644519	Sema6a	n.s.
ENSMUSG00000019659	446.823	0.0473587	0.639772	0.929899	Ccdc12	n.s.
ENSMUSG00000019689	163.865	0.180128	0.25577	0.758896	Fmc1	n.s.
ENSMUSG00000019710	550.155	0.186873	0.0306732	0.326262	Mrpl24	n.s.
ENSMUSG00000019715	919.481	-0.0404373	0.629615	0.927426	Gle1	n.s.
ENSMUSG00000019718	27.9223	-0.233609	0.527312	1	L3hypdh	n.s.
ENSMUSG00000019731	588.871	-0.149735	0.125797	0.592547	Slc35e1	n.s.
ENSMUSG00000019734	76.688	0.0165506	0.940246	1	Tmc4	n.s.
ENSMUSG00000019738	342.728	0.115304	0.338592	0.811966	Polr2i	n.s.
ENSMUSG00000019773	1284.38	0.0633735	0.342744	0.814303	Fbxo5	n.s.
ENSMUSG00000019774	117.43	0.00695854	0.967943	0.993374	Mtrf1l	n.s.
ENSMUSG00000019775	96.9326	-0.0561978	0.780101	0.967684	Rgs17	n.s.
ENSMUSG00000019777	3576.31	-0.0412285	0.410051	0.846197	Hdac2	n.s.
ENSMUSG00000019782	1617.61	0.0379572	0.581448	0.912118	Rwdd1	n.s.
ENSMUSG00000019789	19.8597	-0.388715	0.383905	1	Hey2	n.s.
ENSMUSG00000019790	304.997	0.0762555	0.533234	0.89683	Stxbp5	n.s.
ENSMUSG00000019791	70.6483	0.225819	0.311195	1	Hint3	n.s.
ENSMUSG00000019792	456.042	-0.0423386	0.665284	0.93637	Trmt11	n.s.
ENSMUSG00000019794	664.647	0.0246081	0.757956	0.961361	Katna1	n.s.
ENSMUSG00000019795	1042.5	0.00985536	0.885645	0.981771	Pcmt1	n.s.
ENSMUSG00000019797	304.505	0.121314	0.29755	0.788477	1700021F05Rik	n.s.
ENSMUSG00000019802	1217.83	0.0159748	0.806204	0.972932	Sec63	n.s.
ENSMUSG00000019803	155.303	-1.28821	0.0258753	0.30475	Nr2e1	n.s.
ENSMUSG00000019804	1440.76	0.0638291	0.338193	0.811966	Snx3	n.s.
ENSMUSG00000019808	166.515	0.18532	0.24569	0.748374	Adat2	n.s.
ENSMUSG00000019809	228.113	-0.0749732	0.577296	0.911815	Pex3	n.s.
ENSMUSG00000019810	204.021	0.0950534	0.511327	0.888227	Fuca2	n.s.
ENSMUSG00000019813	228.045	-0.00688073	0.96036	0.991563	Cep57l1	n.s.
ENSMUSG00000019814	945.144	0.124936	0.0999911	0.552933	Ltv1	n.s.
ENSMUSG00000019820	2105.4	-0.0316624	0.650341	0.931878	Utrn	n.s.
ENSMUSG00000019826	292.764	0.0901074	0.449638	0.863302	Zbtb24	n.s.
ENSMUSG00000019831	1021.43	0.00687948	0.919326	0.986796	Wasf1	n.s.
ENSMUSG00000019832	46.1084	0.0561474	0.846694	1	Rab32	n.s.
ENSMUSG00000019837	1104.17	-0.0581662	0.421201	0.855891	Gtf3c6	n.s.
ENSMUSG00000019838	56.5624	-0.0553249	0.848635	1	Slc16a10	n.s.
ENSMUSG00000019841	1021.7	-0.0806985	0.293461	0.785753	Rev3l	n.s.
ENSMUSG00000019843	859.125	0.0274307	0.708081	0.94786	Fyn	n.s.
ENSMUSG00000019845	299.651	-0.00702234	0.951531	0.989199	Tube1	n.s.
ENSMUSG00000019846	29.2724	-0.000645978	0.998695	1	Lama4	n.s.
ENSMUSG00000019849	2491.68	-0.126858	0.0204206	0.273785	Prep	n.s.
ENSMUSG00000019850	35.951	-0.880691	0.253576	1	Tnfaip3	n.s.
ENSMUSG00000019851	468.658	-0.171128	0.0832388	0.51356	Perp	n.s.
ENSMUSG00000019852	102.289	0.3078	0.130442	0.601006	Arfgef3	n.s.
ENSMUSG00000019853	45.2558	0.573042	0.0691023	1	Hebp2	n.s.
ENSMUSG00000019854	599.424	-0.0758544	0.390456	0.835495	Reps1	n.s.
ENSMUSG00000019856	138.734	-0.0149795	0.939588	0.988146	Fam184a	n.s.
ENSMUSG00000019857	1235.49	0.0406055	0.585743	0.9148	Asf1a	n.s.
ENSMUSG00000019861	510.429	-0.111736	0.241842	0.743394	Gopc	n.s.
ENSMUSG00000019863	260.367	0.0415259	0.73091	0.953881	Qrsl1	n.s.
ENSMUSG00000019864	252.037	-0.0318337	0.806274	0.972932	Rtn4ip1	n.s.
ENSMUSG00000019866	58.2297	0.171683	0.570802	1	Crybg1	n.s.
ENSMUSG00000019868	635.729	-0.0210946	0.799438	0.972932	Vta1	n.s.
ENSMUSG00000019873	545.801	-0.119527	0.181303	0.672779	Reep3	n.s.
ENSMUSG00000019874	575.79	-0.131592	0.235297	0.737276	Fabp7	n.s.
ENSMUSG00000019876	20.6098	-0.401561	0.357859	1	Pkib	n.s.
ENSMUSG00000019877	1571.48	-0.0696387	0.285594	0.781282	Serinc1	n.s.
ENSMUSG00000019878	614.356	0.00790603	0.931666	0.987109	Hsf2	n.s.
ENSMUSG00000019880	93.558	-0.924856	5.66271e-05	0.00634441	Rspo3	DOWN
ENSMUSG00000019883	672.083	-0.00516317	0.950381	0.989199	Echdc1	n.s.
ENSMUSG00000019889	584.075	0.139221	0.113178	0.569489	Ptprk	n.s.
ENSMUSG00000019890	10.2624	-0.485269	0.527722	1	Nts	n.s.
ENSMUSG00000019891	354.865	-0.0118682	0.915522	0.986796	Dcbld1	n.s.
ENSMUSG00000019892	14.2686	-0.913519	0.0825807	1	Lrriq1	n.s.
ENSMUSG00000019894	130.075	-0.425013	0.0150853	0.230067	Slc6a15	n.s.
ENSMUSG00000019897	804.102	0.0149967	0.855441	0.979867	Ccdc59	n.s.
ENSMUSG00000019906	16.1716	-1.13156	0.0367554	1	Lin7a	n.s.
ENSMUSG00000019907	1444.56	0.0115762	0.864911	0.980693	Ppp1r12a	n.s.
ENSMUSG00000019913	26.1881	-0.863375	0.0808595	1	Sim1	n.s.
ENSMUSG00000019916	373.931	0.153833	0.142993	0.621351	P4ha1	n.s.
ENSMUSG00000019917	236.857	-0.0135881	0.913904	0.986796	Sept10	n.s.
ENSMUSG00000019920	1165.86	-0.0111865	0.873686	0.980693	Lims1	n.s.
ENSMUSG00000019927	1041.98	0.0536076	0.422119	0.856798	Ube2d1	n.s.
ENSMUSG00000019929	11.1365	0.76639	0.169495	1	Dcn	n.s.
ENSMUSG00000019942	2299.65	0.0281128	0.611343	0.923013	Cdk1	n.s.
ENSMUSG00000019943	1877.31	-0.00520193	0.92754	0.987109	Atp2b1	n.s.
ENSMUSG00000019944	133.407	-0.179745	0.316541	0.796043	Rhobtb1	n.s.
ENSMUSG00000019947	554.381	0.127415	0.158353	0.643345	Arid5b	n.s.
ENSMUSG00000019948	340.929	-0.0759608	0.514952	0.890363	Actr6	n.s.
ENSMUSG00000019951	855.654	-0.00767762	0.918745	0.986796	Uhrf1bp1l	n.s.
ENSMUSG00000019952	398.3	-0.168382	0.0971414	0.547689	Poc1b	n.s.
ENSMUSG00000019960	1053.35	-0.0863155	0.279879	0.778966	Dusp6	n.s.
ENSMUSG00000019961	6097.72	-0.0530908	0.345411	0.81548	Tmpo	n.s.
ENSMUSG00000019966	190.222	-0.136033	0.456858	0.864161	Kitl	n.s.
ENSMUSG00000019969	949.011	0.0487287	0.525044	0.893718	Psen1	n.s.
ENSMUSG00000019970	270.124	-0.0364705	0.773334	0.966005	Sgk1	n.s.
ENSMUSG00000019971	448.214	0.0158419	0.866024	0.980693	Cep290	n.s.
ENSMUSG00000019975	226.227	-0.0454902	0.746029	0.958616	Ikbip	n.s.
ENSMUSG00000019977	1794.09	-0.00794899	0.894968	0.983087	Hbs1l	n.s.
ENSMUSG00000019978	695.819	0.0755332	0.359955	0.821164	Epb41l2	n.s.
ENSMUSG00000019979	902.483	-0.0296935	0.746676	0.958883	Apaf1	n.s.
ENSMUSG00000019982	211.111	0.112602	0.440663	0.861004	Myb	n.s.
ENSMUSG00000019984	874.929	0.026208	0.730052	0.953422	Med23	n.s.
ENSMUSG00000019986	445.518	-0.0858788	0.393065	0.836806	Ahi1	n.s.
ENSMUSG00000019988	697.045	-0.0147369	0.855483	0.979867	Nedd1	n.s.
ENSMUSG00000019989	1208.55	0.326026	1.64118e-05	0.00260769	Enpp3	UP
ENSMUSG00000019992	236.665	0.0941931	0.497707	0.883905	Mtfr2	n.s.
ENSMUSG00000019996	163.298	-0.00672881	0.965946	0.99299	Map7	n.s.
ENSMUSG00000019997	676.388	-0.892858	1.65818e-18	1.44908e-14	Ccn2	DOWN
ENSMUSG00000019998	535.565	-0.0970008	0.306881	0.791255	Stx7	n.s.
ENSMUSG00000020000	96.9019	-0.0566287	0.789932	0.971326	Moxd1	n.s.
ENSMUSG00000020015	854.82	-0.0366338	0.638773	0.929889	Cdk17	n.s.
ENSMUSG00000020018	1016.76	0.141247	0.0577977	0.439978	Snrpf	n.s.
ENSMUSG00000020019	37.9701	-0.376854	0.247029	1	Ntn4	n.s.
ENSMUSG00000020020	779.732	0.219974	0.00447871	0.116486	Usp44	n.s.
ENSMUSG00000020021	150.467	-0.282736	0.0899873	0.534182	Fgd6	n.s.
ENSMUSG00000020022	717.598	0.156996	0.0722423	0.484391	Ndufa12	n.s.
ENSMUSG00000020023	227.678	0.149013	0.280449	0.778966	Tmcc3	n.s.
ENSMUSG00000020024	658.431	0.0897247	0.257764	0.760498	Cep83	n.s.
ENSMUSG00000020027	1457.1	0.244747	0.00110356	0.0500567	Socs2	n.s.
ENSMUSG00000020029	805.538	-0.0853029	0.315351	0.795587	Nudt4	n.s.
ENSMUSG00000020032	429.359	-0.286469	0.0354664	0.350612	Nuak1	n.s.
ENSMUSG00000020034	19.5805	-0.0160733	0.969511	1	Tcp11l2	n.s.
ENSMUSG00000020037	219.126	-0.461165	0.00176752	0.0660102	Rfx4	n.s.
ENSMUSG00000020038	567.159	-0.00943491	0.927716	0.987109	Cry1	n.s.
ENSMUSG00000020042	231.453	-0.0855271	0.537042	0.897765	Btbd11	n.s.
ENSMUSG00000020044	397.194	-0.42399	0.00150283	0.0608022	Timp3	n.s.
ENSMUSG00000020048	9618.42	0.14064	0.00198572	0.0711195	Hsp90b1	n.s.
ENSMUSG00000020052	98.5105	-0.451055	0.334121	0.809504	Ascl1	n.s.
ENSMUSG00000020053	28.6233	-0.655872	0.144808	1	Igf1	n.s.
ENSMUSG00000020056	248.812	-0.0640031	0.597433	0.921002	Washc3	n.s.
ENSMUSG00000020059	115.435	0.297003	0.147618	0.628368	Sycp3	n.s.
ENSMUSG00000020062	16.5801	0.169166	0.761478	1	Slc5a8	n.s.
ENSMUSG00000020063	558.864	-0.0529434	0.564877	0.908105	Sirt1	n.s.
ENSMUSG00000020064	1044.12	0.050462	0.505295	0.886521	Herc4	n.s.
ENSMUSG00000020069	1278.49	-0.0334155	0.609967	0.923013	Hnrnph3	n.s.
ENSMUSG00000020070	518.421	-0.0840016	0.378743	0.831105	Rufy2	n.s.
ENSMUSG00000020074	2593.8	-0.036172	0.552702	0.902034	Ccar1	n.s.
ENSMUSG00000020075	4096.06	0.0829457	0.0877302	0.529082	Ddx21	n.s.
ENSMUSG00000020078	1370.95	-0.0611146	0.351138	0.816702	Vps26a	n.s.
ENSMUSG00000020079	575.667	-0.0493049	0.557081	0.904222	Supv3l1	n.s.
ENSMUSG00000020083	122.38	-0.0827138	0.636492	0.929594	Fam241b	n.s.
ENSMUSG00000020086	1670.86	-0.0842309	0.199784	0.694752	H2afy2	n.s.
ENSMUSG00000020087	454.863	0.0675572	0.50108	0.8847	Tysnd1	n.s.
ENSMUSG00000020088	2213.22	0.0183084	0.736971	0.956257	Sar1a	n.s.
ENSMUSG00000020089	2445.9	0.0241121	0.64287	0.930508	Ppa1	n.s.
ENSMUSG00000020091	2500.88	0.0644916	0.379635	0.831105	Eif4ebp2	n.s.
ENSMUSG00000020092	596.063	-0.0061041	0.941701	0.988146	Pald1	n.s.
ENSMUSG00000020097	1187.42	-0.00960694	0.884963	0.981771	Sgpl1	n.s.
ENSMUSG00000020098	59.0559	0.553787	0.0307081	1	Pcbd1	n.s.
ENSMUSG00000020099	289.288	0.0922925	0.539922	0.897765	Unc5b	n.s.
ENSMUSG00000020100	102.417	0.17167	0.411527	0.846197	Slc29a3	n.s.
ENSMUSG00000020101	20.2213	0.372598	0.383317	1	Vsir	n.s.
ENSMUSG00000020105	1334.08	-0.202088	0.0046662	0.119234	Lrig3	n.s.
ENSMUSG00000020107	475.011	0.129379	0.182801	0.67453	Anapc16	n.s.
ENSMUSG00000020108	871.166	0.210523	0.0189152	0.262798	Ddit4	n.s.
ENSMUSG00000020109	496.746	0.0217986	0.83257	0.978097	Dnajb12	n.s.
ENSMUSG00000020111	242.672	-0.245252	0.101116	0.554106	Micu1	n.s.
ENSMUSG00000020114	3681.44	-0.00499897	0.92023	0.986796	Cand1	n.s.
ENSMUSG00000020115	571.139	0.02512	0.771106	0.964462	Tbk1	n.s.
ENSMUSG00000020116	1824.55	0.000947336	0.987459	0.995432	Pno1	n.s.
ENSMUSG00000020120	14.0298	-0.620403	0.27417	1	Plek	n.s.
ENSMUSG00000020122	137.084	-0.458367	0.0313127	0.328108	Egfr	n.s.
ENSMUSG00000020124	1764.37	-0.00943432	0.870881	0.980693	Usp15	n.s.
ENSMUSG00000020128	877.76	-0.0288354	0.726487	0.952764	Vps54	n.s.
ENSMUSG00000020130	1029.3	0.0523664	0.475935	0.872681	Tbc1d15	n.s.
ENSMUSG00000020131	18.6239	0.646412	0.130655	1	Pcsk4	n.s.
ENSMUSG00000020132	411.031	-0.0549475	0.629467	0.927426	Rab21	n.s.
ENSMUSG00000020134	1451.35	-0.102278	0.169317	0.654545	Peli1	n.s.
ENSMUSG00000020135	522.651	-0.219426	0.042954	0.384363	Apc2	n.s.
ENSMUSG00000020137	236.238	-0.0198734	0.87728	0.980693	Thap2	n.s.
ENSMUSG00000020140	49.2894	-0.00270293	0.992586	1	Lgr5	n.s.
ENSMUSG00000020142	561.841	0.247738	0.00483834	0.121065	Slc1a4	n.s.
ENSMUSG00000020149	4048.04	0.0121976	0.803935	0.972932	Rab1a	n.s.
ENSMUSG00000020150	34.4449	0.323107	0.336256	1	Gamt	n.s.
ENSMUSG00000020152	4298.13	0.0590045	0.27598	0.776358	Actr2	n.s.
ENSMUSG00000020153	688.006	0.113912	0.152478	0.635816	Ndufs7	n.s.
ENSMUSG00000020156	983.087	-0.00572687	0.946552	0.988416	Pwwp3a	n.s.
ENSMUSG00000020160	295.193	-0.531981	5.25401e-05	0.00596296	Meis1	DOWN
ENSMUSG00000020166	1691.03	-0.0124201	0.848414	0.979794	Cnot2	n.s.
ENSMUSG00000020170	785.231	0.0440712	0.578502	0.912107	Frs2	n.s.
ENSMUSG00000020171	1060.51	0.088827	0.195586	0.688648	Yeats4	n.s.
ENSMUSG00000020173	83.4938	-0.123369	0.569508	0.910221	Cobl	n.s.
ENSMUSG00000020175	93.4377	-0.294206	0.164322	0.646812	Rab36	n.s.
ENSMUSG00000020176	2161.73	0.31199	9.92019e-05	0.00942311	Grb10	UP
ENSMUSG00000020178	8.88258	-0.28967	0.677956	1	Adora2a	n.s.
ENSMUSG00000020180	2672.64	0.0796711	0.175473	0.664122	Snrpd3	n.s.
ENSMUSG00000020181	56.9362	-0.303966	0.305315	1	Nav3	n.s.
ENSMUSG00000020182	24.7085	0.248536	0.583236	1	Ddc	n.s.
ENSMUSG00000020183	56.7224	-0.0719668	0.794677	1	Cpm	n.s.
ENSMUSG00000020184	2444.38	-0.0745286	0.168911	0.654545	Mdm2	n.s.
ENSMUSG00000020185	767.409	-0.0982233	0.274292	0.774761	E2f7	n.s.
ENSMUSG00000020186	350.727	0.0160206	0.878547	0.980693	Csrp2	n.s.
ENSMUSG00000020189	472.37	-0.250221	0.0126168	0.205485	Osbpl8	n.s.
ENSMUSG00000020190	1153.73	-0.0670705	0.376258	0.829705	Mknk2	n.s.
ENSMUSG00000020196	1025.47	0.0123595	0.884263	0.981771	Cabin1	n.s.
ENSMUSG00000020198	1228.85	0.0127464	0.85484	0.979867	Ap3d1	n.s.
ENSMUSG00000020205	205.14	-0.481918	0.00745059	0.153003	Phlda1	n.s.
ENSMUSG00000020211	915.699	0.0701578	0.414559	0.848835	Sf3a2	n.s.
ENSMUSG00000020212	522.148	-0.136812	0.119047	0.581307	Mdm1	n.s.
ENSMUSG00000020219	1030.95	0.118747	0.108077	0.56568	Timm13	n.s.
ENSMUSG00000020220	541.602	-0.0221555	0.850156	0.979867	Vps13d	n.s.
ENSMUSG00000020224	787.764	0.0492937	0.536411	0.897511	Llph	n.s.
ENSMUSG00000020225	551.064	0.0857191	0.387374	0.834102	Tmbim4	n.s.
ENSMUSG00000020228	197.302	0.333914	0.0224295	0.285731	Helb	n.s.
ENSMUSG00000020230	485.838	0.0275824	0.788692	0.970627	Prmt2	n.s.
ENSMUSG00000020232	402.574	-0.0641031	0.521614	0.892897	Hmg20b	n.s.
ENSMUSG00000020235	1106.23	0.0561019	0.400466	0.841734	Fzr1	n.s.
ENSMUSG00000020238	955.115	0.113398	0.106191	0.565512	Ncln	n.s.
ENSMUSG00000020241	50.6318	0.286774	0.348887	1	Col6a2	n.s.
ENSMUSG00000020248	1227.83	0.0619079	0.499287	0.883905	Nfyb	n.s.
ENSMUSG00000020250	4384.65	0.122424	0.009942	0.175963	Txnrd1	n.s.
ENSMUSG00000020256	54.8329	0.463711	0.143199	1	Aldh1l2	n.s.
ENSMUSG00000020257	1433.41	-0.0119584	0.854796	0.979867	Wdr82	n.s.
ENSMUSG00000020258	50.0055	-0.507357	0.0780917	1	Glyctk	n.s.
ENSMUSG00000020260	582.792	-0.025809	0.783991	0.969114	Pofut2	n.s.
ENSMUSG00000020261	166.362	0.36757	0.0457888	0.396579	Slc36a1	n.s.
ENSMUSG00000020262	199.827	-0.0341522	0.825341	0.976852	Adarb1	n.s.
ENSMUSG00000020263	258.737	-0.200364	0.14608	0.626395	Appl2	n.s.
ENSMUSG00000020265	2874.8	0.0274721	0.592111	0.919169	Sumo3	n.s.
ENSMUSG00000020267	3163.45	0.118836	0.0149849	0.230067	Hint1	n.s.
ENSMUSG00000020268	23.1736	-0.258238	0.513114	1	Lyrm7	n.s.
ENSMUSG00000020272	249.437	0.142978	0.288406	0.7837	Stk10	n.s.
ENSMUSG00000020273	625.268	-0.00926985	0.912828	0.98678	Papolg	n.s.
ENSMUSG00000020275	62.4877	-0.141983	0.5702	1	Rel	n.s.
ENSMUSG00000020280	884.656	0.00275889	0.973238	0.993664	Pus10	n.s.
ENSMUSG00000020282	296.507	-0.20735	0.116988	0.576626	Rhbdf1	n.s.
ENSMUSG00000020283	970.598	-0.143828	0.050822	0.414333	Pex13	n.s.
ENSMUSG00000020284	252.759	-0.176444	0.205666	0.702075	1810043G02Rik	n.s.
ENSMUSG00000020287	321.694	-0.0889482	0.436995	0.860547	Mpg	n.s.
ENSMUSG00000020289	328.281	-0.00857262	0.946097	0.988416	Nprl3	n.s.
ENSMUSG00000020290	7529.93	-0.0149123	0.813243	0.974406	Xpo1	n.s.
ENSMUSG00000020297	39.7799	-0.0446543	0.885786	1	Nsg2	n.s.
ENSMUSG00000020300	297.735	-0.257781	0.0375185	0.361998	Cpeb4	n.s.
ENSMUSG00000020303	148.043	0.395278	0.0236256	0.292237	Stc2	n.s.
ENSMUSG00000020305	368.184	0.0104162	0.928468	0.987109	Asb3	n.s.
ENSMUSG00000020307	3025.94	0.0340712	0.550817	0.902034	Cdc34	n.s.
ENSMUSG00000020308	285.946	0.0338968	0.781727	0.968515	Tpgs1	n.s.
ENSMUSG00000020309	70.4881	0.233776	0.396608	1	Chac2	n.s.
ENSMUSG00000020311	260.493	0.0478271	0.698518	0.945906	Erlec1	n.s.
ENSMUSG00000020312	347.684	-0.181467	0.119884	0.582362	Shc2	n.s.
ENSMUSG00000020315	3607.51	0.0659478	0.241679	0.743394	Sptbn1	n.s.
ENSMUSG00000020319	78.1215	-0.0974713	0.662008	1	Wdpcp	n.s.
ENSMUSG00000020321	3484	0.0389568	0.413785	0.848237	Mdh1	n.s.
ENSMUSG00000020325	14.8666	-0.0120263	0.983629	1	Fstl3	n.s.
ENSMUSG00000020326	10106.2	-0.149921	0.00116861	0.051578	Ccng1	n.s.
ENSMUSG00000020328	2809.11	0.00146543	0.978096	0.994636	Nudcd2	n.s.
ENSMUSG00000020329	380.255	0.0907248	0.39916	0.840747	Polrmt	n.s.
ENSMUSG00000020330	1630.37	-0.0627947	0.393384	0.836806	Hmmr	n.s.
ENSMUSG00000020333	191.13	0.00625939	0.965039	0.992634	Acsl6	n.s.
ENSMUSG00000020340	873.313	0.00670939	0.925541	0.987109	Cyfip2	n.s.
ENSMUSG00000020346	461.406	-0.0861229	0.3765	0.82982	Mgat1	n.s.
ENSMUSG00000020349	7359.19	0.0172877	0.668823	0.937572	Ppp2ca	n.s.
ENSMUSG00000020358	16642.5	0.00595421	0.896837	0.98338	Hnrnpab	n.s.
ENSMUSG00000020361	8010.6	0.0116147	0.818624	0.974866	Hspa4	n.s.
ENSMUSG00000020363	306.793	0.1725	0.131738	0.601006	Gfpt2	n.s.
ENSMUSG00000020368	15300.8	0.0606808	0.133357	0.601006	Canx	n.s.
ENSMUSG00000020372	13386.7	0.167425	6.43075e-05	0.00688591	Rack1	UP
ENSMUSG00000020375	320.844	0.0235203	0.833871	0.978279	Rufy1	n.s.
ENSMUSG00000020376	762.389	-0.00314104	0.967403	0.993222	Rnf130	n.s.
ENSMUSG00000020380	1194.81	-0.0328371	0.634197	0.928861	Rad50	n.s.
ENSMUSG00000020386	926.422	-0.0823055	0.348438	0.81548	Sar1b	n.s.
ENSMUSG00000020387	252.546	0.311802	0.0564524	0.437033	Jade2	n.s.
ENSMUSG00000020388	49.3027	-0.190573	0.483725	1	Pdlim4	n.s.
ENSMUSG00000020390	1901.57	0.0161157	0.798328	0.972889	Ube2b	n.s.
ENSMUSG00000020392	1461.41	0.00828611	0.893613	0.983087	Cdkn2aipnl	n.s.
ENSMUSG00000020393	249.233	0.00622581	0.960753	0.991577	Kremen1	n.s.
ENSMUSG00000020396	128.502	-0.22428	0.181456	0.672779	Nefh	n.s.
ENSMUSG00000020397	941.767	0.0168746	0.82551	0.976852	Med7	n.s.
ENSMUSG00000020400	257.682	0.186929	0.124732	0.591186	Tnip1	n.s.
ENSMUSG00000020402	4544.71	0.0456544	0.357706	0.81994	Vdac1	n.s.
ENSMUSG00000020407	354.354	0.455284	9.73024e-05	0.00934424	Upp1	UP
ENSMUSG00000020409	925.749	-0.0515549	0.472656	0.871585	Slu7	n.s.
ENSMUSG00000020411	11.9814	0.105242	0.867836	1	Nipal4	n.s.
ENSMUSG00000020412	814.473	-0.0151012	0.857251	0.979867	Ascc2	n.s.
ENSMUSG00000020413	448.542	-0.00947486	0.926794	0.987109	Hus1	n.s.
ENSMUSG00000020422	497.525	0.111723	0.306451	0.791255	Tns3	n.s.
ENSMUSG00000020423	1533.16	-0.205414	0.00254077	0.0807691	Btg2	n.s.
ENSMUSG00000020424	138.914	0.418887	0.0150887	0.230067	Castor1	n.s.
ENSMUSG00000020430	2440.16	0.0837393	0.123959	0.589367	Pes1	n.s.
ENSMUSG00000020431	218.647	-0.246301	0.125556	0.592547	Adcy1	n.s.
ENSMUSG00000020432	343.419	0.0386832	0.747587	0.959019	Tcn2	n.s.
ENSMUSG00000020435	15.546	0.0295184	0.956521	1	Osbp2	n.s.
ENSMUSG00000020439	640.958	0.0823216	0.344036	0.815416	Smtn	n.s.
ENSMUSG00000020440	810.745	0.0176664	0.818571	0.974866	Arf5	n.s.
ENSMUSG00000020444	1047.4	0.12678	0.0640205	0.460825	Guk1	n.s.
ENSMUSG00000020448	567.562	-0.0253005	0.778201	0.967521	Rnf185	n.s.
ENSMUSG00000020451	659.892	-0.0381873	0.655395	0.93311	Limk2	n.s.
ENSMUSG00000020453	1935.17	-0.0815281	0.151381	0.633241	Patz1	n.s.
ENSMUSG00000020454	1524.83	-0.0243571	0.727329	0.952764	Eif4enif1	n.s.
ENSMUSG00000020456	1813.31	0.024985	0.681309	0.939266	Ogdh	n.s.
ENSMUSG00000020457	2794.05	0.0629546	0.212648	0.712415	Drg1	n.s.
ENSMUSG00000020458	3266.65	0.00639517	0.912786	0.98678	Rtn4	n.s.
ENSMUSG00000020459	633.647	-0.0249752	0.769171	0.964462	Mtif2	n.s.
ENSMUSG00000020460	10096.9	0.132774	0.00389371	0.105565	Rps27a	n.s.
ENSMUSG00000020462	745.211	0.0404641	0.607924	0.923013	Cfap36	n.s.
ENSMUSG00000020463	1996.29	-0.119357	0.0688194	0.473926	Ppp4r3b	n.s.
ENSMUSG00000020464	1391.7	-0.0353985	0.586529	0.914973	Pnpt1	n.s.
ENSMUSG00000020467	90.1309	-0.20039	0.30601	0.791255	Efemp1	n.s.
ENSMUSG00000020471	1014.64	0.0763626	0.283985	0.781193	Pold2	n.s.
ENSMUSG00000020473	113.075	-0.043496	0.817793	0.974866	Aebp1	n.s.
ENSMUSG00000020474	134.347	0.175861	0.303676	0.791255	Polm	n.s.
ENSMUSG00000020476	1327.17	0.122794	0.058437	0.441003	Dbnl	n.s.
ENSMUSG00000020477	612.977	0.17385	0.0471631	0.402499	Mrps24	n.s.
ENSMUSG00000020483	1482.45	-0.0418275	0.541959	0.89845	Dynll2	n.s.
ENSMUSG00000020484	877.003	0.359512	4.92262e-07	0.000179245	Xbp1	UP
ENSMUSG00000020485	1085.38	0.0915354	0.212552	0.712415	Supt4a	n.s.
ENSMUSG00000020492	1020.47	-0.0914636	0.186	0.677301	Ska2	n.s.
ENSMUSG00000020493	374.095	-0.190619	0.111235	0.56615	Prr11	n.s.
ENSMUSG00000020495	834.663	-0.0641739	0.402395	0.843007	Smg8	n.s.
ENSMUSG00000020513	91.4807	0.222507	0.288906	0.783917	Tubd1	n.s.
ENSMUSG00000020514	833.917	0.0437928	0.547363	0.901443	Mrpl22	n.s.
ENSMUSG00000020515	1529.44	0.0570715	0.350439	0.816702	Cnot8	n.s.
ENSMUSG00000020516	1318.65	0.0150296	0.849649	0.979867	Rps6kb1	n.s.
ENSMUSG00000020519	331.799	0.0461667	0.668219	0.937565	Sap30l	n.s.
ENSMUSG00000020521	400.818	-0.0867993	0.405947	0.844976	Rnft1	n.s.
ENSMUSG00000020522	1205.56	-0.0345816	0.671766	0.938466	Mfap3	n.s.
ENSMUSG00000020523	750.403	-0.054249	0.522357	0.893622	Fam114a2	n.s.
ENSMUSG00000020525	877.84	-0.0225002	0.784585	0.969115	Ppm1d	n.s.
ENSMUSG00000020526	793.637	0.126053	0.0968215	0.547689	Znhit3	n.s.
ENSMUSG00000020527	243.919	0.0758307	0.585344	0.914623	Myo19	n.s.
ENSMUSG00000020530	1338.66	0.0266911	0.712909	0.948414	Ggnbp2	n.s.
ENSMUSG00000020532	2643.88	0.0361714	0.538131	0.897765	Acaca	n.s.
ENSMUSG00000020534	964.96	-0.027981	0.72116	0.951794	Shmt1	n.s.
ENSMUSG00000020536	2372.45	-0.00158929	0.979717	0.995262	Llgl1	n.s.
ENSMUSG00000020537	1321.87	0.00862134	0.894389	0.983087	Drg2	n.s.
ENSMUSG00000020538	1461.96	0.247744	0.000100803	0.00947222	Srebf1	UP
ENSMUSG00000020541	508.965	0.0264038	0.786067	0.969804	Tom1l1	n.s.
ENSMUSG00000020542	25.2472	-0.200887	0.599527	1	Myocd	n.s.
ENSMUSG00000020544	376.831	-0.0506043	0.625115	0.926472	Cox11	n.s.
ENSMUSG00000020546	902.257	-0.164875	0.0254574	0.302683	Stxbp4	n.s.
ENSMUSG00000020547	2124.2	0.101239	0.0755084	0.491326	Bzw2	n.s.
ENSMUSG00000020561	897.947	0.0344392	0.677171	0.939203	Twistnb	n.s.
ENSMUSG00000020564	185.646	-0.0654794	0.644594	0.930508	Atxn7l1	n.s.
ENSMUSG00000020571	5699.87	0.241393	7.89357e-08	4.54528e-05	Pdia6	UP
ENSMUSG00000020572	1871.55	0.0653879	0.290386	0.784107	Nampt	n.s.
ENSMUSG00000020576	449.721	0.13546	0.193367	0.685994	Nbas	n.s.
ENSMUSG00000020577	1678.67	-0.0604495	0.32602	0.801912	Tspan13	n.s.
ENSMUSG00000020580	1259.87	-0.160506	0.0427016	0.383387	Rock2	n.s.
ENSMUSG00000020583	43.8276	0.116084	0.71238	1	Matn3	n.s.
ENSMUSG00000020585	2764.07	0.0162783	0.753996	0.960573	Laptm4a	n.s.
ENSMUSG00000020589	256.274	0.172923	0.25494	0.758419	Fam49a	n.s.
ENSMUSG00000020590	384.386	0.186614	0.101693	0.554742	Snx13	n.s.
ENSMUSG00000020592	853.48	0.0913639	0.276598	0.776752	Sdc1	n.s.
ENSMUSG00000020593	400.212	0.0945134	0.381352	0.831118	Lpin1	n.s.
ENSMUSG00000020594	2288.85	-0.0134017	0.803558	0.972932	Pum2	n.s.
ENSMUSG00000020598	1070.13	-0.29735	0.000113156	0.0101936	Nrcam	DOWN
ENSMUSG00000020599	21.1301	-0.0332021	0.944099	1	Rgs9	n.s.
ENSMUSG00000020601	768.809	-0.0317905	0.682417	0.939308	Trib2	n.s.
ENSMUSG00000020605	417.234	0.0835627	0.436067	0.860547	Hs1bp3	n.s.
ENSMUSG00000020608	1812.85	-0.0410465	0.491845	0.880966	Smc6	n.s.
ENSMUSG00000020610	445.398	0.106397	0.273381	0.773413	Amz2	n.s.
ENSMUSG00000020611	949.793	-0.0875803	0.235275	0.737276	Gna13	n.s.
ENSMUSG00000020612	5062.21	-0.0938957	0.0348313	0.347875	Prkar1a	n.s.
ENSMUSG00000020621	103.603	0.0998368	0.621955	0.926366	Rdh14	n.s.
ENSMUSG00000020623	395.976	0.139635	0.183703	0.67453	Map2k6	n.s.
ENSMUSG00000020628	367.152	0.0217422	0.859975	0.980217	Trappc12	n.s.
ENSMUSG00000020629	1049.99	0.16426	0.0384269	0.366608	Adi1	n.s.
ENSMUSG00000020630	256.259	0.096094	0.439341	0.860574	Rnaseh1	n.s.
ENSMUSG00000020634	370.446	0.020227	0.845392	0.979189	Ubxn2a	n.s.
ENSMUSG00000020635	28.7476	-0.630699	0.0767292	1	Fkbp1b	n.s.
ENSMUSG00000020638	26.2819	-0.365499	0.40518	1	Cmpk2	n.s.
ENSMUSG00000020640	431.605	-0.0658398	0.531845	0.896293	Itsn2	n.s.
ENSMUSG00000020641	10.1232	-0.84559	0.172739	1	Rsad2	n.s.
ENSMUSG00000020642	560.944	-0.150123	0.145605	0.625587	Rnf144a	n.s.
ENSMUSG00000020644	912.356	-0.244788	0.00108252	0.0495295	Id2	DOWN
ENSMUSG00000020646	487.878	-0.020799	0.837669	0.979189	Mboat2	n.s.
ENSMUSG00000020647	243.27	-0.209038	0.153388	0.635847	Ncoa1	n.s.
ENSMUSG00000020648	122.34	0.0753549	0.664122	0.935939	Dus4l	n.s.
ENSMUSG00000020649	5570.32	0.0101869	0.810197	0.973577	Rrm2	n.s.
ENSMUSG00000020650	187.723	-0.157154	0.327274	0.802484	Bcap29	n.s.
ENSMUSG00000020652	265.726	0.134939	0.260703	0.764525	Cenpo	n.s.
ENSMUSG00000020653	325.764	0.0424834	0.722346	0.952124	Klf11	n.s.
ENSMUSG00000020654	262.447	0.349671	0.0115902	0.193384	Adcy3	n.s.
ENSMUSG00000020656	23.4771	-0.323778	0.409266	1	Grhl1	n.s.
ENSMUSG00000020657	261.173	0.229158	0.0673979	0.469315	Dnajc27	n.s.
ENSMUSG00000020658	186.862	-0.0743045	0.600579	0.921494	Efr3b	n.s.
ENSMUSG00000020659	733.743	-0.0732942	0.360538	0.821545	Cbll1	n.s.
ENSMUSG00000020664	2027.21	-0.0572299	0.361933	0.822479	Dld	n.s.
ENSMUSG00000020669	111.876	0.085477	0.660332	0.934474	Sh3yl1	n.s.
ENSMUSG00000020671	2355.21	-0.0161764	0.774887	0.966061	Rab10	n.s.
ENSMUSG00000020674	2700.38	0.00620474	0.908137	0.985864	Pxdn	n.s.
ENSMUSG00000020677	1408.08	-0.090964	0.160836	0.644897	Ddx52	n.s.
ENSMUSG00000020680	1092.05	-0.0886659	0.339043	0.811966	Taf15	n.s.
ENSMUSG00000020684	155.306	-0.148574	0.369495	0.825474	Rasl10b	n.s.
ENSMUSG00000020687	2064	-0.193039	0.00265362	0.0824444	Cdc27	n.s.
ENSMUSG00000020689	18.6435	-0.590007	0.220001	1	Itgb3	n.s.
ENSMUSG00000020692	519.1	0.245075	0.00796097	0.157784	Nle1	n.s.
ENSMUSG00000020694	1435.76	0.08036	0.201386	0.696427	Tlk2	n.s.
ENSMUSG00000020695	702.806	-0.127744	0.120049	0.582514	Mrc2	n.s.
ENSMUSG00000020696	273.2	0.259884	0.0346745	0.347103	Rffl	n.s.
ENSMUSG00000020697	1458.84	0.0506039	0.4171	0.852584	Lig3	n.s.
ENSMUSG00000020700	523.844	0.0614524	0.499554	0.883905	Map3k3	n.s.
ENSMUSG00000020701	35.4983	0.0881376	0.789549	1	Tmem132e	n.s.
ENSMUSG00000020705	2647.73	0.054098	0.282519	0.78032	Ddx42	n.s.
ENSMUSG00000020706	3001.29	0.032491	0.54549	0.900971	Ftsj3	n.s.
ENSMUSG00000020708	3318.97	0.0352949	0.464429	0.868203	Psmc5	n.s.
ENSMUSG00000020715	179.837	-0.0265881	0.873614	0.980693	Ern1	n.s.
ENSMUSG00000020716	1319.42	-0.0718764	0.346589	0.81548	Nf1	n.s.
ENSMUSG00000020717	38.1223	0.394888	0.213679	1	Pecam1	n.s.
ENSMUSG00000020718	156.646	0.0677904	0.676453	0.939158	Polg2	n.s.
ENSMUSG00000020719	9698.88	0.0111407	0.807212	0.972932	Ddx5	n.s.
ENSMUSG00000020720	3833.97	0.0419411	0.393872	0.837277	Psmd12	n.s.
ENSMUSG00000020721	2056.96	0.0269637	0.697454	0.945409	Helz	n.s.
ENSMUSG00000020723	255.36	-0.0163514	0.908769	0.98594	Cacng4	n.s.
ENSMUSG00000020732	11.161	-0.144246	0.811337	1	Rab37	n.s.
ENSMUSG00000020733	1850.16	0.231036	5.12864e-05	0.00589726	Slc9a3r1	UP
ENSMUSG00000020734	14.1446	0.427394	0.427034	1	Grin2c	n.s.
ENSMUSG00000020737	3430.98	0.0437892	0.391786	0.836506	Jpt1	n.s.
ENSMUSG00000020738	11351	0.00161251	0.975028	0.993664	Sumo2	n.s.
ENSMUSG00000020739	2423.68	0.0844095	0.111562	0.567485	Nup85	n.s.
ENSMUSG00000020740	874.989	0.0809367	0.278994	0.778955	Gga3	n.s.
ENSMUSG00000020743	269.732	0.187753	0.154651	0.637039	Mif4gd	n.s.
ENSMUSG00000020744	143.538	0.062306	0.698674	0.945906	Slc25a19	n.s.
ENSMUSG00000020745	3128.54	-0.0217184	0.67482	0.938534	Pafah1b1	n.s.
ENSMUSG00000020747	623.968	-0.12693	0.147564	0.628368	Tmem94	n.s.
ENSMUSG00000020752	454.682	0.00964332	0.925632	0.987109	Recql5	n.s.
ENSMUSG00000020755	945.772	0.0351952	0.608901	0.923013	Sap30bp	n.s.
ENSMUSG00000020758	34.9839	-0.472016	0.180887	1	Itgb4	n.s.
ENSMUSG00000020766	665.307	0.0962519	0.339348	0.811966	Galk1	n.s.
ENSMUSG00000020770	611.275	-0.0808689	0.334106	0.809504	Unk	n.s.
ENSMUSG00000020773	12.5752	-0.0760453	0.888684	1	Trim47	n.s.
ENSMUSG00000020775	953.494	0.0435376	0.53665	0.897738	Mrpl38	n.s.
ENSMUSG00000020776	635.895	-0.0131735	0.881813	0.981302	Fbf1	n.s.
ENSMUSG00000020777	388.619	-0.0932189	0.428252	0.859289	Acox1	n.s.
ENSMUSG00000020778	245.039	-0.0413559	0.73927	0.956788	Ten1	n.s.
ENSMUSG00000020780	1670.55	0.0644882	0.290372	0.784107	Srp68	n.s.
ENSMUSG00000020781	392.729	-0.0648888	0.527633	0.894455	Tsen54	n.s.
ENSMUSG00000020782	153.251	-0.0633752	0.700489	0.94621	Llgl2	n.s.
ENSMUSG00000020783	1074.84	-0.010454	0.88054	0.980734	Ncbp3	n.s.
ENSMUSG00000020785	73.8835	0.166731	0.474067	1	Camkk1	n.s.
ENSMUSG00000020788	95.5964	0.165147	0.400484	0.841734	Atp2a3	n.s.
ENSMUSG00000020790	1496.02	-0.0484132	0.544645	0.900138	Ankfy1	n.s.
ENSMUSG00000020792	513.48	-0.0111844	0.902233	0.984803	Exoc7	n.s.
ENSMUSG00000020793	43.8141	0.476004	0.169962	1	Galr2	n.s.
ENSMUSG00000020794	1930.09	0.0420649	0.55922	0.904782	Ube2g1	n.s.
ENSMUSG00000020801	299.139	-0.00611777	0.956787	0.990424	Med31	n.s.
ENSMUSG00000020802	1072	0.00585773	0.935201	0.987622	Ube2o	n.s.
ENSMUSG00000020803	1166.76	0.154859	0.0476819	0.404163	Txndc17	n.s.
ENSMUSG00000020806	450.132	0.0238253	0.80172	0.972932	Rhbdf2	n.s.
ENSMUSG00000020808	1182.71	0.116896	0.105653	0.564162	Pimreg	n.s.
ENSMUSG00000020811	381.445	-0.386126	0.000779916	0.0403295	Wscd1	DOWN
ENSMUSG00000020814	297.634	-0.0187352	0.882481	0.981545	Mxra7	n.s.
ENSMUSG00000020817	1379.66	-0.006421	0.919775	0.986796	Rabep1	n.s.
ENSMUSG00000020818	319.724	-0.0797886	0.510675	0.888	Mfsd11	n.s.
ENSMUSG00000020823	873.939	0.00662201	0.932766	0.987327	Sec14l1	n.s.
ENSMUSG00000020827	463.754	0.0974616	0.35305	0.816891	Mink1	n.s.
ENSMUSG00000020828	112.714	-0.0764514	0.687391	0.940963	Pld2	n.s.
ENSMUSG00000020829	297.614	0.033889	0.786539	0.969804	Slc46a1	n.s.
ENSMUSG00000020832	488.166	-0.0705485	0.433313	0.860423	Eral1	n.s.
ENSMUSG00000020834	228.289	0.0540845	0.678749	0.939203	Dhrs13	n.s.
ENSMUSG00000020840	3324.87	-0.0201002	0.684115	0.939743	Blmh	n.s.
ENSMUSG00000020841	1078.84	-0.0700226	0.397837	0.8392	Cpd	n.s.
ENSMUSG00000020843	623.138	-0.0394249	0.659367	0.934361	Timm22	n.s.
ENSMUSG00000020844	338.371	0.0472929	0.683951	0.939743	Nxn	n.s.
ENSMUSG00000020846	245.472	-0.1877	0.200567	0.695799	Rflnb	n.s.
ENSMUSG00000020847	15.0476	-0.416926	0.410296	1	Rph3al	n.s.
ENSMUSG00000020849	21666.3	-0.050663	0.16866	0.654545	Ywhae	n.s.
ENSMUSG00000020850	7749.39	0.00635164	0.890196	0.981922	Prpf8	n.s.
ENSMUSG00000020857	3970.14	0.209204	3.39395e-05	0.00429851	Nme2	UP
ENSMUSG00000020859	1256.47	-0.242704	0.0019365	0.0705128	Spag9	n.s.
ENSMUSG00000020863	2691.43	-0.015178	0.770549	0.964462	Luc7l3	n.s.
ENSMUSG00000020864	645.245	0.00788472	0.933707	0.987385	Ankrd40	n.s.
ENSMUSG00000020866	472.383	-0.0814233	0.474587	0.872039	Cacna1g	n.s.
ENSMUSG00000020868	412.413	0.0825557	0.424441	0.857889	Xylt2	n.s.
ENSMUSG00000020869	5291.46	0.116108	0.0101595	0.178999	Lrrc59	n.s.
ENSMUSG00000020873	1021.89	0.233963	0.00179676	0.0666772	Slc35b1	n.s.
ENSMUSG00000020875	43.7899	0.306311	0.307228	1	Hoxb9	n.s.
ENSMUSG00000020876	241.296	-0.0195656	0.884585	0.981771	Snx11	n.s.
ENSMUSG00000020877	253.1	-0.069352	0.608702	0.923013	Scrn2	n.s.
ENSMUSG00000020882	151.321	0.101859	0.547608	0.901443	Cacnb1	n.s.
ENSMUSG00000020883	664.177	-0.115633	0.193713	0.685994	Fbxl20	n.s.
ENSMUSG00000020888	1264.27	-0.0964955	0.132544	0.601006	Dvl2	n.s.
ENSMUSG00000020889	80.8558	-0.131841	0.529856	0.895632	Nr1d1	n.s.
ENSMUSG00000020893	247.884	0.0939431	0.491148	0.880801	Per1	n.s.
ENSMUSG00000020894	253.272	-0.0561903	0.658025	0.93311	Vamp2	n.s.
ENSMUSG00000020895	299.02	0.00560235	0.962302	0.991577	Tmem107	n.s.
ENSMUSG00000020897	1476.24	-0.0278301	0.658284	0.93311	Aurkb	n.s.
ENSMUSG00000020898	1165.31	0.0552286	0.468938	0.869519	Ctc1	n.s.
ENSMUSG00000020900	5447.48	-0.125519	0.0386615	0.367482	Myh10	n.s.
ENSMUSG00000020901	58.7654	-0.212105	0.42415	1	Pik3r5	n.s.
ENSMUSG00000020902	1197.19	0.13984	0.121689	0.58495	Ntn1	n.s.
ENSMUSG00000020903	311.788	-0.112236	0.307615	0.791255	Stx8	n.s.
ENSMUSG00000020904	17.6023	0.428301	0.414824	1	Cfap52	n.s.
ENSMUSG00000020908	27.8811	1.13786	0.00195777	1	Myh3	n.s.
ENSMUSG00000020910	256.647	0.194728	0.128139	0.598187	Adprm	n.s.
ENSMUSG00000020911	159.435	-0.172436	0.34564	0.81548	Krt19	n.s.
ENSMUSG00000020914	8043.17	0.0169937	0.733081	0.955039	Top2a	n.s.
ENSMUSG00000020917	12521.3	-0.00848224	0.84634	0.979268	Acly	n.s.
ENSMUSG00000020918	1635.48	0.0533625	0.366917	0.82302	Kat2a	n.s.
[truncated: 8,659 more rows]

## Sheet: DIV5_CatD
gene_id	baseMean	log2FoldChange	pvalue	padj	gene_name	Status
[truncated: 11,028 more rows]

[truncated: 6 more sheets: DIV10_dTAG, DIV10_CatD, Xl_NF22, DEG_Synopsis, DIV5_KO_CatD_dTAG, Xl_Caps_12.5]
