# Supplementary material for: METTL9 sustains vertebrate neural development primarily via non-catalytic functions
Source: Nat Commun. 2025 Aug 1;16:7051. doi: 10.1038/s41467-025-62414-5 (PMC12313917; doi:10.1038/s41467-025-62414-5)
Supplement: Supplementary file 4 — Supplementary Data 2 [file 41467_2025_62414_MOESM4_ESM.xlsx]

## Sheet: DIV5_KO
ONTOLOGY	ID	Description	GeneRatio	BgRatio	pvalue	p.adjust	qvalue	geneID	Count	Status
BP	GO:0048699	generation of neurons	493/2790	1678/28564	3.15608e-122	2.62049e-118	1.60295e-118	Ngfr, Lhx2, Sox9, Irx2, Akt1, Smo, Nfix, Tiam1, Axl, Shh, Prkd1, Efna2, Dvl3, Crtc1, Efnb3, Mmd, Atn1, Ulk2, Crabp2, Igf1r, Mef2c, Bloc1s6, Crkl, Bbs1, Nsmf, Cnp, Hap1, Tgfbr1, Fzd3, Rdh13, Hipk1, Gprc5b, Nav1, Mrtfb, Prox1, Git1, Ptprs, Ehmt2, Pax5, Dll1, Map2, Gdi1, Celsr1, Ift27, Taok1, Timp2, Top2b, B4galt5, Med1, Kif3a, Mapt, Lhx1, Lhx9, Sema6a, Stxbp5, Nr2e1, Ahi1, Ntn4, Ascl1, Vps54, Meis1…	493	DOWN
BP	GO:0022008	neurogenesis	533/2790	1920/28564	1.3913e-121	5.776e-118	3.53318e-118	Ngfr, Lhx2, Sox9, Irx2, Akt1, Smo, Nfix, Tiam1, Axl, Shh, Prkd1, Efna2, Dvl3, Crtc1, Efnb3, Mmd, Akt2, Atn1, Ulk2, Crabp2, Igf1r, Mef2c, Kit, Bloc1s6, Crkl, Bbs1, Nsmf, Cnp, Hap1, Tgfbr1, Fzd3, Rdh13, Hipk1, Gprc5b, Nav1, Mrtfb, Prox1, Git1, Ptprs, Ehmt2, Pax5, Csf1, Dll1, Map2, Gdi1, Celsr1, Ift27, Taok1, Vtn, Timp2, Top2b, B4galt5, Med1, Kif3a, Mapt, Lhx1, Lhx9, Sema6a, Stxbp5, Nr2e1, Fabp7, Ah…	533	DOWN
BP	GO:0030030	cell projection organization	490/2790	1731/28564	1.53363e-114	3.61252e-111	2.20978e-111	Ngfr, Lhx2, Clcn4, B9d1, Ocrl, Akt1, Smo, Aif1l, Nfix, Tchp, Tiam1, Shh, Prkd1, Efna2, Dvl3, Crtc1, Efnb3, Cul3, Ulk2, Crabp2, Nes, Igf1r, Insr, Mef2c, Kit, Bloc1s6, Crkl, Bbs1, Nsmf, Cnp, Hap1, Tgfbr1, Homer1, Ift43, Ift22, Fzd3, Gprc5b, Pdcl, Mrtfb, Vav2, Cilk1, Pifo, Fuz, Git1, Ptprs, Cluap1, Map2, Gdi1, Plekho1, Ift27, Top2b, Ift52, B4galt5, Ro60, Kif3a, Mapt, Lhx1, Sema6a, Stxbp5, Nr2e1, Poc…	490	DOWN
BP	GO:0030182	neuron differentiation	467/2790	1597/28564	1.74035e-114	3.61252e-111	2.20978e-111	Ngfr, Lhx2, Sox9, Irx2, Akt1, Smo, Nfix, Tiam1, Shh, Prkd1, Efna2, Dvl3, Crtc1, Efnb3, Mmd, Atn1, Ulk2, Crabp2, Igf1r, Mef2c, Bloc1s6, Crkl, Bbs1, Nsmf, Cnp, Hap1, Tgfbr1, Fzd3, Rdh13, Hipk1, Gprc5b, Mrtfb, Prox1, Git1, Ptprs, Ehmt2, Pax5, Dll1, Map2, Gdi1, Ift27, Taok1, Timp2, Top2b, B4galt5, Med1, Kif3a, Mapt, Lhx1, Lhx9, Sema6a, Stxbp5, Nr2e1, Ahi1, Ntn4, Ascl1, Vps54, Meis1, Hmg20b, Adarb1, W…	467	DOWN
BP	GO:0120036	plasma membrane bounded cell projection organization	480/2790	1687/28564	6.01365e-113	9.98626e-110	6.1086e-110	Ngfr, Lhx2, Clcn4, B9d1, Ocrl, Akt1, Smo, Aif1l, Nfix, Tchp, Tiam1, Shh, Prkd1, Efna2, Dvl3, Crtc1, Efnb3, Ulk2, Crabp2, Igf1r, Insr, Mef2c, Kit, Bloc1s6, Crkl, Bbs1, Nsmf, Cnp, Hap1, Tgfbr1, Homer1, Ift43, Ift22, Fzd3, Gprc5b, Mrtfb, Vav2, Cilk1, Pifo, Fuz, Git1, Ptprs, Cluap1, Map2, Gdi1, Plekho1, Ift27, Top2b, Ift52, B4galt5, Ro60, Kif3a, Mapt, Lhx1, Sema6a, Stxbp5, Nr2e1, Poc1b, Ahi1, Rfx4, V…	480	DOWN
BP	GO:0007417	central nervous system development	344/2790	989/28564	1.30494e-106	1.80582e-103	1.10462e-103	Ngfr, Drp2, Lhx2, Sox9, Akt1, Smo, Nfix, Axl, Shh, Pafah1b2, Dvl3, Coq8b, Slc1a2, Cic, Pafah1b3, Igf1r, Nr2c2, Otx1, Crkl, Bbs1, Cnp, Hap1, Id3, Fzd3, Mrtfb, Bcr, Prox1, Fuz, Git1, Ptprs, Pax5, Cluap1, Glis2, Dll1, Map2, Arnt2, Taok1, Vtn, Top2b, B4galt5, Med1, Kif3a, Kdm6b, Ncor1, Lhx1, Nr2e1, Fabp7, Ahi1, Rfx4, Ascl1, Macroh2a2, Vps54, Meis1, Adarb1, Pex13, Llgl1, Nrcam, Id2, Nf1, Pafah1b1, Ywh…	344	DOWN
BP	GO:0048666	neuron development	385/2790	1317/28564	2.94225e-93	3.48993e-90	2.13479e-90	Ngfr, Lhx2, Akt1, Smo, Nfix, Tiam1, Shh, Prkd1, Efna2, Dvl3, Crtc1, Efnb3, Ulk2, Crabp2, Igf1r, Mef2c, Bloc1s6, Crkl, Bbs1, Nsmf, Cnp, Hap1, Fzd3, Rdh13, Gprc5b, Mrtfb, Git1, Ptprs, Map2, Gdi1, Ift27, Taok1, Top2b, B4galt5, Kif3a, Mapt, Lhx1, Sema6a, Stxbp5, Nr2e1, Ahi1, Ntn4, Ascl1, Vps54, Adarb1, Wdpcp, Acsl6, Adcy1, Llgl1, Nrcam, Id2, Nf1, Pafah1b1, Spag9, Myh10, Ntn1, Foxg1, Ttc8, Atl1, Nin, …	385	DOWN
BP	GO:0060322	head development	280/2790	764/28564	2.00706e-92	2.08307e-89	1.27422e-89	Lhx2, Raf1, Sox9, Smo, Nfix, Axl, Shh, Pafah1b2, Dvl3, Coq8b, Slc1a2, Cic, Pafah1b3, Igf1r, Nr2c2, Otx1, Crkl, Bbs1, Hap1, Fzd3, Mrtfb, Bcr, Prox1, Git1, Ptprs, Pax5, Dll1, Arnt2, Top2b, Med1, Kif3a, Kdm6b, Ncor1, Lhx1, Nr2e1, Fabp7, Ahi1, Rfx4, Ascl1, Macroh2a2, Meis1, Pex13, Llgl1, Id2, Nf1, Pafah1b1, Ywhae, Myh10, Foxg1, Ttc8, Nin, Rtn1, Pals1, Wdr37, Gli3, Id4, Ptch1, Slc4a7, Fezf2, Dlg5, Bmp…	280	DOWN
BP	GO:0007420	brain development	267/2790	703/28564	3.60521e-92	3.326e-89	2.03452e-89	Lhx2, Smo, Nfix, Axl, Shh, Pafah1b2, Dvl3, Coq8b, Slc1a2, Cic, Pafah1b3, Igf1r, Nr2c2, Otx1, Crkl, Bbs1, Hap1, Fzd3, Mrtfb, Bcr, Prox1, Git1, Ptprs, Pax5, Dll1, Arnt2, Top2b, Med1, Kif3a, Kdm6b, Ncor1, Lhx1, Nr2e1, Fabp7, Ahi1, Rfx4, Ascl1, Macroh2a2, Meis1, Pex13, Llgl1, Id2, Nf1, Pafah1b1, Ywhae, Myh10, Foxg1, Ttc8, Nin, Rtn1, Pals1, Wdr37, Gli3, Id4, Ptch1, Slc4a7, Fezf2, Dlg5, Bmpr1a, Otx2, W…	267	DOWN
BP	GO:0031175	neuron projection development	345/2790	1155/28564	5.66615e-86	4.7046e-83	2.87781e-83	Ngfr, Lhx2, Akt1, Smo, Nfix, Tiam1, Shh, Prkd1, Efna2, Dvl3, Crtc1, Efnb3, Ulk2, Crabp2, Igf1r, Mef2c, Bloc1s6, Crkl, Bbs1, Nsmf, Cnp, Hap1, Fzd3, Gprc5b, Mrtfb, Git1, Ptprs, Map2, Gdi1, Ift27, Top2b, B4galt5, Kif3a, Mapt, Lhx1, Sema6a, Stxbp5, Nr2e1, Ahi1, Vps54, Adarb1, Acsl6, Adcy1, Llgl1, Nrcam, Nf1, Pafah1b1, Spag9, Myh10, Ntn1, Foxg1, Ttc8, Atl1, Nin, Clmn, Evl, Gli3, Ptch1, Plk2, Dhfr, Fez…	345	DOWN
BP	GO:0048667	cell morphogenesis involved in neuron differentiation	242/2790	671/28564	5.07712e-78	3.8323e-75	2.34422e-75	Ngfr, Lhx2, Smo, Nfix, Tiam1, Shh, Efna2, Efnb3, Ulk2, Crabp2, Igf1r, Mef2c, Bbs1, Nsmf, Cnp, Fzd3, Ptprs, Map2, Gdi1, Top2b, B4galt5, Mapt, Lhx1, Sema6a, Stxbp5, Nr2e1, Adarb1, Wdpcp, Adcy1, Llgl1, Nrcam, Id2, Pafah1b1, Myh10, Ntn1, Foxg1, Ttc8, Atl1, Nin, Evl, Gli3, Ptch1, Fezf2, Otx2, Mapk8, Wnt5a, Dpysl2, Nefm, Nefl, Rb1, Sdc2, Trio, Wnt7b, Scrib, Alcam, Boc, Gsk3b, Robo1, App, Enah, Ache, Ve…	242	DOWN
BP	GO:0032990	cell part morphogenesis	262/2790	772/28564	6.11695e-78	4.23242e-75	2.58897e-75	Ngfr, Lhx2, Smo, Nfix, Tiam1, Shh, Efna2, Dvl3, Efnb3, Ulk2, Crabp2, Nes, Igf1r, Mef2c, Nsmf, Cnp, Fzd3, Ptprs, Map2, Gdi1, Plekho1, Top2b, B4galt5, Mapt, Lhx1, Fis1, Sema6a, Stxbp5, Nr2e1, Vps54, Adarb1, Adcy1, Llgl1, Nrcam, Pafah1b1, Spag9, Myh10, Ntn1, Foxg1, Ttc8, Atl1, Nin, Evl, Gli3, Ptch1, Fezf2, Otx2, Mapk8, Wnt5a, Dpysl2, Nefm, Nefl, Sdc2, Trio, Wnt7b, Rhpn1, Alcam, Boc, Gsk3b, Robo1, Ap…	262	DOWN
BP	GO:0048858	cell projection morphogenesis	256/2790	748/28564	5.23803e-77	3.34549e-74	2.04643e-74	Ngfr, Lhx2, Smo, Nfix, Tiam1, Shh, Efna2, Dvl3, Efnb3, Ulk2, Crabp2, Nes, Igf1r, Mef2c, Nsmf, Cnp, Fzd3, Ptprs, Map2, Gdi1, Plekho1, Top2b, B4galt5, Mapt, Lhx1, Sema6a, Stxbp5, Nr2e1, Vps54, Adarb1, Adcy1, Llgl1, Nrcam, Pafah1b1, Spag9, Myh10, Ntn1, Foxg1, Ttc8, Atl1, Nin, Evl, Gli3, Ptch1, Fezf2, Otx2, Mapk8, Wnt5a, Dpysl2, Nefm, Nefl, Sdc2, Trio, Wnt7b, Rhpn1, Alcam, Boc, Gsk3b, Robo1, App, Ena…	256	DOWN
BP	GO:0120039	plasma membrane bounded cell projection morphogenesis	253/2790	741/28564	7.64465e-76	4.32466e-73	2.6454e-73	Ngfr, Lhx2, Smo, Nfix, Tiam1, Shh, Efna2, Dvl3, Efnb3, Ulk2, Crabp2, Igf1r, Mef2c, Nsmf, Cnp, Fzd3, Ptprs, Map2, Gdi1, Plekho1, Top2b, B4galt5, Mapt, Lhx1, Sema6a, Stxbp5, Nr2e1, Vps54, Adarb1, Adcy1, Llgl1, Nrcam, Pafah1b1, Spag9, Myh10, Ntn1, Foxg1, Ttc8, Atl1, Nin, Evl, Gli3, Ptch1, Fezf2, Otx2, Mapk8, Wnt5a, Dpysl2, Nefm, Nefl, Sdc2, Trio, Wnt7b, Rhpn1, Alcam, Boc, Gsk3b, Robo1, App, Enah, Ac…	253	DOWN
BP	GO:0000902	cell morphogenesis	316/2790	1082/28564	7.95209e-76	4.32466e-73	2.6454e-73	Ngfr, Lhx2, Smo, Nfix, Tiam1, Shh, Efna2, Dvl3, Efnb3, Cul3, Ulk2, Crabp2, Nes, Igf1r, Mef2c, Kit, Bbs1, Nsmf, Cnp, Fzd3, Prox1, Ptprs, Strip1, Stc1, Map2, Gdi1, Plekho1, Top2b, B4galt5, Med1, Kif3a, Mapt, Sparc, Lhx1, Sema6a, Stxbp5, Nr2e1, Vps54, Adarb1, Cfap410, Wdpcp, Adcy1, Llgl1, Nrcam, Gna13, Id2, Pafah1b1, Spag9, Myh10, Ntn1, Foxg1, Ttc8, Atl1, Nin, Evl, Gli3, Cap2, Ptch1, Fezf2, Otx2, Ma…	316	DOWN
BP	GO:0048812	neuron projection morphogenesis	250/2790	726/28564	8.33369e-76	4.32466e-73	2.6454e-73	Ngfr, Lhx2, Smo, Nfix, Tiam1, Shh, Efna2, Dvl3, Efnb3, Ulk2, Crabp2, Igf1r, Mef2c, Nsmf, Cnp, Fzd3, Ptprs, Map2, Gdi1, Top2b, B4galt5, Mapt, Lhx1, Sema6a, Stxbp5, Nr2e1, Vps54, Adarb1, Adcy1, Llgl1, Nrcam, Pafah1b1, Spag9, Myh10, Ntn1, Foxg1, Ttc8, Atl1, Nin, Evl, Gli3, Ptch1, Fezf2, Otx2, Mapk8, Wnt5a, Dpysl2, Nefm, Nefl, Sdc2, Trio, Wnt7b, Alcam, Boc, Gsk3b, Robo1, App, Enah, Ache, Vegfa, Epb41…	250	DOWN
BP	GO:0000904	cell morphogenesis involved in differentiation	256/2790	757/28564	9.3683e-76	4.57559e-73	2.79889e-73	Ngfr, Lhx2, Smo, Nfix, Tiam1, Shh, Efna2, Efnb3, Cul3, Ulk2, Crabp2, Igf1r, Mef2c, Bbs1, Nsmf, Cnp, Fzd3, Prox1, Ptprs, Stc1, Map2, Gdi1, Top2b, B4galt5, Mapt, Lhx1, Sema6a, Stxbp5, Nr2e1, Adarb1, Wdpcp, Adcy1, Llgl1, Nrcam, Id2, Pafah1b1, Myh10, Ntn1, Foxg1, Ttc8, Atl1, Nin, Evl, Gli3, Ptch1, Fezf2, Otx2, Mapk8, Lats2, Wnt5a, Dpysl2, Nefm, Nefl, Rb1, Sdc2, Trio, Wnt7b, Scrib, Alcam, Boc, Gsk3b, …	256	DOWN
BP	GO:0061564	axon development	213/2790	548/28564	1.75911e-75	8.11438e-73	4.96357e-73	Ngfr, Lhx2, Smo, Nfix, Tiam1, Shh, Efna2, Efnb3, Ulk2, Crabp2, Igf1r, Mef2c, Cnp, Fzd3, Ptprs, Map2, Gdi1, Top2b, B4galt5, Mapt, Lhx1, Sema6a, Stxbp5, Nr2e1, Adarb1, Adcy1, Llgl1, Nrcam, Pafah1b1, Myh10, Ntn1, Foxg1, Ttc8, Atl1, Nin, Evl, Gli3, Ptch1, Dhfr, Fezf2, Otx2, Wnt5a, Dpysl2, Nefm, Nefl, Trio, Wnt7b, Alcam, Boc, Gsk3b, Robo1, App, Enah, Ache, Vegfa, Epb41l3, Mapk8ip3, Cdh2, Smad4, Jak2, …	213	DOWN
BP	GO:0045595	regulation of cell differentiation	420/2790	1730/28564	1.75493e-74	7.66903e-72	4.69115e-72	Ngfr, Axin2, Ccnd2, Lhx2, Acvr1b, Sox9, Smarcb1, Akt1, Smo, Lrp3, Tiam1, Axl, Shh, Prkd1, Cdkn1b, Keap1, Efnb3, Mmd, Atn1, Ulk2, Crabp2, Prdx2, Mef2c, Kit, Bloc1s6, Nr2c2, Hap1, Scube2, Tgfbr1, Id3, Fzd3, Gprc5b, Prox1, Fuz, Ptprs, Wdfy2, Csf1, Dll1, Hmgb3, Map2, Gdi1, Med28, Macroh2a1, Timp2, Med1, Vezf1, Mapt, Chd3, Lhx1, Gdpd2, Ddx39b, Sema6a, Nr2e1, Ahi1, Ccn2, Ascl1, Macroh2a2, Apc2, Meis1, …	420	DOWN
BP	GO:0007409	axonogenesis	199/2790	498/28564	5.9417e-73	2.46669e-70	1.50888e-70	Ngfr, Lhx2, Smo, Nfix, Tiam1, Shh, Efna2, Efnb3, Ulk2, Crabp2, Igf1r, Mef2c, Cnp, Fzd3, Ptprs, Map2, Gdi1, Top2b, B4galt5, Mapt, Lhx1, Sema6a, Stxbp5, Nr2e1, Adarb1, Adcy1, Llgl1, Nrcam, Pafah1b1, Myh10, Ntn1, Foxg1, Ttc8, Atl1, Nin, Evl, Gli3, Ptch1, Fezf2, Otx2, Wnt5a, Dpysl2, Nefm, Nefl, Trio, Wnt7b, Alcam, Boc, Gsk3b, Robo1, App, Enah, Ache, Vegfa, Mapk8ip3, Cdh2, Smad4, Slit1, Ablim1, Bhlhe2…	199	DOWN
BP	GO:0032989	cellular component morphogenesis	275/2790	880/28564	7.8171e-73	3.09073e-70	1.8906e-70	Ngfr, Lhx2, Smo, Nfix, Tiam1, Shh, Efna2, Dvl3, Efnb3, Ulk2, Crabp2, Nes, Igf1r, Mef2c, Nsmf, Cnp, Fzd3, Prox1, Ptprs, Map2, Gdi1, Plekho1, Top2b, B4galt5, Mapt, Lhx1, Fis1, Sema6a, Stxbp5, Nr2e1, Vps54, Adarb1, Adcy1, Llgl1, Nrcam, Prkar1a, Pafah1b1, Spag9, Myh10, Ntn1, Foxg1, Ttc8, Atl1, Nin, Pals1, Evl, Gli3, Ptch1, Fezf2, Otx2, Mapk8, Wnt5a, Dpysl2, Nefm, Nefl, Sdc2, Trio, Wnt7b, Rhpn1, Alcam…	275	DOWN
BP	GO:0045935	positive regulation of nucleobase-containing compound metabolic process	443/2790	1986/28564	1.01354e-66	3.82519e-64	2.33987e-64	Ngfr, Lhx2, Raf1, Acvr1b, Sox9, Hnrnpd, Ddx3x, Smarcb1, Ilf2, Mapk7, Foxm1, Akt1, Smo, Nfix, Kmt2a, Psmc3, Irf9, Shh, Prkd1, Baz1b, Med25, Bcl2l12, Dvl3, Pih1d1, Fosb, Ercc1, Crtc1, Taf6l, Nfat5, Hlf, Ssbp2, Akt2, Hnrnpa2b1, Polr2a, Igf1r, Insr, Mef2c, Tfap4, Ncoa2, Nr2c2, Otx1, Zbtb17, Ttc5, Tfpt, Tinf2, Tgfbr1, Khsrp, Vps72, Mrtfb, Tfcp2, Hyal2, Prox1, Eya4, Ebf3, Myt1, Pax5, Glis2, Dll1, Fhod1…	443	DOWN
BP	GO:0051254	positive regulation of RNA metabolic process	405/2790	1768/28564	4.92595e-64	1.77827e-61	1.08777e-61	Ngfr, Lhx2, Raf1, Acvr1b, Sox9, Hnrnpd, Ddx3x, Smarcb1, Ilf2, Mapk7, Foxm1, Akt1, Smo, Nfix, Kmt2a, Psmc3, Irf9, Shh, Prkd1, Baz1b, Med25, Bcl2l12, Dvl3, Pih1d1, Fosb, Ercc1, Crtc1, Taf6l, Nfat5, Hlf, Ssbp2, Akt2, Polr2a, Igf1r, Insr, Mef2c, Tfap4, Ncoa2, Nr2c2, Otx1, Zbtb17, Ttc5, Tfpt, Tgfbr1, Khsrp, Vps72, Mrtfb, Tfcp2, Hyal2, Prox1, Ebf3, Myt1, Pax5, Glis2, Dll1, Fhod1, Arnt2, Med28, Rxra, E2…	405	DOWN
BP	GO:2000026	regulation of multicellular organismal development	377/2790	1599/28564	7.40218e-63	2.56084e-60	1.56647e-60	Ngfr, Axin2, Ccnd2, Lhx2, Acvr1b, Sox9, Krit1, Smarcb1, Mapk7, Akt1, Smo, Tiam1, Axl, Shh, Prkd1, Cdkn1b, Keap1, Efnb3, Ulk2, Crabp2, Prdx2, Insr, Mef2c, Kit, Nr2c2, Tfpt, Hap1, Tgfbr1, Fzd3, Prox1, Ptprs, Csf1, Dll1, Hmgb3, Map2, Gdi1, Rxra, Macroh2a1, Brca1, B4galt5, Med1, Vezf1, Mapt, Sparc, Lhx1, Ddx39b, Sema6a, Nr2e1, Ahi1, Ccn2, Ascl1, Macroh2a2, Meis1, Id2, Nf1, Pafah1b1, Rflnb, Ntn1, Stat…	377	DOWN
BP	GO:0051094	positive regulation of developmental process	362/2790	1509/28564	2.78537e-62	9.25078e-60	5.6587e-60	Ngfr, Axin2, Ccnd2, Acvr1b, Sox9, Smarcb1, Akt1, Smo, Lrp3, Tiam1, Axl, Shh, Prkd1, Dvl3, Crtc1, Mmd, Crabp2, Igf1r, Insr, Mef2c, Kit, Bloc1s6, Ncoa2, Nr2c2, Hap1, Scube2, Tgfbr1, Fzd3, Gprc5b, Mrtfb, Cacna2d2, Prox1, Wdfy2, Csf1, Dll1, Gdi1, Rxra, Macroh2a1, Brca1, Timp2, Atad5, B4galt5, Med1, Smurf2, Vezf1, Mapt, Lhx1, Fis1, Gdpd2, Ddx39b, Nr2e1, Ahi1, Ccn2, Ascl1, Macroh2a2, Hmg20b, Id2, Ncoa1…	362	DOWN
BP	GO:0030900	forebrain development	166/2790	416/28564	9.03566e-61	2.8855e-58	1.76506e-58	Lhx2, Smo, Nfix, Axl, Shh, Slc1a2, Otx1, Crkl, Bbs1, Hap1, Mrtfb, Prox1, Ptprs, Pax5, Top2b, Kif3a, Kdm6b, Ncor1, Lhx1, Nr2e1, Fabp7, Rfx4, Ascl1, Pex13, Id2, Nf1, Pafah1b1, Ywhae, Myh10, Foxg1, Ttc8, Nin, Pals1, Wdr37, Gli3, Id4, Fezf2, Bmpr1a, Otx2, Wnt5a, Mettl3, Wnt7b, Nde1, Gsk3b, Robo1, App, Wnt1, Twsg1, Mapk8ip3, Cdh2, Atat1, Sall3, Gnaq, Tcf7l2, Slit1, Bhlhe22, Hprt, Nrp1, Creb1, Dbi, Lmx…	166	DOWN
BP	GO:1902680	positive regulation of RNA biosynthetic process	373/2790	1617/28564	1.50881e-59	4.63986e-57	2.8382e-57	Ngfr, Lhx2, Raf1, Acvr1b, Sox9, Hnrnpd, Ddx3x, Smarcb1, Ilf2, Mapk7, Foxm1, Akt1, Smo, Nfix, Kmt2a, Psmc3, Irf9, Shh, Prkd1, Baz1b, Med25, Bcl2l12, Dvl3, Pih1d1, Fosb, Ercc1, Crtc1, Taf6l, Nfat5, Hlf, Ssbp2, Akt2, Igf1r, Insr, Mef2c, Tfap4, Ncoa2, Nr2c2, Otx1, Zbtb17, Ttc5, Tfpt, Tgfbr1, Vps72, Mrtfb, Tfcp2, Hyal2, Prox1, Ebf3, Myt1, Pax5, Glis2, Dll1, Fhod1, Arnt2, Med28, Rxra, E2f3, Brca1, Med2…	373	DOWN
BP	GO:0010557	positive regulation of macromolecule biosynthetic process	404/2790	1827/28564	2.06606e-59	6.12661e-57	3.74765e-57	Ngfr, Lhx2, Raf1, Acvr1b, Sox9, Hnrnpd, Ddx3x, Smarcb1, Ilf2, Mapk7, Foxm1, Akt1, Smo, Nfix, Kmt2a, Psmc3, Irf9, Shh, Prkd1, Baz1b, Med25, Bcl2l12, Dvl3, Pih1d1, Fosb, Ercc1, Crtc1, Taf6l, Nfat5, Hlf, Ssbp2, Akt2, Igf1r, Insr, Mef2c, Tfap4, Ncoa2, Nr2c2, Otx1, Zbtb17, Ttc5, Tfpt, Cdk4, Tgfbr1, Vps72, Mrtfb, Tfcp2, Hyal2, Prox1, Ebf3, Myt1, Pax5, Glis2, Dll1, Fhod1, Arnt2, Med28, Rxra, E2f3, Brca1…	404	DOWN
BP	GO:0045893	positive regulation of DNA-templated transcription	370/2790	1610/28564	1.31075e-58	3.62771e-56	2.21907e-56	Ngfr, Lhx2, Raf1, Acvr1b, Sox9, Hnrnpd, Ddx3x, Smarcb1, Ilf2, Mapk7, Foxm1, Akt1, Smo, Nfix, Kmt2a, Psmc3, Irf9, Shh, Prkd1, Baz1b, Med25, Bcl2l12, Dvl3, Pih1d1, Fosb, Ercc1, Crtc1, Taf6l, Nfat5, Hlf, Ssbp2, Akt2, Igf1r, Insr, Mef2c, Tfap4, Ncoa2, Nr2c2, Otx1, Zbtb17, Ttc5, Tfpt, Tgfbr1, Vps72, Mrtfb, Tfcp2, Hyal2, Prox1, Ebf3, Myt1, Pax5, Glis2, Dll1, Fhod1, Arnt2, Med28, Rxra, E2f3, Brca1, Med2…	370	DOWN
BP	GO:1903508	positive regulation of nucleic acid-templated transcription	370/2790	1610/28564	1.31075e-58	3.62771e-56	2.21907e-56	Ngfr, Lhx2, Raf1, Acvr1b, Sox9, Hnrnpd, Ddx3x, Smarcb1, Ilf2, Mapk7, Foxm1, Akt1, Smo, Nfix, Kmt2a, Psmc3, Irf9, Shh, Prkd1, Baz1b, Med25, Bcl2l12, Dvl3, Pih1d1, Fosb, Ercc1, Crtc1, Taf6l, Nfat5, Hlf, Ssbp2, Akt2, Igf1r, Insr, Mef2c, Tfap4, Ncoa2, Nr2c2, Otx1, Zbtb17, Ttc5, Tfpt, Tgfbr1, Vps72, Mrtfb, Tfcp2, Hyal2, Prox1, Ebf3, Myt1, Pax5, Glis2, Dll1, Fhod1, Arnt2, Med28, Rxra, E2f3, Brca1, Med2…	370	DOWN
BP	GO:0031328	positive regulation of cellular biosynthetic process	415/2790	1948/28564	1.9741e-56	5.28742e-54	3.23431e-54	Ngfr, Lhx2, Raf1, Acvr1b, Sox9, Hnrnpd, Ddx3x, Smarcb1, Ilf2, Mapk7, Foxm1, Akt1, Smo, Nfix, Kmt2a, Psmc3, Irf9, Shh, Prkd1, Baz1b, Med25, Bcl2l12, Dvl3, Pih1d1, Fosb, Ercc1, Crtc1, Taf6l, Nfat5, Hlf, Ssbp2, Akt2, Igf1r, Insr, Mef2c, Tfap4, Ncoa2, Nr2c2, Otx1, Zbtb17, Ttc5, Tfpt, Cdk4, Ddah2, Tgfbr1, Vps72, Mrtfb, Tfcp2, Hyal2, Prox1, Ebf3, Myt1, Pax5, Glis2, Dll1, Fhod1, Arnt2, Med28, Rxra, E2f3…	415	DOWN
BP	GO:0009887	animal organ morphogenesis	290/2790	1134/28564	1.06304e-55	2.75827e-53	1.68723e-53	Ngfr, Axin2, Sox9, Irx2, Smo, Nfix, Shh, Prkra, Dvl3, Cul3, Igf1r, Insr, Mef2c, Otx1, Crkl, Bbs1, Gmnn, Sulf2, Scube2, Tgfbr1, Id3, Fzd3, Fgfrl1, Rdh13, Hipk1, Mrtfb, Bcr, Hyal2, Prox1, Eya4, Fuz, Pax5, Cluap1, Csf1, Dll1, Stc1, Rxra, Celsr1, Ift52, Med1, Kif3a, Pcgf2, Lhx1, Lhx9, Ahi1, Ccn2, Ntn4, Gamt, Meis1, Adarb1, Wdpcp, Prkar1a, Id2, Nf1, Pafah1b1, Rflnb, Tmem107, Ntn1, Ccdc103, Foxg1, Ttc8…	290	DOWN
BP	GO:0007267	cell-cell signaling	388/2790	1798/28564	4.66872e-54	1.14958e-51	7.03198e-52	Ngfr, Axin2, Drp2, Raf1, Sox9, Ddx3x, Pfdn5, Smo, Ltbp1, Kmt2a, Tiam1, Shh, Prkar2b, Grk5, Dvl3, Cacnb3, Grik5, Homer3, Crtc1, Calb2, Efnb3, Cul3, Igf1r, Mef2c, Kit, Crkl, Nsmf, Sulf2, Hap1, Homer1, Fzd3, Tle1, Gprc5b, Bcr, Cacna2d2, Myt1, Fuz, Git1, Amotl1, Ptprs, Bicc1, Dll1, Abca1, Celsr1, Cyth1, Mpp2, Nlk, Cadps2, Mapt, Ctdnep1, Lhx1, Stxbp5, Nr2e1, Rspo3, Eif4ebp2, Vps54, Apc2, Adarb1, Tpgs1…	388	DOWN
BP	GO:0045597	positive regulation of cell differentiation	263/2790	988/28564	4.70742e-54	1.14958e-51	7.03198e-52	Ngfr, Axin2, Acvr1b, Sox9, Smarcb1, Akt1, Smo, Lrp3, Tiam1, Axl, Shh, Prkd1, Mmd, Crabp2, Mef2c, Kit, Bloc1s6, Nr2c2, Hap1, Scube2, Tgfbr1, Fzd3, Gprc5b, Prox1, Wdfy2, Csf1, Gdi1, Macroh2a1, Timp2, Med1, Vezf1, Mapt, Lhx1, Gdpd2, Ddx39b, Nr2e1, Ahi1, Ccn2, Ascl1, Macroh2a2, Hmg20b, Id2, Ncoa1, Pafah1b1, Spag9, Ntn1, Stat5b, Foxg1, Ppp2r3c, Nin, Zfp36l1, Rgs6, Fos, Gli3, Nedd9, Id4, Ptch1, Fezf2, …	263	DOWN
BP	GO:0007049	cell cycle	386/2790	1809/28564	1.83015e-52	4.34163e-50	2.65578e-50	Cdc45, Axin2, Ccnd2, Acvr1b, Tom1l2, Sox9, Tubgcp3, Ddx3x, Smarcb1, Mapk7, Kpnb1, Foxm1, Akt1, Nfix, Unc119, Baz1b, Cdkn1b, Grk5, Map3k20, Cul3, Nes, Prcc, Spc25, Igf1r, Insr, Tfap4, Nr2c2, Naa60, Zbtb17, Tfpt, Gmnn, Cdk4, Rad51c, Id3, Fzd3, Vps72, Bcr, Prox1, Fsd1, Git1, Rpa3, Ehmt2, Fbxw5, Ttbk1, Macroh2a1, E2f3, Brca1, Taok1, Timp2, Top2b, Atad5, Med1, Kif3a, Septin8, Chd3, Ncor1, Trim37, Psmc…	386	DOWN
BP	GO:0040007	growth	283/2790	1138/28564	1.14149e-51	2.63273e-49	1.61044e-49	Ccnd2, Lhx2, Acvr1b, Sox9, Ddx3x, Akt1, Smo, Nfix, Tchp, Tiam1, Shh, Cdkn1b, Ercc1, Atn1, Ulk2, Crabp2, Slc1a2, Ndufs3, Igf1r, Insr, Mef2c, Crkl, Cdk4, Tgfbr1, Hyal2, Cacna2d2, Prox1, Ptprs, Ehmt2, Csf1, Dll1, Stc1, Map2, Gdi1, Rxra, H3f3b, Brca1, Igfbp4, Med1, Mapt, Ncor1, Lhx1, Wwc1, Ddx39b, Sema6a, Ahi1, Vps54, Gamt, Meis1, Yeats4, Adarb1, Prkar1a, Pafah1b1, Spag9, Myh10, Ntn1, Stat5b, Ttc8, N…	283	DOWN
BP	GO:0009790	embryo development	314/2790	1342/28564	3.14589e-51	7.05954e-49	4.31832e-49	Axin2, Lhx2, Acvr1b, Sox9, Smarcb1, Chtop, Mapk7, B9d1, Luzp1, Ocrl, Irx2, Akt1, Smo, Kmt2a, Psmc3, Shh, Prkra, Dvl3, Keap1, Map3k20, Cul3, Crabp2, Insr, Mef2c, Kit, Nr2c2, Otx1, Zbtb17, Tfpt, Sulf2, Tgfbr1, Id3, Fzd3, Hipk1, Mrtfb, Bcr, Pifo, Prox1, Eya4, Lmbr1, Fuz, Pax5, Cluap1, Ndufa2, Dll1, Arnt2, Rxra, Macroh2a1, Celsr1, Brca1, Vtn, Ift52, B4galt5, Med1, Kif3a, Kdm6b, Ncor1, Pcgf2, Lhx1, Co…	314	DOWN
BP	GO:0051960	regulation of nervous system development	186/2790	582/28564	9.37294e-51	2.04799e-48	1.25276e-48	Ngfr, Lhx2, Akt1, Smo, Tiam1, Shh, Efnb3, Ulk2, Crabp2, Kit, Hap1, Fzd3, Prox1, Ptprs, Dll1, Map2, Gdi1, Rxra, Mapt, Sema6a, Nr2e1, Ascl1, Id2, Nf1, Pafah1b1, Ntn1, Foxg1, Nin, Gli3, Id4, Fezf2, Dlg5, Bmpr1a, Mapk8, Wnt5a, Nefl, Rb1, Wnt7b, Gsk3b, Robo1, Prmt5, Ache, Vegfa, Cdh2, Bin1, Prpf19, Tcf7l2, Slit1, Sema4g, St8sia2, Nrp1, Myo5b, Stau2, Sema4c, Epha4, Plxna2, Vim, Zeb2, Notch1, Pax6, Sema…	186	DOWN
BP	GO:0031344	regulation of cell projection organization	222/2790	788/28564	4.9581e-50	1.05557e-47	6.45691e-48	Ngfr, Akt1, Tchp, Tiam1, Prkd1, Dvl3, Crtc1, Efnb3, Ulk2, Crabp2, Igf1r, Kit, Crkl, Nsmf, Hap1, Tgfbr1, Homer1, Gprc5b, Pifo, Fuz, Ptprs, Map2, Gdi1, Mapt, Sema6a, Nr2e1, Ahi1, Wdpcp, Acsl6, Nrcam, Nf1, Pafah1b1, Ntn1, Nin, Evl, Nedd9, Tbc1d7, Fezf2, Camk2g, Wnt5a, Dpysl2, Nefm, Nefl, Sdc2, Gsk3b, Robo1, App, Adamts1, Adcy6, Wnt1, Ache, Vegfa, Rhoq, Ift140, Dync2li1, Cdh2, Dpysl3, Nedd4l, Vldlr, …	222	DOWN
BP	GO:0120035	regulation of plasma membrane bounded cell projection organization	219/2790	774/28564	1.07257e-49	2.22639e-47	1.36188e-47	Ngfr, Akt1, Tchp, Tiam1, Prkd1, Crtc1, Efnb3, Ulk2, Crabp2, Igf1r, Kit, Crkl, Nsmf, Hap1, Tgfbr1, Homer1, Gprc5b, Fuz, Ptprs, Map2, Gdi1, Mapt, Sema6a, Nr2e1, Ahi1, Wdpcp, Acsl6, Nrcam, Nf1, Pafah1b1, Ntn1, Nin, Evl, Nedd9, Tbc1d7, Fezf2, Camk2g, Wnt5a, Dpysl2, Nefm, Nefl, Sdc2, Gsk3b, Robo1, App, Adamts1, Adcy6, Wnt1, Ache, Vegfa, Rhoq, Ift140, Dync2li1, Cdh2, Dpysl3, Nedd4l, Vldlr, Slit1, Sema4…	219	DOWN
BP	GO:0048589	developmental growth	227/2790	830/28564	9.39263e-49	1.90212e-46	1.16353e-46	Ccnd2, Lhx2, Sox9, Akt1, Smo, Nfix, Tiam1, Shh, Cdkn1b, Ercc1, Atn1, Ulk2, Crabp2, Slc1a2, Igf1r, Insr, Mef2c, Cdk4, Tgfbr1, Cacna2d2, Prox1, Ptprs, Ehmt2, Csf1, Dll1, Stc1, Map2, Gdi1, Rxra, H3f3b, Med1, Mapt, Ncor1, Lhx1, Wwc1, Ddx39b, Sema6a, Vps54, Gamt, Meis1, Adarb1, Prkar1a, Pafah1b1, Spag9, Myh10, Ntn1, Stat5b, Ttc8, Nin, Zfp36l1, Unc79, Gli3, Ptch1, Bmpr1a, Lats2, Wnt5a, Dpysl2, Nipbl, W…	227	DOWN
BP	GO:0010558	negative regulation of macromolecule biosynthetic process	335/2790	1552/28564	2.0314e-46	3.95338e-44	2.41828e-44	Sox9, Hnrnpd, C1d, Ddx3x, Zfp512b, Pcbp3, Mxd1, Pfdn5, Irx2, Foxm1, Smo, Nfix, Shh, Med25, Cdkn1b, Hmgn2, Etv3, Atn1, Cul3, Hnrnpa2b1, Cic, Mef2c, Snx6, Tfap4, Ncoa2, Nr2c2, Cbfa2t3, Sfmbt1, Gmnn, Tinf2, Tgfbr1, Khsrp, Id3, Tle1, Hipk1, Cbx5, Pou6f1, Prox1, Ehmt2, Pax5, Glis2, Hnrnpl, Rxra, Macroh2a1, Nelfcd, Brca1, Med1, Chd3, Ncor1, Pcgf2, Trim37, Lhx1, Wwc1, Nr2e1, Ascl1, Macroh2a2, Eif4ebp2, …	335	DOWN
BP	GO:0097485	neuron projection guidance	112/2790	254/28564	2.0474e-46	3.95338e-44	2.41828e-44	Ngfr, Lhx2, Smo, Shh, Efna2, Efnb3, Mef2c, Fzd3, Lhx1, Sema6a, Nrcam, Myh10, Ntn1, Foxg1, Ttc8, Evl, Gli3, Ptch1, Fezf2, Otx2, Wnt5a, Dpysl2, Trio, Wnt7b, Alcam, Boc, Robo1, App, Enah, Vegfa, Mapk8ip3, Smad4, Slit1, Ablim1, Sema4g, Rnf165, Dpysl4, Nrp1, Unc5a, Sema4c, Epha4, Nfasc, Vangl2, Plxna2, Lmx1a, Kif5c, Notch1, Pax6, Sema6d, Neurog2, Efna4, Lmo4, Epha7, Ephb2, Epha10, Cdk5, Dvl1, Dpysl5, …	112	DOWN
BP	GO:0016477	cell migration	339/2790	1580/28564	2.19775e-46	4.14725e-44	2.53688e-44	Ngfr, Acvr1b, Sox9, Krit1, Akt1, Smo, Nfix, Tiam1, Axl, Shh, Prkd1, Akt2, Atn1, Cul3, Sst, Igf1r, Insr, Mef2c, Kit, Crkl, Fbln1, Bbs1, Nsmf, Tgfbr1, Fzd3, Nav1, Mrtfb, Vav2, Bcr, Hyal2, Prox1, Fuz, Amotl1, Csf1, Stc1, Plekho1, Celsr1, Vtn, Top2b, Tnfaip1, Elmo2, Smurf2, Mapt, Sparc, Lhx1, Wwc1, Sema6a, Nr2e1, Ccn2, Ntn4, Ascl1, Ccar1, Apc2, Adarb1, Pex13, Wdpcp, Patz1, Sdc1, Gna13, Nf1, Pafah1b1,…	339	DOWN
BP	GO:0007010	cytoskeleton organization	325/2790	1485/28564	2.4429e-46	4.50742e-44	2.75719e-44	Cttnbp2, Raf1, Sox9, Tubgcp3, Kpnb1, Akt1, Aif1l, Shh, Cdkn1b, Mast2, Map3k20, Cul3, Nes, Sh2b2, Spc25, Mef2c, Kit, Kptn, Tbcb, Bbs1, Cnp, Tgfbr1, Nav1, Mrtfb, Bcr, Nuak2, Prox1, Fsd1, Git1, Amotl1, Clip3, Cluap1, Strip1, Fhod1, Tppp3, Fbxw5, Map2, Celsr1, Brca1, Taok1, Tnfaip1, Elmo2, Kif3a, Mapt, Chd3, Ncor1, Trim37, Gabarap, Gdpd2, Tube1, Rhobtb1, Poc1b, Ccn2, Vps54, Apc2, Mdm1, Cfap410, Tpgs1…	325	DOWN
BP	GO:0045944	positive regulation of transcription by RNA polymerase II	291/2790	1260/28564	3.39583e-46	6.12947e-44	3.7494e-44	Lhx2, Raf1, Acvr1b, Sox9, Hnrnpd, Ddx3x, Smarcb1, Mapk7, Foxm1, Akt1, Smo, Nfix, Kmt2a, Psmc3, Irf9, Shh, Prkd1, Baz1b, Med25, Bcl2l12, Dvl3, Fosb, Ercc1, Crtc1, Nfat5, Hlf, Ssbp2, Akt2, Mef2c, Tfap4, Ncoa2, Nr2c2, Otx1, Zbtb17, Ttc5, Mrtfb, Tfcp2, Hyal2, Prox1, Ebf3, Myt1, Pax5, Glis2, Dll1, Fhod1, Arnt2, Med28, Rxra, E2f3, Brca1, Med24, Med1, Vezf1, Kdm6b, Psmc3ip, Ahi1, Rfx4, Ascl1, Meis1, Pat…	291	DOWN
BP	GO:0050808	synapse organization	173/2790	550/28564	3.62664e-46	6.40681e-44	3.91905e-44	Drp2, Cttnbp2, Akt1, Tiam1, Cacnb3, Efnb3, Igf1r, Insr, Mef2c, Crkl, Pgrmc1, Homer1, Elavl2, Cacna2d2, Ptprs, Mapt, Sparc, Nrcam, Nf1, Pafah1b1, Cacnb1, Myh10, Ntn1, Nedd9, Cap2, Dlg5, Wnt5a, Nefl, Sybu, Wnt7b, Gsk3b, App, Itsn1, Sncg, Get1, Ache, Cdh2, Cnksr2, St8sia2, Nrp1, Myo5b, Stau2, Epha4, Nfasc, Lmx1a, Abi2, Abl1, Lrp4, Pfn2, Chrnb2, Glrb, Adgrl2, Sdcbp, Epha7, Ptprd, Dock7, Nfia, Lrp8, E…	173	DOWN
BP	GO:0060429	epithelium development	301/2790	1329/28564	5.54624e-46	9.59383e-44	5.86855e-44	Ngfr, Axin2, Lhx2, Acvr1b, Sox9, Krit1, Smarcb1, B9d1, Luzp1, Irx2, Akt1, Smo, Nfix, Shh, Cdkn1b, Dvl3, Keap1, Igf1r, Mef2c, Tgfbr1, Id3, Fzd3, Bcr, Pifo, Prox1, Fuz, Ptprs, Cluap1, Csf1, Dll1, Stc1, Rxra, Macroh2a1, Celsr1, Ift52, Med1, Vezf1, Kif3a, Kdm6b, Ncor1, Lhx1, Rspo3, Sim1, Ahi1, Ntn4, Ascl1, Macroh2a2, Wdpcp, Pum2, Gna13, Id2, Nf1, Pafah1b1, Tmem94, Tmem107, Ntn1, Stat5b, Ccdc103, Ttc8…	301	DOWN
BP	GO:0010975	regulation of neuron projection development	178/2790	580/28564	8.32587e-46	1.41081e-43	8.62993e-44	Ngfr, Akt1, Tiam1, Prkd1, Crtc1, Efnb3, Ulk2, Crabp2, Igf1r, Crkl, Nsmf, Hap1, Gprc5b, Ptprs, Map2, Gdi1, Mapt, Sema6a, Nr2e1, Ahi1, Acsl6, Nrcam, Nf1, Pafah1b1, Ntn1, Nin, Fezf2, Camk2g, Wnt5a, Dpysl2, Nefm, Nefl, Sdc2, Gsk3b, Robo1, Adamts1, Adcy6, Ache, Vegfa, Cdh2, Dpysl3, Nedd4l, Vldlr, Slit1, Sema4g, Nrp1, Myo5b, Stau2, Sema4c, Epha4, Rgs2, Mark1, Plxna2, Vim, Abi2, Abl1, Zeb2, Dync1i2, Pax…	178	DOWN
BP	GO:0007411	axon guidance	111/2790	253/28564	9.55379e-46	1.5865e-43	9.70464e-44	Ngfr, Lhx2, Smo, Shh, Efna2, Efnb3, Mef2c, Fzd3, Lhx1, Sema6a, Nrcam, Myh10, Ntn1, Foxg1, Ttc8, Evl, Gli3, Ptch1, Fezf2, Otx2, Wnt5a, Dpysl2, Trio, Wnt7b, Alcam, Boc, Robo1, App, Enah, Vegfa, Mapk8ip3, Smad4, Slit1, Ablim1, Sema4g, Rnf165, Nrp1, Unc5a, Sema4c, Epha4, Nfasc, Vangl2, Plxna2, Lmx1a, Kif5c, Notch1, Pax6, Sema6d, Neurog2, Efna4, Lmo4, Epha7, Ephb2, Epha10, Cdk5, Dvl1, Dpysl5, Fezf1, P…	111	DOWN
BP	GO:0007389	pattern specification process	161/2790	492/28564	1.69687e-45	2.76258e-43	1.68987e-43	Axin2, Lhx2, Irx2, Smo, Kmt2a, Shh, Mef2c, Otx1, Crkl, Tgfbr1, Hipk1, Pifo, Fuz, Cluap1, Bicc1, Dll1, Stc1, Celsr1, Ift52, Kif3a, Pcgf2, Lhx1, Ahi1, Rfx4, Ascl1, Apc2, Meis1, Tmem107, Ccdc103, Foxg1, Dnaaf2, Ttc8, Gli3, Ptch1, Fezf2, Bmpr1a, Otx2, Mapk8, Wnt5a, Bmp1, Wnt7b, Robo1, Wnt1, Ift140, Axin1, Zeb1, Dync2li1, Mib1, Ring1, Smad4, Pcsk5, Cyp26a1, Tll2, Bhlhe22, Ldb1, Gdf11, Nrp1, Eya1, Rnf2…	161	DOWN
BP	GO:0048870	cell motility	366/2790	1785/28564	2.24185e-45	3.57962e-43	2.18966e-43	Ngfr, Acvr1b, Sox9, Krit1, Akt1, Smo, Nfix, Tiam1, Axl, Shh, Prkd1, Akt2, Atn1, Cul3, Sst, Igf1r, Insr, Mef2c, Kit, Crkl, Fbln1, Bbs1, Nsmf, Tgfbr1, Fzd3, Nav1, Mrtfb, Vav2, Bcr, Hyal2, Prox1, Fuz, Amotl1, Csf1, Stc1, Plekho1, Celsr1, Vtn, Top2b, Tnfaip1, Elmo2, Smurf2, Mapt, Sparc, Lhx1, Wwc1, Sema6a, Nr2e1, Ccn2, Ntn4, Ascl1, Ccar1, Apc2, Adarb1, Pex13, Tpgs1, Wdpcp, Ube2b, Patz1, Sdc1, Gna13, …	366	DOWN
BP	GO:0045934	negative regulation of nucleobase-containing compound metabolic process	329/2790	1539/28564	1.28187e-44	2.00818e-42	1.22841e-42	Axin2, Sox9, Hnrnpd, C1d, Zfp512b, Pcbp3, Mxd1, Pfdn5, Irx2, Foxm1, Smo, Nfix, Kmt2a, Shh, Med25, Cdkn1b, Hmgn2, Etv3, Ercc1, Akt2, Atn1, Cul3, Hnrnpa2b1, Cic, Mef2c, Snx6, Tfap4, Ncoa2, Nr2c2, Cbfa2t3, Sfmbt1, Gmnn, Tinf2, Tgfbr1, Hnrnpa0, Id3, Phax, Tle1, Hipk1, Cbx5, Pou6f1, Prox1, Git1, Ehmt2, Pax5, Glis2, Hnrnpl, Rxra, Macroh2a1, Nelfcd, Mapkapk2, Brca1, Med1, Chd3, Ncor1, Pcgf2, Trim37, Lhx…	329	DOWN
BP	GO:0031327	negative regulation of cellular biosynthetic process	339/2790	1612/28564	2.19713e-44	3.37829e-42	2.0665e-42	Sox9, Hnrnpd, C1d, Ddx3x, Zfp512b, Pcbp3, Mxd1, Pfdn5, Irx2, Foxm1, Smo, Nfix, Shh, Med25, Cdkn1b, Hmgn2, Etv3, Atn1, Cul3, Hnrnpa2b1, Cic, Mef2c, Snx6, Tfap4, Ncoa2, Nr2c2, Cbfa2t3, Sfmbt1, Gmnn, Tinf2, Tgfbr1, Khsrp, Id3, Tle1, Hipk1, Cbx5, Pou6f1, Prox1, Ehmt2, Pax5, Glis2, Hnrnpl, Rxra, Macroh2a1, Nelfcd, Brca1, Med1, Chd3, Ncor1, Pcgf2, Trim37, Lhx1, Wwc1, Nr2e1, Ascl1, Macroh2a2, Eif4ebp2, …	339	DOWN
BP	GO:0009890	negative regulation of biosynthetic process	344/2790	1656/28564	7.79081e-44	1.17613e-41	7.19438e-42	Sox9, Hnrnpd, C1d, Ddx3x, Zfp512b, Pcbp3, Mxd1, Pfdn5, Irx2, Foxm1, Smo, Nfix, Shh, Med25, Cdkn1b, Hmgn2, Etv3, Atn1, Cul3, Hnrnpa2b1, Cic, Mef2c, Snx6, Tfap4, Ncoa2, Nr2c2, Cbfa2t3, Sfmbt1, Gmnn, Tinf2, Tgfbr1, Khsrp, Id3, Tle1, Hipk1, Cbx5, Pou6f1, Prox1, Ehmt2, Pax5, Glis2, Hnrnpl, Rxra, Macroh2a1, Nelfcd, Brca1, Med1, Chd3, Ncor1, Pcgf2, Trim37, Lhx1, Wwc1, Nr2e1, Ascl1, Macroh2a2, Eif4ebp2, …	344	DOWN
BP	GO:0051253	negative regulation of RNA metabolic process	308/2790	1409/28564	9.61164e-44	1.4251e-41	8.71733e-42	Axin2, Sox9, Hnrnpd, C1d, Zfp512b, Pcbp3, Mxd1, Pfdn5, Irx2, Foxm1, Smo, Nfix, Shh, Med25, Cdkn1b, Hmgn2, Etv3, Akt2, Atn1, Cul3, Hnrnpa2b1, Cic, Mef2c, Snx6, Tfap4, Ncoa2, Nr2c2, Cbfa2t3, Sfmbt1, Gmnn, Tgfbr1, Hnrnpa0, Id3, Phax, Tle1, Hipk1, Cbx5, Pou6f1, Prox1, Ehmt2, Pax5, Glis2, Hnrnpl, Rxra, Macroh2a1, Nelfcd, Mapkapk2, Brca1, Med1, Chd3, Ncor1, Pcgf2, Trim37, Lhx1, Wwc1, Nr2e1, Ascl1, Macr…	308	DOWN
BP	GO:0034330	cell junction organization	218/2790	832/28564	1.4561e-43	2.12105e-41	1.29745e-41	Drp2, Cttnbp2, Akt1, Tiam1, Cacnb3, Efnb3, Igf1r, Insr, Mef2c, Crkl, Pgrmc1, Tgfbr1, Homer1, Elavl2, Hipk1, Bcr, Cacna2d2, Ptprs, Mapt, Sparc, Wdpcp, Nrcam, Nf1, Pafah1b1, Fbf1, Cacnb1, Myh10, Ntn1, Nedd9, Cap2, Dlg5, Wnt5a, Nefl, Cldn10, Sybu, Wnt7b, Sh3bp1, Hdac7, Rhpn1, Gsk3b, Cxadr, App, Itsn1, Sncg, Get1, Ache, Vegfa, Epb41l3, Pdpk1, Cdh2, Nedd4l, Slk, Ldb1, Cnksr2, St8sia2, Nrp1, Myo5b, Sta…	218	DOWN
BP	GO:0033043	regulation of organelle organization	276/2790	1203/28564	3.32365e-43	4.75797e-41	2.91045e-41	Axin2, Tom1l2, Hnrnpd, Smarcb1, Akt1, Tchp, Baz1b, Cdkn1b, Grik5, Ercc1, Akt2, Cul3, Nes, Hnrnpa2b1, Spc25, Igf1r, Insr, Mef2c, Tfpt, Hap1, Tinf2, Tgfbr1, Prox1, Fsd1, Fuz, Git1, Ptprs, Ehmt2, Clip3, Fhod1, Fbxw5, Map2, Rnf5, Macroh2a1, Celsr1, H3f3b, Taok1, Mapt, Trim37, Phf23, Fis1, Plscr3, Ccn2, Apc2, Mdm1, Wdpcp, Sar1b, Pdlim4, Ube2b, Ska2, Sdc1, Pafah1b1, Ten1, Aurkb, Ttc8, Trim9, Evl, Nedd9…	276	DOWN
BP	GO:0022402	cell cycle process	284/2790	1256/28564	3.40135e-43	4.78668e-41	2.92801e-41	Cdc45, Axin2, Ccnd2, Acvr1b, Tom1l2, Sox9, Tubgcp3, Ddx3x, Smarcb1, Kpnb1, Foxm1, Akt1, Nfix, Unc119, Baz1b, Cdkn1b, Map3k20, Cul3, Nes, Spc25, Igf1r, Insr, Tfap4, Naa60, Zbtb17, Cdk4, Rad51c, Prox1, Fsd1, Git1, Ehmt2, Fbxw5, Macroh2a1, E2f3, Brca1, Taok1, Top2b, Atad5, Med1, Kif3a, Septin8, Chd3, Ncor1, Trim37, Psmc3ip, Ddx39b, Reep3, Poc1b, Ccn2, Mdm1, Ube2b, Ska2, Llgl1, Stxbp4, Pum2, Id2, Rrm…	284	DOWN
BP	GO:0060284	regulation of cell development	239/2790	966/28564	3.76179e-43	5.20569e-41	3.18432e-41	Axin2, Lhx2, Acvr1b, Smarcb1, Smo, Tiam1, Axl, Shh, Efnb3, Ulk2, Crabp2, Prdx2, Mef2c, Kit, Hap1, Fzd3, Prox1, Ptprs, Csf1, Dll1, Hmgb3, Map2, Gdi1, Med1, Mapt, Sema6a, Nr2e1, Ascl1, Meis1, Id2, Nf1, Pafah1b1, Rflnb, Ntn1, Stat5b, Foxg1, Ppp2r3c, Nin, Zfp36l1, Fos, Gli3, Nedd9, Id4, Cartpt, Fezf2, Prxl2a, Bmpr1a, Mapk8, Wnt5a, Akap11, Nefl, Rb1, Ednrb, Mettl3, Wnt7b, Brd1, Gsk3b, Robo1, Smarcd1, …	239	DOWN
BP	GO:0044087	regulation of cellular component biogenesis	246/2790	1015/28564	9.22411e-43	1.25554e-40	7.68013e-41	Raf1, Sox9, Ddx3x, Tchp, Prkd1, Med25, Cdkn1b, Pih1d1, Ercc1, Efnb3, Mef2c, Kit, Hap1, Tgfbr1, Elavl2, Fuz, Git1, Ptprs, Ehmt2, Clip3, Fhod1, Tppp3, Map2, Abca1, Rnf5, Ttbk1, H3f3b, Septin8, Mapt, Trim37, Phf23, Stxbp5, Ccn2, Mdm1, Wdpcp, Sar1b, Pdlim4, Sdc1, Psmc5, Ntn1, Ttc8, Trim9, Evl, Tbc1d7, Slf1, Plk2, Dlg5, Psmc6, Mapk8, Wnt5a, Rgcc, Rhpn1, Gsk3b, App, Dyrk1a, Wnt1, Vegfa, Abca3, Mlst8, R…	246	DOWN
BP	GO:0035295	tube development	276/2790	1210/28564	1.0462e-42	1.40106e-40	8.5703e-41	Ngfr, Lhx2, Sox9, Krit1, Mapk7, Luzp1, Irx2, Foxm1, Akt1, Smo, Shh, Prkd1, Dvl3, Cic, Mef2c, Kit, Crkl, Tgfbr1, Fzd3, Mrtfb, Vav2, Pifo, Prox1, Fuz, Amotl1, Cluap1, Csf1, Dll1, Rxra, Celsr1, Brca1, Ift52, Med1, Vezf1, Kif3a, Sparc, Lhx1, Sema6a, Nr2e1, Rspo3, Sim1, Ahi1, Ccn2, Ascl1, Meis1, Wdpcp, Gna13, Id2, Nf1, Tmem94, Tmem107, Ntn1, Ccdc103, Ttc8, Zfp36l1, Gli3, Ptch1, Vcan, Plk2, Thrb, Dlg5,…	276	DOWN
BP	GO:0045892	negative regulation of DNA-templated transcription	287/2790	1286/28564	1.6632e-42	2.19199e-40	1.34084e-40	Sox9, C1d, Zfp512b, Pcbp3, Mxd1, Pfdn5, Irx2, Foxm1, Smo, Nfix, Shh, Med25, Cdkn1b, Hmgn2, Etv3, Atn1, Cul3, Hnrnpa2b1, Cic, Mef2c, Snx6, Tfap4, Ncoa2, Nr2c2, Cbfa2t3, Sfmbt1, Gmnn, Tgfbr1, Id3, Tle1, Hipk1, Cbx5, Pou6f1, Prox1, Ehmt2, Pax5, Glis2, Hnrnpl, Rxra, Macroh2a1, Nelfcd, Brca1, Med1, Chd3, Ncor1, Pcgf2, Trim37, Lhx1, Wwc1, Nr2e1, Ascl1, Macroh2a2, Patz1, Id2, Psmc5, Ddx5, Sumo2, Aurkb, …	287	DOWN
BP	GO:0050767	regulation of neurogenesis	154/2790	480/28564	2.36606e-42	3.06959e-40	1.87767e-40	Lhx2, Smo, Tiam1, Shh, Efnb3, Ulk2, Crabp2, Kit, Hap1, Fzd3, Prox1, Ptprs, Dll1, Map2, Gdi1, Mapt, Sema6a, Nr2e1, Ascl1, Id2, Nf1, Pafah1b1, Ntn1, Foxg1, Nin, Gli3, Id4, Fezf2, Bmpr1a, Mapk8, Wnt5a, Nefl, Rb1, Wnt7b, Gsk3b, Robo1, Prmt5, Ache, Vegfa, Bin1, Prpf19, Slit1, Sema4g, Nrp1, Myo5b, Stau2, Sema4c, Epha4, Plxna2, Vim, Zeb2, Notch1, Pax6, Sema6d, Mdk, Lrp4, Ptpra, Nkx2-2, E2f1, Tnik, Shox2…	154	DOWN
BP	GO:1903507	negative regulation of nucleic acid-templated transcription	287/2790	1290/28564	3.10772e-42	3.96976e-40	2.4283e-40	Sox9, C1d, Zfp512b, Pcbp3, Mxd1, Pfdn5, Irx2, Foxm1, Smo, Nfix, Shh, Med25, Cdkn1b, Hmgn2, Etv3, Atn1, Cul3, Hnrnpa2b1, Cic, Mef2c, Snx6, Tfap4, Ncoa2, Nr2c2, Cbfa2t3, Sfmbt1, Gmnn, Tgfbr1, Id3, Tle1, Hipk1, Cbx5, Pou6f1, Prox1, Ehmt2, Pax5, Glis2, Hnrnpl, Rxra, Macroh2a1, Nelfcd, Brca1, Med1, Chd3, Ncor1, Pcgf2, Trim37, Lhx1, Wwc1, Nr2e1, Ascl1, Macroh2a2, Patz1, Id2, Psmc5, Ddx5, Sumo2, Aurkb, …	287	DOWN
BP	GO:1902679	negative regulation of RNA biosynthetic process	288/2790	1298/28564	3.79845e-42	4.77856e-40	2.92305e-40	Sox9, C1d, Zfp512b, Pcbp3, Mxd1, Pfdn5, Irx2, Foxm1, Smo, Nfix, Shh, Med25, Cdkn1b, Hmgn2, Etv3, Atn1, Cul3, Hnrnpa2b1, Cic, Mef2c, Snx6, Tfap4, Ncoa2, Nr2c2, Cbfa2t3, Sfmbt1, Gmnn, Tgfbr1, Id3, Tle1, Hipk1, Cbx5, Pou6f1, Prox1, Ehmt2, Pax5, Glis2, Hnrnpl, Rxra, Macroh2a1, Nelfcd, Brca1, Med1, Chd3, Ncor1, Pcgf2, Trim37, Lhx1, Wwc1, Nr2e1, Ascl1, Macroh2a2, Patz1, Id2, Psmc5, Ddx5, Sumo2, Aurkb, …	288	DOWN
BP	GO:0051130	positive regulation of cellular component organization	275/2790	1225/28564	3.37153e-41	4.17819e-39	2.5558e-39	Ngfr, Sox9, Hnrnpd, Ddx3x, Tiam1, Axl, Prkd1, Med25, Cdkn1b, Dvl3, Pih1d1, Ercc1, Crtc1, Efnb3, Akt2, Cul3, Crabp2, Nes, Hnrnpa2b1, Igf1r, Insr, Kit, Tfpt, Hap1, Tinf2, Tgfbr1, Gprc5b, Prox1, Fuz, Git1, Clip3, Dll1, Fhod1, Tppp3, Abca1, Gdi1, Ttbk1, Macroh2a1, Vtn, Kif3a, Mapt, Fis1, Ahi1, Ccn2, Acsl6, Pdlim4, Ube2b, Sdc1, Psmc5, Nf1, Pafah1b1, Aurkb, Ntn1, Nin, Evl, Nedd9, Slf1, Plk2, Dlg5, Psmc…	275	DOWN
BP	GO:0022603	regulation of anatomical structure morphogenesis	233/2790	955/28564	5.33201e-41	6.51054e-39	3.9825e-39	Ngfr, Sox9, Krit1, Mapk7, Smo, Tiam1, Shh, Prkd1, Dvl3, Efnb3, Ulk2, Crabp2, Mef2c, Kit, Nsmf, Fzd3, Bcr, Fuz, Ptprs, Csf1, Strip1, Dll1, Map2, Gdi1, Plekho1, Rxra, Celsr1, Brca1, Kif3a, Mapt, Sparc, Lhx1, Fis1, Sema6a, Nr2e1, Ahi1, Ntn4, Cfap410, Gna13, Nf1, Pafah1b1, Spag9, Myh10, Ntn1, Nin, Plk2, Bmpr1a, Otx2, Wnt5a, Rgcc, Nefm, Nefl, Sdc2, Wnt7b, Gsk3b, Robo1, Adamts1, Brwd1, Ache, Vegfa, Epb…	233	DOWN
BP	GO:0021537	telencephalon development	110/2790	274/28564	7.49974e-41	9.02469e-39	5.5204e-39	Lhx2, Smo, Nfix, Shh, Slc1a2, Crkl, Bbs1, Prox1, Ptprs, Pax5, Kif3a, Kdm6b, Lhx1, Nr2e1, Rfx4, Ascl1, Pex13, Id2, Nf1, Pafah1b1, Ywhae, Myh10, Foxg1, Ttc8, Nin, Pals1, Wdr37, Gli3, Id4, Fezf2, Otx2, Wnt5a, Nde1, Gsk3b, Robo1, Cdh2, Atat1, Sall3, Slit1, Bhlhe22, Hprt, Dbi, Lmx1a, Zeb2, Pax6, Mdk, Mkks, Dab1, Lrp8, Mfsd2a, Ephb2, Cdk5, Ski, Uncx, Foxp2, Lhx5, Fezf1, Lrp6, Fgf13, Dcx, Plxna3, Slit2,…	110	DOWN
BP	GO:0016310	phosphorylation	371/2790	1903/28564	8.49301e-41	1.00739e-38	6.16222e-39	Axin2, Ccnd2, Dazap2, Raf1, Acvr1b, Sox9, Ddx3x, Mapk7, Ckb, Akt1, Unc119, Tiam1, Uck1, Axl, Prkd1, Prkra, Baz1b, Prkar2b, Cdkn1b, Grk5, Dvl3, Pih1d1, Coq8b, Mast2, Mmd, Akt2, Map3k20, Ulk2, Mprip, Igf1r, Insr, Mef2c, Kit, Tfap4, Crkl, Mob1b, Cbfa2t3, Fbln1, Cdk4, Mark3, Tgfbr1, Hipk1, Gprc5b, Vav2, Bcr, Nuak2, Cilk1, Hyal2, Nprl2, Pifo, Prox1, Git1, Clip3, Wdfy2, Csf1, Ttbk1, Tab2, Macroh2a1, Ca…	371	DOWN
BP	GO:0007423	sensory organ development	180/2790	646/28564	6.65225e-40	7.77939e-38	4.75865e-38	Lhx2, Sox9, B9d1, Pfdn5, Nfix, Shh, Prkra, Cdkn1b, Dvl3, Otx1, Tgfbr1, Fzd3, Rdh13, Hipk1, Bcr, Prox1, Eya4, Fuz, Dll1, Rxra, Celsr1, Mapkapk2, Ift27, Med1, Kif3a, Lhx1, Nr2e1, Ahi1, Ascl1, Meis1, Mdm1, Wdpcp, Nf1, Pafah1b1, Myh10, Ntn1, Foxg1, Ttc8, Gli3, Slc4a7, Thrb, Otx2, Wnt5a, Nipbl, Col2a1, Scrib, Nectin3, Arl6, Wnt1, Get1, Ache, Vegfa, Twsg1, Ift140, Zeb1, Sos1, Ring1, Bhlhe22, Gdf11, Nrp…	180	DOWN
BP	GO:0048598	embryonic morphogenesis	184/2790	670/28564	7.86498e-40	9.06985e-38	5.54803e-38	Lhx2, Sox9, Mapk7, B9d1, Luzp1, Irx2, Smo, Shh, Prkra, Dvl3, Map3k20, Cul3, Crabp2, Mef2c, Otx1, Zbtb17, Tgfbr1, Fzd3, Hipk1, Bcr, Prox1, Eya4, Lmbr1, Fuz, Pax5, Cluap1, Dll1, Macroh2a1, Celsr1, Vtn, Ift52, Med1, Kif3a, Kdm6b, Pcgf2, Lhx1, Rspo3, Ahi1, Wdpcp, Prkar1a, Id2, Ncoa1, Dld, Tmem107, Ntn1, Ccdc103, Foxg1, Pals1, Zfp36l1, Gli3, Ptch1, Bmpr1a, Otx2, Lats2, Wnt5a, Nipbl, Wnt7b, Col2a1, Scr…	184	DOWN
BP	GO:0046907	intracellular transport	319/2790	1551/28564	1.18219e-39	1.34462e-37	8.22507e-38	Ngfr, Oxa1l, Chtop, Lman2l, Kpnb1, Ergic1, Akt1, Smo, Zdhhc4, Ipo4, Shh, Prkd1, Ykt6, Kdelr1, Cdkn1b, Ap1m1, Cacnb3, Akt2, Cul3, Tmed4, Ap1s1, Hnrnpa2b1, Plekha8, Ufd1, Snx6, Bloc1s6, Bbs1, Cnp, Hap1, Hspa1l, Ift43, Ift22, Ap2s1, Phax, Srp14, Bcr, Cilk1, Hyal2, Fuz, Clip3, Cluap1, Fhod1, Map2, Abca1, Gdi1, E2f3, Ift27, Brca1, Arl5b, Ift52, Med1, Kif3a, Septin8, Mapt, Rpain, Trim37, Copz2, Fis1, T…	319	DOWN
BP	GO:0051093	negative regulation of developmental process	242/2790	1039/28564	5.44149e-39	6.1055e-37	3.73474e-37	Ngfr, Axin2, Ccnd2, Lhx2, Sox9, Krit1, Smo, Lrp3, Shh, Cdkn1b, Efnb3, Ulk2, Prdx2, Kit, Sfmbt1, Tgfbr1, Id3, Bcr, Prox1, Fuz, Ptprs, Dll1, Hmgb3, Map2, Gdi1, Med28, Med1, Mapt, Sparc, Wwc1, Sema6a, Nr2e1, Ascl1, Meis1, Ube2b, Trib2, Id2, Nf1, Rflnb, Spag9, Ntn1, Stat5b, Foxg1, Zfp36l1, Ccnk, Gli3, Id4, Ptch1, Cartpt, Plk2, Fezf2, Bmpr1a, Gdf10, Wnt5a, Rgcc, Rb1, Ednrb, Trio, Wnt7b, Hdac7, Gsk3b, …	242	DOWN
BP	GO:0000278	mitotic cell cycle	220/2790	902/28564	1.07473e-38	1.18979e-36	7.27796e-37	Cdc45, Ccnd2, Acvr1b, Tom1l2, Tubgcp3, Ddx3x, Smarcb1, Kpnb1, Foxm1, Akt1, Nfix, Unc119, Baz1b, Cdkn1b, Map3k20, Cul3, Nes, Spc25, Igf1r, Insr, Tfap4, Cdk4, Rad51c, Fzd3, Fsd1, Rpa3, Fbxw5, Macroh2a1, E2f3, Brca1, Taok1, Timp2, Atad5, Tube1, Reep3, Ascl1, Ska2, Id2, Rrm2, Pafah1b1, Ywhae, Aurkb, Myh10, Stat5b, Foxg1, Zfp36l1, Id4, Ptch1, Slf1, Kif2a, Plk2, Cenpk, Camk2g, Nek4, Rnaseh2b, Pinx1, La…	220	DOWN
BP	GO:0045596	negative regulation of cell differentiation	194/2790	748/28564	4.00876e-38	4.37957e-36	2.67898e-36	Axin2, Ccnd2, Lhx2, Sox9, Smo, Lrp3, Shh, Efnb3, Ulk2, Prdx2, Tgfbr1, Id3, Prox1, Fuz, Ptprs, Dll1, Hmgb3, Map2, Gdi1, Med28, Med1, Sema6a, Nr2e1, Ascl1, Meis1, Trib2, Id2, Nf1, Rflnb, Spag9, Ntn1, Stat5b, Foxg1, Zfp36l1, Ccnk, Gli3, Id4, Ptch1, Cartpt, Fezf2, Bmpr1a, Gdf10, Wnt5a, Rb1, Ednrb, Trio, Wnt7b, Hdac7, Gsk3b, Iqcb1, App, Wnt1, Smarcd1, Prmt5, Gps2, Vegfa, Foxp4, Crim1, Twsg1, Axin1, Ze…	194	DOWN
BP	GO:0003002	regionalization	141/2790	449/28564	1.1211e-37	1.2089e-35	7.39481e-36	Axin2, Lhx2, Irx2, Smo, Kmt2a, Shh, Mef2c, Otx1, Crkl, Tgfbr1, Hipk1, Pifo, Fuz, Cluap1, Bicc1, Dll1, Celsr1, Ift52, Kif3a, Pcgf2, Lhx1, Ahi1, Rfx4, Ascl1, Tmem107, Ccdc103, Foxg1, Dnaaf2, Gli3, Ptch1, Fezf2, Bmpr1a, Otx2, Mapk8, Wnt5a, Bmp1, Wnt7b, Robo1, Wnt1, Ift140, Axin1, Dync2li1, Mib1, Ring1, Smad4, Pcsk5, Cyp26a1, Tll2, Bhlhe22, Ldb1, Gdf11, Nrp1, Rnf2, Vangl2, Plxna2, Bmi1, Acvr1, Zeb2, …	141	DOWN
BP	GO:0007610	behavior	201/2790	798/28564	1.65759e-37	1.76448e-35	1.07934e-35	Ccnd2, Gnb1l, Akt1, Nfix, Kmt2a, Shh, Prkar2b, Crtc1, Efnb3, Sgsh, Slc1a2, Cic, Insr, Mef2c, Kit, Ncoa2, Nr2c2, Pgrmc1, Bbs1, Cnp, Homer1, Gprc5b, Git1, Ehmt2, Pax5, Ttbk1, Celsr1, Mapt, Ncor1, Nr2e1, Nts, Ahi1, Eif4ebp2, Vps54, Meis1, Adarb1, Pex13, Tpgs1, Adcy1, Id2, Ncoa1, Nf1, Pafah1b1, Adam11, Npas3, Mta1, Unc79, Gli3, Nedd9, Cartpt, Plk2, Rnf180, Slc4a7, Fezf2, Thrb, Ppp3cb, Ednrb, Csnk1e, …	201	DOWN
BP	GO:1905114	cell surface receptor signaling pathway involved in cell-cell signaling	163/2790	574/28564	2.6288e-37	2.7629e-35	1.69007e-35	Ngfr, Axin2, Sox9, Ddx3x, Pfdn5, Smo, Tiam1, Shh, Grk5, Dvl3, Cacnb3, Grik5, Cul3, Mef2c, Sulf2, Fzd3, Tle1, Gprc5b, Fuz, Amotl1, Bicc1, Celsr1, Mpp2, Nlk, Ctdnep1, Rspo3, Apc2, Ube2b, Sdc1, Gli3, Depdc1b, Plk2, Lats2, Amer2, Wnt5a, Ednrb, Wnt7b, Cby1, Csnk1e, Arl6, Igsf11, Gsk3b, App, Grik1, Wnt1, Lmbr1l, Axin1, Cdh2, Gabbr1, Mbd2, Gnaq, Tle4, Tmem132a, Tcf7l2, Ldb1, Limd1, Eif4a3, Xiap, Gria4, …	163	DOWN
BP	GO:0001654	eye development	136/2790	426/28564	3.05277e-37	3.1684e-35	1.93811e-35	Lhx2, Sox9, B9d1, Pfdn5, Nfix, Shh, Cdkn1b, Tgfbr1, Rdh13, Hipk1, Prox1, Dll1, Rxra, Med1, Lhx1, Nr2e1, Ahi1, Meis1, Mdm1, Wdpcp, Nf1, Myh10, Ttc8, Gli3, Slc4a7, Thrb, Otx2, Nipbl, Scrib, Nectin3, Arl6, Ache, Vegfa, Twsg1, Ift140, Zeb1, Sos1, Ring1, Bhlhe22, Gdf11, Nrp1, Stau2, Pou2f1, Vim, Abi2, Col5a1, Zeb2, Notch1, Pax6, Meis2, Jag1, Nphp1, Casp6, Calb1, Nfia, Mfsd2a, Ephb2, Smarcd3, Casz1, Sk…	136	DOWN
BP	GO:0040011	locomotion	297/2790	1438/28564	3.19536e-37	3.27545e-35	2.00359e-35	Ngfr, Lhx2, Acvr1b, Sox9, Krit1, Akt1, Smo, Tiam1, Shh, Prkd1, Efna2, Efnb3, Akt2, Sst, Igf1r, Insr, Mef2c, Kit, Crkl, Fbln1, Bbs1, Nsmf, Tgfbr1, Fzd3, Bcr, Hyal2, Prox1, Fuz, Amotl1, Csf1, Stc1, Vtn, Elmo2, Smurf2, Sparc, Lhx1, Sema6a, Nr2e1, Ccar1, Adarb1, Wdpcp, Patz1, Nrcam, Gna13, Nf1, Spag9, Myh10, Ntn1, Stat5b, Foxg1, Ttc8, Evl, Gli3, Nedd9, Ptch1, Kif2a, Plk2, Fezf2, Dlg5, Bmpr1a, Ppp3cb,…	297	DOWN
BP	GO:0120031	plasma membrane bounded cell projection assembly	164/2790	582/28564	4.48291e-37	4.53922e-35	2.77664e-35	Clcn4, B9d1, Ocrl, Aif1l, Tchp, Kit, Bbs1, Hap1, Tgfbr1, Ift43, Ift22, Vav2, Cilk1, Fuz, Cluap1, Ift27, Ift52, Ro60, Kif3a, Poc1b, Ahi1, Rfx4, Cfap410, Tpgs1, Wdpcp, Ube2b, Fbf1, Tmem107, Myh10, Ntn1, Ccdc103, Dnaaf2, Ttc8, Evl, Tbc1d7, Txndc15, Cby1, Sh3bp1, Ttll1, Arl6, Gsk3b, Mylk, Iqcb1, Cfap298, Wnt1, Cep89, Rsph9, Ehd3, Rhoq, Ift140, Rfx2, Dync2li1, Dpysl3, Tmem138, Tmem216, Tctn3, Arl3, Ab…	164	DOWN
BP	GO:0048880	sensory system development	137/2790	433/28564	4.95162e-37	4.95341e-35	3.03e-35	Lhx2, Sox9, B9d1, Pfdn5, Nfix, Shh, Cdkn1b, Tgfbr1, Rdh13, Hipk1, Prox1, Dll1, Rxra, Med1, Lhx1, Nr2e1, Ahi1, Meis1, Mdm1, Wdpcp, Nf1, Myh10, Ttc8, Gli3, Slc4a7, Thrb, Otx2, Nipbl, Scrib, Nectin3, Arl6, Ache, Vegfa, Twsg1, Ift140, Zeb1, Sos1, Ring1, Bhlhe22, Gdf11, Nrp1, Stau2, Pou2f1, Vim, Abi2, Col5a1, Zeb2, Notch1, Pax6, Meis2, Jag1, Nphp1, Casp6, Calb1, Nfia, Mfsd2a, Ephb2, Smarcd3, Casz1, Sk…	137	DOWN
BP	GO:0150063	visual system development	136/2790	429/28564	7.16269e-37	7.07998e-35	4.33083e-35	Lhx2, Sox9, B9d1, Pfdn5, Nfix, Shh, Cdkn1b, Tgfbr1, Rdh13, Hipk1, Prox1, Dll1, Rxra, Med1, Lhx1, Nr2e1, Ahi1, Meis1, Mdm1, Wdpcp, Nf1, Myh10, Ttc8, Gli3, Slc4a7, Thrb, Otx2, Nipbl, Scrib, Nectin3, Arl6, Ache, Vegfa, Twsg1, Ift140, Zeb1, Sos1, Ring1, Bhlhe22, Gdf11, Nrp1, Stau2, Pou2f1, Vim, Abi2, Col5a1, Zeb2, Notch1, Pax6, Meis2, Jag1, Nphp1, Casp6, Calb1, Nfia, Mfsd2a, Ephb2, Smarcd3, Casz1, Sk…	136	DOWN
BP	GO:0072359	circulatory system development	265/2790	1224/28564	8.4798e-37	8.28327e-35	5.06688e-35	Ngfr, Axin2, Ccnd2, Acvr1b, Sox9, Krit1, Mapk7, B9d1, Luzp1, Foxm1, Akt1, Smo, Ltbp1, Nfix, Shh, Prkd1, Cdkn1b, Dvl3, Insr, Mef2c, Kit, Crkl, Tgfbr1, Id3, Fgfrl1, Mrtfb, Vav2, Pifo, Prox1, Fuz, Amotl1, Cluap1, Bicc1, Dll1, Tab2, Rxra, Brca1, Ift52, Med1, Vezf1, Kif3a, Kdm6b, Sparc, Ddx39b, Sema6a, Nr2e1, Rspo3, Ahi1, Ccn2, Meis1, Wdpcp, Pdlim4, Gna13, Prkar1a, Id2, Nf1, Tmem94, Myh10, Ccdc103, Zf…	265	DOWN
BP	GO:0051726	regulation of cell cycle	241/2790	1064/28564	9.69488e-37	9.36007e-35	5.72556e-35	Axin2, Ccnd2, Tom1l2, Sox9, Ddx3x, Smarcb1, Foxm1, Akt1, Baz1b, Cdkn1b, Grk5, Map3k20, Cul3, Prcc, Spc25, Igf1r, Insr, Tfap4, Tfpt, Gmnn, Cdk4, Rad51c, Id3, Fzd3, Vps72, Bcr, Prox1, Fsd1, Git1, Rpa3, Fbxw5, Ttbk1, Macroh2a1, Brca1, Taok1, Timp2, Atad5, Med1, Trim37, Ddx39b, Nr2e1, Ccn2, Ascl1, Yeats4, Mdm1, Adarb1, Ube2b, Prr11, Stxbp4, Pum2, Id2, Rrm2, Pafah1b1, Ywhae, Aurkb, Stat5b, Foxg1, Zfp3…	241	DOWN
BP	GO:0051962	positive regulation of nervous system development	126/2790	379/28564	1.37159e-36	1.309e-34	8.00718e-35	Smo, Tiam1, Shh, Crabp2, Kit, Hap1, Fzd3, Gdi1, Mapt, Nr2e1, Ascl1, Id2, Pafah1b1, Ntn1, Foxg1, Nin, Gli3, Id4, Dlg5, Mapk8, Wnt5a, Nefl, Gsk3b, Robo1, Prmt5, Ache, Vegfa, Bin1, Prpf19, St8sia2, Nrp1, Myo5b, Stau2, Epha4, Plxna2, Vim, Zeb2, Notch1, Pax6, Mdk, Ptpra, Nkx2-2, E2f1, Tnik, Shox2, Wls, Adgrl2, Ptprd, Lrp8, Ephb2, Adgrb2, Smarcd3, Rufy3, Cux1, Ptn, Plxna1, Wnt7a, Pak1, Cask, Pak3, Dcx,…	126	DOWN
BP	GO:0030031	cell projection assembly	165/2790	594/28564	1.88313e-36	1.77678e-34	1.08686e-34	Clcn4, B9d1, Ocrl, Aif1l, Tchp, Kit, Bbs1, Hap1, Tgfbr1, Ift43, Ift22, Vav2, Cilk1, Fuz, Cluap1, Ift27, Ift52, Ro60, Kif3a, Poc1b, Ahi1, Rfx4, Cfap410, Tpgs1, Wdpcp, Ube2b, Fbf1, Tmem107, Myh10, Ntn1, Ccdc103, Dnaaf2, Ttc8, Evl, Tbc1d7, Txndc15, Cby1, Sh3bp1, Ttll1, Arl6, Gsk3b, Mylk, Iqcb1, Cfap298, Wnt1, Cep89, Rsph9, Ehd3, Rhoq, Ift140, Rfx2, Dync2li1, Dpysl3, Tmem138, Tmem216, Tctn3, Arl3, Ab…	165	DOWN
BP	GO:0007017	microtubule-based process	224/2790	961/28564	3.76501e-36	3.51246e-34	2.14857e-34	Tubgcp3, Kpnb1, Cdkn1b, Spc25, Bloc1s6, Tbcb, Bbs1, Cnp, Hap1, Ift43, Ift22, Nav1, Cilk1, Fsd1, Fuz, Git1, Clip3, Cluap1, Tppp3, Fbxw5, Map2, Ift27, Brca1, Taok1, Ift52, Kif3a, Mapt, Chd3, Ncor1, Trim37, Gabarap, Tube1, Poc1b, Apc2, Mdm1, Pex13, Tpgs1, Wdpcp, Ube2b, Dynll2, Ska2, Llgl1, Pafah1b1, Aurkb, Ccdc103, Dnaaf2, Spata7, Ppp2r3c, Nin, Klc1, Kif2a, Plk2, Atxn7, Mapk8, Ska3, Stmn4, Nefm, Nef…	224	DOWN
BP	GO:0006468	protein phosphorylation	320/2790	1628/28564	9.6214e-36	8.87627e-34	5.42962e-34	Axin2, Ccnd2, Dazap2, Raf1, Acvr1b, Sox9, Ddx3x, Mapk7, Akt1, Unc119, Tiam1, Axl, Prkd1, Prkra, Prkar2b, Cdkn1b, Grk5, Dvl3, Pih1d1, Mast2, Mmd, Akt2, Map3k20, Ulk2, Mprip, Igf1r, Insr, Mef2c, Kit, Tfap4, Crkl, Mob1b, Fbln1, Cdk4, Mark3, Tgfbr1, Hipk1, Gprc5b, Bcr, Nuak2, Cilk1, Hyal2, Prox1, Clip3, Wdfy2, Csf1, Ttbk1, Tab2, Macroh2a1, Camk1g, Mapkapk2, Taok1, Vtn, Nlk, Ksr1, Ccn2, Nuak1, Glyctk,…	320	DOWN
BP	GO:0023057	negative regulation of signaling	295/2790	1452/28564	1.34613e-35	1.22823e-33	7.51308e-34	Ngfr, Axin2, Raf1, Sox9, Ddx3x, Mapk7, Pfdn5, Foxm1, Akt1, Ltbp1, Shh, Bcl2l12, Grk5, Pih1d1, Homer3, Cul3, Prdx2, Ufd1, Ndufs3, Igf1r, Snx6, Kptn, Fbln1, Sulf2, Mark3, Tgfbr1, Fgfrl1, Tle1, Nuak2, Hyal2, Nprl2, Eya4, Fuz, Git1, Ptprs, Glis2, Bicc1, Brca1, Nlk, Timp2, Atad5, Tnfaip1, Smurf2, Mapt, Ncor1, Pcgf2, Wwc1, Ddx39b, Sema6a, Rgs17, Nuak1, Rfx4, Apc2, Ube2b, Nf1, Pafah1b1, Sec14l1, Zmynd11…	295	DOWN
BP	GO:0010648	negative regulation of cell communication	295/2790	1455/28564	1.99302e-35	1.7987e-33	1.10027e-33	Ngfr, Axin2, Raf1, Sox9, Ddx3x, Mapk7, Pfdn5, Foxm1, Akt1, Ltbp1, Shh, Bcl2l12, Grk5, Pih1d1, Homer3, Cul3, Prdx2, Ufd1, Ndufs3, Igf1r, Snx6, Kptn, Fbln1, Sulf2, Mark3, Tgfbr1, Fgfrl1, Tle1, Nuak2, Hyal2, Nprl2, Eya4, Fuz, Git1, Ptprs, Glis2, Bicc1, Brca1, Nlk, Timp2, Atad5, Tnfaip1, Smurf2, Mapt, Ncor1, Pcgf2, Wwc1, Ddx39b, Sema6a, Rgs17, Nuak1, Rfx4, Apc2, Ube2b, Nf1, Pafah1b1, Sec14l1, Zmynd11…	295	DOWN
BP	GO:0040008	regulation of growth	187/2790	737/28564	2.19107e-35	1.95618e-33	1.19659e-33	Ccnd2, Acvr1b, Ddx3x, Akt1, Smo, Tchp, Cdkn1b, Ulk2, Crabp2, Ndufs3, Igf1r, Insr, Mef2c, Crkl, Cdk4, Tgfbr1, Hyal2, Cacna2d2, Prox1, Ptprs, Csf1, Dll1, Map2, Gdi1, Brca1, Igfbp4, Mapt, Ncor1, Wwc1, Ddx39b, Sema6a, Ahi1, Vps54, Gamt, Yeats4, Pafah1b1, Spag9, Ntn1, Stat5b, Nedd9, Ptch1, Bmpr1a, Lats2, Extl3, Wnt5a, Dpysl2, Rb1, Nipbl, Nell2, Igsf11, Gsk3b, Cxadr, App, Fhl1, Vegfa, Epb41l3, Mlst8, E…	187	DOWN
BP	GO:0050803	regulation of synapse structure or activity	111/2790	313/28564	2.78997e-35	2.46437e-33	1.50746e-33	Cttnbp2, Akt1, Tiam1, Efnb3, Mef2c, Pgrmc1, Homer1, Elavl2, Ptprs, Sparc, Nrcam, Nf1, Pafah1b1, Myh10, Ntn1, Nedd9, Dlg5, Wnt5a, Nefl, Sybu, Gsk3b, App, Itsn1, Cdh2, St8sia2, Myo5b, Stau2, Epha4, Abi2, Abl1, Lrp4, Chrnb2, Adgrl2, Epha7, Ptprd, Lrp8, Ephb2, Adgrb2, Cdk5, Dvl1, Ptn, Wnt7a, Ptpro, Camk1, Cask, Gpc4, Rbmx, Gripap1, Pak3, Cdkl5, Nlgn3, Mecp2, Gpm6a, Cbln1, Dctn1, Egln1, Nectin1, Ephb1…	111	DOWN
BP	GO:0050807	regulation of synapse organization	109/2790	305/28564	5.14007e-35	4.49242e-33	2.74802e-33	Cttnbp2, Akt1, Tiam1, Efnb3, Mef2c, Pgrmc1, Homer1, Elavl2, Ptprs, Sparc, Nrcam, Nf1, Pafah1b1, Myh10, Ntn1, Nedd9, Dlg5, Wnt5a, Nefl, Gsk3b, App, Itsn1, Cdh2, St8sia2, Myo5b, Stau2, Epha4, Abi2, Abl1, Lrp4, Chrnb2, Adgrl2, Epha7, Ptprd, Lrp8, Ephb2, Adgrb2, Cdk5, Dvl1, Ptn, Wnt7a, Ptpro, Camk1, Cask, Gpc4, Rbmx, Gripap1, Pak3, Cdkl5, Nlgn3, Mecp2, Gpm6a, Cbln1, Dctn1, Egln1, Nectin1, Ephb1, Amig…	109	DOWN
BP	GO:0044782	cilium organization	129/2790	408/28564	6.80788e-35	5.88811e-33	3.60176e-33	Clcn4, B9d1, Ocrl, Tchp, Bbs1, Hap1, Ift43, Ift22, Cilk1, Pifo, Fuz, Cluap1, Ift27, Ift52, Ro60, Kif3a, Poc1b, Ahi1, Rfx4, Cfap410, Tpgs1, Wdpcp, Ube2b, Fbf1, Tmem107, Ccdc103, Dnaaf2, Ttc8, Fam161b, Nedd9, Tbc1d7, Txndc15, Cby1, Ttll1, Arl6, Gsk3b, Iqcb1, Cfap298, Cep89, Rsph9, Ehd3, Ift140, Rfx2, Dync2li1, Tmem138, Tmem216, Tctn3, Arl3, Ablim1, Tmem80, Dusp23, Vangl2, Ssna1, Mkks, Spef1, Mapre1…	129	DOWN
BP	GO:0045184	establishment of protein localization	329/2790	1716/28564	1.44285e-34	1.23505e-32	7.55481e-33	Ngfr, Raf1, Tom1l2, Oxa1l, Lman2l, Kpnb1, Akt1, Smo, Zdhhc4, Unc119, Ipo4, Tiam1, Shh, Prkd1, Ykt6, Kdelr1, Ap1m1, Cacnb3, Pih1d1, Akt2, Tmed4, Ap1s1, Ufd1, Snx6, Bloc1s6, Bbs1, Hap1, Hspa1l, Ift22, Ap2s1, Phax, Srp14, Bcr, Hyal2, Myt1, Fuz, Clip3, Abca1, Gdi1, Macroh2a1, E2f3, Ift27, Brca1, Arl5b, Cadps2, Med1, Kif3a, Septin8, Mapt, Rpain, Trim37, Gabarap, Copz2, Fis1, Tmem129, Ap4m1, Stxbp5, Ah…	329	DOWN
BP	GO:0070925	organelle assembly	220/2790	958/28564	1.72833e-34	1.46432e-32	8.95725e-33	Dazap2, Clcn4, Tubgcp3, Ddx3x, B9d1, Ocrl, Kpnb1, Tchp, Ap1m1, Ulk2, Ap1s1, Mef2c, Crkl, Bbs1, Hap1, Ift43, Ift22, Cilk1, Prox1, Fuz, Ptprs, Ehmt2, Cluap1, Rnf5, Ift27, Ift52, Ro60, Kif3a, Ncor1, Trim37, Gabarap, Phf23, Ap4m1, Poc1b, Ahi1, Rfx4, Mdm1, Cfap410, Tpgs1, Wdpcp, Ube2b, Sdc1, Pum2, Prkar1a, Pafah1b1, Fbf1, Tmem107, Aurkb, Myh10, Ccdc103, Dnaaf2, Ttc8, Pacs2, Tbc1d7, Txndc15, Kif2a, Plk…	220	DOWN
BP	GO:0009968	negative regulation of signal transduction	270/2790	1310/28564	1.19837e-33	1.00506e-31	6.14793e-32	Ngfr, Axin2, Raf1, Sox9, Ddx3x, Mapk7, Pfdn5, Foxm1, Akt1, Ltbp1, Shh, Bcl2l12, Grk5, Pih1d1, Homer3, Cul3, Prdx2, Ufd1, Ndufs3, Igf1r, Snx6, Kptn, Fbln1, Sulf2, Mark3, Tgfbr1, Fgfrl1, Tle1, Nuak2, Hyal2, Nprl2, Eya4, Fuz, Git1, Ptprs, Glis2, Bicc1, Brca1, Nlk, Timp2, Atad5, Tnfaip1, Smurf2, Ncor1, Pcgf2, Wwc1, Ddx39b, Sema6a, Rgs17, Nuak1, Rfx4, Apc2, Ube2b, Nf1, Pafah1b1, Sec14l1, Zmynd11, Rgs6…	270	DOWN
BP	GO:0060271	cilium assembly	121/2790	377/28564	1.6802e-33	1.39507e-31	8.53366e-32	Clcn4, B9d1, Ocrl, Tchp, Bbs1, Hap1, Ift43, Ift22, Cilk1, Fuz, Cluap1, Ift27, Ift52, Ro60, Kif3a, Poc1b, Ahi1, Rfx4, Cfap410, Tpgs1, Wdpcp, Ube2b, Fbf1, Tmem107, Ccdc103, Dnaaf2, Ttc8, Tbc1d7, Txndc15, Cby1, Ttll1, Arl6, Gsk3b, Iqcb1, Cfap298, Cep89, Rsph9, Ehd3, Ift140, Rfx2, Dync2li1, Tmem138, Tmem216, Tctn3, Arl3, Ablim1, Tmem80, Dusp23, Vangl2, Mkks, Spef1, Mapre1, Ift80, Wwtr1, Cibar1, Tesk1…	121	DOWN
BP	GO:0031399	regulation of protein modification process	305/2790	1564/28564	2.18456e-33	1.79588e-31	1.09854e-31	Axin2, Ccnd2, Dazap2, Raf1, Acvr1b, Sox9, Ddx3x, Smarcb1, Chtop, Akt1, Unc119, Tiam1, Prkd1, Baz1b, Prkar2b, Cdkn1b, Dvl3, Pih1d1, Mmd, Akt2, Cul3, Mprip, Insr, Mef2c, Kit, Tfap4, Crkl, Mob1b, Fbln1, Nsmf, Tgfbr1, Gprc5b, Hyal2, Prox1, Ehmt2, Clip3, Pax5, Wdfy2, Csf1, Ttbk1, Tab2, Macroh2a1, Brca1, Taok1, Vtn, Ksr1, Mapt, Kansl1, Ncor1, Gabarap, Phf23, Ccn2, Nuak1, Peli1, Hmg20b, Adarb1, Ube2b, T…	305	DOWN
BP	GO:0048585	negative regulation of response to stimulus	327/2790	1725/28564	2.24458e-33	1.82713e-31	1.11766e-31	Ngfr, Axin2, Raf1, Sox9, Ddx3x, Mapk7, Pfdn5, Foxm1, Akt1, Ltbp1, Shh, Bcl2l12, Grk5, Cacnb3, Pih1d1, Ercc1, Homer3, Cul3, Prdx2, Ufd1, Ndufs3, Igf1r, Snx6, Kptn, Fbln1, Sulf2, Mark3, Tgfbr1, Fgfrl1, Tle1, Bcr, Nuak2, Hyal2, Nprl2, Eya4, Fuz, Git1, Ptprs, Glis2, Bicc1, Macroh2a1, Brca1, Vtn, Nlk, Timp2, Atad5, Tnfaip1, Smurf2, Ncor1, Pcgf2, Wwc1, Ddx39b, Sema6a, Rgs17, Fabp7, Nuak1, Rfx4, Apc2, U…	327	DOWN
BP	GO:0001764	neuron migration	85/2790	204/28564	2.82079e-33	2.27388e-31	1.39093e-31	Axl, Mef2c, Crkl, Bbs1, Nsmf, Fzd3, Nav1, Mrtfb, Celsr1, Top2b, Mapt, Lhx1, Sema6a, Ascl1, Pex13, Pafah1b1, Ywhae, Myh10, Ntn1, Foxg1, Fezf2, Mapk8, Nipbl, Lrp12, Nde1, Gsk3b, Vegfa, Mapk8ip3, Nrp1, Astn1, Mark1, Abi2, Nr4a2, Pax6, Mdk, Dclk1, Neurog2, Fktn, Dab1, Cdk5, Fezf1, Plxna1, Nr2f2, Fgf13, Dcx, Cdkl5, Plxna3, Gpm6a, Sh3rf1, Adgrg1, Robo3, Barhl2, Mdga2, Nkx6-1, Arx, Fbxo45, Plxnb2, Apbb1…	85	DOWN
BP	GO:0007167	enzyme-linked receptor protein signaling pathway	223/2790	998/28564	4.36396e-33	3.48403e-31	2.13119e-31	Ngfr, Raf1, Acvr1b, Sox9, Akt1, Ltbp1, Tiam1, Axl, Prkd1, Efna2, Efnb3, Akt2, Sh2b2, Igf1r, Insr, Snx6, Kit, Crkl, Cdk4, Sulf2, Hap1, Tgfbr1, Fgfrl1, Bcr, Fuz, Git1, Csf1, Dll1, Mapkapk2, Nlk, Igfbp4, Smurf2, Mtmr4, Sema6a, Ahi1, Ccn2, Eif4ebp2, Shc2, Stxbp4, Ddx5, Ube2o, Stat5b, Pals1, Fos, Nedd9, Gkap1, Atxn7, Bmpr1a, Gdf10, Lats2, Wnt5a, Angpt1, Tab1, Crebbp, Cblb, Gsk3b, Fstl1, Robo1, Wnt1, L…	223	DOWN
BP	GO:0015031	protein transport	308/2790	1595/28564	6.58004e-33	5.20324e-31	3.18283e-31	Ngfr, Raf1, Tom1l2, Oxa1l, Lman2l, Kpnb1, Akt1, Smo, Zdhhc4, Unc119, Ipo4, Tiam1, Shh, Prkd1, Ykt6, Kdelr1, Ap1m1, Cacnb3, Akt2, Tmed4, Ap1s1, Ufd1, Snx6, Bloc1s6, Bbs1, Hap1, Hspa1l, Ift22, Ap2s1, Phax, Srp14, Bcr, Hyal2, Myt1, Fuz, Clip3, Abca1, Gdi1, E2f3, Ift27, Brca1, Arl5b, Cadps2, Med1, Kif3a, Septin8, Rpain, Trim37, Gabarap, Copz2, Fis1, Tmem129, Ap4m1, Stxbp5, Ahi1, Vps54, Rab36, Pex13, …	308	DOWN
BP	GO:0007507	heart development	170/2790	665/28564	1.17291e-32	9.1874e-31	5.61994e-31	Axin2, Ccnd2, Acvr1b, Sox9, Luzp1, Smo, Ltbp1, Nfix, Shh, Cdkn1b, Dvl3, Insr, Mef2c, Crkl, Tgfbr1, Id3, Fgfrl1, Mrtfb, Pifo, Prox1, Fuz, Cluap1, Bicc1, Dll1, Tab2, Rxra, Ift52, Med1, Kif3a, Kdm6b, Ddx39b, Ahi1, Meis1, Pdlim4, Prkar1a, Id2, Nf1, Tmem94, Myh10, Ccdc103, Zfp36l1, Gli3, Ptch1, Vcan, Bmpr1a, Ppp3cb, Wnt5a, Rb1, Nipbl, Angpt1, Tab1, Cby1, Col2a1, Gsk3b, Cxadr, Robo1, Adamts1, Adamts5, …	170	DOWN
BP	GO:0006325	chromatin organization	161/2790	612/28564	1.56007e-32	1.21059e-30	7.40516e-31	Lhx2, Sox9, Smarcb1, Kmt2a, Baz1b, Hmgn2, Pih1d1, Nfat5, Naa60, Tfpt, Sfmbt1, Vps72, Cbx5, Eya4, Ehmt2, Anp32e, Macroh2a1, H3f3b, Brca1, Kansl1, Chd3, Kdm6b, Ncor1, Macroh2a2, Yeats4, Hmg20b, Mta1, Zmynd11, Dek, Dnajc9, Tdrd3, Rb1, Mettl3, Rad21, Eny2, Brd1, Hdac7, Gsk3b, Dyrk1a, Mis18a, Smarcd1, Prmt5, Phf10, Satb1, Axin1, Epc1, Wac, Ring1, Bag6, Hdac3, Mbd2, Jak2, Dpf2, Smarca2, Sirt7, Smarcc2,…	161	DOWN
BP	GO:0048638	regulation of developmental growth	124/2790	405/28564	4.65011e-32	3.57499e-30	2.18682e-30	Ccnd2, Akt1, Smo, Cdkn1b, Ulk2, Crabp2, Igf1r, Insr, Mef2c, Cdk4, Tgfbr1, Cacna2d2, Prox1, Ptprs, Csf1, Dll1, Map2, Gdi1, Mapt, Ncor1, Wwc1, Ddx39b, Sema6a, Gamt, Pafah1b1, Spag9, Ntn1, Stat5b, Ptch1, Bmpr1a, Lats2, Wnt5a, Dpysl2, Nipbl, Gsk3b, Cxadr, App, Vegfa, Hdac3, Nedd4l, Gpam, Tcf7l2, Tll2, Slit1, Sema4g, Nrp1, Myo5b, Creb1, Sema4c, Nppc, Rgs2, Olfm1, Abl1, Notch1, Sema6d, Mkks, Atrn, Gnas…	124	DOWN
BP	GO:0006915	apoptotic process	359/2790	1994/28564	5.3936e-32	4.10854e-30	2.51319e-30	Ngfr, Ccnd2, Raf1, Acvr1b, Sox9, C1d, Krit1, Ddx3x, Mapk7, Akt1, Smo, Nfix, Tchp, Tiam1, Puf60, Axl, Shh, Prkd1, Prkra, Kdelr1, Cdkn1b, Bcl2l12, Grk5, Grik5, Pih1d1, Akt2, Cdip1, Map3k20, Atn1, Cul3, Nes, Prdx2, Fbxo11, Ndufs3, Igf1r, Mef2c, Snx6, Tfap4, Crkl, Tfpt, Nsmf, Cdk4, Tgfbr1, Id3, Fzd3, Tle1, Hipk1, Vps72, Nuak2, Hyal2, Eya4, Clip3, Dll1, Arnt2, Anp32e, Rxra, E2f3, Brca1, Taok1, Atad5, …	359	DOWN
BP	GO:1903047	mitotic cell cycle process	183/2790	754/28564	5.64606e-32	4.26175e-30	2.60691e-30	Cdc45, Ccnd2, Acvr1b, Tom1l2, Ddx3x, Smarcb1, Kpnb1, Foxm1, Akt1, Nfix, Unc119, Baz1b, Cdkn1b, Map3k20, Cul3, Nes, Spc25, Igf1r, Insr, Tfap4, Cdk4, Rad51c, Fsd1, Fbxw5, Macroh2a1, E2f3, Brca1, Taok1, Atad5, Reep3, Id2, Rrm2, Pafah1b1, Aurkb, Myh10, Zfp36l1, Id4, Slf1, Kif2a, Plk2, Cenpk, Camk2g, Rnaseh2b, Pinx1, Lats2, Rgcc, Bora, Rb1, Nipbl, Psme1, Rad21, Dscc1, Crebbp, Nde1, App, Adamts1, Son, …	183	DOWN
BP	GO:0060341	regulation of cellular localization	232/2790	1086/28564	2.58711e-31	1.93521e-29	1.18377e-29	Ngfr, B9d1, Akt1, Smo, Tiam1, Shh, Prkd1, Dvl3, Cacnb3, Mmd, Akt2, Crkl, Pgrmc1, Hap1, Hspa1l, Hyal2, Myt1, Clip3, Glis2, Map2, Gdi1, Macroh2a1, Brca1, Kif3a, Septin8, Mapt, Fis1, Stxbp5, Ahi1, Erlec1, Sar1b, Llgl1, Stxbp4, Prkar1a, Nf1, Ywhae, Vamp2, Myh10, Ttc8, Vrk1, Zfp36l1, Gli3, Nedd9, Ptch1, Cartpt, Plk2, Ppp3cb, Camk2g, Mapk8, Pinx1, Lats2, Wnt5a, Bora, Angpt1, Eny2, Sybu, Csnk1e, Gsk3b, …	232	DOWN
BP	GO:0016358	dendrite development	108/2790	327/28564	3.04484e-31	2.25726e-29	1.38077e-29	Ngfr, Tiam1, Crtc1, Mef2c, Crkl, Bbs1, Nsmf, Git1, Ptprs, Map2, Nr2e1, Pafah1b1, Ntn1, Plk2, Fezf2, Dlg5, Mapk8, Wnt5a, Sdc2, Crebbp, Gsk3b, Robo1, App, Itsn1, Ache, Nedd4l, Vldlr, Hprt, Nrp1, Myo5b, Stau2, Epha4, Mark1, Abi2, Abl1, Lrp4, Map1a, Tnik, Dclk1, Chrnb2, Wls, Ptprd, Mpdz, Dab1, Elavl4, Lrp8, Mfsd2a, Ephb2, Cdk5, Dvl1, Dpysl5, Ezh2, Cux1, Ptn, Wnt7a, Camk1, Pak1, Cask, Pqbp1, Pak3, Dcx…	108	DOWN
BP	GO:0016055	Wnt signaling pathway	132/2790	458/28564	4.26034e-31	3.1304e-29	1.91487e-29	Axin2, Sox9, Ddx3x, Pfdn5, Tiam1, Shh, Grk5, Dvl3, Cul3, Sulf2, Fzd3, Tle1, Gprc5b, Fuz, Amotl1, Bicc1, Celsr1, Nlk, Ctdnep1, Rspo3, Apc2, Ube2b, Sdc1, Gli3, Depdc1b, Lats2, Amer2, Wnt5a, Ednrb, Wnt7b, Cby1, Csnk1e, Arl6, Gsk3b, App, Wnt1, Lmbr1l, Axin1, Cdh2, Mbd2, Gnaq, Tle4, Tmem132a, Tcf7l2, Ldb1, Limd1, Xiap, Vangl2, Mark1, Lmx1a, Abl1, Zeb2, Notch1, Mdk, Lrp4, Rtf1, Tnik, Ift80, Wwtr1, Sfrp…	132	DOWN
BP	GO:0198738	cell-cell signaling by wnt	132/2790	460/28564	6.89004e-31	5.01824e-29	3.06966e-29	Axin2, Sox9, Ddx3x, Pfdn5, Tiam1, Shh, Grk5, Dvl3, Cul3, Sulf2, Fzd3, Tle1, Gprc5b, Fuz, Amotl1, Bicc1, Celsr1, Nlk, Ctdnep1, Rspo3, Apc2, Ube2b, Sdc1, Gli3, Depdc1b, Lats2, Amer2, Wnt5a, Ednrb, Wnt7b, Cby1, Csnk1e, Arl6, Gsk3b, App, Wnt1, Lmbr1l, Axin1, Cdh2, Mbd2, Gnaq, Tle4, Tmem132a, Tcf7l2, Ldb1, Limd1, Xiap, Vangl2, Mark1, Lmx1a, Abl1, Zeb2, Notch1, Mdk, Lrp4, Rtf1, Tnik, Ift80, Wwtr1, Sfrp…	132	DOWN
BP	GO:0009792	embryo development ending in birth or egg hatching	201/2790	885/28564	7.27689e-31	5.25391e-29	3.21382e-29	Axin2, Lhx2, Acvr1b, Smarcb1, Chtop, B9d1, Luzp1, Ocrl, Akt1, Smo, Psmc3, Shh, Dvl3, Keap1, Cul3, Mef2c, Sulf2, Tgfbr1, Fzd3, Mrtfb, Fuz, Pax5, Cluap1, Ndufa2, Dll1, Arnt2, Rxra, Celsr1, Brca1, Ift52, Med1, Kif3a, Ncor1, Pcgf2, Lhx1, Cops3, Rspo3, Vps54, Wdpcp, Mgat1, Ube2b, Gna13, Ncoa1, Rrm2, Nf1, Tmem107, Myh10, Dnaaf2, Zfp36l1, Ccnk, Gli3, Ptch1, Bmpr1a, Otx2, Rnaseh2b, Lats2, Wnt5a, Nipbl, D…	201	DOWN
BP	GO:0000226	microtubule cytoskeleton organization	164/2790	651/28564	9.85317e-31	7.05266e-29	4.31411e-29	Tubgcp3, Kpnb1, Cdkn1b, Spc25, Tbcb, Bbs1, Cnp, Nav1, Fsd1, Git1, Clip3, Cluap1, Tppp3, Fbxw5, Map2, Brca1, Taok1, Kif3a, Mapt, Chd3, Ncor1, Trim37, Gabarap, Tube1, Poc1b, Apc2, Mdm1, Tpgs1, Ube2b, Ska2, Llgl1, Pafah1b1, Aurkb, Ccdc103, Dnaaf2, Spata7, Ppp2r3c, Nin, Kif2a, Plk2, Atxn7, Mapk8, Ska3, Stmn4, Nefm, Nefl, Bora, Haus4, Ttll1, Nde1, Gsk3b, Dyrk1a, Son, Tuba1b, Nckap5l, Rsph9, Clip4, Spa…	164	DOWN
BP	GO:0021987	cerebral cortex development	61/2790	118/28564	1.06084e-30	7.52833e-29	4.60508e-29	Lhx2, Smo, Nfix, Crkl, Bbs1, Ptprs, Pax5, Nr2e1, Ascl1, Pex13, Nf1, Pafah1b1, Ywhae, Foxg1, Pals1, Gli3, Nde1, Gsk3b, Robo1, Cdh2, Bhlhe22, Pax6, Mdk, Mkks, Dab1, Lrp8, Cdk5, Lrp6, Fgf13, Dcx, Slit2, Bbs2, Adgrg1, Dixdc1, Tbr1, Arx, Fbxo45, Tacc3, Socs7, Dicer1, Reln, Mdga1, Emx2, Tubb2b, Pou3f3, Fut10, Fat4, Dmrta2, Trappc9, Cdk5r1, Plcb1, Rnf7, Ntrk2, Btbd3, Syne2, Zbtb18, Nr2f1, Tuba1a, Sox2, …	61	DOWN
BP	GO:0043009	chordate embryonic development	198/2790	868/28564	1.12024e-30	7.88248e-29	4.82171e-29	Axin2, Lhx2, Acvr1b, Smarcb1, Chtop, B9d1, Luzp1, Ocrl, Akt1, Smo, Psmc3, Shh, Dvl3, Keap1, Cul3, Mef2c, Sulf2, Tgfbr1, Fzd3, Mrtfb, Fuz, Pax5, Cluap1, Ndufa2, Dll1, Arnt2, Rxra, Celsr1, Brca1, Ift52, Med1, Kif3a, Ncor1, Pcgf2, Lhx1, Cops3, Rspo3, Vps54, Wdpcp, Mgat1, Ube2b, Gna13, Ncoa1, Rrm2, Nf1, Tmem107, Myh10, Dnaaf2, Zfp36l1, Ccnk, Gli3, Ptch1, Bmpr1a, Otx2, Rnaseh2b, Lats2, Wnt5a, Nipbl, D…	198	DOWN
BP	GO:0043933	protein-containing complex organization	312/2790	1672/28564	1.52099e-30	1.06124e-28	6.49163e-29	Cdc45, Pih1d2, Raf1, Sox9, Krit1, Tubgcp3, Ddx3x, Smarcb1, Oxa1l, Kmt2a, Celf2, Snrpd1, Tiam1, Puf60, Prkd1, Med25, Cdkn1b, Pih1d1, Crtc1, Taf6l, Cul3, Nes, Tmem242, Slc1a2, Ndufs3, Igf1r, Insr, Tfap4, Naa60, Gmnn, Lsm2, Lrrc8a, Homer1, Rad51c, Pdcl, Git1, Clip3, Ndufa2, Tppp3, Map2, Abca1, Ttbk1, Med28, Macroh2a1, Ndufa1, H3f3b, Kctd2, Med24, Taok1, Mpp2, Vtn, Tnfaip1, Cadps2, Med1, Septin8, Map…	312	DOWN
BP	GO:0000122	negative regulation of transcription by RNA polymerase II	219/2790	1011/28564	1.80218e-30	1.24696e-28	7.62767e-29	Sox9, Pcbp3, Mxd1, Irx2, Foxm1, Smo, Nfix, Shh, Med25, Hmgn2, Etv3, Atn1, Cul3, Hnrnpa2b1, Cic, Mef2c, Ncoa2, Nr2c2, Cbfa2t3, Id3, Tle1, Hipk1, Cbx5, Pou6f1, Prox1, Ehmt2, Pax5, Glis2, Rxra, Macroh2a1, Med1, Chd3, Ncor1, Pcgf2, Trim37, Wwc1, Nr2e1, Ascl1, Macroh2a2, Patz1, Id2, Ddx5, Aurkb, Foxg1, Mta1, Gli3, Id4, Ptch1, Mxd3, Fezf2, Thrb, Hmbox1, Rb1, Ednrb, Nipbl, Zhx1, Hdac7, Crebbp, Zbtb20, T…	219	DOWN
BP	GO:0032880	regulation of protein localization	214/2790	981/28564	3.14111e-30	2.15542e-28	1.31847e-28	Ngfr, B9d1, Akt1, Smo, Tiam1, Shh, Prkd1, Dvl3, Cacnb3, Mmd, Akt2, Crkl, Pgrmc1, Hspa1l, Hyal2, Myt1, Clip3, Glis2, Map2, Gdi1, Macroh2a1, Brca1, Kif3a, Septin8, Mapt, Fis1, Stxbp5, Ahi1, Erlec1, Sar1b, Llgl1, Stxbp4, Prkar1a, Nf1, Ywhae, Vamp2, Myh10, Ttc8, Vrk1, Gli3, Nedd9, Ptch1, Cartpt, Plk2, Ppp3cb, Camk2g, Mapk8, Pinx1, Lats2, Wnt5a, Bora, Angpt1, Eny2, Sybu, Csnk1e, Gsk3b, Adcy5, App, Veg…	214	DOWN
BP	GO:0021543	pallium development	74/2790	173/28564	4.88098e-30	3.32187e-28	2.03199e-28	Lhx2, Smo, Nfix, Crkl, Bbs1, Prox1, Ptprs, Pax5, Kif3a, Kdm6b, Nr2e1, Ascl1, Pex13, Nf1, Pafah1b1, Ywhae, Foxg1, Pals1, Gli3, Id4, Fezf2, Nde1, Gsk3b, Robo1, Cdh2, Atat1, Bhlhe22, Lmx1a, Zeb2, Pax6, Mdk, Mkks, Dab1, Lrp8, Mfsd2a, Cdk5, Lhx5, Lrp6, Fgf13, Dcx, Plxna3, Slit2, Bbs2, Adgrg1, Dixdc1, Zic1, Tbr1, Arx, Fbxo45, Tacc3, Socs7, Dicer1, Reln, Mdga1, Emx2, Tubb2b, Pou3f3, Fut10, Fat4, Dmrta2,…	74	DOWN
BP	GO:0031346	positive regulation of cell projection organization	130/2790	459/28564	8.01272e-30	5.40891e-28	3.30863e-28	Ngfr, Tiam1, Prkd1, Dvl3, Crtc1, Crabp2, Igf1r, Kit, Hap1, Tgfbr1, Gprc5b, Fuz, Gdi1, Mapt, Ahi1, Acsl6, Nf1, Pafah1b1, Ntn1, Nin, Nedd9, Wnt5a, Nefl, Gsk3b, Robo1, Adamts1, Wnt1, Ache, Vegfa, Rhoq, Dpysl3, Vldlr, Nrp1, Myo5b, Stau2, Epha4, Rgs2, Plxna2, Abi2, Abl1, Zeb2, Mdk, Tnik, Shox2, Wls, Ptprd, Elavl4, Lrp8, Ephb2, Wrap73, Dvl1, Rufy3, Gpc2, Fscn1, Ezh2, Cux1, Ptn, Plxna1, Lrp6, Camk1, Pak…	130	DOWN
BP	GO:0045664	regulation of neuron differentiation	89/2790	244/28564	1.39126e-29	9.31581e-28	5.69849e-28	Ngfr, Sox9, Tiam1, Shh, Mmd, Atn1, Mef2c, Gprc5b, Prox1, Dll1, Timp2, Med1, Nr2e1, Ascl1, Meis1, Hmg20b, Id2, Ncoa1, Nf1, Spag9, Foxg1, Rgs6, Gli3, Id4, Fezf2, Mapk8, Dpysl2, Ednrb, Gsk3b, App, Mapk8ip3, Zeb1, Mib1, Bin1, Gdf11, Eya1, Lmx1a, Notch1, Pax6, Jag1, Nkx2-2, Neurog2, Sfrp2, Dab1, Mycl, Hes3, Casz1, Fezf1, Sfrp1, Dixdc1, Ddx6, Fez1, Tcf12, Hmg20a, Map3k13, Zc4h2, Nkx6-1, Gdpd5, Foxa1, F…	89	DOWN
BP	GO:0007224	smoothened signaling pathway	72/2790	167/28564	1.57998e-29	1.04949e-27	6.41972e-28	B9d1, Smo, Shh, Scube2, Hipk1, Pdcl, Fuz, Cluap1, Glis2, Ift27, Scube1, Ift52, Ro60, Kif3a, Rfx4, Cfap410, Wdpcp, Gli3, Ptch1, Txndc15, Dlg5, Rb1, Wnt7b, Boc, Arl6, Fbxl17, Ift140, Sall3, Tctn3, Arl3, Ssna1, Pax6, Nkx2-2, Ift80, Shox2, Cibar1, Stil, Evc, Ift81, Gpc2, Fgfr2, Sfrp1, Zic1, Chsy1, Ift57, Nkx6-1, Foxa1, Foxa2, Bbs7, Dzip1l, Ift88, Ndp, Gas8, Dzip1, Megf8, Zfp423, Mosmo, Dync2h1, C2cd3…	72	DOWN
BP	GO:0044093	positive regulation of molecular function	291/2790	1538/28564	1.63385e-29	1.07665e-27	6.58589e-28	Ngfr, Axin2, Ccnd2, Mid2, Dazap2, Raf1, Hnrnpd, Krit1, Ddx3x, Smarcb1, Chtop, Akt1, Smo, Kmt2a, Unc119, Tiam1, Axl, Shh, Prkd1, Med25, Cdkn1b, Dvl3, Cacnb3, Pih1d1, Crtc1, Mmd, Akt2, Chn2, Hnrnpa2b1, Igf1r, Insr, Mef2c, Kit, Tfap4, Crkl, Hap1, Mark3, Hipk1, Gprc5b, Vav2, Bcr, Pifo, Prox1, Vipr2, Csf1, Plekhg4, Ttbk1, Tab2, Vtn, Timp2, Trim37, Fis1, Serinc1, Nts, Ccn2, Apc2, Adcy1, Trib2, Gna13, M…	291	DOWN
BP	GO:0051174	regulation of phosphorus metabolic process	277/2790	1436/28564	1.70806e-29	1.1167e-27	6.83084e-28	Axin2, Ccnd2, Dazap2, Raf1, Acvr1b, Sox9, Ddx3x, Akt1, Unc119, Tiam1, Axl, Prkd1, Prkar2b, Cdkn1b, Dvl3, Pih1d1, Mmd, Akt2, Mprip, Igf1r, Insr, Mef2c, Kit, Tfap4, Crkl, Mob1b, Cbfa2t3, Fbln1, Nsmf, Tgfbr1, Gprc5b, Vav2, Hyal2, Nprl2, Pifo, Prox1, Git1, Clip3, Wdfy2, Csf1, Ttbk1, Tab2, Macroh2a1, Vtn, Ksr1, Mtmr4, Mapt, Ncor1, Fis1, Ccn2, Nuak1, Adarb1, Trib2, Prkar1a, Map2k6, Nf1, Ywhae, Spag9, A…	277	DOWN
BP	GO:0021953	central nervous system neuron differentiation	82/2790	213/28564	2.95597e-29	1.91745e-27	1.17291e-27	Smo, Nfix, Shh, Prox1, Map2, Taok1, B4galt5, Lhx1, Nr2e1, Ascl1, Adarb1, Pafah1b1, Foxg1, Nin, Pals1, Gli3, Id4, Ptch1, Fezf2, Bmpr1a, Ttll1, Wnt1, Gnaq, Bhlhe22, Ldb1, Hprt, Nrp1, Epha4, Lmx1a, Nr4a2, Zeb2, Pax6, Nkx2-2, Dclk1, Chrnb2, Neurog2, Lmo4, Gba2, Elavl4, Ephb2, Pax7, Cdk5, Foxp2, Lhx5, Plxna1, Wnt7a, Nova2, Dbx1, Fgfr2, Ophn1, Dcx, Plxna3, Slit2, Cbln1, Cdh11, Ephb1, Mycbp2, Tbr1, Nkx6…	82	DOWN
BP	GO:0042127	regulation of cell population proliferation	322/2790	1776/28564	3.43478e-29	2.21077e-27	1.35233e-27	Ngfr, Axin2, Ccnd2, Lhx2, Raf1, Sox9, Krit1, Smarcb1, Chtop, Foxm1, Akt1, Smo, Kmt2a, Tiam1, Shh, Prkd1, Prkra, Med25, Cdkn1b, Grk5, Etv3, Akt2, Nes, Igf1r, Insr, Mef2c, Kit, Tfap4, Crkl, Zbtb17, Cbfa2t3, Fbln1, Cdk4, Sulf2, Scube2, Tinf2, Tgfbr1, Fzd3, Fgfrl1, Hipk1, Prox1, Vipr2, Fuz, Rpa3, Csf1, Dll1, Arnt2, Rxra, E2f3, Timp2, Atad5, Ift52, Med1, Ksr1, Kif3a, Ncor1, Sparc, Lhx1, Ddx39b, Fmc1, …	322	DOWN
BP	GO:0051247	positive regulation of protein metabolic process	286/2790	1508/28564	3.51597e-29	2.24562e-27	1.37365e-27	Ngfr, Axin2, Ccnd2, Dazap2, Raf1, Acvr1b, Sox9, Hnrnpd, Ddx3x, Smarcb1, Chtop, Mapk7, Akt1, Unc119, Tiam1, Prkd1, Baz1b, Cdkn1b, Dvl3, Pih1d1, Mmd, Akt2, Cul3, Fbxo11, Mprip, Insr, Mef2c, Kit, Tfap4, Crkl, Mob1b, Cbfa2t3, Nsmf, Cdk4, Tgfbr1, Gprc5b, Prox1, Fuz, Tmem259, Clip3, Wdfy2, Csf1, Ttbk1, Tab2, Rxra, Brca1, Taok1, Vtn, Kansl1, Ncor1, Gabarap, Phf23, Fis1, Ddx39b, Ccn2, Peli1, Apc2, Trib2,…	286	DOWN
BP	GO:0019220	regulation of phosphate metabolic process	276/2790	1435/28564	3.56592e-29	2.26014e-27	1.38253e-27	Axin2, Ccnd2, Dazap2, Raf1, Acvr1b, Sox9, Ddx3x, Akt1, Unc119, Tiam1, Axl, Prkd1, Prkar2b, Cdkn1b, Dvl3, Pih1d1, Mmd, Akt2, Mprip, Igf1r, Insr, Mef2c, Kit, Tfap4, Crkl, Mob1b, Cbfa2t3, Fbln1, Nsmf, Tgfbr1, Gprc5b, Vav2, Hyal2, Nprl2, Pifo, Prox1, Git1, Clip3, Wdfy2, Csf1, Ttbk1, Tab2, Macroh2a1, Vtn, Ksr1, Mtmr4, Mapt, Ncor1, Fis1, Ccn2, Nuak1, Adarb1, Trib2, Prkar1a, Map2k6, Nf1, Ywhae, Spag9, A…	276	DOWN
BP	GO:0050770	regulation of axonogenesis	76/2790	187/28564	4.89337e-29	3.078e-27	1.88282e-27	Tiam1, Efnb3, Ulk2, Crabp2, Ptprs, Map2, Gdi1, Mapt, Sema6a, Pafah1b1, Ntn1, Nin, Wnt5a, Nefm, Nefl, Gsk3b, Robo1, Ache, Vegfa, Cdh2, Slit1, Sema4g, Nrp1, Myo5b, Sema4c, Epha4, Plxna2, Vim, Zeb2, Sema6d, Lrp4, Shox2, Epha7, Dab1, Ephb2, Cdk5, Rufy3, Plxna1, Wnt7a, Pak1, Fgf13, Pak3, Dcx, Cdkl5, Plxna3, Slit2, Dixdc1, Ryk, Map3k13, Dbn1, Plxnb2, Smurf1, Picalm, Lrp1, Sema3d, Sipa1l1, Megf8, Bdnf, …	76	DOWN
BP	GO:0043010	camera-type eye development	114/2790	378/28564	6.40367e-29	3.99772e-27	2.44541e-27	Lhx2, Sox9, B9d1, Pfdn5, Nfix, Shh, Cdkn1b, Tgfbr1, Rdh13, Hipk1, Prox1, Dll1, Rxra, Med1, Lhx1, Nr2e1, Ahi1, Meis1, Mdm1, Wdpcp, Nf1, Myh10, Ttc8, Gli3, Slc4a7, Thrb, Scrib, Nectin3, Arl6, Ache, Vegfa, Twsg1, Ift140, Zeb1, Sos1, Ring1, Bhlhe22, Gdf11, Nrp1, Pou2f1, Vim, Abi2, Zeb2, Notch1, Pax6, Jag1, Nphp1, Calb1, Nfia, Mfsd2a, Ephb2, Smarcd3, Casz1, Ski, Prom1, Foxp2, Tspan12, Ptn, Lrp6, Fgfr2…	114	DOWN
BP	GO:0035239	tube morphogenesis	208/2790	963/28564	8.65929e-29	5.36553e-27	3.2821e-27	Ngfr, Lhx2, Sox9, Krit1, Mapk7, Luzp1, Irx2, Foxm1, Akt1, Smo, Shh, Prkd1, Dvl3, Mef2c, Tgfbr1, Fzd3, Mrtfb, Vav2, Prox1, Fuz, Amotl1, Cluap1, Csf1, Dll1, Rxra, Celsr1, Brca1, Ift52, Med1, Vezf1, Kif3a, Sparc, Lhx1, Sema6a, Nr2e1, Rspo3, Ahi1, Ccn2, Meis1, Gna13, Id2, Nf1, Ntn1, Ccdc103, Zfp36l1, Gli3, Ptch1, Plk2, Dlg5, Bmpr1a, Wnt5a, Rgcc, Nipbl, Angpt1, Wnt7b, Hdac7, Scrib, Mylk, Robo1, Adamts…	208	DOWN
BP	GO:0007416	synapse assembly	82/2790	216/28564	9.28239e-29	5.70902e-27	3.49221e-27	Efnb3, Mef2c, Crkl, Elavl2, Ptprs, Mapt, Ntn1, Dlg5, Wnt5a, Gsk3b, App, Ache, Cdh2, St8sia2, Stau2, Lrp4, Chrnb2, Adgrl2, Sdcbp, Epha7, Ptprd, Dock7, Ephb2, Adgrb2, Cdk5, Dvl1, Add2, Wnt7a, Gpc4, Fgf13, Efnb1, Nlgn3, Mecp2, Gpm6a, Cbln1, Nectin1, Cadm1, Ephb1, Amigo3, Ppp1r9a, Mycbp2, Slitrk5, Lrrn1, Mdga2, Tpbg, Pcdh17, Fbxo45, Lrrn3, Lzts1, Plxnb2, Lrfn3, Adgrl3, Lzts3, Negr1, Pik3r1, Reln, Cux…	82	DOWN
BP	GO:0051240	positive regulation of multicellular organismal process	334/2790	1877/28564	9.38421e-29	5.7292e-27	3.50455e-27	Ngfr, Axin2, Ccnd2, Acvr1b, Sox9, Ddx3x, Smarcb1, Akt1, Smo, Tiam1, Axl, Shh, Prkd1, Efnb3, Crabp2, Prdx2, Igf1r, Mef2c, Kit, Bloc1s6, Ncoa2, Nr2c2, Sulf2, Hap1, Scube2, Tgfbr1, Fzd3, Gprc5b, Mrtfb, Hyal2, Cacna2d2, Prox1, Csf1, Dll1, Abca1, Gdi1, Ttbk1, Rxra, Macroh2a1, Mapkapk2, Brca1, Vtn, Atad5, B4galt5, Med1, Smurf2, Mapt, Kdm6b, Lhx1, Ddx39b, Nr2e1, Ccn2, Ascl1, Macroh2a2, Peli1, Id2, Ncoa1…	334	DOWN
BP	GO:0061351	neural precursor cell proliferation	81/2790	212/28564	1.19396e-28	7.23608e-27	4.42631e-27	Ngfr, Lhx2, Smo, Nfix, Shh, Nes, Bbs1, Fzd3, Prox1, Kif3a, Lhx1, Nr2e1, Fabp7, Ascl1, Acsl6, Id2, Nf1, Pafah1b1, Foxg1, Gli3, Id4, Mapk8, Wnt5a, Wnt7b, Nde1, Wnt1, Vegfa, Cdh2, Zeb2, Notch1, Pax6, Mdk, Egf, Dock7, Nfia, Smarcd3, Lhx5, Ptn, Wnt7a, Lrp6, Fgfr2, Fgf13, Vegfc, Adgrg1, Dixdc1, Ephb1, Ryk, Slc16a2, Dbn1, Arx, Plxnb2, Fgf2, Hook3, Tacc3, Atf5, Six3, Daglb, Rapgef1, Rere, Ift88, Tox, Sox…	81	DOWN
BP	GO:0070848	response to growth factor	166/2790	691/28564	1.56368e-28	9.40811e-27	5.75495e-27	Ngfr, Raf1, Acvr1b, Sox9, Mapk7, Akt1, Ltbp1, Nfix, Prkd1, Igf1r, Insr, Mef2c, Snx6, Crkl, Sulf2, Hap1, Tgfbr1, Fgfrl1, Hyal2, Fuz, Git1, Dll1, Mapkapk2, Nlk, Med1, Smurf2, Mtmr4, Sparc, Sema6a, Ccn2, Ddx5, Ube2o, Stat5b, Pals1, Zfp36l1, Fos, Tbc1d7, Slc4a7, Bmpr1a, Gdf10, Lats2, Wnt5a, Angpt1, Tab1, Col2a1, Crebbp, Gsk3b, Fstl1, Robo1, Wnt1, Vegfa, Crim1, Twsg1, Axin1, Zeb1, Sos1, Smad4, Tcf7l2,…	166	DOWN
BP	GO:0050790	regulation of catalytic activity	329/2790	1846/28564	1.92141e-28	1.14261e-26	6.98936e-27	Ngfr, Axin2, Ccnd2, Dazap2, Raf1, Hnrnpd, Ddx3x, Oxa1l, Chtop, Ocrl, Akt1, Unc119, Tiam1, Axl, Prkd1, Prkar2b, Cdkn1b, Bcl2l12, Dvl3, Pih1d1, Mmd, Akt2, Chn2, Nes, Hnrnpa2b1, Mprip, Igf1r, Insr, Mef2c, Kit, Tfap4, Crkl, Tinf2, Gprc5b, Vav2, Bcr, Hyal2, Nprl2, Pifo, Prox1, Vipr2, Csf1, Plekhg4, Ttbk1, Tab2, Macroh2a1, Vtn, Timp2, Ksr1, Mapt, Ncor1, Fis1, Serinc1, Ccn2, Nuak1, Apc2, Adarb1, Adcy1, …	329	DOWN
BP	GO:0001503	ossification	122/2790	427/28564	1.9266e-28	1.14261e-26	6.98936e-27	Axin2, Sox9, Akt1, Smo, Lrp3, Nfix, Shh, Prkd1, Mef2c, Scube2, Id3, Git1, Csf1, Stc1, Rxra, H3f3b, Gdpd2, Ccn2, Map2k6, Id2, Nf1, Ddx5, Rflnb, Gli3, Id4, Ptch1, Thrb, Bmpr1a, Mapk8, Gdf10, Wnt5a, Bmp1, Nipbl, Wnt7b, Hdac7, Col2a1, Gsk3b, Vegfa, Crim1, Twsg1, Pkdcc, Gabbr1, Smad4, Tcf7l2, Sirt7, Fbxl15, Limd1, Fam20c, Igfbp5, Nppc, Acvr1, Notch1, Mdk, Lrp4, Jag1, Rassf2, Gnas, Ift80, Wwtr1, Shox2,…	122	DOWN
BP	GO:0050769	positive regulation of neurogenesis	102/2790	318/28564	2.0993e-28	1.23621e-26	7.56187e-27	Smo, Tiam1, Shh, Crabp2, Kit, Hap1, Fzd3, Gdi1, Mapt, Nr2e1, Ascl1, Id2, Pafah1b1, Ntn1, Foxg1, Nin, Gli3, Id4, Mapk8, Wnt5a, Nefl, Gsk3b, Robo1, Prmt5, Ache, Vegfa, Bin1, Prpf19, Nrp1, Myo5b, Stau2, Epha4, Plxna2, Vim, Zeb2, Notch1, Pax6, Mdk, Ptpra, Nkx2-2, E2f1, Tnik, Shox2, Wls, Ptprd, Lrp8, Ephb2, Smarcd3, Rufy3, Cux1, Ptn, Plxna1, Pak1, Cask, Pak3, Dcx, Cdkl5, Mecp2, Plxna3, Vegfc, Dixdc1, …	102	DOWN
BP	GO:0048729	tissue morphogenesis	167/2790	700/28564	2.49027e-28	1.45611e-26	8.90701e-27	Ngfr, Lhx2, Sox9, Luzp1, Irx2, Smo, Shh, Dvl3, Igf1r, Mef2c, Tgfbr1, Fzd3, Prox1, Fuz, Cluap1, Csf1, Dll1, Stc1, Rxra, Celsr1, Ift52, Med1, Kif3a, Kdm6b, Lhx1, Rspo3, Ahi1, Ntn4, Adarb1, Wdpcp, Gna13, Prkar1a, Pafah1b1, Ntn1, Ccdc103, Ttc8, Pals1, Gli3, Id4, Ptch1, Dlg5, Bmpr1a, Wnt5a, Angpt1, Wnt7b, Sh3bp1, Scrib, Mylk, Robo1, Adamts5, Enah, Wnt1, Vegfa, Twsg1, Axin1, Sos1, Mib1, Smad4, Nrp1, Ey…	167	DOWN
BP	GO:0010941	regulation of cell death	324/2790	1811/28564	2.6216e-28	1.52218e-26	9.31115e-27	Ngfr, Axin2, Ccnd2, Raf1, Sox9, Krit1, Ddx3x, Mapk7, Akt1, Smo, Nfix, Axl, Shh, Prkd1, Prkra, Cdkn1b, Bcl2l12, Grk5, Grik5, Pih1d1, Akt2, Map3k20, Nes, Prdx2, Fbxo11, Ndufs3, Igf1r, Mef2c, Snx6, Kit, Tfap4, Tfpt, Nsmf, Cdk4, Tgfbr1, Id3, Fzd3, Tle1, Vps72, Nuak2, Hyal2, Eya4, Tmem259, Clip3, Csf1, Dll1, Arnt2, Anp32e, Rxra, E2f3, Brca1, Atad5, Med1, Mapt, Pcgf2, Fis1, Plscr3, Nr2e1, Ahi1, Ccn2, A…	324	DOWN
BP	GO:0051049	regulation of transport	346/2790	1984/28564	3.99127e-28	2.30136e-26	1.40774e-26	Akt1, Smo, Kmt2a, Unc119, Tiam1, Axl, Shh, Prkd1, Cacnb3, Grik5, Homer3, Akt2, Sh2b2, Slc1a2, Fbxo11, Insr, Mef2c, Hap1, Hspa1l, Homer1, Bcr, Hyal2, Cacna2d2, Myt1, Git1, Clip3, Dll1, Stc1, Map2, Abca1, Gdi1, Kcnq2, Brca1, Vtn, Cadps2, Kif3a, Septin8, Mapt, Fis1, Scrn1, Stxbp5, Ahi1, Erlec1, Acsl6, Rufy1, Sar1b, Llgl1, Stxbp4, Tspan13, Sdc1, Prkar1a, Map2k6, Rasl10b, Nf1, Cacng4, Ywhae, Cacna1g, …	346	DOWN
BP	GO:0030902	hindbrain development	73/2790	179/28564	4.65712e-28	2.66676e-26	1.63126e-26	Smo, Nfix, Shh, Coq8b, Igf1r, Nr2c2, Otx1, Crkl, Hap1, Prox1, Ptprs, Dll1, Lhx1, Ahi1, Ascl1, Myh10, Slc4a7, Otx2, Ttll1, Scrib, Wnt1, Ldb1, Sema4c, Plxna2, Lmx1a, Abl1, Pax6, Mdk, Atrn, Egf, Wls, Dab1, Ephb2, Hes3, Cdk5, Sdf4, Foxp2, Lhx5, Ezh2, Wnt7a, Lrp6, Sez6l2, Ophn1, Mecp2, Cbln1, Dixdc1, Ephb1, Tbr1, Foxa2, Fgf2, Socs7, Atf5, Herc1, En2, Cplane1, Rere, Zfp423, Pou4f1, Gli2, Nog, Cdk5r1, F…	73	DOWN
BP	GO:0042325	regulation of phosphorylation	252/2790	1285/28564	5.93066e-28	3.37276e-26	2.06312e-26	Axin2, Ccnd2, Dazap2, Raf1, Acvr1b, Sox9, Ddx3x, Akt1, Unc119, Tiam1, Axl, Prkd1, Prkar2b, Cdkn1b, Dvl3, Pih1d1, Mmd, Akt2, Mprip, Igf1r, Insr, Mef2c, Kit, Tfap4, Crkl, Mob1b, Cbfa2t3, Fbln1, Tgfbr1, Gprc5b, Vav2, Hyal2, Nprl2, Pifo, Prox1, Git1, Clip3, Wdfy2, Csf1, Ttbk1, Tab2, Macroh2a1, Vtn, Ksr1, Mapt, Ncor1, Ccn2, Adarb1, Trib2, Prkar1a, Map2k6, Nf1, Spag9, Aurkb, Ppp2r3c, Ccnk, Nedd9, Cartp…	252	DOWN
BP	GO:0071363	cellular response to growth factor stimulus	162/2790	676/28564	9.68616e-28	5.47103e-26	3.34663e-26	Ngfr, Raf1, Acvr1b, Sox9, Mapk7, Akt1, Ltbp1, Nfix, Prkd1, Igf1r, Insr, Mef2c, Snx6, Crkl, Sulf2, Hap1, Tgfbr1, Fgfrl1, Hyal2, Fuz, Git1, Dll1, Mapkapk2, Nlk, Med1, Smurf2, Mtmr4, Sparc, Sema6a, Ccn2, Ddx5, Ube2o, Stat5b, Pals1, Zfp36l1, Fos, Slc4a7, Bmpr1a, Gdf10, Lats2, Wnt5a, Angpt1, Tab1, Col2a1, Crebbp, Gsk3b, Fstl1, Robo1, Wnt1, Vegfa, Crim1, Twsg1, Axin1, Zeb1, Sos1, Smad4, Tcf7l2, Fbxl15,…	162	DOWN
BP	GO:0042063	gliogenesis	112/2790	378/28564	1.07107e-27	6.00884e-26	3.67561e-26	Sox9, Akt1, Smo, Nfix, Tiam1, Shh, Akt2, Crkl, Cnp, Csf1, Dll1, Vtn, B4galt5, Nr2e1, Ascl1, Vps54, Id2, Nf1, Pafah1b1, Ntn1, Foxg1, Pals1, Gli3, Id4, Vcan, Otx2, Rb1, Mettl3, Scrib, App, Prmt5, Cdh2, Bin1, Prpf19, Tcf7l2, Creb1, Epha4, Dbi, Vim, Abl1, Notch1, Abca2, Pax6, Mdk, Ptpra, Nkx2-2, E2f1, Dab1, Nfia, Lrp8, Cdk5, Casz1, Ski, Wasf3, Ezh2, Ptn, Lrp6, Idh2, Ano1, Dcx, Nlgn3, Gpm6b, Mecp2, Pl…	112	DOWN
BP	GO:0048646	anatomical structure formation involved in morphogenesis	247/2790	1255/28564	1.21388e-27	6.76432e-26	4.13774e-26	Ngfr, Axin2, Lhx2, Sox9, Krit1, Mapk7, Luzp1, Irx2, Akt1, Smo, Nfix, Shh, Prkd1, Dvl3, Ercc1, Cul3, Mef2c, Tgfbr1, Fzd3, Rdh13, Hipk1, Vav2, Prox1, Fuz, Amotl1, Cluap1, Dll1, Plekho1, Rxra, Macroh2a1, Celsr1, Brca1, Vtn, Ift52, Med1, Vezf1, Kdm6b, Sparc, Lhx1, Sema6a, Nr2e1, Rspo3, Ahi1, Ccn2, Meis1, Gna13, Prkar1a, Nf1, Pafah1b1, Myh10, Pals1, Gli3, Ptch1, Plk2, Bmpr1a, Ppp3cb, Otx2, Lats2, Wnt5…	247	DOWN
BP	GO:0090596	sensory organ morphogenesis	101/2790	319/28564	1.24861e-27	6.91149e-26	4.22776e-26	Sox9, Shh, Prkra, Dvl3, Otx1, Fzd3, Rdh13, Hipk1, Bcr, Prox1, Eya4, Fuz, Dll1, Celsr1, Lhx1, Ahi1, Meis1, Wdpcp, Nf1, Ntn1, Foxg1, Ttc8, Gli3, Slc4a7, Thrb, Otx2, Wnt5a, Nipbl, Col2a1, Scrib, Nectin3, Arl6, Wnt1, Vegfa, Zeb1, Ring1, Bhlhe22, Gdf11, Stau2, Eya1, Vangl2, Pou2f1, Abi2, Col5a1, Notch1, Pax6, Jag1, Col11a1, Casp6, Calb1, Mfsd2a, Ephb2, Casz1, Ski, Dvl1, Prom1, Tspan12, Ptn, Lrig1, Lrp…	101	DOWN
BP	GO:0060070	canonical Wnt signaling pathway	98/2790	305/28564	2.087e-27	1.14757e-25	7.0197e-26	Axin2, Sox9, Ddx3x, Pfdn5, Shh, Dvl3, Sulf2, Fzd3, Tle1, Gprc5b, Fuz, Bicc1, Ctdnep1, Rspo3, Apc2, Ube2b, Sdc1, Gli3, Lats2, Amer2, Wnt5a, Ednrb, Wnt7b, Cby1, Csnk1e, Gsk3b, App, Wnt1, Lmbr1l, Axin1, Cdh2, Gnaq, Tle4, Tcf7l2, Limd1, Xiap, Lmx1a, Zeb2, Notch1, Mdk, Lrp4, Wwtr1, Sfrp2, Egf, Wls, Mllt3, Cdk14, Dvl1, Wnt7a, Wnt5b, Lrp6, Ptpro, Fgfr2, Sfrp1, Nkd1, Dixdc1, Csnk1g1, Smad3, Tmem131l, Pyg…	98	DOWN
BP	GO:0044770	cell cycle phase transition	140/2790	547/28564	4.08031e-27	2.22887e-25	1.3634e-25	Ccnd2, Acvr1b, Ddx3x, Smarcb1, Foxm1, Akt1, Nfix, Cdkn1b, Map3k20, Cul3, Nes, Spc25, Tfap4, Cdk4, Rad51c, Prox1, Macroh2a1, E2f3, Brca1, Taok1, Atad5, Ddx39b, Stxbp4, Id2, Rrm2, Aurkb, Zfp36l1, Id4, Plk2, Camk2g, Rnaseh2b, Pinx1, Lats2, Rgcc, Rb1, Psme1, Rad21, Crebbp, App, Adamts1, Smarcd1, Fhl1, Phf10, Spast, Wac, Ik, Prpf19, Dpf2, Smarca2, Ccnj, Sirt7, Fbxl15, Smarcc2, Bach1, Nuf2, Nek6, Ppp6c…	140	DOWN
BP	GO:0065003	protein-containing complex assembly	277/2790	1488/28564	6.20809e-27	3.369e-25	2.06082e-25	Cdc45, Pih1d2, Raf1, Sox9, Krit1, Tubgcp3, Ddx3x, Oxa1l, Kmt2a, Celf2, Snrpd1, Tiam1, Puf60, Prkd1, Med25, Cdkn1b, Pih1d1, Crtc1, Taf6l, Cul3, Tmem242, Slc1a2, Ndufs3, Tfap4, Naa60, Gmnn, Lsm2, Lrrc8a, Homer1, Rad51c, Pdcl, Git1, Clip3, Ndufa2, Tppp3, Map2, Abca1, Ttbk1, Med28, Macroh2a1, Ndufa1, H3f3b, Kctd2, Med24, Mpp2, Vtn, Tnfaip1, Cadps2, Med1, Septin8, Mapt, Ddx39b, Stxbp5, Snrpf, Ndufa12,…	277	DOWN
BP	GO:0043067	regulation of programmed cell death	296/2790	1631/28564	6.90063e-27	3.72052e-25	2.27584e-25	Ngfr, Ccnd2, Raf1, Sox9, Krit1, Ddx3x, Mapk7, Akt1, Smo, Nfix, Axl, Shh, Prkra, Cdkn1b, Bcl2l12, Grk5, Grik5, Pih1d1, Akt2, Map3k20, Nes, Prdx2, Fbxo11, Ndufs3, Igf1r, Mef2c, Snx6, Kit, Tfap4, Tfpt, Nsmf, Cdk4, Tgfbr1, Id3, Fzd3, Tle1, Vps72, Nuak2, Hyal2, Eya4, Clip3, Dll1, Arnt2, Anp32e, Rxra, E2f3, Brca1, Atad5, Med1, Pcgf2, Fis1, Plscr3, Nr2e1, Ahi1, Ascl1, Ccar1, Vps54, Peli1, Yeats4, Ube2b,…	296	DOWN
BP	GO:0010720	positive regulation of cell development	139/2790	546/28564	1.10727e-26	5.9314e-25	3.62824e-25	Smarcb1, Smo, Tiam1, Axl, Shh, Crabp2, Kit, Hap1, Fzd3, Csf1, Gdi1, Mapt, Nr2e1, Ascl1, Id2, Pafah1b1, Ntn1, Stat5b, Foxg1, Ppp2r3c, Nin, Zfp36l1, Fos, Gli3, Nedd9, Id4, Mapk8, Wnt5a, Akap11, Nefl, Rb1, Gsk3b, Robo1, Smarcd1, Prmt5, Ache, Phf10, Vegfa, Bin1, Prpf19, Smarca2, Smarcc2, Nrp1, Myo5b, Stau2, Creb1, Epha4, Plxna2, Vim, Zeb2, Notch1, Pax6, Mdk, Ptpra, Rasgrp1, Nkx2-2, E2f1, Gnas, Zbtb46…	139	DOWN
BP	GO:0060560	developmental growth involved in morphogenesis	94/2790	290/28564	1.15722e-26	6.15924e-25	3.76761e-25	Lhx2, Sox9, Smo, Nfix, Tiam1, Shh, Ulk2, Crabp2, Ptprs, Csf1, Map2, Gdi1, Med1, Mapt, Lhx1, Sema6a, Pafah1b1, Spag9, Ntn1, Nin, Wnt5a, Dpysl2, Wnt7b, Gsk3b, Robo1, App, Vegfa, Nedd4l, Slit1, Sema4g, St8sia2, Nrp1, Myo5b, Sema4c, Vangl2, Olfm1, Abl1, Zeb2, Notch1, Ssna1, Sema6d, Dclk1, Sfrp2, Epha7, C9orf72, Npr2, Cdk5, Dvl1, Rufy3, Plxna1, Lrp6, Pak1, Fgfr2, Fgf13, Dcx, Cdkl5, Nlgn3, Mecp2, Plxna…	94	DOWN
BP	GO:0034329	cell junction assembly	127/2790	477/28564	2.11365e-26	1.11781e-24	6.83767e-25	Efnb3, Mef2c, Crkl, Elavl2, Hipk1, Bcr, Ptprs, Mapt, Wdpcp, Fbf1, Ntn1, Dlg5, Wnt5a, Cldn10, Sh3bp1, Hdac7, Rhpn1, Gsk3b, App, Ache, Vegfa, Epb41l3, Pdpk1, Cdh2, Nedd4l, Slk, Ldb1, St8sia2, Nrp1, Stau2, Nfasc, Abi2, Abl1, Pkp4, Lrp4, Ptpra, Nphp1, Chrnb2, Adgrl2, Sdcbp, Epha7, Ptprd, Mpdz, Dock7, Ephb2, Adgrb2, Cdk5, Dvl1, Fscn1, Add2, Wnt7a, Ptpro, Gpc4, Fgf13, Ophn1, Efnb1, Nlgn3, Gpm6b, Mecp2,…	127	DOWN
BP	GO:0001501	skeletal system development	142/2790	568/28564	2.20801e-26	1.16032e-24	7.0977e-25	Axin2, Sox9, Nfix, Acp2, Shh, Prkra, Mef2c, Kit, Bbs1, Sulf2, Scube2, Tgfbr1, Fgfrl1, Hyal2, Fuz, Pax5, Stc1, Med1, Pcgf2, Sparc, Lhx1, Ccn2, Meis1, Pum2, Map2k6, Pafah1b1, Rflnb, Tmem107, Gli3, Thrb, Bmpr1a, Wnt5a, Bmp1, Rb1, Nipbl, Wnt7b, Col2a1, Wnt1, Rgn, Vegfa, Twsg1, Ift140, Axin1, Zeb1, Pkdcc, Gnaq, Pcsk5, Itgb8, Gdf11, Eif4a3, Fam20c, Eya1, Nppc, Bmi1, Fbn1, Mdk, Mkks, Rassf2, Gnas, Rab33…	142	DOWN
BP	GO:0006935	chemotaxis	152/2790	633/28564	3.47849e-26	1.81647e-24	1.11114e-24	Ngfr, Lhx2, Smo, Tiam1, Shh, Prkd1, Efna2, Efnb3, Akt2, Mef2c, Kit, Crkl, Fzd3, Csf1, Elmo2, Lhx1, Sema6a, Nrcam, Myh10, Ntn1, Foxg1, Ttc8, Evl, Gli3, Nedd9, Ptch1, Fezf2, Otx2, Wnt5a, Dpysl2, Ednrb, Trio, Angpt1, Wnt7b, Scrib, Alcam, Boc, Cxadr, Robo1, App, Enah, Pla2g7, Vegfa, Mapk8ip3, Smad4, Slit1, Ablim1, Sema4g, Rnf165, Dpysl4, Nrp1, Unc5a, Creb1, Sema4c, Epha4, Nfasc, Vangl2, Plxna2, Lmx1a…	152	DOWN
BP	GO:0042330	taxis	152/2790	635/28564	4.94281e-26	2.56501e-24	1.56902e-24	Ngfr, Lhx2, Smo, Tiam1, Shh, Prkd1, Efna2, Efnb3, Akt2, Mef2c, Kit, Crkl, Fzd3, Csf1, Elmo2, Lhx1, Sema6a, Nrcam, Myh10, Ntn1, Foxg1, Ttc8, Evl, Gli3, Nedd9, Ptch1, Fezf2, Otx2, Wnt5a, Dpysl2, Ednrb, Trio, Angpt1, Wnt7b, Scrib, Alcam, Boc, Cxadr, Robo1, App, Enah, Pla2g7, Vegfa, Mapk8ip3, Smad4, Slit1, Ablim1, Sema4g, Rnf165, Dpysl4, Nrp1, Unc5a, Creb1, Sema4c, Epha4, Nfasc, Vangl2, Plxna2, Lmx1a…	152	DOWN
BP	GO:0080135	regulation of cellular response to stress	167/2790	736/28564	1.00276e-25	5.17139e-24	3.16334e-24	Axin2, Smarcb1, Mapk7, Foxm1, Akt1, Baz1b, Bcl2l12, Ercc1, Taf6l, Map3k20, Igf1r, Tfpt, Vps72, Eya4, Ptprs, Tmem259, Brca1, Taok1, Atad5, Mapt, Ncor1, Cops3, Ddx39b, Ccn2, Micu1, Yeats4, Ppp4r3b, Ddx5, Pafah1b1, Zmynd11, Traf3, Dek, Slf1, Dhfr, Atxn7, Nek4, Rnaseh2b, Wnt5a, Pbk, Eny2, Wnt7b, Bfar, Usp25, App, Dyrk1a, Wnt1, Smarcd1, Gps2, Phf10, Vegfa, Pja2, Mapk8ip3, Axin1, Epc1, Bag6, Hdac3, Otu…	167	DOWN
BP	GO:0042981	regulation of apoptotic process	288/2790	1598/28564	1.14861e-25	5.88696e-24	3.60105e-24	Ngfr, Ccnd2, Raf1, Sox9, Krit1, Ddx3x, Mapk7, Akt1, Smo, Nfix, Axl, Shh, Prkra, Cdkn1b, Bcl2l12, Grk5, Grik5, Pih1d1, Akt2, Map3k20, Nes, Prdx2, Fbxo11, Ndufs3, Igf1r, Mef2c, Snx6, Tfap4, Tfpt, Nsmf, Cdk4, Tgfbr1, Id3, Fzd3, Tle1, Vps72, Nuak2, Hyal2, Eya4, Clip3, Dll1, Arnt2, Anp32e, Rxra, E2f3, Brca1, Atad5, Med1, Pcgf2, Fis1, Plscr3, Nr2e1, Ahi1, Ascl1, Ccar1, Vps54, Yeats4, Ube2b, Map2k6, Nco…	288	DOWN
BP	GO:0035107	appendage morphogenesis	70/2790	179/28564	1.17582e-25	5.95295e-24	3.64142e-24	Sox9, B9d1, Shh, Map3k20, Crabp2, Lmbr1, Fuz, Ift52, Med1, Vps54, Wdpcp, Tmem107, Gli3, Ptch1, Bmpr1a, Wnt5a, Nipbl, Col2a1, Ift140, Pkdcc, Smad4, Sall3, Gnaq, Pcsk5, Rnf165, Tfap2b, Plxna2, Notch1, Lrp4, Gnas, Mecom, Shox2, Sfrp2, Cibar1, Npr2, Nfia, Ski, Wnt7a, Lrp6, Fgfr2, Sik3, Chst11, Pbx2, Fras1, Iqce, Frem2, Tgfb2, Cplane1, Ift88, Chd7, Dicer1, Megf8, Dync2h1, C2cd3, Gli2, Sp8, Nog, Zfp219…	70	DOWN
BP	GO:0035108	limb morphogenesis	70/2790	179/28564	1.17582e-25	5.95295e-24	3.64142e-24	Sox9, B9d1, Shh, Map3k20, Crabp2, Lmbr1, Fuz, Ift52, Med1, Vps54, Wdpcp, Tmem107, Gli3, Ptch1, Bmpr1a, Wnt5a, Nipbl, Col2a1, Ift140, Pkdcc, Smad4, Sall3, Gnaq, Pcsk5, Rnf165, Tfap2b, Plxna2, Notch1, Lrp4, Gnas, Mecom, Shox2, Sfrp2, Cibar1, Npr2, Nfia, Ski, Wnt7a, Lrp6, Fgfr2, Sik3, Chst11, Pbx2, Fras1, Iqce, Frem2, Tgfb2, Cplane1, Ift88, Chd7, Dicer1, Megf8, Dync2h1, C2cd3, Gli2, Sp8, Nog, Zfp219…	70	DOWN
BP	GO:0051301	cell division	150/2790	628/28564	1.33625e-25	6.72415e-24	4.11316e-24	Ccnd2, Unc119, Shh, Cul3, Spc25, Igf1r, Kit, Cdk4, Fsd1, Git1, Dll1, Septin8, Reep3, Ska2, Pafah1b1, Pimreg, Aurkb, Myh10, Vrk1, Ccnk, Nedd9, Ptch1, Cetn3, Kif2a, Plk2, Nek4, Lats2, Ska3, Bora, Rb1, Haus4, Rad21, Septin3, Nde1, Son, Mis18a, Cdca3, Vegfa, Spast, Arl3, Vangl2, Nuf2, Bmi1, Nek6, Notch1, Ssna1, Pkp4, Pax6, Mdk, Nusap1, Cdc25b, Knstrn, Mapre1, Rbl1, Wwtr1, Gpsm2, Jtb, Sfrp2, Pdgfc, Cc…	150	DOWN
BP	GO:0040012	regulation of locomotion	220/2790	1106/28564	2.65562e-25	1.32829e-23	8.12516e-24	Ngfr, Acvr1b, Sox9, Krit1, Akt1, Smo, Tiam1, Shh, Prkd1, Akt2, Sst, Igf1r, Insr, Mef2c, Kit, Crkl, Fbln1, Bbs1, Nsmf, Tgfbr1, Bcr, Hyal2, Prox1, Fuz, Amotl1, Csf1, Stc1, Vtn, Smurf2, Sparc, Sema6a, Nr2e1, Ccar1, Adarb1, Wdpcp, Patz1, Gna13, Nf1, Spag9, Ntn1, Stat5b, Evl, Nedd9, Kif2a, Plk2, Fezf2, Dlg5, Bmpr1a, Mapk8, Wnt5a, Rgcc, Nipbl, Angpt1, Sh3bp1, Hdac7, Gsk3b, Mylk, Robo1, App, Adamts1, Rg…	220	DOWN
BP	GO:0002009	morphogenesis of an epithelium	143/2790	589/28564	3.35832e-25	1.66971e-23	1.02136e-23	Ngfr, Lhx2, Sox9, Luzp1, Irx2, Smo, Shh, Dvl3, Igf1r, Mef2c, Fzd3, Prox1, Fuz, Cluap1, Csf1, Dll1, Rxra, Celsr1, Ift52, Med1, Kif3a, Lhx1, Rspo3, Ahi1, Ntn4, Wdpcp, Gna13, Pafah1b1, Ntn1, Ccdc103, Ttc8, Pals1, Gli3, Id4, Ptch1, Dlg5, Wnt5a, Angpt1, Wnt7b, Sh3bp1, Scrib, Robo1, Enah, Wnt1, Vegfa, Sos1, Mib1, Smad4, Nrp1, Eya1, Tmeff2, Sema4c, Igfbp5, Epha4, Vangl2, Acvr1, Col5a1, Abl1, Zeb2, Notch…	143	DOWN
BP	GO:0051129	negative regulation of cellular component organization	169/2790	757/28564	3.41817e-25	1.68935e-23	1.03338e-23	Ngfr, Raf1, Tom1l2, Sox9, Ddx3x, Pfdn5, Akt1, Unc119, Tchp, Baz1b, Ercc1, Efnb3, Ulk2, Spc25, Pgrmc1, Tinf2, Ptprs, Ehmt2, Clip3, Map2, Gdi1, H3f3b, Taok1, Mapt, Trim37, Phf23, Sema6a, Apc2, Mdm1, Pafah1b1, Ten1, Aurkb, Ntn1, Trim9, Evl, Tbc1d7, Atxn7, Pinx1, Wnt5a, Bcl2l2, Rad21, Rhpn1, Gsk3b, App, Dyrk1a, Adcy6, Vegfa, Dcp2, Ik, Dpysl3, Smad4, Slit1, Add3, Sema4g, Nrp1, Tmeff2, Sema4c, Epha4, N…	169	DOWN
BP	GO:0016049	cell growth	138/2790	558/28564	3.50232e-25	1.7207e-23	1.05255e-23	Lhx2, Acvr1b, Sox9, Ddx3x, Akt1, Smo, Nfix, Tchp, Tiam1, Cdkn1b, Ulk2, Crabp2, Ndufs3, Crkl, Tgfbr1, Hyal2, Ptprs, Map2, Gdi1, Brca1, Igfbp4, Mapt, Ddx39b, Sema6a, Meis1, Pafah1b1, Spag9, Ntn1, Nin, Extl3, Wnt5a, Dpysl2, Rb1, Gsk3b, App, Fhl1, Vegfa, Epb41l3, Mlst8, Smad4, Nedd4l, Smarca2, Slit1, Sema4g, St8sia2, Nrp1, Myo5b, Sema4c, Igfbp5, Rgs2, Lmx1a, Olfm1, Abl1, Zeb2, Ssna1, Sema6d, Zmat3, D…	138	DOWN
BP	GO:0072001	renal system development	103/2790	352/28564	4.24982e-25	2.07566e-23	1.26968e-23	Sox9, Irx2, Smo, Shh, Mef2c, Sulf2, Tgfbr1, Id3, Glis2, Bicc1, Dll1, Ift27, Kif3a, Lhx1, Sim1, Ahi1, Wdpcp, Id2, Nf1, Ttc8, Gli3, Ptch1, Vcan, Dlg5, Wnt5a, Ednrb, Angpt1, Wnt7b, Rhpn1, Robo1, Adamts1, Wnt1, Vegfa, Bag6, Smad4, Pcsk5, Arl3, Gdf11, Nrp1, Tfap2b, Eya1, Epha4, Vangl2, Notch1, Fbn1, Lrp4, Jag1, Mecom, Wwtr1, Calb1, Epha7, Npr2, Nfia, Prom1, Snx17, Cux1, Ptpro, Fgfr2, Sfrp1, Slit2, Sma…	103	DOWN
BP	GO:0033365	protein localization to organelle	196/2790	944/28564	6.11002e-25	2.96675e-23	1.81476e-23	Ngfr, Mid2, Sox9, Ddx3x, Oxa1l, Kpnb1, Akt1, Smo, Ipo4, Shh, Prkd1, Kdelr1, Grik5, Pih1d1, Kptn, Bbs1, Hspa1l, Tinf2, Srp14, Nuak2, Hyal2, Git1, Glis2, Macroh2a1, E2f3, Brca1, Arl5b, Med1, Mapt, Rpain, Trim37, Ctdnep1, Fis1, Ap4m1, Ahi1, Macroh2a2, Vps54, Pex13, Bcap29, Nf1, Ddx5, Cacng4, Timm22, Ywhae, Tmem107, Aurkb, Spata7, Vrk1, Gli3, Slf1, Spcs1, Pinx1, Lats2, Akap11, Rb1, Nipbl, Emc9, Angpt…	196	DOWN
BP	GO:0009057	macromolecule catabolic process	262/2790	1423/28564	9.31879e-25	4.49848e-23	2.75172e-23	Axin2, Sox9, Hnrnpd, Akt1, Psmc3, Shh, Keap1, Cul3, Sgsh, Jkamp, Ufd1, Fbxo11, Usp40, Ttc5, Cbfa2t3, Lsm2, Khsrp, Hnrnpa0, Phax, Hyal2, Nedd8, Git1, Ubxn11, Tmem259, Psmb1, Fbxw5, Rnf5, Mapkapk2, Kctd2, Timp2, Tnfaip1, Psmb6, Smurf2, Gabarap, Tmem129, Cops3, Vps54, Peli1, Apc2, Erlec1, Rnf130, Ube2b, Pum2, Trib2, Rnf144a, Psmc5, Ddx5, Sumo2, Sel1l, Trim9, Zfp36l1, Mta1, Rhobtb3, Plk2, Rnf180, Psm…	262	DOWN
BP	GO:0051338	regulation of transferase activity	180/2790	839/28564	1.16915e-24	5.61124e-23	3.4324e-23	Axin2, Ccnd2, Dazap2, Hnrnpd, Ddx3x, Akt1, Unc119, Tiam1, Axl, Prkar2b, Cdkn1b, Dvl3, Pih1d1, Mmd, Hnrnpa2b1, Igf1r, Insr, Mef2c, Kit, Tfap4, Tinf2, Gprc5b, Vav2, Hyal2, Nprl2, Pifo, Prox1, Csf1, Ttbk1, Tab2, Macroh2a1, Ksr1, Mapt, Serinc1, Adarb1, Trib2, Prkar1a, Map2k6, Nf1, Aurkb, Ppp2r3c, Nedd9, Cartpt, Pinx1, Lats2, Hmbox1, Wnt5a, Rgcc, Bora, Rb1, Pabpn1, Angpt1, Tab1, Dscc1, Cblb, Gsk3b, Rf…	180	DOWN
BP	GO:0048592	eye morphogenesis	70/2790	185/28564	1.18393e-24	5.64954e-23	3.45583e-23	Sox9, Rdh13, Hipk1, Prox1, Dll1, Lhx1, Ahi1, Meis1, Nf1, Ttc8, Gli3, Slc4a7, Thrb, Otx2, Nipbl, Scrib, Nectin3, Arl6, Vegfa, Zeb1, Ring1, Bhlhe22, Gdf11, Stau2, Pou2f1, Abi2, Col5a1, Notch1, Pax6, Jag1, Casp6, Calb1, Mfsd2a, Ephb2, Casz1, Ski, Prom1, Tspan12, Ptn, Lrp6, Rpgr, Irx5, Nectin1, Ephb1, Vhl, Crb2, Tdrd7, Rorb, Megf11, Fgf2, Six3, Ndp, Hmgn1, Bhlhe23, Bdnf, Gas1, Fgfr3, Ntrk2, Rpgrip1, …	70	DOWN
BP	GO:0001932	regulation of protein phosphorylation	224/2790	1149/28564	1.53127e-24	7.26524e-23	4.44415e-23	Axin2, Ccnd2, Dazap2, Raf1, Acvr1b, Sox9, Ddx3x, Akt1, Unc119, Tiam1, Prkd1, Prkar2b, Cdkn1b, Dvl3, Pih1d1, Mmd, Akt2, Mprip, Insr, Mef2c, Kit, Tfap4, Crkl, Mob1b, Fbln1, Tgfbr1, Gprc5b, Hyal2, Prox1, Clip3, Wdfy2, Csf1, Ttbk1, Tab2, Macroh2a1, Vtn, Ksr1, Ccn2, Adarb1, Trib2, Prkar1a, Map2k6, Nf1, Spag9, Aurkb, Ppp2r3c, Ccnk, Nedd9, Cartpt, Bmpr1a, Peli2, Gdf10, Lats2, Wnt5a, Akap11, Rgcc, Pbk, B…	224	DOWN
BP	GO:0048736	appendage development	75/2790	211/28564	2.4646e-24	1.15613e-22	7.07207e-23	Sox9, B9d1, Shh, Map3k20, Crabp2, Lmbr1, Fuz, Ift52, Med1, Vps54, Wdpcp, Tmem107, Gli3, Ptch1, Bmpr1a, Wnt5a, Nipbl, Col2a1, Ift140, Pkdcc, Smad4, Sall3, Gnaq, Pcsk5, Rnf165, Tfap2b, Plxna2, Notch1, Lrp4, Gnas, Mecom, Ift80, Shox2, Sfrp2, Cibar1, Npr2, Nfia, Ski, Wnt7a, Lrp6, Fgfr2, Sik3, Chst11, Pbx2, Fras1, Iqce, Frem2, Bbs7, Tgfb2, Cplane1, Ift88, Chd7, Dicer1, Megf8, Slc39a3, Dync2h1, C2cd3, …	75	DOWN
BP	GO:0060173	limb development	75/2790	211/28564	2.4646e-24	1.15613e-22	7.07207e-23	Sox9, B9d1, Shh, Map3k20, Crabp2, Lmbr1, Fuz, Ift52, Med1, Vps54, Wdpcp, Tmem107, Gli3, Ptch1, Bmpr1a, Wnt5a, Nipbl, Col2a1, Ift140, Pkdcc, Smad4, Sall3, Gnaq, Pcsk5, Rnf165, Tfap2b, Plxna2, Notch1, Lrp4, Gnas, Mecom, Ift80, Shox2, Sfrp2, Cibar1, Npr2, Nfia, Ski, Wnt7a, Lrp6, Fgfr2, Sik3, Chst11, Pbx2, Fras1, Iqce, Frem2, Bbs7, Tgfb2, Cplane1, Ift88, Chd7, Dicer1, Megf8, Slc39a3, Dync2h1, C2cd3, …	75	DOWN
BP	GO:1902531	regulation of intracellular signal transduction	296/2790	1691/28564	2.72076e-24	1.26913e-22	7.76327e-23	Ngfr, Mid2, Raf1, Sox9, Ddx3x, Mapk7, Foxm1, Akt1, Tiam1, Axl, Prkd1, Prkra, Bcl2l12, Dvl3, Pih1d1, Homer3, Nfat5, Map3k20, Cul3, Sh2b2, Prdx2, Ndufs3, Igf1r, Insr, Mef2c, Kit, Kptn, Crkl, Fbln1, Rundc3a, Mark3, Tgfbr1, Tle1, Gprc5b, Bcr, Nuak2, Hyal2, Nprl2, Prox1, Git1, Csf1, Abca1, Tab2, Cyth1, Brca1, Taok1, Timp2, Igfbp4, Atad5, Tnfaip1, Ksr1, Mapt, Ncor1, Gabarap, Wwc1, Fis1, Cops3, Ddx39b, …	296	DOWN
BP	GO:0010564	regulation of cell cycle process	163/2790	731/28564	2.83739e-24	1.31614e-22	8.0508e-23	Axin2, Ccnd2, Tom1l2, Sox9, Ddx3x, Smarcb1, Akt1, Baz1b, Cdkn1b, Map3k20, Cul3, Spc25, Igf1r, Insr, Tfap4, Cdk4, Rad51c, Prox1, Fsd1, Git1, Fbxw5, Macroh2a1, Brca1, Taok1, Atad5, Med1, Trim37, Ddx39b, Ccn2, Mdm1, Ube2b, Stxbp4, Pum2, Id2, Rrm2, Aurkb, Zfp36l1, Slf1, Plk2, Rnaseh2b, Mapk8, Pinx1, Wnt5a, Rgcc, Bora, Rb1, Psme1, Rad21, Crebbp, App, Adamts1, Smarcd1, Fhl1, Phf10, Wiz, Spast, Wac, Bin…	163	DOWN
BP	GO:0030111	regulation of Wnt signaling pathway	96/2790	321/28564	2.9688e-24	1.36446e-22	8.34643e-23	Axin2, Sox9, Ddx3x, Pfdn5, Tiam1, Shh, Sulf2, Tle1, Gprc5b, Fuz, Bicc1, Nlk, Ctdnep1, Rspo3, Apc2, Ube2b, Gli3, Depdc1b, Lats2, Amer2, Wnt5a, Cby1, Csnk1e, Gsk3b, App, Lmbr1l, Axin1, Cdh2, Mbd2, Gnaq, Tle4, Tmem132a, Tcf7l2, Limd1, Xiap, Vangl2, Lmx1a, Abl1, Zeb2, Notch1, Mdk, Lrp4, Ift80, Wwtr1, Sfrp2, Egf, Wls, Mllt3, Cdk14, Wnt5b, Lrp6, Ptpro, Vgll4, Fgfr2, Sfrp1, Nkd1, Dixdc1, Csnk1g1, Smad3,…	96	DOWN
BP	GO:0009967	positive regulation of signal transduction	287/2790	1623/28564	2.97444e-24	1.36446e-22	8.34643e-23	Ngfr, Mid2, Raf1, Acvr1b, Sox9, Ddx3x, Smarcb1, Smo, Tiam1, Axl, Shh, Prkd1, Prkra, Dvl3, Cacnb3, Pih1d1, Nfat5, Akt2, Map3k20, Prdx2, Igf1r, Insr, Mef2c, Kit, Ncoa2, Crkl, Rundc3a, Sulf2, Hap1, Scube2, Tgfbr1, Gprc5b, Pdcl, Hyal2, Prox1, Csf1, Dll1, Tab2, Rxra, Scube1, Taok1, Timp2, Igfbp4, Med1, Ksr1, Ctdnep1, Wwc1, Fis1, Rspo3, Nts, Ccn2, Ascl1, Peli1, Hint1, Shc2, Ube2b, Pum2, Map2k6, Nf1, Dd…	287	DOWN
BP	GO:0061061	muscle structure development	166/2790	754/28564	4.51774e-24	2.06103e-22	1.26073e-22	Ccnd2, Sox9, Smarcb1, Akt1, Smo, Nfix, Shh, Hlf, Mef2c, Kit, Nr2c2, Sfmbt1, Tgfbr1, Homer1, Id3, Fgfrl1, Mrtfb, Cacna2d2, Prox1, Myt1, Pax5, Dll1, Plekho1, Med28, Rxra, H3f3b, Med1, Kdm6b, Ddx39b, Vps54, Meis1, Hmg20b, Adarb1, Pdlim4, Sdc1, Prkar1a, Id2, Nf1, Ddx5, Spag9, Myh10, Zfp36l1, Fos, Bmpr1a, Ppp3cb, Wnt5a, Rb1, Ednrb, Angpt1, Wnt7b, Cby1, Hdac7, Mapk12, Boc, Gsk3b, Mylk, Cxadr, Adamts5, …	166	DOWN
BP	GO:0044772	mitotic cell cycle phase transition	118/2790	450/28564	5.31563e-24	2.41178e-22	1.47529e-22	Ccnd2, Acvr1b, Ddx3x, Smarcb1, Foxm1, Akt1, Nfix, Cdkn1b, Cul3, Nes, Spc25, Tfap4, Cdk4, Rad51c, E2f3, Brca1, Taok1, Atad5, Id2, Rrm2, Aurkb, Zfp36l1, Id4, Plk2, Camk2g, Rnaseh2b, Pinx1, Lats2, Rgcc, Rb1, Psme1, Rad21, Crebbp, App, Adamts1, Smarcd1, Fhl1, Phf10, Spast, Wac, Ik, Dpf2, Smarca2, Ccnj, Sirt7, Fbxl15, Smarcc2, Bach1, Nuf2, Nek6, Ppp6c, Acvr1, Nacc2, Cdc25b, E2f1, Pkia, Rbl1, Sass6, Iq…	118	DOWN
BP	GO:0044265	cellular macromolecule catabolic process	201/2790	996/28564	5.74595e-24	2.59286e-22	1.58605e-22	Axin2, Hnrnpd, Akt1, Psmc3, Shh, Keap1, Cul3, Sgsh, Jkamp, Ufd1, Fbxo11, Usp40, Ttc5, Cbfa2t3, Lsm2, Khsrp, Hnrnpa0, Phax, Nedd8, Ubxn11, Fbxw5, Rnf5, Mapkapk2, Kctd2, Tnfaip1, Smurf2, Gabarap, Tmem129, Cops3, Vps54, Peli1, Apc2, Erlec1, Rnf130, Ube2b, Pum2, Trib2, Rnf144a, Psmc5, Ddx5, Sumo2, Trim9, Zfp36l1, Mta1, Rhobtb3, Plk2, Rnf180, Psmc6, Rnaseh2b, Mapk8, Pbk, Mettl3, Psmb5, Dcaf11, Rbx1, C…	201	DOWN
BP	GO:0001822	kidney development	98/2790	336/28564	7.93492e-24	3.56128e-22	2.17843e-22	Sox9, Irx2, Smo, Shh, Mef2c, Sulf2, Tgfbr1, Id3, Glis2, Bicc1, Dll1, Ift27, Kif3a, Lhx1, Sim1, Ahi1, Wdpcp, Id2, Nf1, Gli3, Ptch1, Vcan, Dlg5, Wnt5a, Ednrb, Angpt1, Wnt7b, Rhpn1, Robo1, Adamts1, Wnt1, Vegfa, Bag6, Smad4, Pcsk5, Arl3, Gdf11, Nrp1, Tfap2b, Eya1, Epha4, Vangl2, Notch1, Fbn1, Lrp4, Jag1, Wwtr1, Calb1, Epha7, Prom1, Snx17, Cux1, Ptpro, Fgfr2, Sfrp1, Slit2, Smad3, Fras1, Pygo1, Wnk4, W…	98	DOWN
BP	GO:0051493	regulation of cytoskeleton organization	132/2790	542/28564	1.76088e-23	7.86053e-22	4.80829e-22	Cdkn1b, Nes, Mef2c, Tgfbr1, Prox1, Fsd1, Git1, Clip3, Fhod1, Map2, Celsr1, Taok1, Mapt, Trim37, Ccn2, Apc2, Mdm1, Pdlim4, Ska2, Pafah1b1, Ttc8, Evl, Nedd9, Iqgap2, Atxn7, Mapk8, Ska3, Rgcc, Stmn4, Bora, Sh3bp1, Rhpn1, Gsk3b, Dyrk1a, Mlst8, Bin1, Smad4, Add3, Nrp1, Stau2, Tmeff2, Pam, Vangl2, Abi2, Abl1, Camsap1, Mdk, Map1a, Mkks, Spef1, Mapre1, Stmn3, Pik3ca, Pfn2, Gpsm2, Sass6, Iqgap3, C9orf72, …	132	DOWN
BP	GO:0010001	glial cell differentiation	86/2790	274/28564	1.95206e-23	8.66737e-22	5.30183e-22	Sox9, Akt1, Smo, Nfix, Shh, Akt2, Cnp, Dll1, Vtn, B4galt5, Nr2e1, Ascl1, Vps54, Id2, Nf1, Pals1, Gli3, Id4, Otx2, Mettl3, App, Prmt5, Cdh2, Bin1, Prpf19, Tcf7l2, Epha4, Vim, Abl1, Notch1, Abca2, Pax6, Mdk, Ptpra, Nkx2-2, Dab1, Nfia, Cdk5, Casz1, Ski, Wasf3, Ptn, Lrp6, Ano1, Nlgn3, Gpm6b, Mecp2, Plp1, Gpc1, Nkx6-1, Tmem98, Dner, Fgf2, Atf5, Olig2, Ndp, Lrp1, Daam2, Ulk4, Nkx6-2, Dicer1, Sox5, Reln…	86	DOWN
BP	GO:0099536	synaptic signaling	196/2790	975/28564	3.50253e-23	1.54689e-21	9.46233e-22	Ngfr, Drp2, Kmt2a, Prkar2b, Cacnb3, Grik5, Homer3, Crtc1, Calb2, Efnb3, Igf1r, Mef2c, Kit, Crkl, Nsmf, Hap1, Homer1, Bcr, Cacna2d2, Git1, Ptprs, Cyth1, Mpp2, Cadps2, Mapt, Stxbp5, Nr2e1, Eif4ebp2, Vps54, Adarb1, Tpgs1, Pdlim4, Adcy1, Psmc5, Nf1, Cacng4, Pafah1b1, Cacna1g, Cacnb1, Vamp2, Trim9, Cyp46a1, Cartpt, Plk2, Mapk8, Wnt5a, Nefl, Ngdn, Trio, Sybu, Fgf12, Scrib, Igsf11, Gsk3b, App, Grik1, Sn…	196	DOWN
BP	GO:0031401	positive regulation of protein modification process	204/2790	1032/28564	3.62816e-23	1.59389e-21	9.74985e-22	Axin2, Ccnd2, Dazap2, Raf1, Acvr1b, Sox9, Ddx3x, Smarcb1, Chtop, Akt1, Unc119, Tiam1, Prkd1, Baz1b, Cdkn1b, Dvl3, Pih1d1, Mmd, Akt2, Cul3, Mprip, Insr, Mef2c, Kit, Crkl, Mob1b, Nsmf, Tgfbr1, Gprc5b, Prox1, Clip3, Wdfy2, Csf1, Ttbk1, Tab2, Brca1, Taok1, Vtn, Kansl1, Ncor1, Gabarap, Phf23, Ccn2, Peli1, Trib2, Map2k6, Sumo2, Sap30bp, Aurkb, Ppp2r3c, Mta1, Ccnk, Nedd9, Tbc1d7, Dek, Cartpt, Rnf180, Bm…	204	DOWN
BP	GO:0043085	positive regulation of catalytic activity	214/2790	1105/28564	4.23636e-23	1.85129e-21	1.13244e-21	Ngfr, Axin2, Ccnd2, Dazap2, Raf1, Hnrnpd, Ddx3x, Chtop, Akt1, Unc119, Tiam1, Axl, Prkd1, Cdkn1b, Dvl3, Pih1d1, Mmd, Akt2, Chn2, Hnrnpa2b1, Igf1r, Insr, Mef2c, Kit, Tfap4, Crkl, Gprc5b, Vav2, Bcr, Pifo, Prox1, Vipr2, Csf1, Plekhg4, Ttbk1, Tab2, Timp2, Fis1, Serinc1, Ccn2, Apc2, Adcy1, Trib2, Gna13, Map2k6, Nf1, Aurkb, Ppp2r3c, Ralgapa1, Rgs6, Nedd9, Tbc1d7, Cartpt, Dhfr, Mapk8, Hmbox1, Wnt5a, Rgcc…	214	DOWN
BP	GO:2000145	regulation of cell motility	207/2790	1058/28564	6.30108e-23	2.73915e-21	1.67554e-21	Ngfr, Acvr1b, Sox9, Krit1, Akt1, Smo, Tiam1, Shh, Prkd1, Akt2, Sst, Igf1r, Insr, Mef2c, Kit, Crkl, Fbln1, Bbs1, Nsmf, Tgfbr1, Bcr, Hyal2, Prox1, Fuz, Amotl1, Csf1, Stc1, Vtn, Smurf2, Sparc, Sema6a, Nr2e1, Ccar1, Adarb1, Wdpcp, Patz1, Gna13, Nf1, Spag9, Ntn1, Stat5b, Evl, Nedd9, Kif2a, Plk2, Dlg5, Bmpr1a, Mapk8, Wnt5a, Rgcc, Nipbl, Angpt1, Sh3bp1, Hdac7, Gsk3b, Mylk, Robo1, App, Adamts1, Rgn, Pla2…	207	DOWN
BP	GO:0030334	regulation of cell migration	199/2790	1001/28564	6.36115e-23	2.75086e-21	1.6827e-21	Ngfr, Acvr1b, Sox9, Krit1, Akt1, Smo, Tiam1, Shh, Prkd1, Akt2, Sst, Igf1r, Insr, Mef2c, Kit, Crkl, Fbln1, Nsmf, Tgfbr1, Bcr, Hyal2, Prox1, Fuz, Amotl1, Csf1, Stc1, Vtn, Smurf2, Sparc, Sema6a, Nr2e1, Ccar1, Adarb1, Wdpcp, Patz1, Gna13, Nf1, Spag9, Ntn1, Stat5b, Evl, Nedd9, Kif2a, Plk2, Dlg5, Bmpr1a, Mapk8, Wnt5a, Rgcc, Nipbl, Angpt1, Sh3bp1, Hdac7, Gsk3b, Mylk, Robo1, App, Adamts1, Pla2g7, Vegfa, …	199	DOWN
BP	GO:0007268	chemical synaptic transmission	188/2790	924/28564	6.82257e-23	2.91999e-21	1.78616e-21	Ngfr, Kmt2a, Prkar2b, Cacnb3, Grik5, Homer3, Crtc1, Calb2, Efnb3, Igf1r, Mef2c, Kit, Nsmf, Hap1, Homer1, Bcr, Cacna2d2, Git1, Ptprs, Cyth1, Mpp2, Cadps2, Mapt, Stxbp5, Nr2e1, Eif4ebp2, Vps54, Adarb1, Tpgs1, Pdlim4, Adcy1, Psmc5, Nf1, Cacng4, Pafah1b1, Cacna1g, Cacnb1, Vamp2, Trim9, Cyp46a1, Cartpt, Plk2, Mapk8, Wnt5a, Nefl, Ngdn, Trio, Sybu, Fgf12, Scrib, Igsf11, Gsk3b, App, Grik1, Sncg, Cep89, G…	188	DOWN
BP	GO:0098916	anterograde trans-synaptic signaling	188/2790	924/28564	6.82257e-23	2.91999e-21	1.78616e-21	Ngfr, Kmt2a, Prkar2b, Cacnb3, Grik5, Homer3, Crtc1, Calb2, Efnb3, Igf1r, Mef2c, Kit, Nsmf, Hap1, Homer1, Bcr, Cacna2d2, Git1, Ptprs, Cyth1, Mpp2, Cadps2, Mapt, Stxbp5, Nr2e1, Eif4ebp2, Vps54, Adarb1, Tpgs1, Pdlim4, Adcy1, Psmc5, Nf1, Cacng4, Pafah1b1, Cacna1g, Cacnb1, Vamp2, Trim9, Cyp46a1, Cartpt, Plk2, Mapk8, Wnt5a, Nefl, Ngdn, Trio, Sybu, Fgf12, Scrib, Igsf11, Gsk3b, App, Grik1, Sncg, Cep89, G…	188	DOWN
BP	GO:0006974	cellular response to DNA damage stimulus	178/2790	855/28564	7.30259e-23	3.1094e-21	1.90202e-21	Cdc45, Axin2, Smarcb1, Foxm1, Akt1, Baz1b, Bcl2l12, Mpnd, Ercc1, Taf6l, Nfat5, Cdip1, Map3k20, Tfap4, Ttc5, Tfpt, Rad51c, Hipk1, Vps72, Cbx5, Eya4, Rpa3, Mapkapk2, Brca1, Taok1, Atad5, Mapt, Rpain, Cops3, Ddx39b, Rev3l, Nuak1, Yeats4, Cfap410, Ube2b, Ppp4r3b, Stxbp4, Ddx5, Vrk1, Mta1, Ccnk, Dek, Slf1, Jmy, Atxn7, Nek4, Rnaseh2b, Nipbl, Mettl3, Bcl2l2, Rad21, Eny2, Rbx1, Rfc4, Dyrk1a, Wnt1, Smarcd…	178	DOWN
BP	GO:0099537	trans-synaptic signaling	189/2790	932/28564	7.75524e-23	3.28529e-21	2.00961e-21	Ngfr, Kmt2a, Prkar2b, Cacnb3, Grik5, Homer3, Crtc1, Calb2, Efnb3, Igf1r, Mef2c, Kit, Nsmf, Hap1, Homer1, Bcr, Cacna2d2, Git1, Ptprs, Cyth1, Mpp2, Cadps2, Mapt, Stxbp5, Nr2e1, Eif4ebp2, Vps54, Adarb1, Tpgs1, Pdlim4, Adcy1, Psmc5, Nf1, Cacng4, Pafah1b1, Cacna1g, Cacnb1, Vamp2, Trim9, Cyp46a1, Cartpt, Plk2, Mapk8, Wnt5a, Nefl, Ngdn, Trio, Sybu, Fgf12, Scrib, Igsf11, Gsk3b, App, Grik1, Sncg, Cep89, G…	189	DOWN
BP	GO:0044089	positive regulation of cellular component biogenesis	131/2790	545/28564	9.21909e-23	3.88559e-21	2.37682e-21	Sox9, Ddx3x, Prkd1, Med25, Cdkn1b, Pih1d1, Ercc1, Kit, Hap1, Tgfbr1, Fuz, Git1, Fhod1, Tppp3, Abca1, Ttbk1, Mapt, Ccn2, Pdlim4, Sdc1, Psmc5, Evl, Slf1, Dlg5, Psmc6, Mapk8, Rgcc, Gsk3b, Wnt1, Vegfa, Abca3, Mlst8, Rhoq, Bin1, Atat1, Dpysl3, Pcsk5, St8sia2, Nrp1, Myo5b, Stau2, Creb1, Sumo1, Stam, Abi2, Abl1, Nphp1, Mapre1, Pfn2, Gpsm2, Sass6, Adgrl2, Sdcbp, Ptprd, Tesk1, Ephb2, Stil, Adgrb2, Wrap73,…	131	DOWN
BP	GO:0003007	heart morphogenesis	88/2790	291/28564	1.04001e-22	4.36122e-21	2.66776e-21	Axin2, Sox9, Smo, Shh, Dvl3, Insr, Mef2c, Crkl, Tgfbr1, Fgfrl1, Mrtfb, Prox1, Cluap1, Dll1, Rxra, Ift52, Med1, Kif3a, Ahi1, Id2, Ccdc103, Ptch1, Bmpr1a, Wnt5a, Nipbl, Angpt1, Tab1, Col2a1, Robo1, Adamts1, Adamts5, Vegfa, Sos1, Mib1, Smad4, Nrp1, Eya1, Vangl2, Acvr1, Col5a1, Notch1, Jag1, Shox2, Col11a1, Sfrp2, Stil, Smarcd3, Dvl1, Lrp6, Parva, Fgfr2, Kat6a, Slit2, Egln1, Smad3, Ift57, Nfatc1, Sir…	88	DOWN
BP	GO:0051668	localization within membrane	155/2790	702/28564	1.12092e-22	4.67687e-21	2.86084e-21	Oxa1l, Akt1, Zdhhc4, Tm9sf1, Tiam1, Cacnb3, Grik5, Akt2, Crkl, Pgrmc1, Bbs1, Srp14, Git1, Clip3, Gdi1, Arl5b, Fis1, Llgl1, Efr3b, Cacng4, Timm22, Cacnb1, Vamp2, Ttc8, Pals1, Pacs2, Cyp46a1, Ptch1, Rab3c, Camk2g, Zdhhc20, Emc9, Emc2, Scrib, Nectin3, Arl6, Gsk3b, Adcy6, Get1, Rab12, Epb41l3, Ehd3, Rhoq, Pkdcc, Cdh2, Bag6, Arl3, Lztfl1, Myo5b, Mff, Nfasc, Cnih3, Vamp4, Stxbp1, Rab14, Ssna1, Lrp4, Sn…	155	DOWN
BP	GO:0071495	cellular response to endogenous stimulus	267/2790	1508/28564	1.16052e-22	4.8179e-21	2.94711e-21	Ngfr, Raf1, Acvr1b, Sox9, Hnrnpd, Mapk7, Akt1, Ltbp1, Nfix, Prkd1, Akt2, Sh2b2, Slc1a2, Igf1r, Insr, Mef2c, Snx6, Kit, Tfap4, Ncoa2, Crkl, Nsmf, Cdk4, Sulf2, Hap1, Tgfbr1, Fgfrl1, Hyal2, Fuz, Git1, Ehmt2, Dll1, Rxra, Mapkapk2, Brca1, Nlk, Med1, Smurf2, Mtmr4, Ncor1, Sparc, Fis1, Sema6a, Ccn2, Eif4ebp2, Vps54, Stxbp4, Prkar1a, Ncoa1, Ddx5, Ube2o, Cacnb1, Vamp2, Stat5b, Pals1, Zfp36l1, Fos, Gkap1, …	267	DOWN
BP	GO:0006259	DNA metabolic process	201/2790	1021/28564	1.28811e-22	5.32097e-21	3.25484e-21	Cdc45, Axin2, Hnrnpd, Smarcb1, Foxm1, Akt1, Nfix, Kmt2a, Mpnd, Ercc1, Taf6l, Hnrnpa2b1, Igf1r, Ttc5, Tfpt, Gmnn, Tinf2, Rad51c, Id3, Vps72, Eya4, Rpa3, Ehmt2, Brca1, Taok1, Top2b, Atad5, Tnfaip1, Rpain, Psmc3ip, Ddx39b, Rev3l, Ccn2, Vps54, Yeats4, Ube2b, Ppp4r3b, Ten1, Aurkb, Mta1, Dek, Slf1, Jmy, Atxn7, Rnaseh2b, Mapk8, Pinx1, Hmbox1, Cdadc1, Rgcc, Tdrd3, Obi1, Nipbl, Rad21, Eny2, Rbx1, Dscc1, G…	201	DOWN
BP	GO:0072657	protein localization to membrane	142/2790	620/28564	1.95746e-22	8.04593e-21	4.9217e-21	Oxa1l, Akt1, Zdhhc4, Tm9sf1, Tiam1, Cacnb3, Grik5, Akt2, Crkl, Pgrmc1, Bbs1, Srp14, Git1, Clip3, Gdi1, Arl5b, Fis1, Efr3b, Timm22, Cacnb1, Vamp2, Ttc8, Pals1, Pacs2, Cyp46a1, Ptch1, Rab3c, Camk2g, Zdhhc20, Emc9, Emc2, Scrib, Nectin3, Arl6, Gsk3b, Adcy6, Get1, Rab12, Epb41l3, Ehd3, Rhoq, Pkdcc, Cdh2, Bag6, Arl3, Lztfl1, Myo5b, Mff, Nfasc, Cnih3, Vamp4, Stxbp1, Ssna1, Lrp4, Snap25, Tnik, Ift80, Glr…	142	DOWN
BP	GO:0048568	embryonic organ development	129/2790	537/28564	2.08245e-22	8.51751e-21	5.21016e-21	Sox9, Akt1, Smo, Kmt2a, Shh, Prkra, Dvl3, Mef2c, Kit, Otx1, Tgfbr1, Id3, Fzd3, Hipk1, Mrtfb, Bcr, Pifo, Prox1, Eya4, Fuz, Pax5, Cluap1, Dll1, Celsr1, Ift52, Med1, Kif3a, Pcgf2, Lhx1, Rspo3, Ahi1, Wdpcp, Id2, Ncoa1, Tmem94, Ntn1, Ccdc103, Foxg1, Zfp36l1, Gli3, Ptch1, Bmpr1a, Otx2, Wnt5a, Nipbl, Wnt7b, Col2a1, Scrib, Wnt1, Vegfa, Ift140, Axin1, Zeb1, Pkdcc, Mib1, Pcsk5, Tcf7l2, Ldb1, Tnrc6c, Eif4a3…	129	DOWN
BP	GO:0021510	spinal cord development	49/2790	105/28564	2.11706e-22	8.61663e-21	5.2708e-21	Akt1, Smo, Nfix, Shh, Fuz, Ptprs, Dll1, Lhx1, Rfx4, Ascl1, Adarb1, Nf1, Gli3, Ptch1, Wnt1, Vit, Vldlr, Gdf11, Pax6, Nkx2-2, Lmo4, Dab1, Lrp8, Pax7, Uncx, Lhx5, Dbx1, Dctn1, Zic1, Gdpd5, Pbx3, Olig2, Ift88, Daam2, Dicer1, Dmrt3, Reln, Dync2h1, Gli2, Nog, Sox12, Sox6, Foxb1, Dcc, Intu, Sox11, Sox13, Sox4, Sox1	49	DOWN
BP	GO:0007155	cell adhesion	264/2790	1495/28564	3.03162e-22	1.22788e-20	7.51094e-21	Sox9, Smarcb1, Mapk7, Akt1, Tiam1, Axl, Shh, Epdr1, Dgcr2, Nfat5, Efnb3, Prdx2, Cadm3, Kit, Crkl, Fbln1, Fgfrl1, Bcr, Ptprs, Csf1, Dll1, Celsr1, Vtn, Elmo2, Sema6a, Ccn2, Ntn4, Nuak1, Peli1, Wdpcp, Nrcam, Prkar1a, Nf1, Myh10, Ntn1, Stat5b, Pnn, Zfp36l1, Gli3, Nedd9, Vcan, Dlg5, Wnt5a, Rgcc, Cldn10, Angpt1, Wnt7b, Scrib, Rhpn1, Alcam, Cblb, Nectin3, Boc, Igsf11, Gsk3b, Cxadr, Robo1, App, Wnt1, Sma…	264	DOWN
BP	GO:0051963	regulation of synapse assembly	57/2790	140/28564	3.54892e-22	1.43042e-20	8.74988e-21	Efnb3, Mef2c, Elavl2, Ptprs, Ntn1, Dlg5, Wnt5a, Gsk3b, App, St8sia2, Stau2, Chrnb2, Adgrl2, Epha7, Ptprd, Ephb2, Adgrb2, Wnt7a, Gpc4, Nlgn3, Cbln1, Nectin1, Ephb1, Amigo3, Ppp1r9a, Mycbp2, Slitrk5, Lrrn1, Mdga2, Tpbg, Lrrn3, Lzts1, Lrfn3, Adgrl3, Lzts3, Negr1, Pik3r1, Cux2, Sipa1l1, Lrrtm3, Mdga1, Fzd1, Lrfn4, Lrtm1, Slitrk6, Slitrk4, Lrrc4b, Flrt1, Bdnf, Efna5, Amigo1, Flrt3, Rap2a, Nlgn2, Ntrk2…	57	DOWN
BP	GO:0018193	peptidyl-amino acid modification	218/2790	1153/28564	3.7128e-22	1.48925e-20	9.10973e-21	Galnt1, Raf1, Acvr1b, Smarcb1, Mapk7, Akt1, Smo, Zdhhc4, Kmt2a, Unc119, Shh, Prkd1, Baz1b, Pih1d1, Taf6l, Mast2, Akt2, Ulk2, Igf1r, Insr, Kit, Naa60, Mark3, Tgfbr1, Hipk1, Gprc5b, Vps72, Hyal2, Ehmt2, Clip3, Pax5, Ttbk1, Camk1g, Mapkapk2, Brca1, Vtn, Nlk, Kif3a, Kansl1, Pcgf2, Yeats4, Hmg20b, Hint1, Tpgs1, Sumo2, Vrk1, Galnt16, Nedd9, Dek, Naa35, Plk2, Atxn7, Mapk8, Lats2, Zdhhc20, Wnt5a, Pbk, An…	218	DOWN
BP	GO:0045165	cell fate commitment	89/2790	303/28564	5.4256e-22	2.16581e-20	1.32482e-20	Sox9, Smo, Nfix, Shh, Mef2c, Tgfbr1, Prox1, Ehmt2, Dll1, Chd3, Kdm6b, Nr2e1, Ascl1, Apc2, Id2, Foxg1, Mta1, Gli3, Ptch1, Fezf2, Bmpr1a, Otx2, Lats2, Wnt5a, Ebf2, Wnt7b, Wnt1, Zfp521, Smad4, Tcf7l2, Eya1, Acvr1, Notch1, Pax6, Rtf1, Nkx2-2, Neurog2, Sfrp2, Lmo4, Dock7, Nfia, Pax7, Casz1, Wnt7a, Wnt5b, Dbx1, Nr2f2, Fgfr2, Fgf13, Chrdl1, Sfrp1, Barhl2, Tbr1, Arx, Foxa1, Sostdc1, Wnt4, Wnt8b, Foxa2, F…	89	DOWN
BP	GO:0048588	developmental cell growth	86/2790	287/28564	6.24291e-22	2.48014e-20	1.5171e-20	Lhx2, Sox9, Smo, Nfix, Tiam1, Ulk2, Crabp2, Ptprs, Map2, Gdi1, Mapt, Ddx39b, Sema6a, Meis1, Pafah1b1, Spag9, Ntn1, Nin, Wnt5a, Dpysl2, Gsk3b, App, Vegfa, Nedd4l, Slit1, Sema4g, St8sia2, Nrp1, Myo5b, Sema4c, Rgs2, Olfm1, Abl1, Zeb2, Ssna1, Sema6d, Dclk1, Epha7, C9orf72, Npr2, Cdk5, Dvl1, Rufy3, Plxna1, Pak1, Fgf13, Dcx, Cdkl5, Nlgn3, Mecp2, Plxna3, Slit2, Slc25a4, Ryk, Mgll, Map3k13, Barhl2, Dbn1,…	86	DOWN
BP	GO:0048593	camera-type eye morphogenesis	60/2790	155/28564	6.30491e-22	2.49284e-20	1.52487e-20	Sox9, Rdh13, Hipk1, Prox1, Dll1, Lhx1, Ahi1, Meis1, Nf1, Ttc8, Gli3, Slc4a7, Thrb, Scrib, Nectin3, Arl6, Vegfa, Zeb1, Ring1, Bhlhe22, Gdf11, Pou2f1, Abi2, Notch1, Pax6, Jag1, Calb1, Mfsd2a, Ephb2, Casz1, Ski, Prom1, Tspan12, Ptn, Lrp6, Rpgr, Irx5, Nectin1, Ephb1, Vhl, Crb2, Tdrd7, Rorb, Megf11, Six3, Ndp, Hmgn1, Bhlhe23, Fgfr3, Ntrk2, Rpgrip1, Hipk2, Sox11, Crb1, Alms1, Phactr4, Fat3, Sox2, Cntf,…	60	DOWN
BP	GO:0001649	osteoblast differentiation	74/2790	224/28564	7.77641e-22	3.06007e-20	1.87185e-20	Axin2, Sox9, Akt1, Smo, Lrp3, Shh, Prkd1, Mef2c, Scube2, Id3, H3f3b, Gdpd2, Map2k6, Id2, Nf1, Ddx5, Gli3, Id4, Ptch1, Bmpr1a, Gdf10, Wnt7b, Hdac7, Gsk3b, Vegfa, Crim1, Twsg1, Gabbr1, Smad4, Sirt7, Limd1, Fam20c, Igfbp5, Nppc, Acvr1, Notch1, Jag1, Rassf2, Gnas, Ift80, Wwtr1, Shox2, Sfrp2, Ski, Vegfc, Sfrp1, Smad3, Pth1r, Nfatc1, Zhx3, Rorb, Wnt4, Fgf2, Satb2, Bmp6, Fndc3b, Cdk6, Hey1, Sh3pxd2b, Dl…	74	DOWN
BP	GO:0099111	microtubule-based transport	73/2790	220/28564	1.09424e-21	4.28561e-20	2.62151e-20	Bloc1s6, Bbs1, Hap1, Ift43, Ift22, Cilk1, Fuz, Clip3, Cluap1, Map2, Ift27, Ift52, Kif3a, Mapt, Wdpcp, Pafah1b1, Ccdc103, Dnaaf2, Klc1, Nefm, Nefl, Sybu, Ttll1, Nde1, App, Spast, Mapk8ip3, Ift140, Dync2li1, Aqp4, Arl3, Copg2, Stau2, Kif5c, Ssna1, Dync1i2, Map1a, Rasgrp1, Ift80, Ift74, Sfpq, Uchl1, Ift81, Tub, Rpgr, Mecp2, Ap3m2, Fez1, Ift57, Myo5a, Bloc1s5, Stau1, Odad3, Cep131, Ccdc40, Ift88, Gas…	73	DOWN
BP	GO:0043549	regulation of kinase activity	154/2790	711/28564	1.14857e-21	4.47728e-20	2.73875e-20	Axin2, Ccnd2, Dazap2, Ddx3x, Akt1, Unc119, Tiam1, Axl, Prkar2b, Cdkn1b, Dvl3, Pih1d1, Mmd, Igf1r, Insr, Mef2c, Kit, Tfap4, Gprc5b, Vav2, Hyal2, Nprl2, Pifo, Prox1, Csf1, Ttbk1, Tab2, Macroh2a1, Ksr1, Mapt, Adarb1, Trib2, Prkar1a, Map2k6, Nf1, Ppp2r3c, Nedd9, Cartpt, Lats2, Wnt5a, Rgcc, Bora, Rb1, Angpt1, Tab1, Cblb, Gsk3b, Robo1, App, Rgn, Vegfa, Mapk8ip3, Axin1, Mllt1, Sos1, Gnaq, Zfp91, Jak2, V…	154	DOWN
BP	GO:0007346	regulation of mitotic cell cycle	123/2790	510/28564	1.41021e-21	5.47147e-20	3.3469e-20	Ccnd2, Tom1l2, Ddx3x, Smarcb1, Akt1, Cdkn1b, Map3k20, Cul3, Spc25, Igf1r, Insr, Tfap4, Cdk4, Rad51c, Fzd3, Rpa3, Fbxw5, Brca1, Taok1, Timp2, Atad5, Ascl1, Id2, Rrm2, Pafah1b1, Ywhae, Aurkb, Stat5b, Foxg1, Zfp36l1, Ptch1, Rnaseh2b, Pinx1, Rgcc, Bora, Rb1, Psme1, Rad21, Crebbp, Scrib, App, Adamts1, Smarcd1, Fhl1, Phf10, Wac, Hdac3, Ik, Dpf2, Smarca2, Smarcc2, Angel2, Nuf2, Nek6, Acvr1, Abl1, Nacc2,…	123	DOWN
BP	GO:0060041	retina development in camera-type eye	66/2790	186/28564	1.54507e-21	5.96684e-20	3.64992e-20	Lhx2, Sox9, Pfdn5, Nfix, Rdh13, Hipk1, Prox1, Dll1, Med1, Lhx1, Nr2e1, Ahi1, Mdm1, Myh10, Ttc8, Slc4a7, Thrb, Nectin3, Arl6, Ache, Bhlhe22, Gdf11, Nrp1, Notch1, Pax6, Nphp1, Calb1, Nfia, Mfsd2a, Smarcd3, Casz1, Ski, Prom1, Tspan12, Ptn, Lrp6, Tub, Rpgr, Dcx, Gpm6a, Irx5, Nectin1, Barhl2, Crb2, Rorb, Megf11, Six3, Tgfb2, Ndp, Chd7, Bhlhe23, Neurod4, Fzd4, Bmpr1b, Lamb2, Ntrk2, Rpgrip1, Acvr2b, Hip…	66	DOWN
BP	GO:0022037	metencephalon development	53/2790	126/28564	1.66283e-21	6.39189e-20	3.90992e-20	Smo, Nfix, Coq8b, Igf1r, Nr2c2, Otx1, Crkl, Hap1, Prox1, Ptprs, Dll1, Lhx1, Ascl1, Myh10, Slc4a7, Otx2, Ttll1, Scrib, Wnt1, Ldb1, Sema4c, Lmx1a, Abl1, Mdk, Atrn, Dab1, Cdk5, Sdf4, Foxp2, Lhx5, Ezh2, Wnt7a, Lrp6, Sez6l2, Ophn1, Mecp2, Cbln1, Dixdc1, Herc1, Cplane1, Rere, Gli2, Cdk5r1, Fzd4, Xrcc1, Gas1, Cntn1, Bcl2, En1, Zbtb18, Sptbn2, Tuba1a, Ttbk2	53	DOWN
BP	GO:0048813	dendrite morphogenesis	67/2790	192/28564	2.21232e-21	8.46492e-20	5.17799e-20	Tiam1, Nsmf, Nr2e1, Pafah1b1, Mapk8, Wnt5a, Sdc2, Gsk3b, Robo1, Ache, Nedd4l, Vldlr, Hprt, Nrp1, Myo5b, Stau2, Epha4, Abi2, Lrp4, Tnik, Dclk1, Chrnb2, Wls, Ptprd, Elavl4, Lrp8, Ephb2, Cdk5, Dvl1, Dpysl5, Cux1, Ptn, Wnt7a, Cask, Pqbp1, Pak3, Dcx, Cdkl5, Nlgn3, Ephb1, Ppp1r9a, Slitrk5, Dbn1, Grip1, Tpbg, Lzts1, Kidins220, Arhgap33, Lzts3, Abitram, Ss18l1, Picalm, Rere, Reln, Cux2, Sipa1l1, Cdk5r1, …	67	DOWN
BP	GO:0051961	negative regulation of nervous system development	64/2790	178/28564	2.80349e-21	1.06777e-19	6.53155e-20	Lhx2, Efnb3, Ulk2, Prox1, Ptprs, Map2, Gdi1, Sema6a, Nr2e1, Id2, Nf1, Ntn1, Id4, Bmpr1a, Wnt5a, Rb1, Wnt7b, Gsk3b, Slit1, Sema4g, Nrp1, Sema4c, Notch1, Pax6, Sema6d, Lrp4, Epha7, Dab1, Ephb2, Cdk5, Casz1, Ski, Dpysl5, Rufy3, Ptn, Wnt7a, Idh2, Fgf13, Mecp2, Plxna3, Slit2, Cbln1, Ryk, Nkx6-1, Tmem98, Prtg, Hook3, Atf5, Sema3d, Daam2, Nkx6-2, Dicer1, Mdga1, Hes5, Bdnf, Nog, Lingo1, Sema5b, Fgfr3, Hm…	64	DOWN
BP	GO:0008284	positive regulation of cell population proliferation	199/2790	1033/28564	2.94001e-21	1.11465e-19	6.81833e-20	Ngfr, Ccnd2, Lhx2, Sox9, Chtop, Foxm1, Akt1, Smo, Tiam1, Shh, Prkd1, Prkra, Cdkn1b, Grk5, Akt2, Nes, Igf1r, Insr, Mef2c, Kit, Crkl, Fbln1, Cdk4, Scube2, Tgfbr1, Fzd3, Hipk1, Prox1, Csf1, Dll1, Arnt2, E2f3, Atad5, Med1, Kif3a, Ncor1, Lhx1, Ddx39b, Nr2e1, Ccn2, Ascl1, Ccar1, Peli1, Meis1, Stxbp4, Id2, Nf1, Ntn1, Stat5b, Foxg1, Gli3, Id4, Thrb, Bmpr1a, Rnaseh2b, Mapk8, Wnt5a, Tsc22d1, Ednrb, Wnt7b, …	199	DOWN
BP	GO:0060828	regulation of canonical Wnt signaling pathway	78/2790	250/28564	3.30743e-21	1.24826e-19	7.63558e-20	Axin2, Sox9, Ddx3x, Pfdn5, Shh, Sulf2, Tle1, Gprc5b, Fuz, Bicc1, Ctdnep1, Rspo3, Apc2, Ube2b, Gli3, Lats2, Amer2, Wnt5a, Cby1, Csnk1e, Gsk3b, App, Lmbr1l, Axin1, Cdh2, Gnaq, Tle4, Tcf7l2, Limd1, Xiap, Lmx1a, Zeb2, Notch1, Mdk, Lrp4, Wwtr1, Sfrp2, Egf, Wls, Mllt3, Cdk14, Wnt5b, Ptpro, Fgfr2, Sfrp1, Nkd1, Csnk1g1, Smad3, Tmem131l, Tpbg, Sostdc1, Fgf2, Ubr5, Rnf146, Rapgef1, Lats1, Daam2, Znrf3, Fzd…	78	DOWN
BP	GO:0007169	transmembrane receptor protein tyrosine kinase signaling pathway	139/2790	619/28564	3.75181e-21	1.40956e-19	8.62229e-20	Ngfr, Raf1, Sox9, Akt1, Tiam1, Axl, Prkd1, Efna2, Efnb3, Akt2, Sh2b2, Igf1r, Insr, Kit, Crkl, Cdk4, Sulf2, Hap1, Fgfrl1, Bcr, Fuz, Git1, Csf1, Dll1, Mapkapk2, Igfbp4, Sema6a, Ahi1, Ccn2, Eif4ebp2, Shc2, Stxbp4, Stat5b, Nedd9, Gkap1, Atxn7, Wnt5a, Angpt1, Cblb, Gsk3b, Robo1, Wnt1, Vegfa, Pdpk1, Rhoq, Sos1, Jak2, Tcf7l2, Nrp1, Fam20c, Igfbp5, Epha4, Nucks1, Abl1, Rab14, Notch1, Ptpra, Rassf2, Ptpn1…	139	DOWN
BP	GO:0001944	vasculature development	166/2790	804/28564	5.31356e-21	1.98732e-19	1.21564e-19	Ngfr, Krit1, Mapk7, B9d1, Luzp1, Foxm1, Akt1, Smo, Ltbp1, Shh, Prkd1, Mef2c, Kit, Crkl, Tgfbr1, Mrtfb, Vav2, Prox1, Fuz, Amotl1, Dll1, Rxra, Brca1, Med1, Vezf1, Sparc, Sema6a, Nr2e1, Rspo3, Ccn2, Meis1, Gna13, Nf1, Myh10, Zfp36l1, Gli3, Plk2, Slc4a7, Bmpr1a, Ppp3cb, Wnt5a, Rgcc, Angpt1, Wnt7b, Tab1, Hdac7, Mylk, Robo1, Adamts1, Vegfa, Emilin2, Sos1, Mib1, Cdh2, Pcsk5, Cemip2, Smarca2, Tcf7l2, Itg…	166	DOWN
BP	GO:0061448	connective tissue development	88/2790	307/28564	5.59799e-21	2.08431e-19	1.27497e-19	Axin2, Sox9, Mef2c, Ncoa2, Bbs1, Cdk4, Sulf2, Scube2, Tgfbr1, Csf1, Stc1, Ccn2, Pum2, Id2, Ncoa1, Rflnb, Gli3, Id4, Thrb, Bmpr1a, Wnt5a, Ebf2, Bmp1, Rb1, Wnt7b, Col2a1, Twsg1, Zeb1, Pkdcc, Itgb8, Nppc, Col5a1, Notch1, Mdk, Mkks, Gnas, Pik3ca, Ift80, Shox2, Col11a1, Sfrp2, Thbs3, Npr2, Nfia, Pax7, Prkg2, Uncx, Wnt7a, Lrp6, Bbs2, Smpd3, Adamts7, Smad3, Pth1r, Chsy1, Sik3, Chst11, Foxa1, Foxa2, Fgf2…	88	DOWN
BP	GO:0021915	neural tube development	68/2790	200/28564	5.82088e-21	2.15762e-19	1.31982e-19	Lhx2, Luzp1, Smo, Shh, Dvl3, Fzd3, Fuz, Cluap1, Celsr1, Ift52, Kif3a, Wdpcp, Nf1, Tmem107, Zfp36l1, Gli3, Ptch1, Wnt5a, Cby1, Scrib, Enah, Wnt1, Ift140, Mib1, Tcf7l2, Sema4c, Vangl2, Plxna2, Bmi1, Abl1, Zeb2, Notch1, Pax6, Sfrp2, Lmo4, Stil, Pax7, Hes3, Ski, Dvl1, Lrp6, Coq7, Sfrp1, Ift57, Foxa1, Plxnb2, Dchs1, Foxa2, Dzip1l, Tgfb2, Fzd1, C2cd3, Hes5, Gli2, Nog, Sall2, Gas1, Arhgap35, En1, Foxb1,…	68	DOWN
BP	GO:0009719	response to endogenous stimulus	290/2790	1730/28564	6.56586e-21	2.42295e-19	1.48212e-19	Ngfr, Raf1, Acvr1b, Sox9, Hnrnpd, Mapk7, Akt1, Ltbp1, Nfix, Prkd1, Akt2, Sh2b2, Slc1a2, Igf1r, Insr, Mef2c, Snx6, Kit, Tfap4, Ncoa2, Crkl, Nsmf, Cdk4, Sulf2, Hap1, Tgfbr1, Fgfrl1, Hyal2, Fuz, Git1, Ehmt2, Dll1, Rxra, Mapkapk2, Brca1, Nlk, Timp2, Med1, Smurf2, Mtmr4, Ncor1, Sparc, Fis1, Sema6a, Ccn2, Eif4ebp2, Vps54, Stxbp4, Prkar1a, Ncoa1, Ddx5, Ube2o, Cacnb1, Vamp2, Tmem107, Stat5b, Pals1, Zfp36…	290	DOWN
BP	GO:0050768	negative regulation of neurogenesis	62/2790	173/28564	1.41832e-20	5.21075e-19	3.18742e-19	Lhx2, Efnb3, Ulk2, Prox1, Ptprs, Map2, Gdi1, Sema6a, Nr2e1, Id2, Nf1, Ntn1, Id4, Bmpr1a, Wnt5a, Rb1, Wnt7b, Gsk3b, Slit1, Sema4g, Nrp1, Sema4c, Notch1, Pax6, Sema6d, Lrp4, Epha7, Dab1, Ephb2, Cdk5, Casz1, Ski, Dpysl5, Rufy3, Ptn, Wnt7a, Idh2, Fgf13, Mecp2, Plxna3, Slit2, Ryk, Nkx6-1, Tmem98, Prtg, Hook3, Atf5, Sema3d, Daam2, Nkx6-2, Dicer1, Hes5, Bdnf, Nog, Lingo1, Sema5b, Fgfr3, Hmga2, Sox11, Sy…	62	DOWN
BP	GO:0051216	cartilage development	71/2790	219/28564	1.75257e-20	6.41038e-19	3.92123e-19	Axin2, Sox9, Mef2c, Bbs1, Sulf2, Scube2, Tgfbr1, Stc1, Ccn2, Rflnb, Gli3, Thrb, Bmpr1a, Wnt5a, Bmp1, Rb1, Wnt7b, Col2a1, Twsg1, Zeb1, Pkdcc, Itgb8, Nppc, Mdk, Mkks, Gnas, Ift80, Shox2, Col11a1, Sfrp2, Thbs3, Npr2, Nfia, Pax7, Prkg2, Uncx, Wnt7a, Lrp6, Bbs2, Smpd3, Adamts7, Smad3, Pth1r, Chsy1, Sik3, Chst11, Fgf2, Mex3c, Satb2, Trps1, Bmp6, Tgfb2, Thbs1, Dicer1, Sox5, Col27a1, Hes5, Gli2, Nog, Zfp…	71	DOWN
BP	GO:0010970	transport along microtubule	63/2790	179/28564	2.06357e-20	7.51485e-19	4.59684e-19	Bloc1s6, Bbs1, Hap1, Ift43, Ift22, Cilk1, Fuz, Clip3, Cluap1, Map2, Ift27, Ift52, Kif3a, Mapt, Wdpcp, Pafah1b1, Klc1, Nefm, Nefl, Sybu, Nde1, App, Spast, Mapk8ip3, Ift140, Dync2li1, Arl3, Copg2, Stau2, Kif5c, Ssna1, Dync1i2, Map1a, Rasgrp1, Ift80, Ift74, Sfpq, Uchl1, Ift81, Tub, Rpgr, Mecp2, Ap3m2, Fez1, Ift57, Myo5a, Bloc1s5, Stau1, Cep131, Ift88, Madd, Dync2i1, Borcs5, Dync2h1, Bbs12, Map1b, Tt…	63	DOWN
BP	GO:0016192	vesicle-mediated transport	264/2790	1543/28564	2.7093e-20	9.82328e-19	6.0089e-19	Lman2l, Ergic1, Nfix, Unc119, Axl, Shh, Prkd1, Ykt6, Kdelr1, Ap1m1, Grik5, Akt2, Cul3, Tmed4, Ap1s1, Igf1r, Insr, Snx6, Kit, Bloc1s6, Bbs1, Hap1, Ap2s1, Bcr, Fuz, Git1, Clip3, Dll1, Abca1, Gdi1, Cacfd1, Cnih1, Mapkapk2, Ift27, Vtn, Arl5b, Elmo2, Cadps2, Stard3, Kif3a, Septin8, Copz2, Scrn1, Ap4m1, Stxbp5, Reps1, Rhobtb1, Ahi1, Vps54, Rab36, Rufy1, Sar1b, Llgl1, Sdc1, Bcap29, Mrc2, Cacng4, Ube2o, …	264	DOWN
BP	GO:1901888	regulation of cell junction assembly	75/2790	242/28564	2.96528e-20	1.07047e-18	6.54804e-19	Efnb3, Mef2c, Elavl2, Ptprs, Wdpcp, Ntn1, Dlg5, Wnt5a, Gsk3b, App, Vegfa, Nedd4l, Slk, Ldb1, St8sia2, Nrp1, Stau2, Abl1, Ptpra, Nphp1, Chrnb2, Adgrl2, Epha7, Ptprd, Ephb2, Adgrb2, Wnt7a, Gpc4, Nlgn3, Gpm6b, Ikbkb, Cbln1, Nectin1, Smad3, Ephb1, Amigo3, Ppp1r9a, Mycbp2, Slitrk5, Lrrn1, Mdga2, Tpbg, Lrrn3, Lzts1, Wnt4, Lrfn3, Adgrl3, Lzts3, Limch1, Rapgef1, Negr1, Lrp1, Rcc2, Pik3r1, Cux2, Sipa1l1, …	75	DOWN
BP	GO:0051241	negative regulation of multicellular organismal process	226/2790	1254/28564	3.10066e-20	1.11449e-18	6.81735e-19	Ngfr, Axin2, Ccnd2, Lhx2, Sox9, Krit1, Smo, Axl, Shh, Cdkn1b, Cacnb3, Homer3, Efnb3, Ulk2, Prdx2, Ufd1, Insr, Mef2c, Fbln1, Sfmbt1, Tgfbr1, Khsrp, Bcr, Prox1, Fuz, Git1, Ptprs, Dll1, Stc1, Hmgb3, Map2, Gdi1, Vtn, Sparc, Wwc1, Sema6a, Nr2e1, Peli1, Patz1, Trib2, Prkar1a, Map2k6, Id2, Nf1, Rflnb, Ntn1, Nova1, Evl, Gli3, Id4, Ptch1, Cartpt, Plk2, Dlg5, Bmpr1a, Wnt5a, Rgcc, Rb1, Angpt1, Wnt7b, Hdac7,…	226	DOWN
BP	GO:0060562	epithelial tube morphogenesis	102/2790	397/28564	3.21078e-20	1.1491e-18	7.02904e-19	Lhx2, Sox9, Luzp1, Irx2, Smo, Shh, Dvl3, Mef2c, Fzd3, Fuz, Cluap1, Csf1, Dll1, Celsr1, Ift52, Med1, Kif3a, Lhx1, Ahi1, Gna13, Ntn1, Ccdc103, Gli3, Ptch1, Dlg5, Wnt5a, Angpt1, Scrib, Robo1, Enah, Wnt1, Vegfa, Mib1, Smad4, Nrp1, Eya1, Sema4c, Epha4, Vangl2, Acvr1, Abl1, Zeb2, Notch1, Mdk, Sfrp2, Egf, Lmo4, Epha7, Stil, Ski, Dvl1, Lrp6, Coq7, Pak1, Fgfr2, Sfrp1, Slit2, Smad3, Ift57, Nfatc1, Fkbpl, S…	102	DOWN
BP	GO:0007626	locomotory behavior	80/2790	270/28564	3.64698e-20	1.29961e-18	7.94971e-19	Ccnd2, Efnb3, Ncoa2, Cnp, Gprc5b, Git1, Celsr1, Mapt, Ncor1, Meis1, Pex13, Id2, Pafah1b1, Npas3, Mta1, Slc4a7, Fezf2, Ppp3cb, Pde1b, Fgf12, Adcy5, App, Sncg, Axin1, Apba1, Slc18a2, Hprt, Epha4, Astn1, Lmx1a, Nr4a2, Abca2, Snap25, Chrna4, Oprl1, Chrnb2, Glrb, Calb1, Dab1, Elavl4, Ppt1, Dmbx1, Uchl1, Apba2, Sez6l2, Mecp2, Gnao1, Usp2, Olfm2, Zic1, Myo5a, Dbn1, Foxa2, Adgrl3, Sobp, Pbx3, Zfhx3, Pak5…	80	DOWN
BP	GO:0030029	actin filament-based process	165/2790	816/28564	6.27356e-20	2.22604e-18	1.36167e-18	Cttnbp2, Aif1l, Epdr1, Cul3, Sh2b2, Mef2c, Kit, Kptn, Tgfbr1, Mrtfb, Bcr, Nuak2, Prox1, Amotl1, Strip1, Fhod1, Stc1, Celsr1, Taok1, Tnfaip1, Elmo2, Gdpd2, Rhobtb1, Ccn2, Pdlim4, Llgl1, Prkar1a, Nf1, Pafah1b1, Rflnb, Cacna1g, Myh10, Ttc8, Evl, Nedd9, Cap2, Iqgap2, Jmy, Akap11, Rgcc, Sh3bp1, Rhpn1, Cxadr, Enah, Epb41l3, Cacna1h, Mlst8, Rhoq, Bin1, Dpysl3, Smad4, Nedd4l, Add3, Mkln1, Nrp1, Myo5b, St…	165	DOWN
BP	GO:0010721	negative regulation of cell development	88/2790	318/28564	7.12364e-20	2.51692e-18	1.5396e-18	Lhx2, Shh, Efnb3, Ulk2, Prdx2, Prox1, Ptprs, Hmgb3, Map2, Gdi1, Sema6a, Nr2e1, Id2, Nf1, Rflnb, Ntn1, Gli3, Id4, Cartpt, Bmpr1a, Wnt5a, Rb1, Ednrb, Wnt7b, Gsk3b, Vegfa, Tmem178, Slit1, Sema4g, Nrp1, Sema4c, Nppc, Notch1, Pax6, Sema6d, Fbn1, Mdk, Lrp4, Zbtb46, Epha7, Npr2, Dab1, Ephb2, Cdk5, Casz1, Ski, Dpysl5, Rufy3, Ptn, Wnt7a, Idh2, Fgf13, Mecp2, Plxna3, Sfrp1, Slit2, Ubash3b, Ryk, Tmem131l, Nk…	88	DOWN
BP	GO:0016071	mRNA metabolic process	151/2790	726/28564	1.63907e-19	5.76662e-18	3.52744e-18	Axin2, Hnrnpd, Zmat2, Celf2, Snrpd1, Puf60, Cwc15, Hnrnpa2b1, Ncoa2, Ttc5, Lsm2, Khsrp, Hnrnpa0, Hnrnph1, Zmat5, Tfcp2, Hnrnpl, Rxra, Mapkapk2, Med1, Ddx39b, Snrpf, Adarb1, Pum2, Ncoa1, Ddx5, Luc7l3, Pnn, Nova1, Zfp36l1, Srek1ip1, Thrb, Sap18, Tdrd3, Wbp4, Obi1, Mettl3, Acin1, Pabpn1, Khdrbs3, Zcrb1, Usp25, App, Dyrk1a, Son, Paxbp1, Prpf40b, Prmt5, Vegfa, Taf11, Polr2d, Dcp2, Ik, Rbm22, Prpf19, S…	151	DOWN
BP	GO:0048562	embryonic organ morphogenesis	90/2790	334/28564	1.85529e-19	6.49978e-18	3.97592e-18	Sox9, Smo, Shh, Prkra, Dvl3, Mef2c, Otx1, Tgfbr1, Fzd3, Hipk1, Bcr, Prox1, Eya4, Fuz, Pax5, Cluap1, Dll1, Celsr1, Ift52, Kif3a, Pcgf2, Lhx1, Ahi1, Wdpcp, Id2, Ntn1, Ccdc103, Foxg1, Gli3, Otx2, Wnt5a, Nipbl, Col2a1, Scrib, Wnt1, Ift140, Axin1, Zeb1, Mib1, Tcf7l2, Eif4a3, Eya1, Vangl2, Bmi1, Acvr1, Notch1, Pax6, Gnas, Shox2, Col11a1, Mmp16, Ephb2, Stil, Dvl1, Lrig1, Lrp6, Fgfr2, Irx5, Smad3, Ift57,…	90	DOWN
BP	GO:1901987	regulation of cell cycle phase transition	107/2790	437/28564	1.86653e-19	6.51167e-18	3.98319e-18	Ccnd2, Ddx3x, Smarcb1, Akt1, Cdkn1b, Map3k20, Cul3, Spc25, Tfap4, Cdk4, Rad51c, Prox1, Macroh2a1, Brca1, Taok1, Atad5, Ddx39b, Stxbp4, Id2, Rrm2, Aurkb, Zfp36l1, Rnaseh2b, Pinx1, Rgcc, Rb1, Psme1, Rad21, Crebbp, App, Adamts1, Smarcd1, Fhl1, Phf10, Wac, Ik, Prpf19, Dpf2, Smarca2, Smarcc2, Nuf2, Nek6, Acvr1, Nacc2, Wdr76, Cdc25b, E2f1, Pkia, Rbl1, Sass6, Cdkn2c, Stil, Smarcd3, Kmt2e, Miip, Anapc4, …	107	DOWN
BP	GO:0001568	blood vessel development	157/2790	770/28564	2.2505e-19	7.81838e-18	4.78251e-18	Ngfr, Krit1, Mapk7, Luzp1, Foxm1, Akt1, Smo, Ltbp1, Shh, Prkd1, Mef2c, Crkl, Tgfbr1, Mrtfb, Vav2, Prox1, Fuz, Amotl1, Dll1, Rxra, Brca1, Med1, Vezf1, Sparc, Sema6a, Nr2e1, Rspo3, Ccn2, Meis1, Gna13, Nf1, Myh10, Zfp36l1, Gli3, Plk2, Bmpr1a, Wnt5a, Rgcc, Angpt1, Wnt7b, Tab1, Hdac7, Mylk, Robo1, Adamts1, Vegfa, Emilin2, Sos1, Mib1, Cdh2, Pcsk5, Cemip2, Tcf7l2, Itgb8, Jmjd8, Nrp1, Tfap2b, Eya1, Nppc,…	157	DOWN
BP	GO:0001558	regulation of cell growth	111/2790	464/28564	2.6114e-19	9.03436e-18	5.52632e-18	Acvr1b, Ddx3x, Akt1, Tchp, Cdkn1b, Ulk2, Crabp2, Ndufs3, Crkl, Tgfbr1, Hyal2, Ptprs, Map2, Gdi1, Brca1, Igfbp4, Mapt, Ddx39b, Sema6a, Pafah1b1, Spag9, Ntn1, Extl3, Wnt5a, Dpysl2, Rb1, Gsk3b, Fhl1, Vegfa, Epb41l3, Mlst8, Smad4, Nedd4l, Smarca2, Slit1, Sema4g, Nrp1, Myo5b, Sema4c, Igfbp5, Rgs2, Lmx1a, Olfm1, Abl1, Sema6d, Zmat3, Sfrp2, Sdcbp, Epha7, Cdkn2c, Mfsd2a, Ppt1, Meaf6, Cdk5, Rufy3, Vgll4, …	111	DOWN
BP	GO:0030705	cytoskeleton-dependent intracellular transport	68/2790	213/28564	2.85605e-19	9.83975e-18	6.01898e-18	Bloc1s6, Bbs1, Hap1, Ift43, Ift22, Cilk1, Fuz, Clip3, Cluap1, Map2, Ift27, Ift52, Kif3a, Mapt, Wdpcp, Pafah1b1, Klc1, Nefm, Nefl, Sybu, Nde1, App, Spast, Mapk8ip3, Ift140, Dync2li1, Arl3, Copg2, Myo5b, Stau2, Kif5c, Ssna1, Dync1i2, Map1a, Rasgrp1, Ift80, Ift74, Sfpq, Uchl1, Ift81, Tub, Rpgr, Mecp2, Ap3m2, Fez1, Ccdc88a, Ift57, Myo5a, Hook3, Bloc1s5, Stau1, Fnbp1l, Cep131, Ift88, Madd, Dync2i1, Bo…	68	DOWN
BP	GO:0021549	cerebellum development	47/2790	112/28564	3.48837e-19	1.19686e-17	7.32117e-18	Smo, Nfix, Coq8b, Igf1r, Nr2c2, Crkl, Hap1, Prox1, Ptprs, Dll1, Lhx1, Myh10, Ttll1, Wnt1, Ldb1, Sema4c, Lmx1a, Abl1, Mdk, Atrn, Dab1, Cdk5, Sdf4, Foxp2, Lhx5, Ezh2, Wnt7a, Lrp6, Sez6l2, Ophn1, Mecp2, Cbln1, Dixdc1, Herc1, Cplane1, Rere, Gli2, Cdk5r1, Fzd4, Xrcc1, Gas1, Cntn1, En1, Zbtb18, Sptbn2, Tuba1a, Ttbk2	47	DOWN
BP	GO:0042327	positive regulation of phosphorylation	167/2790	847/28564	5.10484e-19	1.74426e-17	1.06696e-17	Axin2, Ccnd2, Dazap2, Raf1, Acvr1b, Sox9, Ddx3x, Akt1, Unc119, Tiam1, Axl, Prkd1, Cdkn1b, Dvl3, Pih1d1, Mmd, Akt2, Mprip, Igf1r, Insr, Mef2c, Kit, Crkl, Mob1b, Tgfbr1, Gprc5b, Vav2, Pifo, Prox1, Clip3, Wdfy2, Csf1, Ttbk1, Tab2, Vtn, Ccn2, Map2k6, Aurkb, Ppp2r3c, Ccnk, Nedd9, Cartpt, Bmpr1a, Peli2, Gdf10, Wnt5a, Akap11, Rgcc, Bora, Ednrb, Angpt1, Tab1, Zbtb20, Gsk3b, Robo1, App, Wnt1, Vegfa, Twsg1…	167	DOWN
BP	GO:0021761	limbic system development	47/2790	113/28564	5.41064e-19	1.84117e-17	1.12624e-17	Smo, Nfix, Crkl, Bbs1, Hap1, Prox1, Ptprs, Kif3a, Kdm6b, Nr2e1, Nf1, Pafah1b1, Ywhae, Gli3, Id4, Fezf2, Gsk3b, Atat1, Nrp1, Lmx1a, Zeb2, Mdk, Mkks, Dab1, Lrp8, Mfsd2a, Cdk5, Lhx5, Plxna1, Pak1, Fgfr2, Fgf13, Dcx, Plxna3, Bbs2, Zic1, Tbr1, Reln, Emx2, Sox3, Cdk5r1, Ndnf, Xrcc1, Foxb1, Zbtb18, Tuba1a, Pou3f2	47	DOWN
BP	GO:0045859	regulation of protein kinase activity	133/2790	614/28564	7.14635e-19	2.42188e-17	1.48147e-17	Axin2, Ccnd2, Dazap2, Ddx3x, Akt1, Unc119, Tiam1, Prkar2b, Cdkn1b, Dvl3, Pih1d1, Mmd, Insr, Mef2c, Kit, Tfap4, Gprc5b, Hyal2, Prox1, Csf1, Ttbk1, Tab2, Macroh2a1, Ksr1, Adarb1, Trib2, Prkar1a, Map2k6, Nf1, Ppp2r3c, Nedd9, Cartpt, Lats2, Wnt5a, Rgcc, Bora, Rb1, Angpt1, Tab1, Cblb, Gsk3b, Robo1, App, Rgn, Vegfa, Mapk8ip3, Axin1, Mllt1, Sos1, Gnaq, Zfp91, Jak2, Vldlr, Ccnj, Epha4, Rgs2, Vangl2, Abi2…	133	DOWN
BP	GO:0030036	actin cytoskeleton organization	150/2790	731/28564	7.97615e-19	2.69211e-17	1.64677e-17	Cttnbp2, Aif1l, Cul3, Sh2b2, Mef2c, Kit, Kptn, Tgfbr1, Mrtfb, Bcr, Nuak2, Prox1, Amotl1, Strip1, Fhod1, Celsr1, Taok1, Tnfaip1, Elmo2, Gdpd2, Rhobtb1, Ccn2, Pdlim4, Llgl1, Prkar1a, Nf1, Pafah1b1, Rflnb, Myh10, Ttc8, Evl, Nedd9, Cap2, Iqgap2, Jmy, Akap11, Rgcc, Sh3bp1, Rhpn1, Cxadr, Enah, Epb41l3, Mlst8, Rhoq, Bin1, Dpysl3, Smad4, Add3, Mkln1, Nrp1, Myo5b, Stau2, Tmeff2, Pam, Cdc42bpa, Vangl2, Abi…	150	DOWN
BP	GO:0009952	anterior/posterior pattern specification	71/2790	233/28564	8.50607e-19	2.85935e-17	1.74906e-17	Axin2, Smo, Kmt2a, Shh, Otx1, Crkl, Tgfbr1, Hipk1, Fuz, Dll1, Celsr1, Kif3a, Pcgf2, Lhx1, Gli3, Fezf2, Bmpr1a, Otx2, Wnt5a, Wnt1, Mib1, Ring1, Smad4, Pcsk5, Cyp26a1, Ldb1, Gdf11, Rnf2, Vangl2, Plxna2, Bmi1, Zeb2, Notch1, Pax6, Sfrp2, Wls, Mllt3, Hes3, Ski, Lfng, Fezf1, Lrp6, Nr2f2, Sfrp1, Smad3, Crb2, Pcdh8, Foxa2, Six3, Ift88, Hey1, Emx2, Grsf1, Pofut1, Tshz1, Hes5, Gli2, Nog, Neurog1, Acvr2a, P…	71	DOWN
BP	GO:0001934	positive regulation of protein phosphorylation	156/2790	774/28564	9.19284e-19	3.07775e-17	1.88266e-17	Axin2, Ccnd2, Dazap2, Raf1, Acvr1b, Sox9, Ddx3x, Akt1, Unc119, Tiam1, Prkd1, Cdkn1b, Dvl3, Pih1d1, Mmd, Akt2, Mprip, Insr, Mef2c, Kit, Crkl, Mob1b, Tgfbr1, Gprc5b, Prox1, Clip3, Wdfy2, Csf1, Ttbk1, Tab2, Vtn, Ccn2, Map2k6, Aurkb, Ppp2r3c, Ccnk, Nedd9, Cartpt, Bmpr1a, Peli2, Gdf10, Wnt5a, Akap11, Rgcc, Bora, Ednrb, Angpt1, Tab1, Gsk3b, Robo1, App, Wnt1, Vegfa, Twsg1, Mlst8, Mapk8ip3, Axin1, Hdac3,…	156	DOWN
BP	GO:0032940	secretion by cell	181/2790	955/28564	1.17633e-18	3.92252e-17	2.3994e-17	Raf1, Tiam1, Axl, Ykt6, Grik5, Ap1s1, Mef2c, Kit, Bloc1s6, Hap1, Bcr, Myt1, Git1, Abca1, Cadps2, Scrn1, Stxbp5, Ahi1, Ccn2, Llgl1, Stxbp4, Sdc1, Prkar1a, Map2k6, Rasl10b, Nf1, Pafah1b1, Cacna1g, Vamp2, Myh10, Sel1l, Trim9, Cartpt, Rab3c, Ppp3cb, Rgcc, Dpysl2, Ednrb, Rab2b, Eny2, Sybu, Nell2, Scrib, Adcy5, Atp5j, Itsn1, Sncg, Grm2, Scg5, Rab12, Cacna1h, Pdpk1, Uqcc2, Grm8, Gabbr1, Smad4, Sncaip, G…	181	DOWN
BP	GO:0009894	regulation of catabolic process	184/2790	977/28564	1.19001e-18	3.95227e-17	2.41761e-17	Axin2, Mid2, Sox9, Hnrnpd, Akt1, Smo, Shh, Prkd1, Pafah1b2, Keap1, Akt2, Cul3, Ulk2, Fbxo11, Insr, Ttc5, Cbfa2t3, Cdk4, Khsrp, Hnrnpa0, Phax, Nprl2, Git1, Ehmt2, Tmem259, Rnf5, Mapkapk2, Timp2, Mtmr4, Mapt, Ncor1, Gabarap, Phf23, Fmc1, Apc2, Pum2, Trib2, Rnf144a, Sumo2, Zfp36l1, Plk2, Rnf180, Mapk8, Wnt5a, Pbk, Mettl3, Psme1, Rbx1, Csnk1e, Cblb, Zbtb20, Gsk3b, Usp25, App, Wnt1, Rgn, Rab12, Vegfa,…	184	DOWN
BP	GO:0042592	homeostatic process	299/2790	1866/28564	1.26955e-18	4.19964e-17	2.56892e-17	Ngfr, Raf1, Acvr1b, Sox9, Krit1, Ddx3x, Smarcb1, Ckb, Akt1, Smo, Nfix, Kmt2a, Tiam1, Axl, Prkd1, Pih1d1, Crtc1, Calb2, Nfat5, Sh2b2, Prdx2, Igf1r, Insr, Mef2c, Kit, Slc30a4, Bbs1, Hap1, Lrrc8a, Gprc5b, Bcr, Hyal2, Myt1, Git1, Glis2, Csf1, Dll1, Stc1, Abca1, Taok1, Cadps2, Med1, Kif3a, Kdm6b, Ncor1, Fis1, Plscr3, Poc1b, Ccn2, Micu1, Vps54, Sar1b, Stxbp4, Map2k6, Id2, Dld, Nf1, Ywhae, Stat5b, Spata…	299	DOWN
BP	GO:0006886	intracellular protein transport	165/2790	841/28564	1.3796e-18	4.54556e-17	2.78052e-17	Ngfr, Oxa1l, Kpnb1, Akt1, Smo, Zdhhc4, Ipo4, Shh, Prkd1, Ap1m1, Cacnb3, Akt2, Tmed4, Ap1s1, Ufd1, Snx6, Hap1, Hspa1l, Ift22, Ap2s1, Srp14, Bcr, Hyal2, Clip3, Gdi1, E2f3, Ift27, Brca1, Arl5b, Med1, Kif3a, Septin8, Rpain, Trim37, Copz2, Fis1, Tmem129, Ap4m1, Vps54, Pex13, Erlec1, Sar1b, Stxbp4, Bcap29, Nf1, Ddx5, Cacng4, Timm22, Ywhae, Cacnb1, Vamp2, Ap4s1, Sel1l, Klc1, Gli3, Spcs1, Zdhhc20, Angpt1…	165	DOWN
BP	GO:0070997	neuron death	109/2790	461/28564	1.38863e-18	4.55725e-17	2.78767e-17	Ngfr, Smo, Nfix, Axl, Shh, Grik5, Akt2, Atn1, Nes, Prdx2, Mef2c, Snx6, Nsmf, Tmem259, Csf1, Mapt, Fis1, Ascl1, Vps54, Adarb1, Nf1, Fos, Thrb, Mapk8, Wnt5a, Nefl, Rb1, Angpt1, Hdac7, Gsk3b, App, Itsn1, Wnt1, Sncg, Ache, Slc25a27, Vegfa, Pdpk1, Hdac3, Ppp2r2b, Jak2, Aatk, Dpysl4, St8sia2, Nrp1, Xiap, Tfap2b, Creb1, Lancl1, Nppc, Stxbp1, Nr4a2, Abl1, Mdk, Pik3ca, Trim2, Casp6, Epha7, Npr2, Ppt1, Cdk…	109	DOWN
BP	GO:0060548	negative regulation of cell death	206/2790	1142/28564	1.46487e-18	4.78853e-17	2.92914e-17	Ngfr, Ccnd2, Raf1, Sox9, Krit1, Ddx3x, Mapk7, Akt1, Smo, Nfix, Axl, Shh, Prkd1, Cdkn1b, Bcl2l12, Grk5, Pih1d1, Akt2, Nes, Prdx2, Ndufs3, Igf1r, Mef2c, Snx6, Kit, Tgfbr1, Fzd3, Tle1, Nuak2, Eya4, Tmem259, Csf1, Dll1, Arnt2, Brca1, Atad5, Med1, Pcgf2, Nr2e1, Ahi1, Ccn2, Ascl1, Vps54, Peli1, Ube2b, Aurkb, Stat5b, Zmynd11, Gli3, Naa35, Plk2, Mapk8, Ctsb, Wnt5a, Tsc22d1, Nefl, Rb1, Ednrb, Dad1, Bcl2l2…	206	DOWN
BP	GO:1901565	organonitrogen compound catabolic process	232/2790	1341/28564	1.67299e-18	5.436e-17	3.3252e-17	Axin2, Sox9, Akt1, Psmc3, Gmpr2, Shh, Keap1, Cul3, Etfb, Sgsh, Jkamp, Ufd1, Fbxo11, Usp40, Cbfa2t3, Ddah2, Hyal2, Nedd8, Ubxn11, Tmem259, Psmb1, Fbxw5, Rnf5, Lta4h, Kctd2, Timp2, Tnfaip1, Tha1, Psmb6, Smurf2, Gabarap, Tmem129, Cops3, Moxd1, Nudt4, Vps54, Peli1, Apc2, Hint1, Erlec1, Rnf130, Ube2b, Trib2, Rnf144a, Dld, Psmc5, Sumo2, Blmh, Sel1l, Galc, Gstz1, Trim9, Mta1, Rhobtb3, Plk2, Rnf180, Psmc…	232	DOWN
BP	GO:0030163	protein catabolic process	192/2790	1039/28564	1.67604e-18	5.436e-17	3.3252e-17	Axin2, Sox9, Akt1, Psmc3, Shh, Keap1, Cul3, Sgsh, Jkamp, Ufd1, Fbxo11, Usp40, Cbfa2t3, Nedd8, Ubxn11, Tmem259, Psmb1, Fbxw5, Rnf5, Kctd2, Timp2, Tnfaip1, Psmb6, Smurf2, Gabarap, Tmem129, Cops3, Peli1, Apc2, Erlec1, Rnf130, Ube2b, Trib2, Rnf144a, Psmc5, Sumo2, Sel1l, Trim9, Mta1, Rhobtb3, Plk2, Rnf180, Psmc6, Mapk8, Ctsb, Wnt5a, Pbk, Psmb5, Dcaf11, Psme1, Rbx1, Csnk1e, Cblb, Bfar, Gsk3b, Usp25, Ap…	192	DOWN
BP	GO:0060485	mesenchyme development	84/2790	310/28564	2.04482e-18	6.60627e-17	4.04106e-17	Axin2, Sox9, Smo, Tiam1, Shh, Mef2c, Tgfbr1, Fuz, Rxra, Sema6a, Ddx5, Rflnb, Zfp36l1, Dlg5, Bmpr1a, Wnt5a, Rgcc, Ednrb, Wnt7b, Gsk3b, Robo1, Adamts5, Vegfa, Cdh2, Smad4, Tcf7l2, Cyp26a1, Sema4g, Nrp1, Sema4c, Epha4, Vangl2, Mark1, Acvr1, Zeb2, Notch1, Pax6, Sema6d, Mdk, Jag1, Wwtr1, Sfrp2, Sdcbp, Ezh2, Lrp6, Fgfr2, Efnb1, Sfrp1, Smad3, Nfatc1, Crb2, Foxa1, Wnt4, Dchs1, Foxa2, Spred3, Rbm24, Tgfb2…	84	DOWN
BP	GO:0016570	histone modification	103/2790	426/28564	2.31628e-18	7.45429e-17	4.55979e-17	Smarcb1, Chtop, Kmt2a, Prkd1, Baz1b, Mpnd, Pih1d1, Taf6l, Naa60, Vps72, Ehmt2, Pax5, Brca1, Kansl1, Chd3, Kdm6b, Ncor1, Pcgf2, Trim37, Yeats4, Ube2b, Sap30bp, Mta1, Dek, Atxn7, Ube2e1, Nipbl, Eny2, Hdac7, Crebbp, Thap7, App, Paxbp1, Prmt5, Satb1, Vegfa, Epc1, Wac, Ring1, Nelfe, Hdac3, Mbd2, Smad4, Setbp1, Naa40, Otub1, Rcor2, Lcor, Sirt7, Ldb1, Tbl1x, Cbx8, Elk4, Rnf2, Tada1, Bmi1, Pax6, Rtf1, Mr…	103	DOWN
BP	GO:0030855	epithelial cell differentiation	150/2790	740/28564	2.55647e-18	8.19552e-17	5.0132e-17	Sox9, Smarcb1, B9d1, Smo, Cdkn1b, Keap1, Mef2c, Tgfbr1, Id3, Bcr, Prox1, Ptprs, Dll1, Stc1, Rxra, Macroh2a1, Med1, Vezf1, Kdm6b, Lhx1, Ahi1, Ascl1, Macroh2a2, Wdpcp, Id2, Pafah1b1, Stat5b, Ttc8, Zfp36l1, Ptch1, Slc4a7, Thrb, Dlg5, Otx2, Lats2, Wnt5a, Akap11, Ednrb, Sh3bp1, Scrib, Fstl1, Wnt1, Vegfa, Foxp4, Pdpk1, Zeb1, Cdh2, Hsd17b4, Smad4, Gdf11, Fam20c, Eya1, Creb1, Nppc, Opn3, Vim, Nr5a1, Abi2…	150	DOWN
BP	GO:0000165	MAPK cascade	160/2790	813/28564	3.45427e-18	1.10311e-16	6.74772e-17	Ngfr, Raf1, Sox9, Mapk7, Foxm1, Akt1, Tiam1, Dvl3, Map3k20, Prdx2, Igf1r, Insr, Mef2c, Kit, Nr2c2, Crkl, Fbln1, Tgfbr1, Hyal2, Mapkapk2, Taok1, Timp2, Igfbp4, Ksr1, Ncor1, Wwc1, Sema6a, Ccn2, Shc2, Map2k6, Nf1, Pafah1b1, Ywhae, Spag9, Zfp36l1, Zmynd11, Traf3, Cartpt, Peli2, Mapk8, Wnt5a, Pbk, Pabpn1, Angpt1, Wnt7b, Tab1, Fgf12, Mapk12, Gsk3b, Robo1, App, Prmt5, Gps2, Vegfa, Pja2, Mapk8ip3, Axin1,…	160	DOWN
BP	GO:0070647	protein modification by small protein conjugation or removal	168/2790	871/28564	3.75088e-18	1.19324e-16	7.29905e-17	Ddx3x, Akt1, Mpnd, Keap1, Taf6l, Cul3, Fbxo11, Usp40, Tgfbr1, Nedd8, Fbxw5, Rnf5, Brca1, Med24, Tnfaip1, Wsb1, Med1, Smurf2, Pcgf2, Trim37, Gabarap, Phf23, Tmem129, Cops3, Peli1, Hmg20b, Hint1, Ube2b, Trib2, Rnf144a, Sumo2, Ube2o, Mta1, Traf3, Tbc1d7, Rnf180, Atxn7, Ube2e1, Peli2, Mapk8, Pinx1, Obi1, Angpt1, Eny2, Rbx1, Cblb, Bfar, Usp25, Ivns1abp, Gps2, Fbxl17, Pja2, Axin1, Wac, Mib1, Ring1, Hda…	168	DOWN
BP	GO:0030534	adult behavior	62/2790	191/28564	4.23914e-18	1.34342e-16	8.2177e-17	Ccnd2, Efnb3, Slc1a2, Bbs1, Cnp, Homer1, Ehmt2, Pax5, Mapt, Tpgs1, Id2, Pafah1b1, Unc79, Cartpt, Rnf180, Crebbp, Fgf12, App, Grik1, Sncg, Grm2, Axin1, Homer2, Epha4, Nr4a2, Chrna4, Chrnb2, Glrb, Dab1, Ppt1, Dmbx1, Cdk5, Uchl1, Sez6l2, Nlgn3, Mecp2, Bbs2, Zic1, Slitrk5, Pcdh17, Foxa2, Pbx3, Zfhx2, Ulk4, Chd7, Inpp5f, Dmrt3, Slitrk6, Atxn1, Bdnf, Cacna1c, Nlgn2, Abat, En1, Arrb2, Hipk2, Kalrn, Nrxn…	62	DOWN
BP	GO:0099173	postsynapse organization	73/2790	251/28564	5.00935e-18	1.58147e-16	9.67385e-17	Akt1, Tiam1, Igf1r, Insr, Crkl, Homer1, Ptprs, Nrcam, Nf1, Pafah1b1, Myh10, Nedd9, Dlg5, Wnt5a, App, Itsn1, Cdh2, Cnksr2, Nrp1, Myo5b, Stau2, Epha4, Abi2, Lrp4, Glrb, Epha7, Ptprd, Dock7, Lrp8, Ephb2, Cdk5, Dvl1, Ptn, Wnt7a, Cask, Rbmx, Ophn1, Chrdl1, Pak3, Cdkl5, Nlgn3, Arhgef7, Cbln1, Cadm1, Ephb1, Ppp1r9a, Vhl, Dbn1, Lzts1, Arhgap33, Adgrl3, Lzts3, Abhd17c, Reln, Cux2, Sipa1l1, Lrfn4, Lrrc4b, …	73	DOWN
BP	GO:0051050	positive regulation of transport	200/2790	1111/28564	6.00792e-18	1.88954e-16	1.15583e-16	Akt1, Smo, Kmt2a, Axl, Shh, Prkd1, Cacnb3, Akt2, Slc1a2, Insr, Hap1, Hspa1l, Homer1, Bcr, Hyal2, Clip3, Dll1, Stc1, Map2, Abca1, Brca1, Vtn, Cadps2, Kif3a, Fis1, Stxbp5, Ahi1, Acsl6, Sar1b, Sdc1, Prkar1a, Map2k6, Rasl10b, Cacng4, Ywhae, Cacna1g, Vamp2, Myh10, Gli3, Ptch1, Cartpt, Plk2, Ppp3cb, Wnt5a, Rgcc, Dpysl2, Ednrb, Rab2b, Angpt1, Sybu, Nell2, Fgf12, Gsk3b, Mylk, Masp1, App, Grik1, Itsn1, Rg…	200	DOWN
BP	GO:0008285	negative regulation of cell population proliferation	150/2790	747/28564	6.20384e-18	1.94379e-16	1.18902e-16	Ngfr, Axin2, Raf1, Sox9, Krit1, Smarcb1, Smo, Kmt2a, Shh, Med25, Cdkn1b, Etv3, Mef2c, Tfap4, Zbtb17, Cbfa2t3, Fbln1, Tinf2, Tgfbr1, Fgfrl1, Prox1, Vipr2, Fuz, Dll1, Rxra, E2f3, Timp2, Ift52, Med1, Sparc, Nr2e1, Peli1, Adarb1, Gna13, Prkar1a, Nf1, Clmn, Gli3, Ptch1, Fezf2, Dlg5, Wnt5a, Rgcc, Rb1, Scrib, Cblb, Cxadr, Robo1, App, Rgn, P3h3, Twsg1, Zeb1, Gabbr1, Smad4, Jak2, Smarca2, Prdx4, Gdf11, Tf…	150	DOWN
BP	GO:0006511	ubiquitin-dependent protein catabolic process	136/2790	650/28564	6.42421e-18	2.00527e-16	1.22662e-16	Axin2, Akt1, Psmc3, Shh, Keap1, Cul3, Jkamp, Ufd1, Fbxo11, Usp40, Cbfa2t3, Ubxn11, Fbxw5, Rnf5, Kctd2, Tnfaip1, Smurf2, Gabarap, Tmem129, Cops3, Peli1, Apc2, Erlec1, Rnf130, Ube2b, Trib2, Rnf144a, Psmc5, Sumo2, Trim9, Mta1, Rhobtb3, Plk2, Rnf180, Psmc6, Mapk8, Pbk, Psmb5, Dcaf11, Rbx1, Csnk1e, Bfar, Gsk3b, Usp25, Wnt1, Fbxl17, Pja2, Axin1, Wac, Mib1, Bag6, Nedd4l, Fbxl15, Tbl1x, Fbxl16, Ube2w, Su…	136	DOWN
BP	GO:0060537	muscle tissue development	114/2790	503/28564	6.87252e-18	2.13717e-16	1.30731e-16	Ccnd2, Sox9, Smo, Nfix, Shh, Hlf, Mef2c, Tgfbr1, Homer1, Mrtfb, Prox1, Pax5, Dll1, Rxra, Med1, Kdm6b, Ddx39b, Vps54, Meis1, Hmg20b, Prkar1a, Id2, Nf1, Ddx5, Myh10, Fos, Bmpr1a, Ppp3cb, Wnt5a, Rb1, Angpt1, Cby1, Hdac7, Boc, Gsk3b, Mylk, Cxadr, Vegfa, Uqcc2, Hdac3, Smad4, Megf10, Tcf7l2, Tll2, Tfap2b, Eya1, Creb1, Igfbp5, Rgs2, Acvr1, Notch1, Gpcpd1, Shox2, Col11a1, Npr2, Pax7, Cdk5, Ski, Sgcb, Fox…	114	DOWN
BP	GO:1990138	neuron projection extension	65/2790	209/28564	7.85119e-18	2.43241e-16	1.4879e-16	Lhx2, Smo, Tiam1, Ulk2, Ptprs, Map2, Gdi1, Mapt, Sema6a, Pafah1b1, Spag9, Ntn1, Wnt5a, Dpysl2, Gsk3b, Vegfa, Nedd4l, Slit1, Sema4g, St8sia2, Nrp1, Myo5b, Sema4c, Olfm1, Abl1, Ssna1, Sema6d, Dclk1, C9orf72, Cdk5, Dvl1, Rufy3, Plxna1, Pak1, Dcx, Cdkl5, Nlgn3, Mecp2, Plxna3, Slit2, Ryk, Mgll, Map3k13, Barhl2, Dbn1, Nkx6-1, Syt1, Smurf1, Nrn1, Picalm, Lrp1, Sema3d, Megf8, Cxcr4, Flrt1, Bdnf, Islr2, F…	65	DOWN
BP	GO:0045444	fat cell differentiation	76/2790	270/28564	8.17823e-18	2.52431e-16	1.54412e-16	Axin2, Akt1, Lrp3, Grk5, Sh2b2, Bbs1, Clip3, Wdfy2, Med1, Trib2, Id2, Ttc8, Zfp36l1, Id4, Gdf10, Wnt5a, Ebf2, Nipbl, Trio, Cby1, Arl6, Gsk3b, Wnt1, Gps2, Vegfa, Axin1, Atat1, Tcf7l2, Tbl1x, Tfap2b, Creb1, Rgs2, Nr4a2, Fbn1, Mkks, Jag1, E2f1, Mecom, Wwtr1, Sfrp2, Npr2, Sdf4, Wnt5b, Lrp6, Nucb2, Syap1, Sfrp1, Bbs2, Smad3, Sirt6, Mex3c, Bbs7, Ctbp1, Socs7, Atf5, Fndc3b, Tmem120a, Ift88, Sh3pxd2b, Dl…	76	DOWN
BP	GO:0048639	positive regulation of developmental growth	67/2790	220/28564	8.35952e-18	2.57071e-16	1.5725e-16	Ccnd2, Akt1, Smo, Crabp2, Igf1r, Insr, Mef2c, Cacna2d2, Prox1, Csf1, Dll1, Gdi1, Mapt, Ddx39b, Pafah1b1, Ntn1, Stat5b, Bmpr1a, Wnt5a, Nipbl, Gsk3b, Vegfa, Nedd4l, Gpam, Nrp1, Myo5b, Creb1, Notch1, Mkks, Sgip1, Rufy3, Pak1, Fgfr2, Dcx, Cdkl5, Mtm1, Mecp2, Slc25a4, Bbs2, Map3k13, Dbn1, Arx, Syt1, Parp2, Fgf2, Smurf1, Picalm, Ncam1, Lrp1, Sh3pxd2b, Chd7, Megf8, Cxcr4, Bdnf, Efna5, Plcb1, Islr2, Map1…	67	DOWN
BP	GO:0043632	modification-dependent macromolecule catabolic process	139/2790	673/28564	8.79577e-18	2.69488e-16	1.64846e-16	Axin2, Akt1, Psmc3, Shh, Keap1, Cul3, Jkamp, Ufd1, Fbxo11, Usp40, Cbfa2t3, Nedd8, Ubxn11, Fbxw5, Rnf5, Kctd2, Tnfaip1, Smurf2, Gabarap, Tmem129, Cops3, Peli1, Apc2, Erlec1, Rnf130, Ube2b, Trib2, Rnf144a, Psmc5, Sumo2, Trim9, Mta1, Rhobtb3, Plk2, Rnf180, Psmc6, Mapk8, Pbk, Psmb5, Dcaf11, Rbx1, Csnk1e, Bfar, Gsk3b, Usp25, Wnt1, Fbxl17, Pja2, Axin1, Wac, Mib1, Bag6, Nedd4l, Fbxl15, Tbl1x, Fbxl16, Ub…	139	DOWN
BP	GO:0044843	cell cycle G1/S phase transition	74/2790	259/28564	8.88075e-18	2.71091e-16	1.65827e-16	Ccnd2, Acvr1b, Ddx3x, Smarcb1, Akt1, Cdkn1b, Cdk4, E2f3, Stxbp4, Id2, Rrm2, Id4, Plk2, Camk2g, Lats2, Rgcc, Rb1, Psme1, Crebbp, Adamts1, Smarcd1, Fhl1, Phf10, Wac, Dpf2, Smarca2, Smarcc2, Bach1, Ppp6c, Acvr1, Nacc2, E2f1, Rbl1, Sass6, Iqgap3, Ccne2, Cdkn2c, Nasp, Stil, Cdk14, Smarcd3, Cdk5, Kmt2e, Bcl7a, Ezh2, Casp2, Dpf1, Rrm1, Nfatc1, Apex1, Apbb1, Smarce1, Lats1, Cdk6, Muc1, Cirbp, Ctdspl, Mlf…	74	DOWN
BP	GO:0050772	positive regulation of axonogenesis	43/2790	102/28564	9.15953e-18	2.78577e-16	1.70406e-16	Tiam1, Crabp2, Gdi1, Mapt, Pafah1b1, Ntn1, Nin, Nefl, Gsk3b, Robo1, Ache, Vegfa, Nrp1, Myo5b, Plxna2, Zeb2, Shox2, Rufy3, Plxna1, Pak1, Dcx, Cdkl5, Plxna3, Dixdc1, Map3k13, Dbn1, Plxnb2, Smurf1, Picalm, Lrp1, Megf8, Bdnf, Efna5, Amigo1, Islr2, Robo2, Map1b, Plxnb1, Ntrk2, Bmpr2, Plxnc1, Slitrk1, Cntf	43	DOWN
BP	GO:0051603	proteolysis involved in protein catabolic process	155/2790	786/28564	9.72376e-18	2.94658e-16	1.80243e-16	Axin2, Akt1, Psmc3, Shh, Keap1, Cul3, Jkamp, Ufd1, Fbxo11, Usp40, Cbfa2t3, Nedd8, Ubxn11, Tmem259, Psmb1, Fbxw5, Rnf5, Kctd2, Tnfaip1, Psmb6, Smurf2, Gabarap, Tmem129, Cops3, Peli1, Apc2, Erlec1, Rnf130, Ube2b, Trib2, Rnf144a, Psmc5, Sumo2, Sel1l, Trim9, Mta1, Rhobtb3, Plk2, Rnf180, Psmc6, Mapk8, Ctsb, Pbk, Psmb5, Dcaf11, Psme1, Rbx1, Csnk1e, Bfar, Gsk3b, Usp25, Wnt1, Rgn, Fbxl17, Pja2, Axin1, Wa…	155	DOWN
BP	GO:0007264	small GTPase mediated signal transduction	102/2790	428/28564	9.93123e-18	2.99851e-16	1.83419e-16	Ngfr, Kpnb1, Foxm1, Nfix, Tiam1, Cul3, Sh2b2, Vav2, Bcr, Git1, Csf1, Abca1, Gdi1, Celsr1, Cyth1, Rnd3, Timp2, Tnfaip1, Ksr1, Gabarap, Rhobtb1, Rufy1, Gna13, Nf1, Ntn1, Ralgapa1, Rhobtb3, Plk2, Sh3bp1, Arl6, Rabl3, Robo1, Itsn1, Rab12, Rhoq, Sos1, Cdh2, Arl3, Nrp1, Plcd4, Cdc42bpa, Vangl2, Abi2, Abl1, Notch1, Rasgrp1, Stmn3, Rab33b, Gpsm2, Iqgap3, Sdcbp, Dab1, Dock7, Ephb2, Stmn1, Adcyap1r1, Sipa1…	102	DOWN
BP	GO:0140352	export from cell	187/2790	1019/28564	1.00736e-17	3.03048e-16	1.85375e-16	Raf1, Tiam1, Axl, Ykt6, Grik5, Ap1s1, Mef2c, Kit, Slc30a4, Bloc1s6, Hap1, Bcr, Myt1, Git1, Abca1, Cadps2, Scrn1, Stxbp5, Ahi1, Ccn2, Llgl1, Stxbp4, Sdc1, Prkar1a, Map2k6, Rasl10b, Nf1, Pafah1b1, Ywhae, Cacna1g, Vamp2, Myh10, Sel1l, Trim9, Cartpt, Rab3c, Ppp3cb, Rgcc, Dpysl2, Ednrb, Rab2b, Eny2, Sybu, Nell2, Scrib, Adcy5, Atp5j, Itsn1, Sncg, Grm2, Scg5, Rab12, Cacna1h, Pdpk1, Abca3, Uqcc2, Grm8, G…	187	DOWN
BP	GO:0019941	modification-dependent protein catabolic process	137/2790	662/28564	1.27852e-17	3.83233e-16	2.34424e-16	Axin2, Akt1, Psmc3, Shh, Keap1, Cul3, Jkamp, Ufd1, Fbxo11, Usp40, Cbfa2t3, Nedd8, Ubxn11, Fbxw5, Rnf5, Kctd2, Tnfaip1, Smurf2, Gabarap, Tmem129, Cops3, Peli1, Apc2, Erlec1, Rnf130, Ube2b, Trib2, Rnf144a, Psmc5, Sumo2, Trim9, Mta1, Rhobtb3, Plk2, Rnf180, Psmc6, Mapk8, Pbk, Psmb5, Dcaf11, Rbx1, Csnk1e, Bfar, Gsk3b, Usp25, Wnt1, Fbxl17, Pja2, Axin1, Wac, Mib1, Bag6, Nedd4l, Fbxl15, Tbl1x, Fbxl16, Ub…	137	DOWN
BP	GO:0050773	regulation of dendrite development	52/2790	145/28564	1.66643e-17	4.9771e-16	3.04449e-16	Tiam1, Crtc1, Crkl, Nsmf, Nr2e1, Pafah1b1, Wnt5a, Sdc2, Gsk3b, Robo1, Ache, Nedd4l, Vldlr, Myo5b, Stau2, Epha4, Mark1, Abl1, Tnik, Chrnb2, Wls, Ptprd, Elavl4, Lrp8, Mfsd2a, Ephb2, Dpysl5, Ezh2, Cux1, Ptn, Cask, Pqbp1, Pak3, Cdkl5, Dbn1, Grip1, Lzts1, Ss18l1, Prex1, Camsap2, Reln, Cux2, Sipa1l1, Clip1, Fzd4, Sarm1, Rap2a, Ntrk2, Kalrn, Ptprz1, Marcks, Fat3	52	DOWN
BP	GO:0072073	kidney epithelium development	54/2790	155/28564	1.77392e-17	5.27916e-16	3.22926e-16	Sox9, Irx2, Smo, Shh, Mef2c, Dll1, Lhx1, Sim1, Ahi1, Gli3, Ptch1, Vcan, Ednrb, Wnt7b, Wnt1, Vegfa, Smad4, Gdf11, Tfap2b, Eya1, Epha4, Notch1, Jag1, Wwtr1, Calb1, Epha7, Prom1, Ptpro, Fgfr2, Sfrp1, Slit2, Smad3, Wnk4, Wnt4, Dchs1, Fgf2, Hs2st1, Hey1, Asxl1, Pou3f3, Basp1, Fat4, Hs3st3a1, Hes5, Bdnf, Nog, Agtr1a, Robo2, Pbx1, Lamb2, Yap1, Bcl2, Ext1, Foxd1	54	DOWN
BP	GO:0010562	positive regulation of phosphorus metabolic process	174/2790	929/28564	1.88765e-17	5.57764e-16	3.41185e-16	Axin2, Ccnd2, Dazap2, Raf1, Acvr1b, Sox9, Ddx3x, Akt1, Unc119, Tiam1, Axl, Prkd1, Cdkn1b, Dvl3, Pih1d1, Mmd, Akt2, Mprip, Igf1r, Insr, Mef2c, Kit, Crkl, Mob1b, Nsmf, Tgfbr1, Gprc5b, Vav2, Pifo, Prox1, Clip3, Wdfy2, Csf1, Ttbk1, Tab2, Vtn, Ccn2, Map2k6, Aurkb, Ppp2r3c, Ccnk, Nedd9, Cartpt, Bmpr1a, Peli2, Gdf10, Wnt5a, Akap11, Rgcc, Bora, Ednrb, Angpt1, Tab1, Zbtb20, Gsk3b, Robo1, App, Wnt1, Rgn, V…	174	DOWN
BP	GO:0045937	positive regulation of phosphate metabolic process	174/2790	929/28564	1.88765e-17	5.57764e-16	3.41185e-16	Axin2, Ccnd2, Dazap2, Raf1, Acvr1b, Sox9, Ddx3x, Akt1, Unc119, Tiam1, Axl, Prkd1, Cdkn1b, Dvl3, Pih1d1, Mmd, Akt2, Mprip, Igf1r, Insr, Mef2c, Kit, Crkl, Mob1b, Nsmf, Tgfbr1, Gprc5b, Vav2, Pifo, Prox1, Clip3, Wdfy2, Csf1, Ttbk1, Tab2, Vtn, Ccn2, Map2k6, Aurkb, Ppp2r3c, Ccnk, Nedd9, Cartpt, Bmpr1a, Peli2, Gdf10, Wnt5a, Akap11, Rgcc, Bora, Ednrb, Angpt1, Tab1, Zbtb20, Gsk3b, Robo1, App, Wnt1, Rgn, V…	174	DOWN
BP	GO:0048709	oligodendrocyte differentiation	47/2790	122/28564	2.15972e-17	6.35892e-16	3.88976e-16	Sox9, Nfix, Shh, Cnp, Vtn, B4galt5, Ascl1, Id2, Nf1, Gli3, Id4, Otx2, Prmt5, Tcf7l2, Notch1, Abca2, Pax6, Mdk, Ptpra, Nkx2-2, Cdk5, Wasf3, Ptn, Nlgn3, Gpm6b, Plp1, Nkx6-1, Tmem98, Olig2, Daam2, Ulk4, Nkx6-2, Dicer1, Sox5, Cxcr4, Hes5, Neurod4, Lingo1, Sox6, Fgfr3, Cntn1, Ntrk2, Qki, Erbb2, Ptprz1, Sox13, Sox1	47	DOWN
BP	GO:0021954	central nervous system neuron development	42/2790	100/28564	2.58861e-17	7.59477e-16	4.64572e-16	Map2, Taok1, B4galt5, Nr2e1, Ascl1, Adarb1, Pafah1b1, Foxg1, Nin, Pals1, Fezf2, Gnaq, Bhlhe22, Hprt, Nrp1, Epha4, Nr4a2, Zeb2, Dclk1, Chrnb2, Neurog2, Gba2, Ephb2, Cdk5, Plxna1, Nova2, Fgfr2, Dcx, Plxna3, Slit2, Cdh11, Ephb1, Mycbp2, Arx, Fbxo45, Gli2, Ndnf, Lingo1, Ntrk2, Arhgap35, Dcc, Sox1	42	DOWN
BP	GO:0009953	dorsal/ventral pattern formation	44/2790	109/28564	2.79559e-17	8.17316e-16	4.99953e-16	Axin2, Lhx2, Smo, Shh, Fuz, Ift52, Kif3a, Lhx1, Rfx4, Ascl1, Foxg1, Gli3, Ptch1, Bmpr1a, Otx2, Mapk8, Bmp1, Axin1, Tll2, Acvr1, Pax6, Lrp4, Nkx2-2, Pax7, Wnt7a, Lrp6, Dbx1, Sfrp1, Foxa1, Sostdc1, Foxa2, Six3, Ift88, Dmrt3, Aida, Dync2h1, Gli2, Sp8, Nog, Bmpr1b, Gas1, En1, Intu, Sox1	44	DOWN
BP	GO:0051347	positive regulation of transferase activity	117/2790	532/28564	2.8311e-17	8.24794e-16	5.04526e-16	Axin2, Ccnd2, Dazap2, Hnrnpd, Ddx3x, Akt1, Unc119, Tiam1, Axl, Cdkn1b, Dvl3, Pih1d1, Mmd, Hnrnpa2b1, Igf1r, Insr, Mef2c, Kit, Gprc5b, Vav2, Pifo, Prox1, Csf1, Ttbk1, Tab2, Serinc1, Trib2, Map2k6, Aurkb, Ppp2r3c, Nedd9, Cartpt, Hmbox1, Wnt5a, Rgcc, Bora, Pabpn1, Angpt1, Tab1, Dscc1, Rfc4, Robo1, App, Rfc2, Serinc2, Vegfa, Mapk8ip3, Axin1, Zfp91, Jak2, Vldlr, Prim2, Epha4, Dbi, Vangl2, Abi2, Abl1, …	117	DOWN
BP	GO:0045927	positive regulation of growth	84/2790	323/28564	3.09344e-17	8.98072e-16	5.49351e-16	Ccnd2, Ddx3x, Akt1, Smo, Crabp2, Igf1r, Insr, Mef2c, Tgfbr1, Cacna2d2, Prox1, Csf1, Dll1, Gdi1, Mapt, Ddx39b, Ahi1, Pafah1b1, Ntn1, Stat5b, Bmpr1a, Extl3, Wnt5a, Nipbl, Gsk3b, Vegfa, Mlst8, Nedd4l, Gpam, Nrp1, Myo5b, Creb1, Notch1, Mkks, Sfrp2, Sdcbp, Sgip1, Mfsd2a, Rufy3, Pak1, Fgfr2, Dcx, Cdkl5, Mtm1, Mecp2, Sfrp1, Slc25a4, Bbs2, Map3k13, Dbn1, Arx, Syt1, Parp2, Fgf2, Armc10, Smurf1, Tgfb2, Rft…	84	DOWN
BP	GO:0003279	cardiac septum development	48/2790	128/28564	3.5697e-17	1.03273e-15	6.31719e-16	Luzp1, Smo, Ltbp1, Dvl3, Tgfbr1, Fgfrl1, Prox1, Fuz, Id2, Myh10, Bmpr1a, Wnt5a, Tab1, Robo1, Smad4, Pcsk5, Nrp1, Vangl2, Acvr1, Notch1, Jag1, Lmo4, Snx17, Lrp6, Parva, Fgfr2, Slit2, Egln1, Nfatc1, Tgfb2, Cplane1, Ift88, Lrp1, Hey1, Chd7, Fzd1, Cxcr4, Nog, Zbtb14, Maml1, Robo2, Ndst1, Cntrl, Nsd2, Sox11, Bmpr2, Heg1, Sox4	48	DOWN
BP	GO:0043161	proteasome-mediated ubiquitin-dependent protein catabolic process	101/2790	430/28564	4.1393e-17	1.19335e-15	7.29975e-16	Axin2, Akt1, Psmc3, Shh, Cul3, Jkamp, Ufd1, Cbfa2t3, Ubxn11, Fbxw5, Rnf5, Kctd2, Tnfaip1, Smurf2, Gabarap, Tmem129, Peli1, Apc2, Erlec1, Ube2b, Trib2, Rnf144a, Psmc5, Sumo2, Trim9, Mta1, Rhobtb3, Plk2, Rnf180, Psmc6, Mapk8, Pbk, Psmb5, Dcaf11, Rbx1, Csnk1e, Bfar, Gsk3b, Fbxl17, Pja2, Axin1, Wac, Bag6, Nedd4l, Fbxl15, Tbl1x, Fbxl16, Ube2w, Sumo1, Map1a, Wwtr1, Trim2, Ubxn2b, Sdcbp, Ube2j1, Tmub1, …	101	DOWN
BP	GO:0051052	regulation of DNA metabolic process	119/2790	548/28564	4.18183e-17	1.20145e-15	7.34925e-16	Axin2, Hnrnpd, Smarcb1, Foxm1, Akt1, Kmt2a, Ercc1, Taf6l, Hnrnpa2b1, Igf1r, Tfpt, Gmnn, Tinf2, Id3, Vps72, Eya4, Ehmt2, Brca1, Atad5, Tnfaip1, Ddx39b, Yeats4, Ube2b, Ppp4r3b, Ten1, Aurkb, Dek, Slf1, Atxn7, Mapk8, Pinx1, Hmbox1, Rgcc, Obi1, Eny2, Dscc1, Gsk3b, Rfc4, Mis18a, Smarcd1, Rgn, Rfc2, Prmt5, Phf10, Vegfa, Wiz, Epc1, Dcp2, Otub1, Dpf2, Smarca2, Sirt7, Smarcc2, Cbx8, Eya1, Prim2, Nppc, Nuck…	119	DOWN
BP	GO:0030178	negative regulation of Wnt signaling pathway	56/2790	168/28564	4.49193e-17	1.28609e-15	7.867e-16	Axin2, Sox9, Pfdn5, Shh, Tle1, Fuz, Bicc1, Nlk, Apc2, Gli3, Lats2, Amer2, Wnt5a, Cby1, Csnk1e, Gsk3b, App, Lmbr1l, Axin1, Cdh2, Tle4, Tcf7l2, Limd1, Notch1, Mdk, Lrp4, Ift80, Wwtr1, Sfrp2, Mllt3, Wnt5b, Lrp6, Ptpro, Vgll4, Sfrp1, Nkd1, Tmem131l, Tpbg, Sostdc1, Six3, Rapgef1, Lats1, Lrp1, Znrf3, Cxxc4, Shisa2, Fzd1, Nog, Shisa3, Chd8, Shisa6, Hmga2, Sox13, Apcdd1, Sox2, Tmem170b	56	DOWN
BP	GO:0043583	ear development	72/2790	255/28564	4.96092e-17	1.41548e-15	8.65851e-16	Sox9, Nfix, Shh, Prkra, Cdkn1b, Dvl3, Otx1, Fzd3, Bcr, Prox1, Eya4, Dll1, Celsr1, Mapkapk2, Ift27, Kif3a, Ahi1, Wdpcp, Pafah1b1, Ntn1, Foxg1, Ttc8, Gli3, Slc4a7, Otx2, Wnt5a, Nipbl, Col2a1, Scrib, Wnt1, Get1, Zeb1, Eya1, Epha4, Atg4b, Vangl2, Notch1, Jag1, Col11a1, Mycl, Ephb2, Dvl1, Cux1, Gsdme, Lrig1, Fgfr2, Dchs1, Frem2, Fgf2, Sobp, Bloc1s5, Tgfb2, Ift88, Hey1, Chd7, Dicer1, Slitrk6, Fat4, Tsh…	72	DOWN
BP	GO:0061387	regulation of extent of cell growth	48/2790	129/28564	5.15032e-17	1.46449e-15	8.9583e-16	Ulk2, Crabp2, Ptprs, Map2, Gdi1, Mapt, Sema6a, Pafah1b1, Ntn1, Wnt5a, Dpysl2, Gsk3b, Vegfa, Slit1, Sema4g, Nrp1, Myo5b, Sema4c, Olfm1, Abl1, Sema6d, Epha7, Cdk5, Rufy3, Pak1, Fgf13, Dcx, Cdkl5, Plxna3, Slit2, Ryk, Mgll, Map3k13, Barhl2, Dbn1, Nkx6-1, Smurf1, Lrp1, Sema3d, Megf8, Bdnf, Efna5, Islr2, Sema5b, Map1b, Bmpr2, Rgma, Cntf	48	DOWN
BP	GO:0045787	positive regulation of cell cycle	88/2790	350/28564	5.30559e-17	1.50349e-15	9.19686e-16	Ccnd2, Ddx3x, Akt1, Cdkn1b, Map3k20, Cul3, Igf1r, Insr, Cdk4, Rad51c, Prox1, Macroh2a1, Brca1, Atad5, Med1, Ddx39b, Nr2e1, Ccn2, Ascl1, Ube2b, Stxbp4, Id2, Rrm2, Pafah1b1, Aurkb, Stat5b, Foxg1, Slf1, Wnt5a, Rgcc, Rb1, Rad21, Crebbp, App, Adamts1, Wiz, Spast, Abl1, Pkp4, Meis2, Nusap1, Cdc25b, Gpsm2, Sass6, Egf, Ubxn2b, Npr2, Stil, Sfpq, Smarcd3, Kmt2e, Mapre3, Anapc5, Mad1l1, Lfng, Ezh2, Lrp6, Ra…	88	DOWN
BP	GO:0090287	regulation of cellular response to growth factor stimulus	83/2790	320/28564	5.6587e-17	1.5981e-15	9.77559e-16	Ngfr, Ltbp1, Snx6, Sulf2, Fgfrl1, Fuz, Dll1, Smurf2, Sema6a, Ube2o, Pals1, Lats2, Wnt5a, Angpt1, Crebbp, Fstl1, Robo1, Wnt1, Vegfa, Crim1, Twsg1, Axin1, Zeb1, Smad4, Tcf7l2, Fbxl15, Rnf165, Nrp1, Fam20c, Tfap2b, Abl1, Zeb2, Notch1, Fbn1, Ptpn1, Sfrp2, Sdcbp, Ski, Cask, Chrdl1, Vegfc, Sfrp1, Slit2, Snx1, Smad3, Gpc1, Zfyve9, Chst11, Crb2, Zdhhc17, Sostdc1, Wnt4, Fgf2, Spred3, Snx25, Pmepa1, Smurf1…	83	DOWN
BP	GO:0010498	proteasomal protein catabolic process	112/2790	504/28564	6.15725e-17	1.73301e-15	1.06008e-15	Axin2, Akt1, Psmc3, Shh, Cul3, Jkamp, Ufd1, Cbfa2t3, Ubxn11, Tmem259, Psmb1, Fbxw5, Rnf5, Kctd2, Tnfaip1, Smurf2, Gabarap, Tmem129, Peli1, Apc2, Erlec1, Ube2b, Trib2, Rnf144a, Psmc5, Sumo2, Sel1l, Trim9, Mta1, Rhobtb3, Plk2, Rnf180, Psmc6, Mapk8, Pbk, Psmb5, Dcaf11, Psme1, Rbx1, Csnk1e, Bfar, Gsk3b, Usp25, Fbxl17, Pja2, Axin1, Wac, Bag6, Nedd4l, Prpf19, Fbxl15, Tbl1x, Fbxl16, Ube2w, Sumo1, Map1a,…	112	DOWN
BP	GO:0030326	embryonic limb morphogenesis	51/2790	144/28564	6.22841e-17	1.73539e-15	1.06154e-15	B9d1, Shh, Map3k20, Crabp2, Lmbr1, Fuz, Ift52, Med1, Wdpcp, Tmem107, Gli3, Ptch1, Bmpr1a, Wnt5a, Nipbl, Ift140, Smad4, Gnaq, Notch1, Lrp4, Gnas, Mecom, Shox2, Sfrp2, Ski, Wnt7a, Lrp6, Chst11, Pbx2, Fras1, Frem2, Tgfb2, Cplane1, Ift88, Chd7, Dicer1, Megf8, Dync2h1, C2cd3, Gli2, Sp8, Nog, Cacna1c, Rspo2, Pbx1, Gas1, En1, Intu, Flvcr1, Zbtb16, Ttbk2	51	DOWN
BP	GO:0035113	embryonic appendage morphogenesis	51/2790	144/28564	6.22841e-17	1.73539e-15	1.06154e-15	B9d1, Shh, Map3k20, Crabp2, Lmbr1, Fuz, Ift52, Med1, Wdpcp, Tmem107, Gli3, Ptch1, Bmpr1a, Wnt5a, Nipbl, Ift140, Smad4, Gnaq, Notch1, Lrp4, Gnas, Mecom, Shox2, Sfrp2, Ski, Wnt7a, Lrp6, Chst11, Pbx2, Fras1, Frem2, Tgfb2, Cplane1, Ift88, Chd7, Dicer1, Megf8, Dync2h1, C2cd3, Gli2, Sp8, Nog, Cacna1c, Rspo2, Pbx1, Gas1, En1, Intu, Flvcr1, Zbtb16, Ttbk2	51	DOWN
BP	GO:0048675	axon extension	51/2790	144/28564	6.22841e-17	1.73539e-15	1.06154e-15	Lhx2, Smo, Ulk2, Ptprs, Map2, Gdi1, Mapt, Sema6a, Pafah1b1, Ntn1, Wnt5a, Dpysl2, Gsk3b, Vegfa, Slit1, Sema4g, Nrp1, Myo5b, Sema4c, Olfm1, Abl1, Ssna1, Sema6d, Dclk1, C9orf72, Cdk5, Dvl1, Rufy3, Pak1, Dcx, Cdkl5, Nlgn3, Plxna3, Slit2, Ryk, Mgll, Map3k13, Barhl2, Dbn1, Nkx6-1, Smurf1, Lrp1, Sema3d, Megf8, Bdnf, Islr2, Sema5b, Map1b, Lamb2, Bmpr2, Cntf	51	DOWN
BP	GO:0043069	negative regulation of programmed cell death	183/2790	1007/28564	6.30793e-17	1.75166e-15	1.07149e-15	Ngfr, Ccnd2, Raf1, Sox9, Krit1, Ddx3x, Mapk7, Akt1, Smo, Nfix, Axl, Shh, Cdkn1b, Bcl2l12, Grk5, Pih1d1, Akt2, Nes, Prdx2, Ndufs3, Igf1r, Mef2c, Snx6, Kit, Tgfbr1, Fzd3, Tle1, Nuak2, Eya4, Dll1, Arnt2, Brca1, Atad5, Med1, Pcgf2, Nr2e1, Ahi1, Ascl1, Vps54, Peli1, Ube2b, Aurkb, Stat5b, Zmynd11, Gli3, Naa35, Plk2, Mapk8, Wnt5a, Tsc22d1, Nefl, Rb1, Ednrb, Dad1, Bcl2l2, Angpt1, Col2a1, Bfar, Gsk3b, Fst…	183	DOWN
BP	GO:0048663	neuron fate commitment	38/2790	85/28564	6.5795e-17	1.82099e-15	1.1139e-15	Sox9, Nfix, Shh, Tgfbr1, Prox1, Ehmt2, Dll1, Ascl1, Id2, Foxg1, Gli3, Fezf2, Otx2, Wnt1, Zfp521, Smad4, Eya1, Notch1, Pax6, Nkx2-2, Lmo4, Nfia, Pax7, Casz1, Dbx1, Tbr1, Foxa1, Foxa2, Tgfb2, Olig2, Nkx6-2, Dmrt3, Dmrta2, Pou4f1, Gli2, Sox2, Pou3f2, Sox1	38	DOWN
BP	GO:1905515	non-motile cilium assembly	36/2790	77/28564	7.17371e-17	1.97885e-15	1.21046e-15	Clcn4, Bbs1, Hap1, Fuz, Ift52, Kif3a, Ahi1, Tmem107, Ttc8, Cep89, Ift140, Tmem216, Tmem80, Vangl2, Mkks, Mapre1, Ift80, Ift74, Stil, Wrap73, Pqbp1, Bbs2, Dctn1, Ift57, Bbs7, Cep131, Ift88, Dync2h1, C2cd3, Tmem67, Rpgrip1, Septin9, Intu, Exoc5, Cenpj, Ttbk2	36	DOWN
BP	GO:0050890	cognition	90/2790	364/28564	7.27781e-17	2.00092e-15	1.22396e-15	Ccnd2, Nfix, Kmt2a, Prkar2b, Dgcr2, Crtc1, Cic, Mef2c, Kit, Pgrmc1, Git1, Ehmt2, Ttbk1, Mapt, Nts, Eif4ebp2, Adcy1, Nf1, Pafah1b1, Nedd9, Plk2, Nipbl, Pde1b, Crebbp, App, Pja2, Creb1, Chst10, Dbi, Lmx1a, Abi2, Nr4a2, Abl1, Pax6, Meis2, Mdk, Map1a, Snap25, Gnas, Chrna4, Oprl1, Chrnb2, Calb1, Elavl4, Mfsd2a, Ppt1, Ephb2, Cdk5, Foxp2, Ptn, Pak1, Fgf13, Nlgn3, Mecp2, St3gal4, Bace1, Tmod2, Tbr1, Tpbg…	90	DOWN
BP	GO:0023061	signal release	127/2790	607/28564	8.1648e-17	2.23737e-15	1.3686e-15	Raf1, Tiam1, Grik5, Mef2c, Myt1, Git1, Abca1, Cadps2, Stxbp5, Stxbp4, Prkar1a, Map2k6, Rasl10b, Nf1, Vamp2, Trim9, Cartpt, Ppp3cb, Ednrb, Eny2, Sybu, Nell2, Scrib, Adcy5, Atp5j, Itsn1, Sncg, Grm2, Scg5, Uqcc2, Grm8, Gabbr1, Smad4, Sncaip, Gnaq, Tmem132a, Jak2, Tcf7l2, Slc18a2, Cplx2, Tfap2b, Creb1, Pnkd, Mpc2, Stxbp1, Pax6, Fbn1, Snap25, Napb, Gnas, Chrna4, Pfn2, Chrnb2, Wls, Slc6a9, Ppt1, Dvl1, …	127	DOWN
BP	GO:0045667	regulation of osteoblast differentiation	54/2790	160/28564	8.75915e-17	2.39234e-15	1.4634e-15	Axin2, Sox9, Lrp3, Prkd1, Mef2c, Scube2, Id3, Gdpd2, Id2, Ddx5, Gli3, Ptch1, Bmpr1a, Gdf10, Wnt7b, Hdac7, Gsk3b, Vegfa, Crim1, Twsg1, Limd1, Fam20c, Igfbp5, Nppc, Acvr1, Notch1, Jag1, Rassf2, Gnas, Wwtr1, Sfrp2, Ski, Vegfc, Sfrp1, Smad3, Nfatc1, Zhx3, Rorb, Wnt4, Fgf2, Bmp6, Fndc3b, Cdk6, Hey1, Dlk1, Nog, Tmem53, Acvr2a, Bmpr1b, Yap1, Acvr2b, Sox11, Bmpr2, Sox2	54	DOWN
BP	GO:0050673	epithelial cell proliferation	112/2790	508/28564	1.12673e-16	3.06728e-15	1.87626e-15	Ngfr, Ccnd2, Raf1, Sox9, Krit1, Akt1, Smo, Shh, Prkd1, Cdkn1b, Mef2c, Kit, Cdk4, Sulf2, Tinf2, Tgfbr1, Prox1, Igfbp4, Ift52, Med1, Kif3a, Sparc, Fmc1, Fabp7, Stxbp4, Id2, Nf1, Zfp36l1, Ptch1, Bmpr1a, Wnt5a, Rgcc, Rb1, Ednrb, Bcl2l2, Cxadr, Robo1, Rgn, Vegfa, Zeb1, Tcf7l2, Eya1, Igfbp5, Notch1, Pax6, Mdk, Jag1, Ift80, Sfrp2, Egf, Iqgap3, Ift74, Foxp2, Ptn, Wnt7a, Lrp6, St8sia1, Nr2f2, Fgfr2, Mki67…	112	DOWN
BP	GO:0008380	RNA splicing	100/2790	430/28564	1.20651e-16	3.27375e-15	2.00255e-15	Zmat2, Celf2, Snrpd1, Puf60, Taf6l, Akt2, Cwc15, Hnrnpa2b1, Polr2a, Lsm2, Khsrp, Hnrnpa0, Hnrnph1, Zmat5, Hnrnpl, Ddx39b, Snrpf, Hnrnph3, Ddx5, Luc7l3, Pnn, Nova1, Srek1ip1, Atxn7, Sap18, Wbp4, Obi1, Mettl3, Acin1, Khdrbs3, Eny2, Zcrb1, Dyrk1a, Son, Paxbp1, Prpf40b, Prmt5, Ivns1abp, Ik, Rbm22, Prpf19, Sf3b2, Eif4a3, Khdrbs2, Tada1, Snrpb, Celf3, Elavl4, Sfpq, Tada2b, Brdt, Zfp326, Snrnp35, Arl6ip…	100	DOWN
BP	GO:0098609	cell-cell adhesion	165/2790	881/28564	1.33135e-16	3.60072e-15	2.20256e-15	Sox9, Smarcb1, Mapk7, Akt1, Shh, Nfat5, Efnb3, Prdx2, Cadm3, Kit, Fgfrl1, Ptprs, Celsr1, Elmo2, Peli1, Nrcam, Prkar1a, Ntn1, Stat5b, Pnn, Zfp36l1, Gli3, Dlg5, Wnt5a, Rgcc, Wnt7b, Scrib, Alcam, Cblb, Nectin3, Boc, Igsf11, Cxadr, Robo1, Wnt1, Smarcd1, Phf10, Vegfa, Emilin2, Twsg1, Cdh2, Aqp4, Megf10, Jak2, Smarca2, Gpam, Smarcc2, Tmem47, Nfasc, Astn1, Bmi1, Stxbp1, Acvr1, Abl1, Notch1, Pkp4, Mdk, J…	165	DOWN
BP	GO:0000082	G1/S transition of mitotic cell cycle	67/2790	231/28564	1.34806e-16	3.63408e-15	2.22297e-15	Ccnd2, Acvr1b, Ddx3x, Smarcb1, Akt1, Cdkn1b, Cdk4, E2f3, Id2, Rrm2, Id4, Plk2, Camk2g, Lats2, Rgcc, Rb1, Psme1, Crebbp, Adamts1, Smarcd1, Fhl1, Phf10, Wac, Dpf2, Smarca2, Smarcc2, Bach1, Ppp6c, Acvr1, Nacc2, E2f1, Rbl1, Sass6, Iqgap3, Ccne2, Cdkn2c, Nasp, Stil, Cdk14, Smarcd3, Cdk5, Kmt2e, Bcl7a, Ezh2, Casp2, Dpf1, Rrm1, Nfatc1, Apex1, Smarce1, Lats1, Cdk6, Muc1, Ctdspl, Tcf19, Plcb1, Spdya, Camk…	67	DOWN
BP	GO:2001020	regulation of response to DNA damage stimulus	81/2790	313/28564	1.54697e-16	4.1568e-15	2.54272e-15	Axin2, Smarcb1, Foxm1, Baz1b, Bcl2l12, Ercc1, Taf6l, Map3k20, Tfpt, Vps72, Eya4, Brca1, Atad5, Mapt, Cops3, Ddx39b, Yeats4, Ppp4r3b, Ddx5, Dek, Slf1, Atxn7, Nek4, Rnaseh2b, Eny2, Dyrk1a, Smarcd1, Phf10, Epc1, Otub1, Dpf2, Smarca2, Sirt7, Smarcc2, Cbx8, Eya1, Tada1, Abl1, Nacc2, Wdr76, Pcna, Mrgbp, Fmn2, Meaf6, Smarcd3, Tada2b, Bcl7a, Fam168a, Ep400, Ing4, Rad51ap1, Dpf1, Polq, Sirt6, Apbb1, Ubr5,…	81	DOWN
BP	GO:0048762	mesenchymal cell differentiation	70/2790	249/28564	1.72757e-16	4.6271e-15	2.8304e-15	Axin2, Sox9, Smo, Tiam1, Shh, Mef2c, Tgfbr1, Fuz, Sema6a, Ddx5, Rflnb, Dlg5, Bmpr1a, Wnt5a, Rgcc, Ednrb, Gsk3b, Vegfa, Cdh2, Smad4, Tcf7l2, Cyp26a1, Sema4g, Nrp1, Sema4c, Epha4, Vangl2, Mark1, Acvr1, Zeb2, Notch1, Pax6, Sema6d, Mdk, Jag1, Wwtr1, Sfrp2, Sdcbp, Ezh2, Lrp6, Fgfr2, Efnb1, Sfrp1, Smad3, Nfatc1, Crb2, Foxa1, Wnt4, Foxa2, Spred3, Tgfb2, Sema3d, Hey1, Dicer1, Spred2, Phldb1, Nog, Sema5b,…	70	DOWN
BP	GO:0035264	multicellular organism growth	66/2790	227/28564	1.98378e-16	5.29625e-15	3.23971e-15	Smo, Nfix, Ercc1, Atn1, Slc1a2, Cdk4, Cacna2d2, Csf1, H3f3b, Ncor1, Gamt, Adarb1, Stat5b, Ttc8, Zfp36l1, Unc79, Ptch1, Nipbl, App, Sos1, Pkdcc, Hdac3, Apba1, Gpam, Tcf7l2, Creb1, Nppc, Mkks, Atrn, Gnas, Pik3ca, Wwtr1, Tal2, Npr2, Sgip1, Mfsd2a, Stil, Add1, Apba2, Bbs2, Smpd3, Sik3, Mbd5, Atf5, Six3, Suv39h1, Odad3, Sh3pxd2b, Dlk1, Chd7, Dicer1, Slitrk6, Ercc6, Hmga2, Bcl2, En1, H3f3a, Ext1, Rai1,…	66	DOWN
BP	GO:0045926	negative regulation of growth	73/2790	267/28564	2.03426e-16	5.4136e-15	3.3115e-15	Acvr1b, Ddx3x, Tchp, Cdkn1b, Ulk2, Ndufs3, Hyal2, Ptprs, Map2, Brca1, Wwc1, Sema6a, Spag9, Ntn1, Ptch1, Wnt5a, Rb1, Gsk3b, Cxadr, Fhl1, Smad4, Smarca2, Tcf7l2, Tll2, Slit1, Sema4g, Nrp1, Sema4c, Igfbp5, Rgs2, Sema6d, Gnas, Zmat3, Sfrp2, Epha7, Cdkn2c, Ppt1, Cdk5, Vgll4, Ing4, Pak1, Fgf13, Mecp2, Plxna3, Sfrp1, Slit2, Nkd1, Bbs2, Smad3, Nme6, Ryk, Ip6k2, Dcbld2, Ndufa13, Kcnk2, Ppp1r9b, Tgfb2, Sem…	73	DOWN
BP	GO:0050678	regulation of epithelial cell proliferation	99/2790	427/28564	2.12544e-16	5.63818e-15	3.44888e-15	Ngfr, Ccnd2, Sox9, Krit1, Akt1, Smo, Shh, Prkd1, Cdkn1b, Mef2c, Cdk4, Sulf2, Tinf2, Tgfbr1, Prox1, Ift52, Med1, Kif3a, Sparc, Fmc1, Stxbp4, Nf1, Zfp36l1, Ptch1, Bmpr1a, Wnt5a, Rgcc, Rb1, Ednrb, Cxadr, Robo1, Rgn, Vegfa, Zeb1, Tcf7l2, Eya1, Notch1, Pax6, Mdk, Jag1, Ift80, Sfrp2, Egf, Iqgap3, Ift74, Foxp2, Ptn, Wnt7a, Lrp6, St8sia1, Nr2f2, Fgfr2, Cask, Wdr13, Vegfc, Sfrp1, Cdh13, Smad3, Ift57, Nfat…	99	DOWN
BP	GO:0006338	chromatin remodeling	88/2790	358/28564	2.35688e-16	6.21914e-15	3.80425e-15	Sox9, Smarcb1, Kmt2a, Baz1b, Pih1d1, Nfat5, Naa60, Tfpt, Vps72, Macroh2a1, H3f3b, Chd3, Kdm6b, Macroh2a2, Yeats4, Hmg20b, Mta1, Dek, Dnajc9, Rb1, Dyrk1a, Mis18a, Smarcd1, Phf10, Satb1, Axin1, Ring1, Mbd2, Dpf2, Smarca2, Sirt7, Smarcc2, Cbx8, Rnf2, Brd3, Pax6, Gnas, Pik3ca, Mecom, Pole3, Nasp, Pax7, Hp1bp3, Smarcd3, Cenpa, Tada2b, Dr1, Brdt, Bcl7a, Ezh2, Cbx3, Dpf1, Pak1, Mecp2, Kat6a, Sirt6, Tbr1…	88	DOWN
BP	GO:0080134	regulation of response to stress	249/2790	1532/28564	2.35942e-16	6.21914e-15	3.80425e-15	Axin2, Ddx3x, Smarcb1, Mapk7, Foxm1, Akt1, Baz1b, Bcl2l12, Ercc1, Taf6l, Map3k20, Prdx2, Ufd1, Igf1r, Mef2c, Tfpt, Gprc5b, Vps72, Bcr, Hyal2, Eya4, Git1, Ptprs, Tmem259, Ttbk1, Macroh2a1, Mapkapk2, Brca1, Taok1, Vtn, Atad5, Med1, Mapt, Ncor1, Cops3, Ddx39b, Ccn2, Micu1, Peli1, Yeats4, Ppp4r3b, Pum2, Ddx5, Pafah1b1, Sec14l1, Stat5b, Ppp2r3c, Zmynd11, Traf3, Dek, Slf1, Dhfr, Atxn7, Nek4, Rnaseh2b, …	249	DOWN
BP	GO:0043066	negative regulation of apoptotic process	178/2790	983/28564	2.44731e-16	6.43038e-15	3.93346e-15	Ngfr, Ccnd2, Raf1, Sox9, Krit1, Ddx3x, Mapk7, Akt1, Smo, Nfix, Axl, Shh, Cdkn1b, Bcl2l12, Grk5, Pih1d1, Akt2, Nes, Prdx2, Ndufs3, Igf1r, Mef2c, Snx6, Tgfbr1, Fzd3, Tle1, Nuak2, Eya4, Dll1, Arnt2, Brca1, Atad5, Med1, Pcgf2, Nr2e1, Ahi1, Ascl1, Vps54, Ube2b, Aurkb, Stat5b, Zmynd11, Gli3, Naa35, Plk2, Mapk8, Wnt5a, Tsc22d1, Nefl, Rb1, Ednrb, Dad1, Bcl2l2, Angpt1, Col2a1, Bfar, Gsk3b, Fstl1, Itsn1, S…	178	DOWN
BP	GO:0010629	negative regulation of gene expression	208/2790	1211/28564	2.48125e-16	6.49901e-15	3.97544e-15	Axin2, Lhx2, Acvr1b, Sox9, Hnrnpd, Ddx3x, Akt1, Smo, Lrp3, Celf2, Axl, Shh, Prkra, Bcl2l12, Keap1, Homer3, Akt2, Hnrnpa2b1, Ufd1, Insr, Mef2c, Tfap4, Crkl, Ttc5, Fbln1, Lsm2, Khsrp, Hnrnpa0, Id3, Myt1, Git1, Ptprs, Dll1, Ttbk1, Rxra, Macroh2a1, Mapkapk2, H3f3b, Mapt, Ncor1, Nts, Ccn2, Macroh2a2, Eif4ebp2, Pum2, Trib2, Prkar1a, Id2, Ddx5, Zfp36l1, Bmpr1a, Rnaseh2b, Sap18, Rgcc, Rb1, Mettl3, Acin1,…	208	DOWN
BP	GO:1902115	regulation of organelle assembly	64/2790	218/28564	3.35036e-16	8.74781e-15	5.35104e-15	Tchp, Hap1, Fuz, Ptprs, Ehmt2, Rnf5, Trim37, Phf23, Mdm1, Wdpcp, Sdc1, Tbc1d7, Plk2, Mapk8, Wnt5a, Gsk3b, Ift140, Dync2li1, Smad4, Stam, Gpsm2, Sass6, Sdcbp, C9orf72, Ptprd, Tesk1, Stil, Wrap73, Stx18, Fscn1, Pan3, Pqbp1, Cdkl5, Mtm1, Cbln1, Fez1, Mns1, Ccdc88a, Kctd17, Ccp110, Cnot6l, Becn1, Kif15, Mphosph9, Chmp4b, Odad3, Ift88, Dzip1, Sipa1l1, Lrfn4, Lrrc4b, Gap43, Tmem67, Yap1, Fez2, Arhgap35…	64	DOWN
BP	GO:0021536	diencephalon development	35/2790	76/28564	3.48108e-16	9.06062e-15	5.54238e-15	Smo, Shh, Otx1, Hap1, Ncor1, Bmpr1a, Otx2, Wnt5a, Wnt1, Tcf7l2, Nrp1, Creb1, Nr4a2, Zeb2, Pax6, Chrnb2, Tal2, Plxna1, Lrp6, Plxna3, Arx, Wnt4, Fgf2, Six3, Ncam1, Olig2, Sox3, Pou4f1, Gli2, Nog, Ndnf, Hmga2, Foxb1, Sox2, Pou3f2	35	DOWN
BP	GO:0032446	protein modification by small protein conjugation	143/2790	731/28564	3.7521e-16	9.73552e-15	5.95522e-15	Ddx3x, Akt1, Keap1, Cul3, Fbxo11, Tgfbr1, Nedd8, Fbxw5, Rnf5, Brca1, Med24, Tnfaip1, Wsb1, Med1, Smurf2, Pcgf2, Trim37, Gabarap, Phf23, Tmem129, Peli1, Hmg20b, Ube2b, Trib2, Rnf144a, Sumo2, Ube2o, Mta1, Traf3, Tbc1d7, Rnf180, Ube2e1, Peli2, Mapk8, Pinx1, Obi1, Angpt1, Rbx1, Cblb, Bfar, Ivns1abp, Gps2, Fbxl17, Pja2, Axin1, Wac, Mib1, Ring1, Hdac3, Nedd4l, Zfp91, Prpf19, Otub1, Sirt7, Fbxl15, Faap1…	143	DOWN
BP	GO:0048705	skeletal system morphogenesis	72/2790	264/28564	3.76902e-16	9.74897e-15	5.96345e-15	Axin2, Sox9, Nfix, Prkra, Mef2c, Scube2, Tgfbr1, Hyal2, Fuz, Pax5, Stc1, Pcgf2, Lhx1, Ccn2, Rflnb, Tmem107, Gli3, Nipbl, Col2a1, Vegfa, Ift140, Axin1, Zeb1, Eif4a3, Eya1, Nppc, Bmi1, Gnas, Rab33b, Ift80, Shox2, Col11a1, Thbs3, Mmp16, Npr2, Ski, Uncx, Wnt7a, Lrp6, Fgfr2, Sfrp1, Irx5, Smpd3, Smad3, Ryk, Chsy1, Sik3, Chst11, Satb2, Bmp6, Tgfb2, Thbs1, Sh3pxd2b, Sox5, Dync2i1, Megf8, Col27a1, Slc39a3…	72	DOWN
BP	GO:1901990	regulation of mitotic cell cycle phase transition	85/2790	342/28564	3.78323e-16	9.75532e-15	5.96733e-15	Ccnd2, Ddx3x, Smarcb1, Akt1, Cdkn1b, Cul3, Spc25, Tfap4, Cdk4, Rad51c, Brca1, Taok1, Atad5, Id2, Rrm2, Aurkb, Zfp36l1, Rnaseh2b, Pinx1, Rgcc, Rb1, Psme1, Rad21, Crebbp, App, Adamts1, Smarcd1, Fhl1, Phf10, Wac, Ik, Dpf2, Smarca2, Smarcc2, Nuf2, Nek6, Acvr1, Nacc2, Cdc25b, E2f1, Pkia, Rbl1, Sass6, Cdkn2c, Stil, Smarcd3, Kmt2e, Miip, Anapc4, Bcl7a, Anapc5, Mad1l1, Ezh2, Casp2, Mbd4, Dpf1, Rrm1, Mecp…	85	DOWN
BP	GO:0046903	secretion	196/2790	1124/28564	3.96266e-16	1.01864e-14	6.231e-15	Raf1, Tiam1, Axl, Ykt6, Grik5, Ap1s1, Mef2c, Kit, Bloc1s6, Hap1, Bcr, Myt1, Git1, Stc1, Abca1, Cadps2, Med1, Scrn1, Stxbp5, Ahi1, Ccn2, Llgl1, Stxbp4, Sdc1, Prkar1a, Map2k6, Rasl10b, Nf1, Pafah1b1, Cacna1g, Vamp2, Myh10, Stat5b, Sel1l, Trim9, Cartpt, Rab3c, Ppp3cb, Rgcc, Dpysl2, Ednrb, Rab2b, Eny2, Sybu, Nell2, Scrib, Adcy5, Atp5j, Grik1, Itsn1, Sncg, Grm2, Scg5, Rab12, Vegfa, Cacna1h, Pdpk1, Uqc…	196	DOWN
BP	GO:0097435	supramolecular fiber organization	155/2790	818/28564	3.99588e-16	1.02401e-14	6.26385e-15	Tubgcp3, Pfdn5, Kpnb1, Aif1l, Shh, Cdkn1b, Cul3, Mef2c, Kptn, Tbcb, Tgfbr1, Prox1, Fsd1, Git1, Clip3, Fhod1, Tppp3, Map2, Taok1, Tnfaip1, Elmo2, Mapt, Gdpd2, Ccn2, Apc2, Pdlim4, Prkar1a, Nf1, Pafah1b1, Rflnb, Myh10, Ttc8, Nin, Evl, Nedd9, Iqgap2, Jmy, Atxn7, Mapk8, Rgcc, Stmn4, Nefm, Nefl, Rb1, Sh3bp1, Col2a1, Rhpn1, Nde1, App, Dyrk1a, Enah, Nckap5l, Clip4, Mlst8, Axin1, Bin1, Dpysl3, Smad4, Add3…	155	DOWN
BP	GO:0007405	neuroblast proliferation	38/2790	89/28564	4.3351e-16	1.10752e-14	6.77469e-15	Smo, Nfix, Shh, Fzd3, Prox1, Nr2e1, Ascl1, Acsl6, Nf1, Pafah1b1, Foxg1, Gli3, Id4, Mapk8, Nde1, Vegfa, Notch1, Pax6, Dock7, Smarcd3, Lhx5, Ptn, Lrp6, Fgfr2, Fgf13, Vegfc, Plxnb2, Fgf2, Six3, Daglb, Sox5, Dmrta2, Neurod4, Bdnf, Fzd9, Fgfr3, Eml1, Sox2	38	DOWN
BP	GO:0051402	neuron apoptotic process	84/2790	337/28564	4.69943e-16	1.19691e-14	7.32153e-15	Ngfr, Smo, Nfix, Axl, Grik5, Akt2, Atn1, Nes, Prdx2, Mef2c, Snx6, Nsmf, Fis1, Ascl1, Vps54, Adarb1, Nf1, Thrb, Mapk8, Nefl, Rb1, Angpt1, Gsk3b, App, Itsn1, Vegfa, Pdpk1, Hdac3, Ppp2r2b, Jak2, Aatk, Nrp1, Xiap, Tfap2b, Lancl1, Nppc, Stxbp1, Nr4a2, Abl1, Mdk, Pik3ca, Trim2, Casp6, Epha7, Npr2, Ppt1, Cdk5, Casp2, Fadd, Pak3, Nono, Mecp2, Bace1, En2, Tgfb2, Ndp, Lrp1, Tmtc4, Tox3, Pou4f1, F2r, Bdnf, …	84	DOWN
BP	GO:0043543	protein acylation	70/2790	254/28564	5.36051e-16	1.36111e-14	8.32592e-15	Ddx3x, Smarcb1, Smo, Zdhhc4, Shh, Baz1b, Pih1d1, Taf6l, Naa60, Vps72, Clip3, Nat9, Brca1, Taok1, Kif3a, Kansl1, Pcgf2, Yeats4, Dld, Dek, Naa35, Atxn7, Zdhhc20, Eny2, Dscc1, Crebbp, Thap7, Gsk3b, App, Epc1, Bag6, Atat1, Smad4, Naa40, Ldb1, Tada1, Bmi1, Pax6, Mrgbp, Gtf2b, Pole3, Hint2, Meaf6, Tada2b, Clock, Dr1, Ep400, Camk1, Ing4, Porcn, Msl3, Mecp2, Kat6a, Zdhhc17, Apbb1, Ctbp1, Taf4, Zdhhc1, Us…	70	DOWN
BP	GO:1990778	protein localization to cell periphery	92/2790	389/28564	6.6282e-16	1.67786e-14	1.02635e-14	Akt1, Cacnb3, Akt2, Pgrmc1, Bbs1, Git1, Clip3, Efr3b, Vamp2, Ttc8, Pals1, Pacs2, Ptch1, Rab3c, Camk2g, Scrib, Nectin3, Arl6, Gsk3b, Adcy6, Rab12, Epb41l3, Ehd3, Rhoq, Pkdcc, Cdh2, Arl3, Lztfl1, Myo5b, Nfasc, Cnih3, Vamp4, Stxbp1, Abca2, Snap25, Tnik, Ift80, Gpsm2, Scp2, Ephb2, Epb41, Cdk5, Hycc1, Nsg1, Prkg2, Rilpl1, Rilpl2, Lrp6, Stx1b, Cask, Tub, Gpc4, Fgf13, Gripap1, Ikbkb, Bbs2, Rab3a, Ptpn9,…	92	DOWN
BP	GO:0050804	modulation of chemical synaptic transmission	142/2790	729/28564	6.89613e-16	1.74038e-14	1.06459e-14	Ngfr, Kmt2a, Prkar2b, Cacnb3, Grik5, Homer3, Crtc1, Calb2, Efnb3, Igf1r, Mef2c, Kit, Nsmf, Hap1, Homer1, Bcr, Cacna2d2, Git1, Ptprs, Cyth1, Mpp2, Mapt, Stxbp5, Nr2e1, Eif4ebp2, Adcy1, Psmc5, Nf1, Cacng4, Pafah1b1, Vamp2, Cyp46a1, Plk2, Mapk8, Wnt5a, Nefl, Ngdn, Trio, Sybu, Igsf11, Gsk3b, App, Grik1, Sncg, Grm2, Lnpep, Grm8, Cdh2, Gabbr1, Sncaip, Jak2, Apba1, Abhd6, Eif4a3, Cplx2, Myo5b, Gria4, St…	142	DOWN
BP	GO:0048839	inner ear development	64/2790	221/28564	6.98362e-16	1.75712e-14	1.07483e-14	Sox9, Shh, Cdkn1b, Dvl3, Otx1, Fzd3, Bcr, Prox1, Dll1, Celsr1, Mapkapk2, Ift27, Kif3a, Ahi1, Wdpcp, Pafah1b1, Ntn1, Foxg1, Ttc8, Gli3, Slc4a7, Otx2, Wnt5a, Col2a1, Scrib, Wnt1, Get1, Zeb1, Eya1, Epha4, Atg4b, Vangl2, Notch1, Jag1, Col11a1, Mycl, Ephb2, Dvl1, Cux1, Gsdme, Lrig1, Fgfr2, Dchs1, Frem2, Fgf2, Sobp, Bloc1s5, Tgfb2, Ift88, Hey1, Chd7, Dicer1, Slitrk6, Fat4, Hes5, Gli2, Bdnf, Neurog1, Fg…	64	DOWN
BP	GO:0003205	cardiac chamber development	60/2790	199/28564	7.17406e-16	1.79958e-14	1.10081e-14	Luzp1, Smo, Ltbp1, Dvl3, Mef2c, Tgfbr1, Fgfrl1, Prox1, Fuz, Rxra, Med1, Id2, Myh10, Bmpr1a, Wnt5a, Tab1, Robo1, Adamts1, Sos1, Smad4, Pcsk5, Nrp1, Vangl2, Acvr1, Notch1, Jag1, Shox2, Col11a1, Sfrp2, Lmo4, Smarcd3, Snx17, Lrp6, Parva, Fgfr2, Slit2, Egln1, Nfatc1, Tnni3, Cpe, Tgfb2, Cplane1, Ift88, Lrp1, Hey1, Chd7, Fzd1, Cxcr4, Pou4f1, Nog, Zbtb14, Maml1, Robo2, Ndst1, Cntrl, Nsd2, Sox11, Bmpr2, H…	60	DOWN
BP	GO:0099177	regulation of trans-synaptic signaling	142/2790	730/28564	7.75709e-16	1.93997e-14	1.18668e-14	Ngfr, Kmt2a, Prkar2b, Cacnb3, Grik5, Homer3, Crtc1, Calb2, Efnb3, Igf1r, Mef2c, Kit, Nsmf, Hap1, Homer1, Bcr, Cacna2d2, Git1, Ptprs, Cyth1, Mpp2, Mapt, Stxbp5, Nr2e1, Eif4ebp2, Adcy1, Psmc5, Nf1, Cacng4, Pafah1b1, Vamp2, Cyp46a1, Plk2, Mapk8, Wnt5a, Nefl, Ngdn, Trio, Sybu, Igsf11, Gsk3b, App, Grik1, Sncg, Grm2, Lnpep, Grm8, Cdh2, Gabbr1, Sncaip, Jak2, Apba1, Abhd6, Eif4a3, Cplx2, Myo5b, Gria4, St…	142	DOWN
BP	GO:0003407	neural retina development	37/2790	86/28564	7.79742e-16	1.9442e-14	1.18927e-14	Sox9, Rdh13, Hipk1, Lhx1, Ahi1, Ttc8, Slc4a7, Thrb, Arl6, Bhlhe22, Gdf11, Notch1, Calb1, Smarcd3, Casz1, Prom1, Tspan12, Ptn, Gpm6a, Irx5, Barhl2, Crb2, Rorb, Megf11, Six3, Tgfb2, Ndp, Bhlhe23, Neurod4, Ntrk2, Rpgrip1, Hipk2, Tgif2, Crb1, Alms1, Fat3, Cntf	37	DOWN
BP	GO:0021766	hippocampus development	36/2790	82/28564	8.73019e-16	2.16378e-14	1.32359e-14	Smo, Nfix, Crkl, Bbs1, Prox1, Ptprs, Kif3a, Kdm6b, Nr2e1, Pafah1b1, Ywhae, Gli3, Id4, Fezf2, Gsk3b, Atat1, Lmx1a, Zeb2, Mdk, Mkks, Dab1, Lrp8, Mfsd2a, Cdk5, Lhx5, Fgf13, Dcx, Plxna3, Bbs2, Zic1, Reln, Emx2, Cdk5r1, Xrcc1, Zbtb18, Tuba1a	36	DOWN
BP	GO:0060042	retina morphogenesis in camera-type eye	36/2790	82/28564	8.73019e-16	2.16378e-14	1.32359e-14	Sox9, Rdh13, Hipk1, Prox1, Dll1, Lhx1, Ahi1, Ttc8, Slc4a7, Thrb, Nectin3, Arl6, Bhlhe22, Notch1, Calb1, Mfsd2a, Casz1, Prom1, Tspan12, Ptn, Lrp6, Rpgr, Irx5, Crb2, Rorb, Megf11, Ndp, Bhlhe23, Ntrk2, Rpgrip1, Hipk2, Crb1, Alms1, Fat3, Sox2, Cntf	36	DOWN
BP	GO:0006473	protein acetylation	62/2790	212/28564	1.18322e-15	2.92388e-14	1.78854e-14	Ddx3x, Smarcb1, Smo, Shh, Baz1b, Pih1d1, Taf6l, Naa60, Vps72, Nat9, Brca1, Taok1, Kif3a, Kansl1, Pcgf2, Yeats4, Dek, Naa35, Atxn7, Eny2, Dscc1, Crebbp, Thap7, Gsk3b, App, Epc1, Bag6, Atat1, Smad4, Naa40, Ldb1, Tada1, Bmi1, Pax6, Mrgbp, Gtf2b, Pole3, Hint2, Meaf6, Tada2b, Clock, Dr1, Ep400, Camk1, Ing4, Msl3, Mecp2, Kat6a, Apbb1, Ctbp1, Taf4, Usp22, Muc1, Trrap, Msl1, Ercc6, Morf4l1, Msl2, Epc2, P…	62	DOWN
BP	GO:0006281	DNA repair	119/2790	572/28564	1.20076e-15	2.95842e-14	1.80967e-14	Cdc45, Axin2, Smarcb1, Foxm1, Mpnd, Ercc1, Taf6l, Ttc5, Tfpt, Rad51c, Vps72, Eya4, Rpa3, Brca1, Taok1, Rpain, Rev3l, Yeats4, Ube2b, Ppp4r3b, Mta1, Dek, Slf1, Jmy, Atxn7, Rnaseh2b, Nipbl, Rad21, Eny2, Rbx1, Rfc4, Smarcd1, Rfc2, Phf10, Epc1, Prpf19, Otub1, Dpf2, Smarca2, Rnaseh2c, Sirt7, Smarcc2, Faap100, Cbx8, Bach1, Eya1, Ube2w, Nucks1, Tada1, Abl1, Pcna, Mrgbp, Chrna4, Dclre1b, Fmn2, Sfpq, Meaf6…	119	DOWN
BP	GO:0010639	negative regulation of organelle organization	90/2790	381/28564	1.48108e-15	3.63829e-14	2.22554e-14	Tom1l2, Akt1, Tchp, Baz1b, Ercc1, Spc25, Tinf2, Ehmt2, Clip3, Map2, H3f3b, Taok1, Mapt, Trim37, Phf23, Apc2, Mdm1, Ten1, Aurkb, Trim9, Evl, Tbc1d7, Atxn7, Pinx1, Bcl2l2, Rad21, Rhpn1, Dyrk1a, Dcp2, Ik, Smad4, Add3, Tmeff2, Nuf2, Camsap1, Map1a, Mkks, Spef1, Mapre1, Pik3ca, Pfn2, Tesk1, Stmn1, Add1, Mad1l1, Add2, Fgfr2, Fgf13, Mtm1, Arhgef7, Slit2, Slc25a4, Fez1, Tmod2, Nme6, Ppp1r9a, Tbc1d4, Ccp1…	90	DOWN
BP	GO:0002062	chondrocyte differentiation	44/2790	120/28564	1.91345e-15	4.68654e-14	2.86676e-14	Axin2, Sox9, Mef2c, Sulf2, Scube2, Tgfbr1, Ccn2, Rflnb, Gli3, Thrb, Bmpr1a, Rb1, Col2a1, Twsg1, Pkdcc, Nppc, Mdk, Ift80, Shox2, Col11a1, Sfrp2, Npr2, Prkg2, Wnt7a, Smpd3, Adamts7, Smad3, Pth1r, Chsy1, Chst11, Mex3c, Trps1, Bmp6, Sox5, Col27a1, Gli2, Zfp219, Sox6, Bmpr1b, Maf, Hmga2, Ext1, Zbtb16, Bmpr2	44	DOWN
BP	GO:0001763	morphogenesis of a branching structure	68/2790	249/28564	2.2992e-15	5.61479e-14	3.43457e-14	Sox9, Smo, Shh, Prox1, Csf1, Rxra, Celsr1, Med1, Lhx1, Rspo3, Ntn4, Gna13, Gli3, Ptch1, Dlg5, Wnt5a, Angpt1, Wnt1, Vegfa, Smad4, Nrp1, Eya1, Vangl2, Acvr1, Abl1, Notch1, Mdk, Shox2, Sfrp2, Egf, Epha7, Plxna1, Lrp6, Pak1, Fgfr2, Fgf13, Mecp2, Sfrp1, Slit2, Nfatc1, Map3k13, Fkbpl, Sirt6, Foxa1, Wnt4, Dchs1, Foxa2, Fgf2, Cpe, Rere, Dicer1, Cxcr4, Fat4, Hs3st3a1, Gli2, Nog, Agtr1a, Tmem67, Rspo2, Pbx…	68	DOWN
BP	GO:0031329	regulation of cellular catabolic process	144/2790	755/28564	2.62891e-15	6.40112e-14	3.91557e-14	Axin2, Mid2, Hnrnpd, Akt1, Smo, Shh, Prkd1, Pafah1b2, Keap1, Akt2, Ulk2, Insr, Ttc5, Cbfa2t3, Khsrp, Hnrnpa0, Phax, Nprl2, Git1, Ehmt2, Rnf5, Mapkapk2, Timp2, Mtmr4, Mapt, Gabarap, Phf23, Pum2, Trib2, Rnf144a, Sumo2, Zfp36l1, Plk2, Rnf180, Mapk8, Pbk, Mettl3, Rbx1, Csnk1e, Zbtb20, Gsk3b, App, Wnt1, Rgn, Rab12, Vegfa, Mlst8, Axin1, Polr2d, Wac, Bag6, Dcp2, Paip1, Tnrc6c, Eif4a3, Idh1, Sumo1, Dbi, …	144	DOWN
BP	GO:0032535	regulation of cellular component size	93/2790	404/28564	2.76618e-15	6.71568e-14	4.10798e-14	Akt1, Ulk2, Crabp2, Cdk4, Lrrc8a, Ptprs, Map2, Gdi1, Mapt, Sema6a, Pafah1b1, Ntn1, Evl, Wnt5a, Dpysl2, Nefm, Nefl, Wnt7b, Sh3bp1, Gsk3b, Vegfa, Mlst8, Bin1, Aqp4, Slit1, Add3, Sema4g, Nrp1, Myo5b, Creb1, Sema4c, Olfm1, Abl1, Sema6d, Mkks, Pik3ca, Pfn2, Iqgap3, Pex11b, Epha7, Gba2, Hp1bp3, Cdk5, Add1, Rufy3, Prkg2, Add2, Wnt7a, Pak1, Fgf13, Pak3, Dcx, Cdkl5, Plxna3, Slit2, Cotl1, Tmod2, Ryk, Ppp1r…	93	DOWN
BP	GO:0032886	regulation of microtubule-based process	71/2790	268/28564	3.09781e-15	7.49887e-14	4.58706e-14	Cdkn1b, Bbs1, Hap1, Fsd1, Git1, Clip3, Fbxw5, Map2, Taok1, Kif3a, Mapt, Trim37, Apc2, Mdm1, Ska2, Pafah1b1, Plk2, Atxn7, Mapk8, Ska3, Stmn4, Bora, Gsk3b, Dyrk1a, Cfap298, Rgn, Abl1, Camsap1, Map1a, Mkks, Spef1, Mapre1, Stmn3, Gpsm2, Sass6, Mpdz, Gba2, Stil, Stmn1, Mapre3, Pak1, Fgf13, Mecp2, Arhgef7, Bbs2, Dctn1, Dixdc1, Fez1, Trim36, Mid1, Kif15, Tacc3, Chmp4b, Atf5, Cep131, Ccdc40, Akap9, Camsa…	71	DOWN
BP	GO:1901214	regulation of neuron death	93/2790	405/28564	3.25241e-15	7.85023e-14	4.80199e-14	Ngfr, Smo, Nfix, Axl, Shh, Grik5, Nes, Prdx2, Mef2c, Snx6, Nsmf, Tmem259, Csf1, Mapt, Fis1, Ascl1, Vps54, Nf1, Fos, Mapk8, Wnt5a, Nefl, Angpt1, Hdac7, Gsk3b, App, Itsn1, Wnt1, Sncg, Vegfa, Pdpk1, Hdac3, Ppp2r2b, Jak2, St8sia2, Nrp1, Xiap, Tfap2b, Creb1, Lancl1, Nppc, Stxbp1, Nr4a2, Abl1, Mdk, Pik3ca, Trim2, Casp6, Epha7, Ppt1, Cdk5, Rilpl1, Casp2, Pak3, Nono, Mecp2, Ikbkb, Egln1, Bace1, Ephb1, Pa…	93	DOWN
BP	GO:0031503	protein-containing complex localization	66/2790	239/28564	3.26288e-15	7.85266e-14	4.80347e-14	Bbs1, Hap1, Ift43, Ift22, Ap2s1, Cilk1, Fuz, Git1, Cluap1, Ift27, Ift52, Nop9, Wdpcp, Cacng4, Vamp2, Scrib, Gsk3b, Ift140, Dync2li1, Arl3, Myo5b, Stau2, Cnih3, Kif5c, Nacc2, Ssna1, Snap25, Tnik, Ift80, Ift74, Sfpq, Nsg1, Ift81, Stx1b, Tub, Gpc4, Gripap1, Rpgr, Ophn1, Ift57, Dbn1, Grip1, Neto2, Lpar1, Stau1, Cep131, Ift88, Akap9, Rcc2, Dync2i1, Dzip1, Reln, Dync2h1, Gphn, Bbs12, Cacng8, Shisa6, Ad…	66	DOWN
BP	GO:0070201	regulation of establishment of protein localization	124/2790	615/28564	3.5379e-15	8.48993e-14	5.19329e-14	Smo, Tiam1, Shh, Prkd1, Cacnb3, Akt2, Hspa1l, Hyal2, Myt1, Gdi1, Brca1, Kif3a, Septin8, Mapt, Fis1, Stxbp5, Ahi1, Erlec1, Sar1b, Llgl1, Stxbp4, Prkar1a, Nf1, Ywhae, Vamp2, Myh10, Gli3, Cartpt, Ppp3cb, Angpt1, Eny2, Sybu, Gsk3b, Adcy5, App, Uqcc2, Pkdcc, Hdac3, Rbm22, Gnaq, Tmem132a, Jak2, Tcf7l2, Sirt7, Tfap2b, Sumo1, Mff, Pam, Mpc2, Frmd4a, Vamp4, Dnajc1, Fbn1, Snap25, Pkia, Gnas, Ptpn1, Egf, Wl…	124	DOWN
BP	GO:0045666	positive regulation of neuron differentiation	43/2790	117/28564	3.61001e-15	8.638e-14	5.28387e-14	Ngfr, Shh, Mmd, Mef2c, Gprc5b, Prox1, Timp2, Ascl1, Hmg20b, Ncoa1, Spag9, Foxg1, Rgs6, Fezf2, App, Mapk8ip3, Zeb1, Lmx1a, Pax6, Nkx2-2, Neurog2, Dab1, Fezf1, Fez1, Tcf12, Zc4h2, Nkx6-1, Gdpd5, Foxa1, Foxa2, Fgf2, Bmp6, Gli2, Bdnf, Neurog1, Vwc2, Trim32, Map1b, Tcf4, Tgif2, Sox11, Sox2, Cpne1	43	DOWN
BP	GO:0016567	protein ubiquitination	133/2790	679/28564	3.72532e-15	8.8883e-14	5.43698e-14	Ddx3x, Akt1, Keap1, Cul3, Fbxo11, Tgfbr1, Fbxw5, Rnf5, Brca1, Med24, Tnfaip1, Wsb1, Med1, Smurf2, Pcgf2, Trim37, Gabarap, Phf23, Tmem129, Peli1, Ube2b, Trib2, Rnf144a, Ube2o, Mta1, Traf3, Tbc1d7, Rnf180, Ube2e1, Peli2, Mapk8, Pinx1, Obi1, Angpt1, Rbx1, Cblb, Bfar, Ivns1abp, Gps2, Fbxl17, Pja2, Axin1, Wac, Mib1, Ring1, Hdac3, Nedd4l, Zfp91, Prpf19, Otub1, Sirt7, Fbxl15, Faap100, Rnf165, Cbx8, Xiap…	133	DOWN
BP	GO:0006396	RNA processing	164/2790	907/28564	4.3992e-15	1.04661e-13	6.40209e-14	Pih1d2, Rtca, C1d, Ddx3x, Zmat2, Celf2, Snrpd1, Puf60, Prkra, Pih1d1, Taf6l, Akt2, Cwc15, Hnrnpa2b1, Polr2a, Osgep, Lsm2, Khsrp, Hnrnpa0, Hnrnph1, Zmat5, Hnrnpl, Dalrd3, Nop9, Ddx39b, Snrpf, Hnrnph3, Adarb1, Pum2, Ddx5, Luc7l3, Pnn, Nova1, Zfp36l1, Srek1ip1, Atxn7, Sap18, Ints9, Tdrd3, Wbp4, Obi1, Mettl3, Acin1, Pabpn1, Ngdn, Khdrbs3, Eny2, Zc3h7b, Zcrb1, App, Dyrk1a, Son, Paxbp1, Prpf40b, Prmt5,…	164	DOWN
BP	GO:1902903	regulation of supramolecular fiber organization	91/2790	394/28564	4.44448e-15	1.05436e-13	6.44951e-14	Pfdn5, Cdkn1b, Mef2c, Tgfbr1, Prox1, Git1, Clip3, Fhod1, Map2, Taok1, Mapt, Ccn2, Apc2, Pdlim4, Ttc8, Evl, Atxn7, Mapk8, Rgcc, Rb1, Sh3bp1, Rhpn1, App, Dyrk1a, Mlst8, Bin1, Smad4, Add3, Nrp1, Tmeff2, Abi2, Abl1, Camsap1, Map1a, Mkks, Spef1, Mapre1, Pik3ca, Pfn2, C9orf72, Tesk1, Gba2, Stmn1, Add1, Mapre3, Wasf3, Add2, Pak1, Fgf13, Pak3, Mecp2, Arhgef7, Slit2, Cotl1, Dctn1, Tmod2, Smad3, Ccdc88a, P…	91	DOWN
BP	GO:0051640	organelle localization	121/2790	596/28564	4.53985e-15	1.07391e-13	6.56913e-14	Kpnb1, Ykt6, Cul3, Kit, Bloc1s6, Hap1, Fhod1, Map2, Stard3, Mapt, Nop9, Ahi1, Pex13, Tpgs1, Sar1b, Ube2b, Llgl1, Sdc1, Pafah1b1, Spag9, Vamp2, Aurkb, Myh10, Ntn1, Clmn, Pacs2, Rab3c, Mapk8, Pinx1, Dpysl2, Nefl, Sybu, Scrib, Nde1, Rab12, Spast, Pdpk1, Cdh2, Bin1, Tcf7l2, Slit1, Slc18a2, Copg2, Cplx2, Myo5b, Eya1, Nppc, Cdc42bpa, Mark1, Nuf2, Stam, Kif5c, Stxbp1, Gpsm1, Pax6, Nusap1, Rasgrp1, Mapre…	121	DOWN
BP	GO:0008589	regulation of smoothened signaling pathway	39/2790	99/28564	4.64599e-15	1.0959e-13	6.70362e-14	Smo, Shh, Scube2, Pdcl, Fuz, Glis2, Scube1, Rfx4, Gli3, Ptch1, Txndc15, Dlg5, Rb1, Wnt7b, Arl6, Fbxl17, Ift140, Sall3, Shox2, Cibar1, Evc, Ift81, Fgfr2, Sfrp1, Zic1, Chsy1, Foxa1, Foxa2, Gas8, Megf8, Mosmo, Dync2h1, C2cd3, Gli2, Gas1, Ndst1, Fgfr3, Intu, Ttbk2	39	DOWN
BP	GO:0060541	respiratory system development	71/2790	270/28564	4.6848e-15	1.10192e-13	6.74047e-14	Sox9, Shh, Cic, Fgfrl1, Myt1, Fuz, Celsr1, Sparc, Ccn2, Ascl1, Wdpcp, Gli3, Thrb, Dlg5, Bmpr1a, Wnt5a, Wnt7b, Tab1, Vegfa, Foxp4, Abca3, Mapk8ip3, Pkdcc, Bag6, Tnrc6c, Eya1, Creb1, Igfbp5, Vangl2, Pou2f1, Notch1, Gpsm2, Ski, Foxp2, Phf14, Cux1, Lrp6, Fgfr2, Ano1, Rab3a, Smpd3, Foxa1, Foxa2, Fgf2, Fndc3b, Ccdc40, Ift88, Chd7, Dicer1, Asxl1, Hs6st1, Atxn1, Gli2, Nog, Tmem67, Selenon, Rspo2, Yap1, F…	71	DOWN
BP	GO:0040017	positive regulation of locomotion	126/2790	633/28564	5.78056e-15	1.35582e-13	8.29355e-14	Acvr1b, Sox9, Akt1, Smo, Tiam1, Shh, Prkd1, Akt2, Igf1r, Insr, Kit, Crkl, Fbln1, Nsmf, Tgfbr1, Prox1, Amotl1, Csf1, Vtn, Smurf2, Sparc, Sema6a, Ccar1, Spag9, Ntn1, Stat5b, Nedd9, Plk2, Mapk8, Wnt5a, Nipbl, Angpt1, Hdac7, Mylk, App, Adamts1, Pla2g7, Vegfa, Mapk8ip3, Pcsk5, Jak2, Sema4g, Nrp1, Sema4c, Igfbp5, Epha4, Acvr1, Abl1, Notch1, Stk39, Pax6, Sema6d, Mdk, Egf, Pdgfc, Sdcbp, Angptl3, Dock7, E…	126	DOWN
BP	GO:0048871	multicellular organismal-level homeostasis	164/2790	910/28564	5.94556e-15	1.39059e-13	8.50625e-14	Acvr1b, Sox9, Akt1, Smo, Nfix, Kmt2a, Axl, Crtc1, Nfat5, Sh2b2, Prdx2, Igf1r, Mef2c, Kit, Bbs1, Bcr, Hyal2, Glis2, Csf1, Dll1, Cadps2, Med1, Kif3a, Kdm6b, Ncor1, Poc1b, Ccn2, Vps54, Map2k6, Id2, Nf1, Stat5b, Spata7, Ppp2r3c, Nova1, Zfp36l1, Cartpt, Ppp3cb, Akap11, Ebf2, Rb1, Ednrb, Angpt1, Brd1, Col2a1, Fstl1, Iqcb1, Cxadr, Adamts5, Adcy6, Ache, Lnpep, Vegfa, Abca3, Axin1, Sos1, Cdh2, Aqp4, Hdac3…	164	DOWN
BP	GO:0007178	transmembrane receptor protein serine/threonine kinase signaling pathway	93/2790	409/28564	6.17067e-15	1.43919e-13	8.80351e-14	Acvr1b, Ltbp1, Snx6, Tgfbr1, Nlk, Smurf2, Mtmr4, Ddx5, Ube2o, Pals1, Fos, Bmpr1a, Gdf10, Lats2, Wnt5a, Tab1, Crebbp, Fstl1, Wnt1, Lnpep, Crim1, Twsg1, Axin1, Zeb1, Smad4, Jak2, Tcf7l2, Fbxl15, Itgb8, Gdf11, Rnf165, Tnrc6c, Tfap2b, Creb1, Vim, Acvr1, Abl1, Zeb2, Notch1, Fbn1, Ppm1l, Wwtr1, Sfrp2, Sdcbp, Nfia, Ski, Chrdl1, Sfrp1, Smpd3, Snx1, Smad3, Zfyve9, Chst11, Crb2, Sostdc1, Spred3, Atoh8, Snx…	93	DOWN
BP	GO:0051248	negative regulation of protein metabolic process	190/2790	1109/28564	6.76279e-15	1.57287e-13	9.62125e-14	Hnrnpd, Ddx3x, Smarcb1, Pfdn5, Akt1, Shh, Prkar2b, Cdkn1b, Bcl2l12, Pih1d1, Akt2, Mprip, Insr, Tfap4, Crkl, Fbln1, Hap1, Khsrp, Hyal2, Pax5, Macroh2a1, Brca1, Vtn, Timp2, Mapt, Eif4ebp2, Hmg20b, Adarb1, Ube2b, Prkar1a, Nf1, Ywhae, Spag9, Rtn1, Zfp36l1, Ctsb, Pinx1, Lats2, Pbk, Rb1, Ednrb, Mettl3, Angpt1, Mrpl13, Scrib, Cblb, Thap7, Gsk3b, Usp25, App, Wnt1, Rgn, Ivns1abp, Gps2, Vegfa, Axin1, Mllt1…	190	DOWN
BP	GO:0045665	negative regulation of neuron differentiation	37/2790	91/28564	7.00961e-15	1.62572e-13	9.94453e-14	Sox9, Shh, Dll1, Med1, Nr2e1, Ascl1, Meis1, Id2, Spag9, Foxg1, Gli3, Id4, Fezf2, Gsk3b, App, Mib1, Gdf11, Lmx1a, Notch1, Pax6, Jag1, Nkx2-2, Casz1, Dixdc1, Ddx6, Hmg20a, Foxa2, Apbb1, Six3, Olig2, Hey1, Hes5, Pbx1, Fgfr3, Sox21, Sox2, Cntf	37	DOWN
BP	GO:0022604	regulation of cell morphogenesis	72/2790	278/28564	7.0571e-15	1.63217e-13	9.98402e-14	Tiam1, Dvl3, Kit, Strip1, Plekho1, Kif3a, Sparc, Cfap410, Gna13, Pafah1b1, Spag9, Myh10, Wnt5a, Brwd1, Ache, Vegfa, Epb41l3, Rhoq, Nedd4l, Limd1, Mkln1, Myo5b, Stau2, Epha4, Plxna2, Camsap1, Tnik, Wls, Ptprd, Lrp8, Mfsd2a, Ephb2, Epb41, Dvl1, Wasf3, Cux1, Ptn, Plxna1, Parva, Cask, Pak3, Cdkl5, Zmym3, Mecp2, Plxna3, Map3k13, Dbn1, Grip1, Syt1, Plxnb2, Lpar1, Smurf1, Ss18l1, Picalm, Cdc42ep4, Zmym4…	72	DOWN
BP	GO:0051223	regulation of protein transport	119/2790	586/28564	7.51834e-15	1.73402e-13	1.0607e-13	Smo, Tiam1, Shh, Prkd1, Cacnb3, Akt2, Hspa1l, Hyal2, Myt1, Gdi1, Brca1, Kif3a, Septin8, Fis1, Stxbp5, Ahi1, Erlec1, Sar1b, Llgl1, Stxbp4, Prkar1a, Nf1, Ywhae, Vamp2, Myh10, Gli3, Cartpt, Ppp3cb, Angpt1, Eny2, Sybu, Gsk3b, Adcy5, App, Uqcc2, Pkdcc, Hdac3, Rbm22, Gnaq, Tmem132a, Jak2, Tcf7l2, Sirt7, Tfap2b, Sumo1, Mff, Pam, Mpc2, Frmd4a, Vamp4, Dnajc1, Fbn1, Pkia, Gnas, Ptpn1, Egf, Wls, Ube2j1, Cdk…	119	DOWN
BP	GO:0099172	presynapse organization	30/2790	62/28564	8.36026e-15	1.92286e-13	1.17621e-13	Efnb3, Ptprs, Cap2, App, Lrp4, Sdcbp, Ptprd, Dvl1, Wnt7a, Gpc4, Efnb1, Nlgn3, Arhgef7, Cbln1, Cadm1, Slitrk5, Mdga2, Pcdh17, Lrfn3, Picalm, Lrrtm3, Mdga1, Fzd1, Lrfn4, Slitrk6, Slitrk4, Lrrc4b, Nlgn2, Lrrtm1, Slitrk1	30	DOWN
BP	GO:1903829	positive regulation of protein localization	109/2790	519/28564	9.82529e-15	2.25357e-13	1.37851e-13	Ngfr, Akt1, Smo, Shh, Prkd1, Cacnb3, Akt2, Pgrmc1, Hspa1l, Hyal2, Clip3, Glis2, Brca1, Kif3a, Mapt, Fis1, Sar1b, Prkar1a, Ywhae, Vamp2, Myh10, Vrk1, Gli3, Nedd9, Ppp3cb, Pinx1, Sybu, Gsk3b, App, Vegfa, Hdac3, Rbm22, Gnaq, Tmem132a, Jak2, Tcf7l2, Myo5b, Mff, Mpc2, Frmd4a, Lrp4, Map1a, Gnas, Wwtr1, Gpsm2, Egf, Wls, Tesk1, Ephb2, Epb41, Cdk5, Rufy3, Prkg2, Ptn, Camk1, Pdcd5, Pak1, Cask, Ano1, Nlgn3,…	109	DOWN
BP	GO:0072009	nephron epithelium development	43/2790	120/28564	1.03101e-14	2.35826e-13	1.44255e-13	Sox9, Irx2, Smo, Shh, Mef2c, Dll1, Lhx1, Ahi1, Gli3, Ptch1, Ednrb, Wnt7b, Wnt1, Vegfa, Smad4, Tfap2b, Eya1, Notch1, Jag1, Wwtr1, Calb1, Prom1, Ptpro, Wnk4, Wnt4, Dchs1, Fgf2, Hs2st1, Hey1, Asxl1, Pou3f3, Basp1, Fat4, Hs3st3a1, Hes5, Nog, Agtr1a, Pbx1, Lamb2, Yap1, Bcl2, Ext1, Foxd1	43	DOWN
BP	GO:0030335	positive regulation of cell migration	119/2790	589/28564	1.1014e-14	2.51233e-13	1.53679e-13	Acvr1b, Sox9, Akt1, Smo, Tiam1, Shh, Prkd1, Akt2, Igf1r, Insr, Kit, Crkl, Fbln1, Nsmf, Tgfbr1, Prox1, Amotl1, Csf1, Vtn, Smurf2, Sparc, Sema6a, Ccar1, Spag9, Stat5b, Nedd9, Plk2, Mapk8, Wnt5a, Nipbl, Angpt1, Hdac7, Mylk, App, Adamts1, Pla2g7, Vegfa, Mapk8ip3, Pcsk5, Jak2, Sema4g, Nrp1, Sema4c, Igfbp5, Epha4, Acvr1, Abl1, Notch1, Stk39, Pax6, Sema6d, Mdk, Egf, Pdgfc, Sdcbp, Angptl3, Dock7, Ephb2, …	119	DOWN
BP	GO:2000179	positive regulation of neural precursor cell proliferation	33/2790	75/28564	1.2669e-14	2.88193e-13	1.76288e-13	Ngfr, Lhx2, Smo, Shh, Nes, Fzd3, Prox1, Lhx1, Nr2e1, Ascl1, Foxg1, Gli3, Id4, Mapk8, Vegfa, Notch1, Pax6, Mdk, Egf, Smarcd3, Lhx5, Vegfc, Adgrg1, Fgf2, Tox, Setd1a, Zfp423, Dmrta2, Gli2, Nog, Fzd9, Gng5, Sox2	33	DOWN
BP	GO:0033674	positive regulation of kinase activity	97/2790	440/28564	1.27476e-14	2.88671e-13	1.7658e-13	Axin2, Ccnd2, Dazap2, Ddx3x, Akt1, Unc119, Tiam1, Axl, Cdkn1b, Dvl3, Pih1d1, Mmd, Igf1r, Insr, Mef2c, Kit, Gprc5b, Vav2, Pifo, Prox1, Csf1, Ttbk1, Tab2, Map2k6, Ppp2r3c, Nedd9, Cartpt, Wnt5a, Rgcc, Bora, Angpt1, Tab1, Robo1, App, Vegfa, Mapk8ip3, Axin1, Zfp91, Jak2, Vldlr, Epha4, Vangl2, Abi2, Abl1, Zeb2, Fbn1, Cdc25b, Rassf2, Rasgrp1, Ptpn1, Pik3ca, Jtb, Egf, Pdgfc, Lmo4, Dab1, Lrp8, Stil, Prkag…	97	DOWN
BP	GO:0048514	blood vessel morphogenesis	130/2790	668/28564	1.27595e-14	2.88671e-13	1.7658e-13	Ngfr, Krit1, Mapk7, Foxm1, Akt1, Smo, Shh, Prkd1, Tgfbr1, Mrtfb, Vav2, Prox1, Amotl1, Dll1, Rxra, Brca1, Med1, Vezf1, Sparc, Sema6a, Nr2e1, Rspo3, Ccn2, Meis1, Gna13, Nf1, Zfp36l1, Plk2, Bmpr1a, Wnt5a, Rgcc, Angpt1, Wnt7b, Hdac7, Mylk, Robo1, Adamts1, Vegfa, Emilin2, Sos1, Cdh2, Cemip2, Itgb8, Jmjd8, Nrp1, Tfap2b, Eya1, Nppc, Vangl2, Acvr1, Abl1, Notch1, Mdk, Jag1, Pik3ca, Sfrp2, Egf, Naxe, Ddah1…	130	DOWN
BP	GO:0098727	maintenance of cell number	61/2790	217/28564	1.48712e-14	3.3506e-13	2.04957e-13	Raf1, Sox9, Smarcb1, Smo, Nfix, Taf6l, Kit, Vps72, Prox1, Dll1, Med28, Med24, Nr2e1, Bmpr1a, Mapk8, Nipbl, Mettl3, Crebbp, Smarcd1, Phf10, Cdh2, Dpf2, Smarca2, Tcf7l2, Ldb1, Vangl2, Med27, Rtf1, Mecom, Ski, Bcl7a, Ezh2, Ptn, Wnt7a, Med21, Kat6a, Sfrp1, Ddx6, Zic1, Tut4, Hook3, Smarce1, Bcl9, Ldb2, Smc1a, Dicer1, Setd1a, Fut10, Hes5, Nog, Selenon, Yap1, Dis3l2, Fgfr3, Tead1, Hmga2, Brd9, Bcl9l, Bi…	61	DOWN
BP	GO:2000177	regulation of neural precursor cell proliferation	44/2790	126/28564	1.48907e-14	3.3506e-13	2.04957e-13	Ngfr, Lhx2, Smo, Shh, Nes, Fzd3, Prox1, Lhx1, Nr2e1, Ascl1, Id2, Nf1, Foxg1, Gli3, Id4, Mapk8, Wnt5a, Vegfa, Cdh2, Notch1, Pax6, Mdk, Egf, Smarcd3, Lhx5, Ptn, Vegfc, Adgrg1, Slc16a2, Fgf2, Six3, Rapgef1, Tox, Setd1a, Zfp423, Dmrta2, Gli2, Bdnf, Nog, Fzd9, Fgfr3, Gng5, Ptprz1, Sox2	44	DOWN
BP	GO:0070507	regulation of microtubule cytoskeleton organization	51/2790	162/28564	1.52911e-14	3.4314e-13	2.09899e-13	Cdkn1b, Fsd1, Git1, Clip3, Map2, Taok1, Mapt, Apc2, Ska2, Pafah1b1, Atxn7, Mapk8, Ska3, Stmn4, Bora, Gsk3b, Dyrk1a, Abl1, Camsap1, Map1a, Spef1, Mapre1, Stmn3, Gpsm2, Sass6, Mpdz, Gba2, Stil, Stmn1, Mapre3, Pak1, Fgf13, Mecp2, Arhgef7, Dctn1, Dixdc1, Trim36, Mid1, Kif15, Tacc3, Chmp4b, Akap9, Camsap2, Phldb1, Cdk5r1, Efna5, Clip1, Map1b, Cenpj, Clasp1, Ttbk2	51	DOWN
BP	GO:0043408	regulation of MAPK cascade	140/2790	743/28564	1.75491e-14	3.9275e-13	2.40245e-13	Ngfr, Raf1, Foxm1, Akt1, Tiam1, Dvl3, Prdx2, Igf1r, Insr, Mef2c, Kit, Crkl, Fbln1, Tgfbr1, Hyal2, Taok1, Timp2, Igfbp4, Ksr1, Ncor1, Wwc1, Sema6a, Ccn2, Shc2, Map2k6, Nf1, Pafah1b1, Spag9, Zmynd11, Traf3, Cartpt, Peli2, Wnt5a, Pbk, Angpt1, Wnt7b, Tab1, Gsk3b, Robo1, App, Prmt5, Gps2, Vegfa, Pja2, Mapk8ip3, Axin1, Cdh2, Nelfe, Hdac3, Smad4, Jak2, Nrp1, Sema4c, Epha4, Rgs2, Vangl2, Abl1, Zeb2, Notc…	140	DOWN
BP	GO:0051965	positive regulation of synapse assembly	34/2790	80/28564	1.78516e-14	3.97987e-13	2.43449e-13	Dlg5, Gsk3b, St8sia2, Stau2, Adgrl2, Ptprd, Ephb2, Adgrb2, Wnt7a, Nlgn3, Cbln1, Ephb1, Amigo3, Slitrk5, Lrrn1, Tpbg, Lrrn3, Adgrl3, Pik3r1, Cux2, Lrrtm3, Lrtm1, Slitrk6, Slitrk4, Lrrc4b, Flrt1, Bdnf, Efna5, Amigo1, Flrt3, Nlgn2, Ntrk2, Lrrtm1, Slitrk1	34	DOWN
BP	GO:0007059	chromosome segregation	95/2790	429/28564	1.7879e-14	3.97987e-13	2.43449e-13	Tubgcp3, Ddx3x, Smarcb1, Kpnb1, Baz1b, Cul3, Spc25, Naa60, Rad51c, Ehmt2, Macroh2a1, Brca1, Top2b, Ncor1, Psmc3ip, Ube2b, Ska2, Pum2, Aurkb, Slf1, Kif2a, Cenpk, Pinx1, Ska3, Rb1, Nipbl, Haus4, Rad21, Dscc1, Nde1, Mis18a, Smarcd1, Phf10, Bag6, Hdac3, Ik, Dpf2, Smarca2, Sirt7, Smarcc2, Nuf2, Nek6, Tubgcp4, Nusap1, Knstrn, Mapre1, Gpsm2, Sass6, Ccne2, Gtf2b, Fmn2, Stil, Smarcd3, Wrap73, Mapre3, Anap…	95	DOWN
BP	GO:0007611	learning or memory	79/2790	326/28564	1.82577e-14	4.05331e-13	2.47941e-13	Ccnd2, Nfix, Kmt2a, Prkar2b, Crtc1, Cic, Mef2c, Kit, Pgrmc1, Git1, Ehmt2, Ttbk1, Mapt, Nts, Eif4ebp2, Adcy1, Nf1, Pafah1b1, Nedd9, Plk2, Pde1b, Crebbp, App, Pja2, Creb1, Chst10, Dbi, Lmx1a, Abi2, Nr4a2, Abl1, Pax6, Meis2, Mdk, Map1a, Snap25, Oprl1, Chrnb2, Calb1, Elavl4, Ppt1, Ephb2, Cdk5, Foxp2, Ptn, Pak1, Fgf13, Nlgn3, Mecp2, Bace1, Tmod2, Tbr1, Tpbg, Atp8a1, Picalm, Ncam1, Pak5, Reln, Cux2, At…	79	DOWN
BP	GO:1903530	regulation of secretion by cell	134/2790	701/28564	2.083e-14	4.61205e-13	2.82119e-13	Tiam1, Mef2c, Hap1, Bcr, Myt1, Git1, Cadps2, Stxbp5, Ahi1, Llgl1, Stxbp4, Sdc1, Prkar1a, Map2k6, Rasl10b, Nf1, Cacna1g, Vamp2, Myh10, Trim9, Cartpt, Rab3c, Ppp3cb, Rgcc, Dpysl2, Rab2b, Eny2, Sybu, Nell2, Adcy5, Atp5j, Itsn1, Sncg, Grm2, Scg5, Rab12, Cacna1h, Pdpk1, Uqcc2, Grm8, Gabbr1, Smad4, Sncaip, Gnaq, Tmem132a, Jak2, Tcf7l2, Cplx2, Myo5b, Tfap2b, Creb1, Pnkd, Nppc, Pam, Mpc2, Frmd4a, Stam, D…	134	DOWN
BP	GO:0006282	regulation of DNA repair	60/2790	213/28564	2.20138e-14	4.86119e-13	2.97359e-13	Axin2, Smarcb1, Foxm1, Taf6l, Tfpt, Vps72, Eya4, Brca1, Yeats4, Ppp4r3b, Dek, Slf1, Atxn7, Eny2, Smarcd1, Phf10, Epc1, Otub1, Dpf2, Smarca2, Sirt7, Smarcc2, Cbx8, Eya1, Tada1, Pcna, Mrgbp, Fmn2, Meaf6, Smarcd3, Tada2b, Bcl7a, Fam168a, Ep400, Rad51ap1, Dpf1, Polq, Sirt6, Apbb1, Ubr5, Smarce1, Taf4, Suv39h1, Wrap53, Usp22, Klhl15, Trrap, Xrcc1, Ppp4r2, Ercc6, Cebpg, Hmga2, Nsd2, Rnf169, Morf4l1, Hm…	60	DOWN
BP	GO:0021885	forebrain cell migration	32/2790	72/28564	2.2438e-14	4.94171e-13	3.02285e-13	Axl, Nr2e1, Pex13, Pafah1b1, Foxg1, Gli3, Fezf2, Robo1, Slit1, Dab1, Lrp8, Cdk5, Lrp6, Fgf13, Dcx, Slit2, Adgrg1, Dixdc1, Arx, Fbxo45, Socs7, Reln, Mdga1, Emx2, Cxcr4, Pou3f3, Fut10, Cdk5r1, Rnf7, Foxb1, Syne2, Pou3f2	32	DOWN
BP	GO:0043087	regulation of GTPase activity	83/2790	353/28564	2.45978e-14	5.40306e-13	3.30505e-13	Ocrl, Tiam1, Dvl3, Akt2, Chn2, Crkl, Vav2, Bcr, Plekhg4, Apc2, Nf1, Pafah1b1, Ttc8, Ralgapa1, Rgs6, Nedd9, Tbc1d7, Iqgap2, Wnt5a, Sh3bp1, Scrib, Cblb, Gsk3b, Rgn, Mlst8, Sos1, Bin1, Epha4, Plxna2, Gpsm1, Pkp4, Mkks, Rasgrp1, Gnas, Stmn3, Tbck, C9orf72, Dock7, Stmn1, Ezh2, Plxna1, Sipa1l3, Cdkl5, Plxna3, Arhgef7, Gnao1, Gnb5, Tbc1d4, Mtss2, Sos2, Elmod2, Dennd1a, Plxnb2, Wnt4, Tbc1d2b, Picalm, Pre…	83	DOWN
BP	GO:0010976	positive regulation of neuron projection development	64/2790	237/28564	2.6894e-14	5.89185e-13	3.60405e-13	Ngfr, Tiam1, Prkd1, Crtc1, Igf1r, Hap1, Gprc5b, Mapt, Ahi1, Acsl6, Nf1, Pafah1b1, Wnt5a, Adamts1, Vegfa, Dpysl3, Vldlr, Nrp1, Stau2, Rgs2, Abl1, Mdk, Elavl4, Lrp8, Ephb2, Dvl1, Gpc2, Ezh2, Ptn, Lrp6, Camk1, Cask, Pak3, Ikbkb, Fez1, Ppp1r9a, Dbn1, Kidins220, Plxnb2, Apbb1, Rapgef1, Negr1, Lrp1, Tox, Reln, Cux2, Fzd1, Tubb2b, Bdnf, Ndnf, Clip1, Amigo1, Cntn1, Ntrk2, Fut9, Arhgap35, Dcc, Kalrn, Qki,…	64	DOWN
BP	GO:0048814	regulation of dendrite morphogenesis	38/2790	99/28564	2.79808e-14	6.1138e-13	3.73981e-13	Tiam1, Nsmf, Nr2e1, Pafah1b1, Wnt5a, Sdc2, Gsk3b, Robo1, Ache, Nedd4l, Myo5b, Stau2, Epha4, Tnik, Chrnb2, Wls, Ptprd, Lrp8, Ephb2, Dpysl5, Cux1, Cask, Pqbp1, Pak3, Cdkl5, Dbn1, Grip1, Lzts1, Ss18l1, Reln, Cux2, Sipa1l1, Fzd4, Sarm1, Rap2a, Kalrn, Ptprz1, Marcks	38	DOWN
BP	GO:0035270	endocrine system development	47/2790	144/28564	3.56673e-14	7.77285e-13	4.75466e-13	Raf1, Sox9, Smo, Shh, Igf1r, Insr, Crkl, Tgfbr1, Myt1, Dll1, Ascl1, Nf1, Bmpr1a, Wnt5a, Pdpk1, Cdh2, Tcf7l2, Gdf11, Creb1, Nr5a1, Pax6, Mdk, Nkx2-2, Clock, Pde3b, Smad3, Vhl, Nkx6-1, Wnt4, Foxa2, Fgf2, Six3, Bmp6, Cdk6, Rfx3, Nkx6-2, Onecut1, Sox3, Onecut2, Gli2, Nog, Pbx1, Hmga2, Thra, Sox2, Sox4, Pou3f2	47	DOWN
BP	GO:0030516	regulation of axon extension	41/2790	114/28564	3.69278e-14	8.02648e-13	4.9098e-13	Ptprs, Map2, Gdi1, Mapt, Sema6a, Pafah1b1, Ntn1, Wnt5a, Dpysl2, Gsk3b, Vegfa, Slit1, Sema4g, Nrp1, Myo5b, Sema4c, Olfm1, Abl1, Sema6d, Cdk5, Rufy3, Pak1, Cdkl5, Plxna3, Slit2, Ryk, Mgll, Map3k13, Barhl2, Dbn1, Nkx6-1, Smurf1, Lrp1, Sema3d, Megf8, Bdnf, Islr2, Sema5b, Map1b, Bmpr2, Cntf	41	DOWN
BP	GO:0099175	regulation of postsynapse organization	46/2790	139/28564	3.73347e-14	8.09373e-13	4.95094e-13	Akt1, Tiam1, Homer1, Ptprs, Nrcam, Nf1, Pafah1b1, Nedd9, Wnt5a, App, Itsn1, Cdh2, Stau2, Epha4, Abi2, Epha7, Ptprd, Lrp8, Ephb2, Cdk5, Dvl1, Wnt7a, Cask, Rbmx, Pak3, Cdkl5, Nlgn3, Cbln1, Ppp1r9a, Vhl, Dbn1, Lzts1, Arhgap33, Lzts3, Abhd17c, Reln, Cux2, Sipa1l1, Lrfn4, Lrrc4b, Cdk5r1, Adam10, Hnrnpm, Lrrtm1, Kalrn, Marcks	46	DOWN
BP	GO:0090090	negative regulation of canonical Wnt signaling pathway	45/2790	135/28564	5.2388e-14	1.13275e-12	6.92906e-13	Axin2, Sox9, Pfdn5, Shh, Tle1, Fuz, Bicc1, Apc2, Gli3, Lats2, Amer2, Wnt5a, Cby1, Gsk3b, App, Lmbr1l, Axin1, Cdh2, Tle4, Tcf7l2, Limd1, Notch1, Mdk, Lrp4, Wwtr1, Sfrp2, Mllt3, Wnt5b, Ptpro, Sfrp1, Nkd1, Tmem131l, Tpbg, Sostdc1, Rapgef1, Lats1, Znrf3, Fzd1, Nog, Shisa3, Chd8, Shisa6, Sox13, Sox2, Tmem170b	45	DOWN
BP	GO:0007018	microtubule-based movement	96/2790	443/28564	5.29815e-14	1.14261e-12	6.98936e-13	Kpnb1, Bloc1s6, Bbs1, Hap1, Ift43, Ift22, Cilk1, Fuz, Clip3, Cluap1, Map2, Ift27, Ift52, Kif3a, Mapt, Tpgs1, Wdpcp, Ube2b, Pafah1b1, Ccdc103, Dnaaf2, Klc1, Kif2a, Nefm, Nefl, Ropn1l, Sybu, Ttll1, Kif21a, Nde1, App, Cfap298, Rgn, Rsph9, Spast, Mapk8ip3, Ift140, Dync2li1, Aqp4, Arl3, Lztfl1, Copg2, Stau2, Kif5c, Ssna1, Dync1i2, Map1a, Mkks, Spef1, Rasgrp1, Ift80, Celf3, Fmn2, Ift74, Sfpq, Uchl1, If…	96	DOWN
BP	GO:2000147	positive regulation of cell motility	121/2790	616/28564	5.38897e-14	1.15919e-12	7.09074e-13	Acvr1b, Sox9, Akt1, Smo, Tiam1, Shh, Prkd1, Akt2, Igf1r, Insr, Kit, Crkl, Fbln1, Nsmf, Tgfbr1, Prox1, Amotl1, Csf1, Vtn, Smurf2, Sparc, Sema6a, Ccar1, Spag9, Ntn1, Stat5b, Nedd9, Plk2, Mapk8, Wnt5a, Nipbl, Angpt1, Hdac7, Mylk, App, Adamts1, Pla2g7, Vegfa, Mapk8ip3, Pcsk5, Jak2, Sema4g, Nrp1, Sema4c, Igfbp5, Epha4, Acvr1, Abl1, Notch1, Stk39, Pax6, Sema6d, Mdk, Egf, Pdgfc, Sdcbp, Angptl3, Dock7, E…	121	DOWN
BP	GO:0000375	RNA splicing, via transesterification reactions	72/2790	289/28564	5.9277e-14	1.26524e-12	7.73946e-13	Zmat2, Celf2, Snrpd1, Puf60, Cwc15, Hnrnpa2b1, Lsm2, Hnrnpa0, Hnrnpl, Ddx39b, Snrpf, Ddx5, Luc7l3, Nova1, Sap18, Wbp4, Obi1, Mettl3, Acin1, Khdrbs3, Zcrb1, Dyrk1a, Son, Paxbp1, Prpf40b, Prmt5, Ik, Rbm22, Prpf19, Sf3b2, Eif4a3, Khdrbs2, Snrpb, Celf3, Sfpq, Snrnp35, Sfswap, Luc7l2, Nova2, Snrpa1, Rbmx, Gpkow, Pqbp1, Rbm4b, Dnajc17, Rsrc1, Prpf39, Sf3b6, Nsrp1, Rbm24, Bud31, Prpf18, Gemin8, Snrnp25,…	72	DOWN
BP	GO:0000377	RNA splicing, via transesterification reactions with bulged adenosine as nucleophile	72/2790	289/28564	5.9277e-14	1.26524e-12	7.73946e-13	Zmat2, Celf2, Snrpd1, Puf60, Cwc15, Hnrnpa2b1, Lsm2, Hnrnpa0, Hnrnpl, Ddx39b, Snrpf, Ddx5, Luc7l3, Nova1, Sap18, Wbp4, Obi1, Mettl3, Acin1, Khdrbs3, Zcrb1, Dyrk1a, Son, Paxbp1, Prpf40b, Prmt5, Ik, Rbm22, Prpf19, Sf3b2, Eif4a3, Khdrbs2, Snrpb, Celf3, Sfpq, Snrnp35, Sfswap, Luc7l2, Nova2, Snrpa1, Rbmx, Gpkow, Pqbp1, Rbm4b, Dnajc17, Rsrc1, Prpf39, Sf3b6, Nsrp1, Rbm24, Bud31, Prpf18, Gemin8, Snrnp25,…	72	DOWN
BP	GO:0000398	mRNA splicing, via spliceosome	72/2790	289/28564	5.9277e-14	1.26524e-12	7.73946e-13	Zmat2, Celf2, Snrpd1, Puf60, Cwc15, Hnrnpa2b1, Lsm2, Hnrnpa0, Hnrnpl, Ddx39b, Snrpf, Ddx5, Luc7l3, Nova1, Sap18, Wbp4, Obi1, Mettl3, Acin1, Khdrbs3, Zcrb1, Dyrk1a, Son, Paxbp1, Prpf40b, Prmt5, Ik, Rbm22, Prpf19, Sf3b2, Eif4a3, Khdrbs2, Snrpb, Celf3, Sfpq, Snrnp35, Sfswap, Luc7l2, Nova2, Snrpa1, Rbmx, Gpkow, Pqbp1, Rbm4b, Dnajc17, Rsrc1, Prpf39, Sf3b6, Nsrp1, Rbm24, Bud31, Prpf18, Gemin8, Snrnp25,…	72	DOWN
BP	GO:0099054	presynapse assembly	27/2790	54/28564	6.55287e-14	1.39509e-12	8.53376e-13	Efnb3, Ptprs, App, Lrp4, Sdcbp, Ptprd, Dvl1, Wnt7a, Gpc4, Efnb1, Nlgn3, Cbln1, Cadm1, Slitrk5, Mdga2, Pcdh17, Lrfn3, Lrrtm3, Mdga1, Fzd1, Lrfn4, Slitrk6, Slitrk4, Lrrc4b, Nlgn2, Lrrtm1, Slitrk1	27	DOWN
BP	GO:0031109	microtubule polymerization or depolymerization	44/2790	131/28564	7.3245e-14	1.55538e-12	9.51426e-13	Tubgcp3, Cdkn1b, Git1, Clip3, Tppp3, Map2, Taok1, Mapt, Apc2, Ska2, Nin, Atxn7, Mapk8, Ska3, Stmn4, Nde1, Dyrk1a, Nckap5l, Abl1, Camsap1, Ssna1, Map1a, Tubgcp4, Spef1, Mapre1, Stmn3, Gba2, Stmn1, Mapre3, Pak1, Fgf13, Mecp2, Arhgef7, Dctn1, Tubg1, Mid1, Akap9, Camsap2, Clip1, Map1b, Cenpj, Clasp1, Tuba1a, Ttbk2	44	DOWN
BP	GO:0045860	positive regulation of protein kinase activity	85/2790	373/28564	7.90172e-14	1.67367e-12	1.02379e-12	Axin2, Ccnd2, Dazap2, Ddx3x, Akt1, Unc119, Tiam1, Cdkn1b, Dvl3, Pih1d1, Mmd, Insr, Mef2c, Kit, Gprc5b, Prox1, Csf1, Ttbk1, Tab2, Map2k6, Ppp2r3c, Nedd9, Cartpt, Wnt5a, Rgcc, Bora, Angpt1, Tab1, Robo1, App, Vegfa, Mapk8ip3, Axin1, Zfp91, Jak2, Vldlr, Epha4, Vangl2, Abi2, Abl1, Zeb2, Fbn1, Cdc25b, Rassf2, Rasgrp1, Ptpn1, Pik3ca, Jtb, Egf, Pdgfc, Dab1, Lrp8, Stil, Prkag2, Cdk5, Mapre3, Ezh2, Camk1, …	85	DOWN
BP	GO:0071542	dopaminergic neuron differentiation	25/2790	47/28564	8.72172e-14	1.84266e-12	1.12715e-12	Smo, Tiam1, Shh, Dvl3, Pax5, Id2, Otx2, Wnt5a, Gsk3b, Wnt1, Vegfa, Hprt, Lmx1a, Nr4a2, Neurog2, Sfrp2, Lrp6, Sfrp1, Ryk, Foxa1, Foxa2, En2, Dmrta2, Rspo2, En1	25	DOWN
BP	GO:0090092	regulation of transmembrane receptor protein serine/threonine kinase signaling pathway	69/2790	273/28564	9.30035e-14	1.95992e-12	1.19888e-12	Acvr1b, Ltbp1, Snx6, Tgfbr1, Smurf2, Ube2o, Pals1, Bmpr1a, Gdf10, Lats2, Wnt5a, Crebbp, Fstl1, Wnt1, Crim1, Twsg1, Axin1, Zeb1, Smad4, Jak2, Tcf7l2, Fbxl15, Gdf11, Rnf165, Tfap2b, Acvr1, Abl1, Zeb2, Notch1, Fbn1, Sfrp2, Sdcbp, Ski, Chrdl1, Sfrp1, Snx1, Smad3, Zfyve9, Chst11, Crb2, Sostdc1, Spred3, Snx25, Pmepa1, Smurf1, Bmp6, Tgfb2, Stub1, Lats1, Thbs1, Lrp1, Onecut1, Fzd1, Zfp423, Spred2, Onecut…	69	DOWN
BP	GO:0035265	organ growth	60/2790	220/28564	1.06194e-13	2.23222e-12	1.36545e-12	Ccnd2, Sox9, Akt1, Smo, Shh, Mef2c, Tgfbr1, Cacna2d2, Prox1, Ehmt2, Dll1, Stc1, Rxra, Wwc1, Ddx39b, Meis1, Prkar1a, Myh10, Bmpr1a, Lats2, Gsk3b, Cxadr, Tcf7l2, Nppc, Rgs2, Notch1, Ift80, Thbs3, Npr2, Evc, Vgll4, Pak1, Fgfr2, Slc25a4, Smpd3, Sirt6, Arx, Parp2, Fgf2, Kcnk2, Tgfb2, Ncam1, Lats1, Thbs1, S1pr1, Col27a1, Nog, Cacna1c, Rspo2, Yap1, Mapk11, Camk2d, Bcl2, Acvr2b, Akap6, Ext1, Erbb4, Flvcr…	60	DOWN
BP	GO:0018394	peptidyl-lysine acetylation	53/2790	181/28564	1.28579e-13	2.69595e-12	1.64911e-12	Smarcb1, Smo, Shh, Baz1b, Pih1d1, Taf6l, Naa60, Vps72, Brca1, Kif3a, Kansl1, Pcgf2, Yeats4, Dek, Atxn7, Eny2, Crebbp, Thap7, App, Epc1, Bag6, Atat1, Smad4, Naa40, Ldb1, Tada1, Bmi1, Pax6, Mrgbp, Pole3, Hint2, Meaf6, Tada2b, Dr1, Ep400, Ing4, Msl3, Mecp2, Kat6a, Apbb1, Ctbp1, Taf4, Usp22, Muc1, Trrap, Msl1, Ercc6, Morf4l1, Msl2, Epc2, Phf20l1, Sox4, Bloc1s1	53	DOWN
BP	GO:0007517	muscle organ development	85/2790	377/28564	1.48469e-13	3.10514e-12	1.89941e-12	Smo, Nfix, Shh, Hlf, Mef2c, Sfmbt1, Tgfbr1, Homer1, Id3, Fgfrl1, Mrtfb, Prox1, Myt1, Pax5, Dll1, Rxra, Med1, Vps54, Hmg20b, Adarb1, Nf1, Ddx5, Fos, Bmpr1a, Ppp3cb, Wnt5a, Rb1, Angpt1, Hdac7, Boc, Mylk, Paxbp1, Fhl1, Uqcc2, Smad4, Megf10, Tcf7l2, Tll2, Creb1, Vangl2, Notch1, Gpcpd1, Shox2, Col11a1, Pax7, Cdk5, Ski, Sgcb, Foxp2, Lrp6, Nr2f2, Fgfr2, Mtm1, Egln1, Usp2, Smad3, Ephb1, Gpc1, Sirt6, Tnni…	85	DOWN
BP	GO:0043523	regulation of neuron apoptotic process	72/2790	294/28564	1.48873e-13	3.10575e-12	1.89979e-12	Ngfr, Smo, Nfix, Axl, Grik5, Nes, Prdx2, Mef2c, Snx6, Nsmf, Fis1, Ascl1, Vps54, Nf1, Mapk8, Nefl, Angpt1, Gsk3b, App, Itsn1, Vegfa, Pdpk1, Hdac3, Ppp2r2b, Jak2, Nrp1, Xiap, Tfap2b, Lancl1, Nppc, Stxbp1, Nr4a2, Abl1, Mdk, Pik3ca, Trim2, Casp6, Epha7, Ppt1, Cdk5, Casp2, Pak3, Nono, Mecp2, Bace1, En2, Tgfb2, Lrp1, Tox3, Pou4f1, F2r, Bdnf, Cdk5r1, Ndnf, Fzd9, Sarm1, Kcnb1, Jun, Fgfr3, Ntrk2, Grik2, B…	72	DOWN
BP	GO:0042733	embryonic digit morphogenesis	31/2790	72/28564	1.64731e-13	3.42797e-12	2.09689e-12	B9d1, Shh, Map3k20, Lmbr1, Fuz, Ift52, Wdpcp, Tmem107, Gli3, Bmpr1a, Wnt5a, Ift140, Smad4, Gnaq, Notch1, Lrp4, Sfrp2, Wnt7a, Lrp6, Chst11, Frem2, Cplane1, Ift88, C2cd3, Gli2, Nog, Gas1, Intu, Flvcr1, Zbtb16, Ttbk2	31	DOWN
BP	GO:0051276	chromosome organization	113/2790	569/28564	1.73387e-13	3.59909e-12	2.20156e-12	Cdc45, Axin2, Hnrnpd, Smarcb1, Kpnb1, Baz1b, Ercc1, Cul3, Hnrnpa2b1, Spc25, Tfpt, Tinf2, Rad51c, Ehmt2, Macroh2a1, H3f3b, Top2b, Psmc3ip, Ube2b, Pum2, Ten1, Aurkb, Slf1, Kif2a, Cenpk, Pinx1, Hmbox1, Tdrd3, Rb1, Nipbl, Acin1, Rad21, Dscc1, Mis18a, Smarcd1, Phf10, Bag6, Dcp2, Ik, Dpf2, Smarca2, Tcf7l2, Sirt7, Ldb1, Smarcc2, Nppc, Nuf2, Nek6, Abl1, Nusap1, Knstrn, Pcna, Gins1, Mapre1, Dclre1b, Ccne2…	113	DOWN
BP	GO:1901566	organonitrogen compound biosynthetic process	260/2790	1712/28564	1.75165e-13	3.62693e-12	2.21859e-12	Galnt1, Hnrnpd, Ddx3x, Ckb, Srr, Akt1, Zdhhc4, Gmpr2, Uck1, Akt2, Mettl17, Slc1a2, Ndufs3, Insr, Pgrmc1, Cdk4, Eif1b, Khsrp, Sdhb, Mrpl52, Dhdds, Clip3, Ndufa2, Mrps25, Abca1, Mocs2, Rxra, Ndufa1, Mrps18c, Tha1, B4galt5, Pank3, Mrpl58, Dalrd3, Ddx39b, Moxd1, Ndufa12, Eif4ebp2, Gamt, Acsl6, Mgat1, Adcy1, Pum2, Dld, Dcakd, Zfp36l1, Galnt16, Elovl2, Dhfr, Slc4a7, Mrpl57, Zdhhc20, Extl3, Mettl3, Dad1…	260	DOWN
BP	GO:0001738	morphogenesis of a polarized epithelium	35/2790	90/28564	1.82497e-13	3.76933e-12	2.3057e-12	Dvl3, Fzd3, Fuz, Celsr1, Ahi1, Wdpcp, Pafah1b1, Ttc8, Dlg5, Wnt5a, Wnt7b, Sh3bp1, Scrib, Vangl2, Abl1, Nphp1, Sfrp2, Mllt3, Dvl1, Wnt7a, Lrp6, Ophn1, Sfrp1, Nkd1, Ryk, Dchs1, Ajap1, Cplane1, Znrf3, Fzd1, Fat4, Intu, Exoc5, Erbb4, Alms1	35	DOWN
BP	GO:0042073	intraciliary transport	26/2790	52/28564	1.90626e-13	3.92746e-12	2.40243e-12	Bbs1, Ift43, Ift22, Cilk1, Fuz, Cluap1, Ift27, Ift52, Wdpcp, Ift140, Dync2li1, Arl3, Ssna1, Ift80, Ift74, Ift81, Tub, Rpgr, Ift57, Cep131, Ift88, Dync2i1, Dync2h1, Bbs12, Ttc26, Intu	26	DOWN
BP	GO:0031400	negative regulation of protein modification process	105/2790	514/28564	1.96724e-13	4.04306e-12	2.47314e-12	Smarcb1, Akt1, Prkar2b, Cdkn1b, Pih1d1, Mprip, Insr, Tfap4, Crkl, Fbln1, Hyal2, Pax5, Macroh2a1, Brca1, Mapt, Hmg20b, Adarb1, Ube2b, Prkar1a, Nf1, Ywhae, Spag9, Pinx1, Lats2, Pbk, Rb1, Angpt1, Cblb, Thap7, Gsk3b, Rgn, Ivns1abp, Gps2, Mllt1, Gnaq, Otub1, Sirt7, Rgs2, Dbi, Abl1, Pax6, Trim44, Rassf2, Pkia, Ptpn1, Wwtr1, Sfrp2, C9orf72, Tesk1, Hint2, Cdkn2c, Ephb2, Prkag2, Cdk5, Dvl1, Uchl1, Lrp6, D…	105	DOWN
BP	GO:0001736	establishment of planar polarity	29/2790	64/28564	1.99015e-13	4.08004e-12	2.49576e-12	Dvl3, Fzd3, Fuz, Celsr1, Wdpcp, Pafah1b1, Ttc8, Wnt5a, Wnt7b, Vangl2, Abl1, Nphp1, Sfrp2, Mllt3, Dvl1, Wnt7a, Lrp6, Sfrp1, Nkd1, Ryk, Dchs1, Cplane1, Znrf3, Fzd1, Fat4, Intu, Exoc5, Erbb4, Alms1	29	DOWN
BP	GO:0061138	morphogenesis of a branching epithelium	61/2790	229/28564	2.08245e-13	4.25877e-12	2.60509e-12	Sox9, Smo, Shh, Prox1, Csf1, Rxra, Celsr1, Med1, Lhx1, Rspo3, Ntn4, Gna13, Gli3, Ptch1, Dlg5, Wnt5a, Angpt1, Wnt1, Vegfa, Smad4, Nrp1, Eya1, Vangl2, Acvr1, Abl1, Notch1, Mdk, Sfrp2, Egf, Plxna1, Lrp6, Pak1, Fgfr2, Sfrp1, Slit2, Nfatc1, Fkbpl, Sirt6, Foxa1, Wnt4, Dchs1, Foxa2, Fgf2, Dicer1, Cxcr4, Fat4, Hs3st3a1, Gli2, Nog, Agtr1a, Tmem67, Rspo2, Pbx1, Yap1, Socs3, Hmga2, Bcl2, Ext1, Sox2, Nrarp, …	61	DOWN
BP	GO:0071900	regulation of protein serine/threonine kinase activity	81/2790	354/28564	2.40481e-13	4.90593e-12	3.00096e-12	Ccnd2, Dazap2, Ddx3x, Akt1, Tiam1, Prkar2b, Cdkn1b, Dvl3, Pih1d1, Insr, Mef2c, Kit, Tfap4, Hyal2, Prox1, Macroh2a1, Ksr1, Trib2, Prkar1a, Map2k6, Nf1, Lats2, Wnt5a, Rgcc, Rb1, Tab1, Gsk3b, Robo1, App, Vegfa, Mapk8ip3, Axin1, Sos1, Ccnj, Epha4, Rgs2, Vangl2, Abl1, Zeb2, Rasgrp1, Pkia, Ptpn1, Sfrp2, Egf, Pdgfc, Ccne2, Tesk1, Cdkn2c, Stil, Prkag2, Mapre3, Uchl1, Ccng2, Ezh2, Lrp6, Dusp16, Camk1, Nr2…	81	DOWN
BP	GO:0001701	in utero embryonic development	112/2790	565/28564	2.51935e-13	5.12701e-12	3.13619e-12	Acvr1b, Smarcb1, Chtop, B9d1, Ocrl, Akt1, Smo, Psmc3, Keap1, Cul3, Tgfbr1, Mrtfb, Ndufa2, Dll1, Arnt2, Rxra, Med1, Kif3a, Ncor1, Pcgf2, Cops3, Rspo3, Vps54, Mgat1, Ube2b, Gna13, Ncoa1, Rrm2, Myh10, Dnaaf2, Zfp36l1, Ccnk, Gli3, Ptch1, Bmpr1a, Rnaseh2b, Lats2, Dad1, Angpt1, Wnt7b, Tab1, Ttll1, Vegfa, Mapk8ip3, Axin1, Mib1, Hdac3, Smad4, Apba1, Tcf7l2, Phf6, Bmi1, Acvr1, Notch1, Rtf1, Gins1, Stmn3, …	112	DOWN
BP	GO:0009896	positive regulation of catabolic process	108/2790	538/28564	2.90577e-13	5.89892e-12	3.60837e-12	Axin2, Mid2, Sox9, Hnrnpd, Akt1, Smo, Prkd1, Pafah1b2, Akt2, Ulk2, Fbxo11, Insr, Ttc5, Cbfa2t3, Khsrp, Nprl2, Git1, Tmem259, Gabarap, Apc2, Trib2, Rnf144a, Sumo2, Zfp36l1, Plk2, Rnf180, Mapk8, Wnt5a, Mettl3, Rbx1, Csnk1e, Cblb, Zbtb20, Gsk3b, App, Rab12, Mlst8, Axin1, Polr2d, Wac, Bag6, Dcp2, Nedd4l, Paip1, Tnrc6c, Sumo1, Atg4b, Gpsm1, Abca2, Pacsin3, Ptpn1, Exosc8, Egf, C9orf72, Angptl3, Pan3, V…	108	DOWN
BP	GO:0022029	telencephalon cell migration	30/2790	69/28564	2.95381e-13	5.98183e-12	3.65909e-12	Nr2e1, Pex13, Pafah1b1, Foxg1, Gli3, Fezf2, Robo1, Slit1, Dab1, Lrp8, Cdk5, Lrp6, Fgf13, Dcx, Slit2, Adgrg1, Dixdc1, Arx, Fbxo45, Socs7, Reln, Mdga1, Cxcr4, Pou3f3, Fut10, Cdk5r1, Rnf7, Foxb1, Syne2, Pou3f2	30	DOWN
BP	GO:0003006	developmental process involved in reproduction	180/2790	1075/28564	2.99898e-13	6.05853e-12	3.706e-12	Sox9, Akt1, Axl, Shh, Cdkn1b, Pafah1b2, Ercc1, Mast2, Atn1, Pafah1b3, Igf1r, Insr, Kit, Nr2c2, Crkl, Sfmbt1, Hspa1l, Lrrc8a, Tgfbr1, Rad51c, Ehmt2, Pax5, Csf1, Tppp3, Rxra, H3f3b, Ift27, Med1, Lhx1, Lhx9, Vps54, Gamt, Tpgs1, Ube2b, Patz1, Dld, Pafah1b1, Stat5b, Id4, Rhobtb3, Bmpr1a, Ctsb, Wnt5a, Nipbl, Mettl3, Bcl2l2, Ropn1l, Angpt1, Ttll1, Nell2, Nectin3, Adamts1, Rgn, Vegfa, Rfx2, Epc1, Bag6, A…	180	DOWN
BP	GO:0006475	internal protein amino acid acetylation	50/2790	168/28564	3.14891e-13	6.31531e-12	3.86308e-12	Smarcb1, Smo, Shh, Baz1b, Pih1d1, Taf6l, Naa60, Vps72, Brca1, Kif3a, Kansl1, Pcgf2, Yeats4, Dek, Atxn7, Eny2, Crebbp, Thap7, App, Epc1, Bag6, Atat1, Smad4, Naa40, Ldb1, Tada1, Bmi1, Pax6, Mrgbp, Pole3, Meaf6, Tada2b, Dr1, Ep400, Ing4, Msl3, Mecp2, Kat6a, Apbb1, Ctbp1, Taf4, Usp22, Muc1, Trrap, Msl1, Ercc6, Morf4l1, Msl2, Epc2, Phf20l1	50	DOWN
BP	GO:0018393	internal peptidyl-lysine acetylation	50/2790	168/28564	3.14891e-13	6.31531e-12	3.86308e-12	Smarcb1, Smo, Shh, Baz1b, Pih1d1, Taf6l, Naa60, Vps72, Brca1, Kif3a, Kansl1, Pcgf2, Yeats4, Dek, Atxn7, Eny2, Crebbp, Thap7, App, Epc1, Bag6, Atat1, Smad4, Naa40, Ldb1, Tada1, Bmi1, Pax6, Mrgbp, Pole3, Meaf6, Tada2b, Dr1, Ep400, Ing4, Msl3, Mecp2, Kat6a, Apbb1, Ctbp1, Taf4, Usp22, Muc1, Trrap, Msl1, Ercc6, Morf4l1, Msl2, Epc2, Phf20l1	50	DOWN
BP	GO:0030856	regulation of epithelial cell differentiation	50/2790	168/28564	3.14891e-13	6.31531e-12	3.86308e-12	Sox9, Smo, Cdkn1b, Keap1, Tgfbr1, Dll1, Macroh2a1, Med1, Vezf1, Lhx1, Ahi1, Ascl1, Macroh2a2, Stat5b, Zfp36l1, Ptch1, Akap11, Vegfa, Foxp4, Zeb1, Zeb2, Notch1, Pax6, Jag1, Nkx2-2, Wwtr1, Mycl, Prom1, Add1, Ezh2, Ikbkb, Vhl, Fgf2, Spred3, Atoh8, Bmp6, Tgfb2, Ajap1, Hey1, Rfx3, Dicer1, Spred2, Fat4, Hes5, Plcb1, Yap1, Fgfr3, S1pr3, Ccnd1, Sox2	50	DOWN
BP	GO:0051403	stress-activated MAPK cascade	63/2790	243/28564	3.20158e-13	6.40547e-12	3.91823e-12	Foxm1, Akt1, Map3k20, Igf1r, Nr2c2, Mapkapk2, Taok1, Ncor1, Ccn2, Map2k6, Pafah1b1, Zfp36l1, Zmynd11, Traf3, Mapk8, Wnt5a, Pbk, Wnt7b, Fgf12, App, Gps2, Vegfa, Pja2, Mapk8ip3, Axin1, Hdac3, Sema4c, Stk39, Rassf2, Rasgrp1, Mecom, Tnik, Sfrp2, Fktn, Klhdc10, Wnt7a, Dusp16, Sfrp1, Sh3rf1, Tirap, Dixdc1, Smad3, Ephb1, Map3k13, Hacd3, Mapkbp1, Mid1, Mturn, Tgfb2, Rapgef1, Ulk4, Aida, Phlpp1, Plcb1, Ra…	63	DOWN
BP	GO:0007164	establishment of tissue polarity	29/2790	65/28564	3.25834e-13	6.50336e-12	3.97811e-12	Dvl3, Fzd3, Fuz, Celsr1, Wdpcp, Pafah1b1, Ttc8, Wnt5a, Wnt7b, Vangl2, Abl1, Nphp1, Sfrp2, Mllt3, Dvl1, Wnt7a, Lrp6, Sfrp1, Nkd1, Ryk, Dchs1, Cplane1, Znrf3, Fzd1, Fat4, Intu, Exoc5, Erbb4, Alms1	29	DOWN
BP	GO:1902533	positive regulation of intracellular signal transduction	172/2790	1014/28564	3.32129e-13	6.61311e-12	4.04524e-12	Ngfr, Mid2, Raf1, Sox9, Ddx3x, Tiam1, Axl, Prkd1, Prkra, Dvl3, Pih1d1, Nfat5, Map3k20, Prdx2, Igf1r, Insr, Mef2c, Kit, Crkl, Rundc3a, Tgfbr1, Gprc5b, Prox1, Csf1, Tab2, Taok1, Timp2, Igfbp4, Ksr1, Wwc1, Fis1, Nts, Ccn2, Peli1, Hint1, Shc2, Map2k6, Ddx5, Spag9, Aurkb, Map3k14, Traf3, Cartpt, Dlg5, Bmpr1a, Ppp3cb, Peli2, Wnt5a, Angpt1, Wnt7b, Tab1, Crebbp, Robo1, App, Itsn1, Vegfa, Pja2, Mlst8, Map…	172	DOWN
BP	GO:0030010	establishment of cell polarity	49/2790	163/28564	3.5608e-13	7.07305e-12	4.32659e-12	Krit1, Shh, Igf1r, Crkl, Amotl1, Map2, Cyth1, Wdpcp, Llgl1, Pafah1b1, Fbf1, Ttc8, Wnt5a, Sh3bp1, Scrib, Nde1, Gsk3b, Eya1, Vangl2, Frmd4a, Abl1, Gpsm1, Pax6, Mapre1, Gpsm2, Ubxn2b, Dock7, Cenpa, Rufy3, Fscn1, Frmd4b, Wnt7a, Sipa1l3, Pak1, Fgf13, Ophn1, Dctn1, Jam3, Fez1, Ephb1, Crb2, Rab11fip2, Hey1, Amot, Hes5, Map1b, Crb1, Clasp1, Dynlt1b	49	DOWN
BP	GO:0048754	branching morphogenesis of an epithelial tube	54/2790	191/28564	3.66842e-13	7.26942e-12	4.44671e-12	Sox9, Smo, Shh, Csf1, Celsr1, Med1, Lhx1, Gna13, Gli3, Ptch1, Dlg5, Wnt5a, Angpt1, Wnt1, Vegfa, Smad4, Nrp1, Eya1, Vangl2, Acvr1, Abl1, Notch1, Mdk, Sfrp2, Egf, Lrp6, Pak1, Fgfr2, Slit2, Nfatc1, Fkbpl, Sirt6, Foxa1, Wnt4, Dchs1, Foxa2, Fgf2, Dicer1, Cxcr4, Fat4, Hs3st3a1, Gli2, Nog, Agtr1a, Tmem67, Rspo2, Pbx1, Yap1, Hmga2, Bcl2, Ext1, Sox2, Nrarp, Foxd1	54	DOWN
BP	GO:0010638	positive regulation of organelle organization	108/2790	541/28564	4.2178e-13	8.33818e-12	5.10047e-12	Hnrnpd, Cdkn1b, Ercc1, Akt2, Cul3, Nes, Hnrnpa2b1, Igf1r, Insr, Tfpt, Hap1, Tinf2, Tgfbr1, Prox1, Fuz, Git1, Fhod1, Macroh2a1, Mapt, Fis1, Ccn2, Pdlim4, Ube2b, Sdc1, Aurkb, Evl, Slf1, Mapk8, Hmbox1, Wnt5a, Rgcc, Rb1, Rad21, Gsk3b, Mlst8, Bin1, Add3, Nrp1, Mff, Abi2, Abl1, Nusap1, Mapre1, Pfn2, Gpsm2, Sass6, Egf, Sdcbp, Tesk1, Npr2, Stil, Sfpq, Wrap73, Stx18, Rimbp2, Anapc5, Mad1l1, Fscn1, Wasf3, …	108	DOWN
BP	GO:0032970	regulation of actin filament-based process	89/2790	411/28564	4.59101e-13	9.03119e-12	5.52438e-12	Mef2c, Tgfbr1, Prox1, Fhod1, Stc1, Celsr1, Taok1, Ccn2, Pdlim4, Ttc8, Evl, Nedd9, Iqgap2, Rgcc, Sh3bp1, Rhpn1, Cacna1h, Mlst8, Bin1, Smad4, Add3, Nrp1, Stau2, Sumo1, Tmeff2, Pam, Vangl2, Abi2, Abl1, Mdk, Mkks, Pik3ca, Pfn2, Iqgap3, C9orf72, Tesk1, Gba2, Stmn1, Add1, Fscn1, Wasf3, Add2, Pak1, Fgf13, Pak3, Gpm6b, Slit2, Cotl1, Jam3, Dixdc1, Tmod2, Smad3, Ccdc88a, Ppp1r9a, Brk1, Fhod3, Dbn1, Cracd, …	89	DOWN
BP	GO:0048872	homeostasis of number of cells	86/2790	391/28564	4.59786e-13	9.03119e-12	5.52438e-12	Acvr1b, Sox9, Akt1, Smo, Nfix, Kmt2a, Axl, Sh2b2, Prdx2, Mef2c, Kit, Bcr, Glis2, Csf1, Cadps2, Med1, Kif3a, Ncor1, Vps54, Id2, Nf1, Stat5b, Ppp2r3c, Zfp36l1, Ppp3cb, Rb1, Brd1, Fstl1, Vegfa, Axin1, Sos1, Cdh2, Jak2, Smarca2, Prdx5, Gpam, Ldb1, Xiap, Bmi1, Abl1, Notch1, Rassf2, Fam210b, Mecom, Kmt2e, Add1, Ezh2, Fadd, Tsc22d3, Ikbkb, Adgrg1, Jam3, Slc37a4, Vhl, Sos2, Lmo1, P2ry14, Rcor1, Bpgm, L3m…	86	DOWN
BP	GO:0006397	mRNA processing	99/2790	479/28564	4.60098e-13	9.03119e-12	5.52438e-12	Zmat2, Celf2, Snrpd1, Puf60, Cwc15, Hnrnpa2b1, Lsm2, Khsrp, Hnrnpa0, Hnrnph1, Zmat5, Hnrnpl, Ddx39b, Snrpf, Adarb1, Ddx5, Luc7l3, Pnn, Nova1, Zfp36l1, Srek1ip1, Sap18, Tdrd3, Wbp4, Obi1, Mettl3, Acin1, Pabpn1, Khdrbs3, Zcrb1, App, Dyrk1a, Son, Paxbp1, Prpf40b, Prmt5, Polr2d, Ik, Rbm22, Prpf19, Sf3b2, Eif4a3, Khdrbs2, Snrpb, Celf3, Elavl4, Sfpq, Brdt, Zfp326, Snrnp35, Arl6ip4, Sfswap, Pan3, Luc7l2…	99	DOWN
BP	GO:0055123	digestive system development	45/2790	143/28564	5.3735e-13	1.05227e-11	6.43673e-12	Sox9, Smo, Shh, Igf1r, Insr, Kit, Crkl, Ahi1, Ascl1, Wdpcp, Id2, Ccdc103, Gli3, Wnt5a, Rb1, Ednrb, Nipbl, Foxp4, Pkdcc, Pcsk5, Tcf7l2, Vangl2, Notch1, Nkx2-2, Shox2, Sfrp2, Pdgfc, Wls, Npr2, Fgfr2, Sfrp1, Smad3, Dchs1, Ccdc40, Dicer1, Megf8, Fat4, Gli2, Yap1, Chd8, Fgfr3, Bcl2, Acvr2b, Ext1, Sox11	45	DOWN
BP	GO:0007163	establishment or maintenance of cell polarity	60/2790	228/28564	5.79592e-13	1.13232e-11	6.9264e-12	Lhx2, Krit1, Shh, Atn1, Igf1r, Crkl, Amotl1, Map2, Cyth1, Kif3a, Rhobtb1, Wdpcp, Llgl1, Pafah1b1, Fbf1, Ttc8, Pals1, Dlg5, Wnt5a, Wnt7b, Sh3bp1, Scrib, Nde1, Gsk3b, Rhoq, Eya1, Vangl2, Frmd4a, Abl1, Gpsm1, Pax6, Mapre1, Gpsm2, Ubxn2b, Dock7, Cenpa, Rufy3, Fscn1, Frmd4b, Wnt7a, Sipa1l3, Parva, Pak1, Fgf13, Ophn1, Dctn1, Jam3, Fez1, Ephb1, Crb2, Rab11fip2, Hey1, Amot, Hes5, Map1b, Pard6g, Arhgap35,…	60	DOWN
BP	GO:0021795	cerebral cortex cell migration	26/2790	54/28564	5.93713e-13	1.15718e-11	7.0785e-12	Nr2e1, Pex13, Pafah1b1, Foxg1, Gli3, Robo1, Dab1, Lrp8, Cdk5, Lrp6, Fgf13, Dcx, Slit2, Adgrg1, Dixdc1, Arx, Fbxo45, Socs7, Reln, Mdga1, Pou3f3, Fut10, Cdk5r1, Rnf7, Syne2, Pou3f2	26	DOWN
BP	GO:0014706	striated muscle tissue development	71/2790	296/28564	6.47764e-13	1.25957e-11	7.70482e-12	Ccnd2, Shh, Mef2c, Tgfbr1, Mrtfb, Prox1, Dll1, Rxra, Med1, Kdm6b, Ddx39b, Meis1, Prkar1a, Id2, Myh10, Bmpr1a, Wnt5a, Angpt1, Cby1, Hdac7, Boc, Gsk3b, Cxadr, Vegfa, Hdac3, Smad4, Eya1, Creb1, Rgs2, Acvr1, Notch1, Shox2, Col11a1, Sgcb, Lrp6, Vgll4, Pak1, Fgfr2, Fadd, Slc25a4, Egln1, Smad3, Fhod3, Gjc1, Sirt6, Tnni3, Parp2, Fgf2, Kcnk2, Tgfb2, Ncam1, Ift88, Hey1, Chd7, Dicer1, S1pr1, Pou4f1, Bdnf, N…	71	DOWN
BP	GO:0048732	gland development	99/2790	483/28564	7.77657e-13	1.50862e-11	9.22822e-12	Raf1, Sox9, Smarcb1, Foxm1, Smo, Shh, Cdkn1b, Cul3, Prdx2, Igf1r, Insr, Crkl, Sulf2, Tgfbr1, Mrtfb, Prox1, Csf1, Rxra, Vtn, Med1, Ntn4, Ascl1, Id2, Nf1, Ntn1, Stat5b, Gli3, Id4, Ptch1, Bmpr1a, Wnt5a, Scrib, Robo1, Wnt1, Vegfa, Twsg1, Smad4, Jak2, Tcf7l2, Nrp1, Creb1, Igfbp5, Nr5a1, Abl1, Notch1, Pax6, Mdk, Pik3ca, Egf, Iqgap3, Wls, Lmo4, Mad1l1, Ezh2, Ptn, Plxna1, Lrp6, Fgfr2, Mki67, Fadd, Sfrp1,…	99	DOWN
BP	GO:0006508	proteolysis	270/2790	1819/28564	8.16939e-13	1.58113e-11	9.67177e-12	Ngfr, Axin2, Ddx3x, Akt1, Psmc3, Shh, Bcl2l12, Mpnd, Keap1, Pih1d1, Taf6l, Akt2, Cul3, Jkamp, Ufd1, Fbxo11, Usp40, Tfap4, Cbfa2t3, Nedd8, Fuz, Ubxn11, Tmem259, Psmb1, Fbxw5, Rnf5, Ttbk1, Lta4h, Kctd2, Brca1, Vtn, Timp2, Tnfaip1, Ift52, Psmb6, Smurf2, Gabarap, Fis1, Scrn1, Tmem129, Cops3, Ccn2, Rfx4, Peli1, Apc2, Hint1, Erlec1, Rnf130, Ube2b, Trib2, Amz2, Rnf144a, Dld, Psmc5, Sumo2, Blmh, Cpd, Scr…	270	DOWN
BP	GO:0060996	dendritic spine development	43/2790	134/28564	8.29714e-13	1.60095e-11	9.79302e-12	Ngfr, Tiam1, Mef2c, Git1, Ptprs, Pafah1b1, Plk2, Dlg5, Crebbp, Itsn1, Myo5b, Stau2, Epha4, Abi2, Lrp8, Ephb2, Cdk5, Dvl1, Wnt7a, Camk1, Pak1, Cask, Pak3, Cdkl5, Nlgn3, Mecp2, Ephb1, Ppp1r9a, Dbn1, Arhgap33, Lzts3, Lpar1, Ndp, Reln, Cux2, Sipa1l1, Cdk5r1, Nlgn2, Adam10, Kalrn, Nck2, Marcks, Arid1b	43	DOWN
BP	GO:0019827	stem cell population maintenance	57/2790	212/28564	8.31037e-13	1.60095e-11	9.79302e-12	Raf1, Sox9, Smarcb1, Smo, Nfix, Taf6l, Kit, Vps72, Prox1, Dll1, Med28, Med24, Nr2e1, Bmpr1a, Mapk8, Nipbl, Mettl3, Crebbp, Smarcd1, Phf10, Cdh2, Dpf2, Smarca2, Tcf7l2, Ldb1, Vangl2, Med27, Rtf1, Ski, Bcl7a, Ptn, Wnt7a, Med21, Kat6a, Sfrp1, Ddx6, Tut4, Hook3, Smarce1, Bcl9, Ldb2, Smc1a, Dicer1, Setd1a, Fut10, Hes5, Nog, Yap1, Dis3l2, Fgfr3, Tead1, Hmga2, Brd9, Bcl9l, Bicra, Sox2, Sox4	57	DOWN
BP	GO:0032956	regulation of actin cytoskeleton organization	81/2790	362/28564	8.45377e-13	1.62481e-11	9.93895e-12	Mef2c, Tgfbr1, Prox1, Fhod1, Celsr1, Taok1, Ccn2, Pdlim4, Ttc8, Evl, Nedd9, Iqgap2, Rgcc, Sh3bp1, Rhpn1, Mlst8, Bin1, Smad4, Add3, Nrp1, Stau2, Tmeff2, Pam, Vangl2, Abi2, Abl1, Mdk, Mkks, Pik3ca, Pfn2, Iqgap3, C9orf72, Tesk1, Gba2, Stmn1, Add1, Fscn1, Wasf3, Add2, Pak1, Pak3, Gpm6b, Slit2, Cotl1, Jam3, Dixdc1, Tmod2, Smad3, Ccdc88a, Ppp1r9a, Brk1, Fhod3, Dbn1, Cracd, Phpt1, Wnt4, Limch1, Ssh2, Lp…	81	DOWN
BP	GO:0008361	regulation of cell size	58/2790	218/28564	8.51346e-13	1.6325e-11	9.98601e-12	Akt1, Ulk2, Crabp2, Cdk4, Lrrc8a, Ptprs, Map2, Gdi1, Mapt, Sema6a, Pafah1b1, Ntn1, Wnt5a, Dpysl2, Gsk3b, Vegfa, Aqp4, Slit1, Sema4g, Nrp1, Myo5b, Creb1, Sema4c, Olfm1, Abl1, Sema6d, Iqgap3, Epha7, Cdk5, Add1, Rufy3, Prkg2, Pak1, Fgf13, Dcx, Cdkl5, Plxna3, Slit2, Ryk, Mgll, Map3k13, Barhl2, Dbn1, Nkx6-1, Smurf1, Lrp1, Sema3d, Megf8, Bdnf, Efna5, Tmem123, Islr2, Sema5b, Map1b, Arhgap35, Bmpr2, Rgma…	58	DOWN
BP	GO:0030323	respiratory tube development	62/2790	242/28564	8.67589e-13	1.65981e-11	1.01531e-11	Sox9, Shh, Cic, Celsr1, Sparc, Ccn2, Ascl1, Gli3, Thrb, Dlg5, Bmpr1a, Wnt5a, Wnt7b, Tab1, Vegfa, Foxp4, Abca3, Mapk8ip3, Pkdcc, Bag6, Pcsk5, Tnrc6c, Eya1, Creb1, Igfbp5, Vangl2, Notch1, Gpsm2, Foxp2, Phf14, Cux1, Fgfr2, Rab3a, Smpd3, Foxa1, Foxa2, Fgf2, Fndc3b, Ccdc40, Ift88, Dicer1, Asxl1, Hs6st1, Atxn1, Gli2, Nog, Tmem67, Selenon, Rspo2, Yap1, Fgfr3, Hmga2, Nkx2-9, Thra, Acvr2b, Ext1, Sim2, Sox…	62	DOWN
BP	GO:0051046	regulation of secretion	142/2790	797/28564	1.01088e-12	1.9295e-11	1.18028e-11	Tiam1, Mef2c, Hap1, Bcr, Myt1, Git1, Stc1, Cadps2, Stxbp5, Ahi1, Llgl1, Stxbp4, Sdc1, Prkar1a, Map2k6, Rasl10b, Nf1, Cacna1g, Vamp2, Myh10, Trim9, Cartpt, Rab3c, Ppp3cb, Rgcc, Dpysl2, Ednrb, Rab2b, Eny2, Sybu, Nell2, Adcy5, Atp5j, Grik1, Itsn1, Sncg, Grm2, Scg5, Rab12, Cacna1h, Pdpk1, Uqcc2, Grm8, Gabbr1, Smad4, Sncaip, Gnaq, Tmem132a, Jak2, Tcf7l2, Cplx2, Myo5b, Tfap2b, Creb1, Pnkd, Nppc, Pam, M…	142	DOWN
BP	GO:0031098	stress-activated protein kinase signaling cascade	64/2790	255/28564	1.01814e-12	1.93891e-11	1.18603e-11	Foxm1, Akt1, Map3k20, Igf1r, Nr2c2, Mapkapk2, Taok1, Ncor1, Ccn2, Map2k6, Pafah1b1, Zfp36l1, Zmynd11, Traf3, Mapk8, Wnt5a, Pbk, Wnt7b, Fgf12, Usp25, App, Gps2, Vegfa, Pja2, Mapk8ip3, Axin1, Hdac3, Sema4c, Stk39, Rassf2, Rasgrp1, Mecom, Tnik, Sfrp2, Fktn, Klhdc10, Wnt7a, Dusp16, Sfrp1, Sh3rf1, Tirap, Dixdc1, Smad3, Ephb1, Map3k13, Hacd3, Mapkbp1, Mid1, Mturn, Tgfb2, Rapgef1, Ulk4, Aida, Phlpp1, Pl…	64	DOWN
BP	GO:1901137	carbohydrate derivative biosynthetic process	117/2790	613/28564	1.06092e-12	2.01575e-11	1.23303e-11	Galnt1, Gmpr2, Uck1, Ndufs3, Insr, Sdhb, Dhdds, Ndufa2, Ndufa1, B4galt5, Pank3, Ndufa12, Acsl6, Mgat1, Adcy1, Rrm2, Dld, Dcakd, Galnt16, Extl3, Dad1, Angpt1, St3gal6, B4galt4, Adcy5, Atp5j, Pigp, Atp5o, Adcy6, Ndufa5, Pigx, Galnt14, Rfk, Ak3, Tcf7l2, Ndufb8, Hprt, St8sia2, Chst10, Nppc, Vangl2, Mpc2, Pigc, Ak1, Ndufa8, Abca2, Ndufb5, Egf, Papss1, Ube2j1, Fktn, Nudt2, Npr2, Dck, B3gnt4, Mogs, St8s…	117	DOWN
BP	GO:0090068	positive regulation of cell cycle process	65/2790	262/28564	1.19503e-12	2.26537e-11	1.38573e-11	Ccnd2, Ddx3x, Akt1, Map3k20, Cul3, Igf1r, Insr, Cdk4, Rad51c, Macroh2a1, Atad5, Med1, Ddx39b, Ccn2, Ube2b, Stxbp4, Rrm2, Aurkb, Slf1, Wnt5a, Rgcc, Rb1, Rad21, Crebbp, App, Adamts1, Wiz, Spast, Pkp4, Nusap1, Cdc25b, Gpsm2, Sass6, Egf, Ubxn2b, Npr2, Stil, Sfpq, Smarcd3, Kmt2e, Anapc5, Mad1l1, Ezh2, Rad51ap1, Rrm1, Mecp2, Smpd3, Nudt16, Cdc14a, Smc4, Becn1, Apex1, Wnt4, Cdc16, Rcc2, Cdc25c, Rhno1, N…	65	DOWN
BP	GO:0030308	negative regulation of cell growth	56/2790	208/28564	1.23768e-12	2.34088e-11	1.43192e-11	Acvr1b, Ddx3x, Tchp, Cdkn1b, Ulk2, Ndufs3, Hyal2, Ptprs, Map2, Brca1, Sema6a, Spag9, Ntn1, Wnt5a, Rb1, Fhl1, Smad4, Smarca2, Slit1, Sema4g, Nrp1, Sema4c, Rgs2, Sema6d, Zmat3, Sfrp2, Epha7, Cdkn2c, Ppt1, Cdk5, Vgll4, Pak1, Fgf13, Mecp2, Plxna3, Sfrp1, Slit2, Smad3, Nme6, Ryk, Ip6k2, Dcbld2, Ndufa13, Ppp1r9b, Tgfb2, Sema3d, Tspyl2, Osgin2, Cirbp, Sema5b, Gas1, Cgrrf1, Bcl2, Bmpr2, Rgma, Prdm11	56	DOWN
BP	GO:1901135	carbohydrate derivative metabolic process	175/2790	1053/28564	1.25621e-12	2.37052e-11	1.45005e-11	Galnt1, Gmpr2, Uck1, Sgsh, Ndufs3, Insr, Kit, Cbfa2t3, Sulf2, Sdhb, Hyal2, Git1, Dhdds, Ndufa2, Ndufa1, B4galt5, Ncor1, Pank3, Fis1, Ndufa12, Nudt4, Gamt, Hint1, Acsl6, Mgat1, Adcy1, Rrm2, Dld, Dcakd, Galc, Galnt16, Rnaseh2b, Extl3, Cdadc1, Ednrb, Dad1, Angpt1, Col2a1, Pycrl, Zbtb20, St3gal6, B4galt4, Adcy5, Atp5j, App, Pigp, Atp5o, Adcy6, Ndufa5, Pigx, Galnt14, Mlst8, Rhoq, Hsd17b4, Rfk, Cemip2,…	175	DOWN
BP	GO:0072080	nephron tubule development	37/2790	105/28564	1.31682e-12	2.47927e-11	1.51657e-11	Sox9, Irx2, Smo, Shh, Mef2c, Dll1, Lhx1, Ahi1, Gli3, Ptch1, Wnt7b, Wnt1, Vegfa, Smad4, Tfap2b, Eya1, Notch1, Jag1, Wwtr1, Calb1, Prom1, Wnk4, Wnt4, Dchs1, Fgf2, Hs2st1, Hey1, Pou3f3, Fat4, Hs3st3a1, Hes5, Nog, Agtr1a, Pbx1, Yap1, Bcl2, Foxd1	37	DOWN
BP	GO:0030324	lung development	61/2790	239/28564	1.57706e-12	2.96252e-11	1.81217e-11	Sox9, Shh, Cic, Celsr1, Sparc, Ccn2, Ascl1, Gli3, Thrb, Dlg5, Bmpr1a, Wnt5a, Wnt7b, Tab1, Vegfa, Foxp4, Abca3, Mapk8ip3, Pkdcc, Bag6, Tnrc6c, Eya1, Creb1, Igfbp5, Vangl2, Notch1, Gpsm2, Foxp2, Phf14, Cux1, Fgfr2, Rab3a, Smpd3, Foxa1, Foxa2, Fgf2, Fndc3b, Ccdc40, Ift88, Dicer1, Asxl1, Hs6st1, Atxn1, Gli2, Nog, Tmem67, Selenon, Rspo2, Yap1, Fgfr3, Hmga2, Nkx2-9, Thra, Acvr2b, Ext1, Sim2, Sox11, Hmg…	61	DOWN
BP	GO:0010563	negative regulation of phosphorus metabolic process	95/2790	461/28564	1.6288e-12	3.04593e-11	1.8632e-11	Akt1, Prkar2b, Cdkn1b, Mprip, Insr, Tfap4, Crkl, Cbfa2t3, Fbln1, Hyal2, Nprl2, Git1, Macroh2a1, Mapt, Ncor1, Fis1, Adarb1, Prkar1a, Nf1, Ywhae, Spag9, Atxn7, Lats2, Pbk, Rb1, Angpt1, Cblb, Gsk3b, Rgn, Mllt1, Gnaq, Rgs2, Abl1, Abca2, Pax6, Rassf2, Pkia, Ptpn1, Wwtr1, Sfrp2, C9orf72, Tesk1, Cdkn2c, Ephb2, Prkag2, Dvl1, Uchl1, Lrp6, Dusp16, Ptpro, Nr2f2, Ikbkb, Sfrp1, Slit2, Dbndd1, Ubash3b, Cadm1, …	95	DOWN
BP	GO:0045936	negative regulation of phosphate metabolic process	95/2790	461/28564	1.6288e-12	3.04593e-11	1.8632e-11	Akt1, Prkar2b, Cdkn1b, Mprip, Insr, Tfap4, Crkl, Cbfa2t3, Fbln1, Hyal2, Nprl2, Git1, Macroh2a1, Mapt, Ncor1, Fis1, Adarb1, Prkar1a, Nf1, Ywhae, Spag9, Atxn7, Lats2, Pbk, Rb1, Angpt1, Cblb, Gsk3b, Rgn, Mllt1, Gnaq, Rgs2, Abl1, Abca2, Pax6, Rassf2, Pkia, Ptpn1, Wwtr1, Sfrp2, C9orf72, Tesk1, Cdkn2c, Ephb2, Prkag2, Dvl1, Uchl1, Lrp6, Dusp16, Ptpro, Nr2f2, Ikbkb, Sfrp1, Slit2, Dbndd1, Ubash3b, Cadm1, …	95	DOWN
BP	GO:0018205	peptidyl-lysine modification	80/2790	360/28564	1.70375e-12	3.17892e-11	1.94455e-11	Smarcb1, Smo, Kmt2a, Shh, Baz1b, Pih1d1, Taf6l, Naa60, Vps72, Ehmt2, Pax5, Brca1, Kif3a, Kansl1, Pcgf2, Yeats4, Hmg20b, Hint1, Sumo2, Dek, Atxn7, Eny2, Crebbp, Thap7, App, P3h3, Epc1, Nelfe, Bag6, Atat1, Smad4, Setbp1, Naa40, Lcor, Ldb1, Eya1, Sumo1, Tada1, Bmi1, Pax6, Rtf1, Mrgbp, Pole3, Hint2, Meaf6, Tada2b, Dr1, Ep400, Ezh2, Ing4, Msl3, Mecp2, Kat6a, Hmg20a, Ehmt1, Apbb1, Ctbp1, Ncoa6, Setd1b,…	80	DOWN
BP	GO:0098742	cell-cell adhesion via plasma-membrane adhesion molecules	56/2790	211/28564	2.33333e-12	4.34386e-11	2.65714e-11	Mapk7, Cadm3, Fgfrl1, Ptprs, Celsr1, Nrcam, Alcam, Nectin3, Igsf11, Cxadr, Robo1, Cdh2, Acvr1, Ptprd, Dab1, Gpc4, Cbln1, Cdh11, Cdh13, Nectin1, Cadm1, Amigo3, Mdga2, Crb2, Pcdh17, Prtg, Pcdh8, Cdh8, Plxnb2, Dchs1, Lrfn3, Adgrl3, Pcdh18, Tgfb2, Cdh6, Mdga1, Lrfn4, Fat4, Lrrc4b, Efna5, Pcdh10, Lrrc4, Lrrc4c, Cdh20, Amigo1, Flrt3, Robo2, Cdh22, Cadm4, Palld, Unc5d, Crb1, Cadm2, Celsr2, Fat3, Slitrk1	56	DOWN
BP	GO:0009798	axis specification	35/2790	97/28564	2.3968e-12	4.45204e-11	2.72332e-11	Axin2, Smo, Shh, Dll1, Stc1, Lhx1, Ahi1, Ttc8, Ptch1, Bmpr1a, Otx2, Wnt5a, Wnt1, Axin1, Smad4, Ldb1, Rnf2, Notch1, Pax6, Wls, Stil, Ski, Wnt7a, Lrp6, Chrdl1, Sfrp1, Mns1, Foxa2, Six3, Hey1, C2cd3, Neurog1, Frat1, Pgap1, Nrarp	35	DOWN
BP	GO:0061326	renal tubule development	38/2790	112/28564	2.5282e-12	4.68564e-11	2.8662e-11	Sox9, Irx2, Smo, Shh, Mef2c, Dll1, Lhx1, Ahi1, Ttc8, Gli3, Ptch1, Wnt7b, Wnt1, Vegfa, Smad4, Tfap2b, Eya1, Notch1, Jag1, Wwtr1, Calb1, Prom1, Wnk4, Wnt4, Dchs1, Fgf2, Hs2st1, Hey1, Pou3f3, Fat4, Hs3st3a1, Hes5, Nog, Agtr1a, Pbx1, Yap1, Bcl2, Foxd1	38	DOWN
BP	GO:0030901	midbrain development	24/2790	49/28564	2.87275e-12	5.31234e-11	3.24956e-11	Shh, Dvl3, Otx1, Fzd3, Dlg5, Otx2, Wnt5a, Wnt1, Sos1, Lmx1a, Sfrp2, Wls, Tal2, Hes3, Lrp6, Fgfr2, Sfrp1, Ryk, Fgf2, En2, Ndst1, Fgfr3, En1, Foxb1	24	DOWN
BP	GO:0060412	ventricular septum morphogenesis	25/2790	53/28564	2.9617e-12	5.46467e-11	3.34274e-11	Tgfbr1, Fgfrl1, Prox1, Id2, Bmpr1a, Wnt5a, Robo1, Smad4, Vangl2, Acvr1, Notch1, Lrp6, Fgfr2, Slit2, Egln1, Nfatc1, Tgfb2, Hey1, Fzd1, Nog, Robo2, Nsd2, Sox11, Bmpr2, Sox4	25	DOWN
BP	GO:0042692	muscle cell differentiation	94/2790	460/28564	3.52413e-12	6.488e-11	3.96871e-11	Ccnd2, Sox9, Akt1, Smo, Shh, Mef2c, Kit, Homer1, Mrtfb, Cacna2d2, Prox1, Dll1, Plekho1, Med28, Rxra, H3f3b, Kdm6b, Ddx39b, Meis1, Prkar1a, Id2, Spag9, Myh10, Bmpr1a, Ppp3cb, Rb1, Ednrb, Wnt7b, Cby1, Gsk3b, Cxadr, Adamts5, Wnt1, Vegfa, Zeb1, Epc1, Cdh2, Bin1, Hdac3, Smad4, Megf10, Smarca2, Sema4c, Igfbp5, Rgs2, Vangl2, Acvr1, Notch1, Shox2, Smarcd3, Ski, Sgcb, Uchl1, Ezh2, Camk1, Pak1, Fgfr2, Mecp…	94	DOWN
BP	GO:0031345	negative regulation of cell projection organization	57/2790	219/28564	3.55385e-12	6.52824e-11	3.99333e-11	Ngfr, Tchp, Efnb3, Ulk2, Ptprs, Map2, Gdi1, Sema6a, Pafah1b1, Ntn1, Evl, Tbc1d7, Wnt5a, Gsk3b, App, Adcy6, Dpysl3, Slit1, Sema4g, Nrp1, Sema4c, Epha4, Vim, Dync1i2, Sema6d, Lrp4, Pfn2, Epha7, Tesk1, Dab1, Ephb2, Cdk5, Dpysl5, Rufy3, Xylt1, Fgf13, Nlgn3, Plxna3, Slit2, Ptpn9, Ryk, Amigo3, Ccp110, Mphosph9, Lpar1, Lrp1, Sema3d, Inpp5f, Bag5, Sema5b, Yap1, Ntm, Syngap1, Ptprz1, Nr2f1, Rgma, Fat3	57	DOWN
BP	GO:0007219	Notch signaling pathway	51/2790	184/28564	3.74075e-12	6.85639e-11	4.19406e-11	Sox9, Cdkn1b, Kit, Dll1, Ascl1, Llgl1, Sel1l, Robo1, App, Wnt1, Mib1, Eya1, Notch1, Jag1, Ift74, Lfng, Mecp2, Maml2, Epn1, Gdpd5, Foxa1, Hif1an, Dner, Psenen, Foxa2, Tspan15, Tspan14, Tgfb2, Cdh6, Dtx4, Ift88, Cdk6, Hey1, Dtx3, Dlk1, Dicer1, Onecut1, Zfp423, Pofut1, Fat4, Hes5, Neurod4, Maml1, Robo2, Yap1, Adam10, Cntn1, Maml3, S1pr3, Sox2, Nrarp	51	DOWN
BP	GO:0048640	negative regulation of developmental growth	41/2790	129/28564	3.97252e-12	7.25454e-11	4.4376e-11	Cdkn1b, Ulk2, Ptprs, Map2, Wwc1, Sema6a, Spag9, Ntn1, Ptch1, Wnt5a, Gsk3b, Cxadr, Tcf7l2, Tll2, Slit1, Sema4g, Nrp1, Sema4c, Rgs2, Sema6d, Gnas, Epha7, Cdk5, Vgll4, Pak1, Fgf13, Mecp2, Plxna3, Slit2, Nkd1, Bbs2, Ryk, Kcnk2, Sema3d, Nog, Sema5b, Mapk11, Fgfr3, Rai1, Alms1, Rgma	41	DOWN
BP	GO:0051656	establishment of organelle localization	93/2790	454/28564	3.97545e-12	7.25454e-11	4.4376e-11	Kpnb1, Ykt6, Cul3, Kit, Bloc1s6, Hap1, Fhod1, Map2, Stard3, Mapt, Nop9, Ahi1, Sar1b, Ube2b, Llgl1, Sdc1, Pafah1b1, Aurkb, Myh10, Ntn1, Clmn, Mapk8, Pinx1, Dpysl2, Nefl, Sybu, Scrib, Nde1, Spast, Pdpk1, Slit1, Slc18a2, Copg2, Cplx2, Myo5b, Eya1, Nppc, Cdc42bpa, Mark1, Nuf2, Stam, Kif5c, Stxbp1, Gpsm1, Pax6, Nusap1, Rasgrp1, Mapre1, Gpsm2, Ubxn2b, Sdcbp, Fmn2, Tesk1, Dock7, Cdk5, Cenpa, Uchl1, Mad1…	93	DOWN
BP	GO:0072006	nephron development	47/2790	162/28564	4.40029e-12	8.01219e-11	4.90106e-11	Sox9, Irx2, Smo, Shh, Mef2c, Sulf2, Dll1, Lhx1, Ahi1, Gli3, Ptch1, Ednrb, Angpt1, Wnt7b, Wnt1, Vegfa, Smad4, Tfap2b, Eya1, Vangl2, Notch1, Jag1, Wwtr1, Calb1, Prom1, Ptpro, Wnk4, Wnt4, Dchs1, Fgf2, Hs2st1, Hey1, Asxl1, Pou3f3, Basp1, Fat4, Hs3st3a1, Hes5, Nog, Agtr1a, Pbx1, Lamb2, Yap1, Bcl2, Ext1, Erbb4, Foxd1	47	DOWN
BP	GO:0007265	Ras protein signal transduction	76/2790	340/28564	4.48471e-12	8.14803e-11	4.98415e-11	Ngfr, Kpnb1, Foxm1, Nfix, Tiam1, Cul3, Sh2b2, Bcr, Git1, Csf1, Abca1, Celsr1, Cyth1, Timp2, Tnfaip1, Ksr1, Gabarap, Rhobtb1, Gna13, Nf1, Ntn1, Plk2, Sh3bp1, Arl6, Rabl3, Robo1, Rab12, Sos1, Cdh2, Nrp1, Vangl2, Abi2, Abl1, Notch1, Rasgrp1, Stmn3, Rab33b, Gpsm2, Iqgap3, Sdcbp, Ephb2, Stmn1, Rab30, Rab33a, Rab39b, Ophn1, Adgrg1, Cdh13, Mras, Hacd3, Brk1, Sos2, Rtkn, Scai, Dennd1a, Rap2b, Lpar1, Tgfb…	76	DOWN
BP	GO:0031110	regulation of microtubule polymerization or depolymerization	34/2790	94/28564	4.53658e-12	8.22429e-11	5.0308e-11	Cdkn1b, Git1, Clip3, Map2, Taok1, Mapt, Apc2, Ska2, Atxn7, Mapk8, Ska3, Stmn4, Dyrk1a, Abl1, Camsap1, Map1a, Spef1, Mapre1, Stmn3, Gba2, Stmn1, Mapre3, Pak1, Fgf13, Mecp2, Arhgef7, Dctn1, Mid1, Akap9, Camsap2, Clip1, Map1b, Clasp1, Ttbk2	34	DOWN
BP	GO:0048565	digestive tract development	41/2790	130/28564	5.25854e-12	9.51234e-11	5.8187e-11	Sox9, Smo, Shh, Kit, Crkl, Ahi1, Ascl1, Id2, Ccdc103, Gli3, Wnt5a, Rb1, Ednrb, Nipbl, Foxp4, Pkdcc, Pcsk5, Tcf7l2, Vangl2, Notch1, Nkx2-2, Shox2, Sfrp2, Pdgfc, Npr2, Fgfr2, Sfrp1, Smad3, Dchs1, Ccdc40, Dicer1, Megf8, Fat4, Gli2, Yap1, Chd8, Fgfr3, Bcl2, Acvr2b, Ext1, Sox11	41	DOWN
BP	GO:0060411	cardiac septum morphogenesis	32/2790	85/28564	5.50635e-12	9.91886e-11	6.06737e-11	Smo, Dvl3, Tgfbr1, Fgfrl1, Prox1, Id2, Bmpr1a, Wnt5a, Robo1, Smad4, Nrp1, Vangl2, Acvr1, Notch1, Jag1, Lrp6, Parva, Fgfr2, Slit2, Egln1, Nfatc1, Tgfb2, Ift88, Hey1, Chd7, Fzd1, Nog, Robo2, Nsd2, Sox11, Bmpr2, Sox4	32	DOWN
BP	GO:0030097	hemopoiesis	177/2790	1087/28564	5.50716e-12	9.91886e-11	6.06737e-11	Acvr1b, Smarcb1, Nfix, Kmt2a, Gmpr2, Axl, Shh, Kdelr1, Efna2, Ercc1, Prdx2, Mef2c, Kit, Cbfa2t3, Bcr, Hyal2, Csf1, Dll1, Hmgb3, Top2b, Med1, Ncor1, Vps54, Meis1, Patz1, Id2, Nf1, Pafah1b1, Stat5b, Ppp2r3c, Zfp36l1, Fos, Gli3, Nedd9, Cartpt, Prxl2a, Ppp3cb, Wnt5a, Rb1, Mettl3, Angpt1, Brd1, Hdac7, Gsk3b, Rabl3, App, Wnt1, Lmbr1l, Smarcd1, Gps2, Phf10, Satb1, Vegfa, Twsg1, Zeb1, Sos1, Tmem178, Jak2…	177	DOWN
BP	GO:0003206	cardiac chamber morphogenesis	45/2790	152/28564	5.78581e-12	1.03982e-10	6.36057e-11	Smo, Dvl3, Mef2c, Tgfbr1, Fgfrl1, Prox1, Rxra, Med1, Id2, Bmpr1a, Wnt5a, Robo1, Adamts1, Sos1, Smad4, Nrp1, Vangl2, Acvr1, Notch1, Jag1, Shox2, Col11a1, Sfrp2, Smarcd3, Lrp6, Parva, Fgfr2, Slit2, Egln1, Nfatc1, Tnni3, Cpe, Tgfb2, Ift88, Hey1, Chd7, Fzd1, Pou4f1, Nog, Robo2, Nsd2, Sox11, Bmpr2, Heg1, Sox4	45	DOWN
BP	GO:0001837	epithelial to mesenchymal transition	46/2790	158/28564	6.47098e-12	1.16044e-10	7.09844e-11	Axin2, Sox9, Tiam1, Tgfbr1, Fuz, Ddx5, Rflnb, Dlg5, Wnt5a, Rgcc, Gsk3b, Vegfa, Smad4, Tcf7l2, Epha4, Vangl2, Mark1, Acvr1, Notch1, Mdk, Jag1, Wwtr1, Sfrp2, Sdcbp, Ezh2, Lrp6, Fgfr2, Sfrp1, Smad3, Nfatc1, Crb2, Foxa1, Foxa2, Spred3, Tgfb2, Hey1, Spred2, Phldb1, Nog, Ddx17, Hmga2, Mcrip1, Bcl9l, Clasp1, Usf3, Zfp703	46	DOWN
BP	GO:0044092	negative regulation of molecular function	172/2790	1050/28564	6.73686e-12	1.20552e-10	7.37417e-11	Lhx2, Ddx3x, Oxa1l, Akt1, Smo, Shh, Prkar2b, Cdkn1b, Bcl2l12, Keap1, Cacnb3, Pih1d1, Akt2, Nes, Prdx2, Mprip, Igf1r, Insr, Tfap4, Tinf2, Id3, Hyal2, Nprl2, Prox1, Glis2, Map2, Ttbk1, Macroh2a1, Vtn, Timp2, Mapt, Trim37, Peli1, Adarb1, Trib2, Prkar1a, Id2, Nf1, Ywhae, Aurkb, Ttc8, Traf3, Ptch1, Plk2, Ppp3cb, Mapk8, Ctsb, Pinx1, Lats2, Rb1, Fgf12, Cblb, Gsk3b, App, Rgn, Vegfa, Mllt1, Bin1, Hdac3, G…	172	DOWN
BP	GO:1902806	regulation of cell cycle G1/S phase transition	52/2790	193/28564	7.53897e-12	1.34615e-10	8.23441e-11	Ccnd2, Ddx3x, Smarcb1, Akt1, Cdkn1b, Stxbp4, Id2, Rrm2, Rgcc, Rb1, Psme1, Crebbp, Adamts1, Smarcd1, Fhl1, Phf10, Wac, Dpf2, Smarca2, Smarcc2, Acvr1, Nacc2, E2f1, Rbl1, Sass6, Cdkn2c, Stil, Smarcd3, Kmt2e, Bcl7a, Ezh2, Casp2, Dpf1, Rrm1, Apex1, Apbb1, Smarce1, Muc1, Cirbp, Ctdspl, Mlf1, Plcb1, Gas1, Bcl2, Ube2e2, Cenpj, Arid1b, Ccnd1, Mn1, Sox2, Ctdsp2, Psme2	52	DOWN
BP	GO:0035567	non-canonical Wnt signaling pathway	26/2790	59/28564	7.69065e-12	1.37029e-10	8.38206e-11	Tiam1, Dvl3, Fzd3, Celsr1, Rspo3, Wnt5a, Wnt7b, Csnk1e, Vangl2, Abl1, Ift80, Sfrp2, Mllt3, Dvl1, Wnt7a, Lrp6, Sfrp1, Nkd1, Ryk, Wnt4, Daam2, Znrf3, Fzd1, Tmem67, Fzd9, Fzd4	26	DOWN
BP	GO:0048706	embryonic skeletal system development	44/2790	148/28564	8.46627e-12	1.50526e-10	9.20766e-11	Shh, Mef2c, Sulf2, Tgfbr1, Fuz, Pax5, Pcgf2, Lhx1, Gli3, Wnt5a, Nipbl, Col2a1, Ift140, Axin1, Zeb1, Pcsk5, Eif4a3, Eya1, Bmi1, Gnas, Shox2, Col11a1, Mmp16, Pax7, Xylt1, Fgfr2, Irx5, Smad3, Chst11, Satb2, Tgfb2, Dlk1, Dync2i1, Megf8, Slc39a3, Nog, Acvr2a, Slc39a1, Pbx1, Gas1, Ndst1, Ext1, Sox11, Flvcr1	44	DOWN
BP	GO:0010977	negative regulation of neuron projection development	47/2790	165/28564	9.01536e-12	1.59824e-10	9.77642e-11	Ngfr, Efnb3, Ulk2, Ptprs, Map2, Gdi1, Sema6a, Pafah1b1, Ntn1, Wnt5a, Gsk3b, Adcy6, Dpysl3, Slit1, Sema4g, Nrp1, Sema4c, Epha4, Vim, Dync1i2, Sema6d, Lrp4, Epha7, Dab1, Ephb2, Cdk5, Rufy3, Xylt1, Fgf13, Nlgn3, Plxna3, Slit2, Ptpn9, Ryk, Amigo3, Lpar1, Lrp1, Sema3d, Inpp5f, Bag5, Sema5b, Ntm, Syngap1, Ptprz1, Nr2f1, Rgma, Fat3	47	DOWN
BP	GO:0032386	regulation of intracellular transport	75/2790	338/28564	9.02774e-12	1.59824e-10	9.77642e-11	Smo, Shh, Prkd1, Cacnb3, Akt2, Hap1, Hspa1l, Hyal2, Map2, Gdi1, Brca1, Kif3a, Septin8, Mapt, Fis1, Erlec1, Sar1b, Nf1, Ywhae, Vamp2, Gli3, Mapk8, Angpt1, Gsk3b, Hdac3, Rbm22, Jak2, Sirt7, Sumo1, Mff, Abca2, Pkia, Ptpn1, Ube2j1, Scp2, Cdk5, Stx18, Rufy3, Camk1, Pdcd5, Pak1, Gripap1, Mecp2, Fez1, Zic1, Prr5l, Dbn1, Sirt6, Oaz1, Pkig, Tcaf1, Ubr5, Reep2, Cep131, Os9, Oaz2, Pik3r1, Inpp5f, Borcs5, Yo…	75	DOWN
BP	GO:0045931	positive regulation of mitotic cell cycle	41/2790	132/28564	9.11857e-12	1.61088e-10	9.85377e-11	Ccnd2, Ddx3x, Akt1, Cul3, Cdk4, Rad51c, Rrm2, Pafah1b1, Stat5b, Rgcc, Rb1, Crebbp, App, Adamts1, Abl1, Meis2, Cdc25b, Sass6, Stil, Smarcd3, Kmt2e, Anapc5, Mad1l1, Rrm1, Mecp2, Usp2, Foxa1, Apex1, Cdc16, Rcc2, Usp22, Cdc25c, Neurog1, Plcb1, Pbx1, Camk2d, Ube2e2, Nsmce2, Cenpj, Hmgb1, Ccnd1	41	DOWN
BP	GO:0009855	determination of bilateral symmetry	43/2790	143/28564	9.57807e-12	1.68847e-10	1.03283e-10	Smo, Shh, Mef2c, Cluap1, Bicc1, Dll1, Ift52, Kif3a, Ahi1, Tmem107, Ccdc103, Dnaaf2, Mapk8, Wnt5a, Ift140, Dync2li1, Mib1, Pcsk5, Vangl2, Acvr1, Notch1, Ift74, Stil, Dvl1, Lrp6, Smad3, Ift57, Sostdc1, Odad3, Ccdc40, Ift88, Gas8, Daam2, Rfx3, Dpcd, Aida, Megf8, Dync2h1, C2cd3, Tmem67, Acvr2a, Dnaaf3, Acvr2b	43	DOWN
BP	GO:1901890	positive regulation of cell junction assembly	40/2790	127/28564	9.97286e-12	1.75434e-10	1.07313e-10	Dlg5, Gsk3b, Vegfa, St8sia2, Nrp1, Stau2, Abl1, Nphp1, Adgrl2, Ptprd, Ephb2, Adgrb2, Wnt7a, Nlgn3, Cbln1, Smad3, Ephb1, Amigo3, Slitrk5, Lrrn1, Tpbg, Lrrn3, Wnt4, Adgrl3, Pik3r1, Cux2, Lrrtm3, Lrtm1, Slitrk6, Slitrk4, Lrrc4b, Flrt1, Bdnf, Efna5, Amigo1, Flrt3, Nlgn2, Ntrk2, Lrrtm1, Slitrk1	40	DOWN
BP	GO:0051054	positive regulation of DNA metabolic process	73/2790	326/28564	1.07851e-11	1.89321e-10	1.15808e-10	Hnrnpd, Smarcb1, Foxm1, Akt1, Ercc1, Hnrnpa2b1, Igf1r, Tfpt, Tinf2, Vps72, Eya4, Brca1, Atad5, Tnfaip1, Ddx39b, Yeats4, Ube2b, Aurkb, Slf1, Mapk8, Hmbox1, Rgcc, Dscc1, Gsk3b, Rfc4, Smarcd1, Rfc2, Phf10, Vegfa, Wiz, Epc1, Dpf2, Smarca2, Smarcc2, Cbx8, Eya1, Prim2, Pcna, Gins1, Mrgbp, Egf, Fmn2, Meaf6, Smarcd3, Bcl7a, Fam168a, Ep400, Rad51ap1, Dpf1, Pak3, Mecp2, Rfc3, Sirt6, Apbb1, Fgf2, Smarce1, T…	73	DOWN
BP	GO:0048665	neuron fate specification	21/2790	40/28564	1.18497e-11	2.07569e-10	1.2697e-10	Sox9, Nfix, Shh, Ehmt2, Dll1, Ascl1, Gli3, Otx2, Eya1, Nkx2-2, Lmo4, Nfia, Dbx1, Foxa1, Foxa2, Dmrt3, Dmrta2, Pou4f1, Gli2, Pou3f2, Sox1	21	DOWN
BP	GO:0009799	specification of symmetry	43/2790	144/28564	1.2375e-11	2.16314e-10	1.3232e-10	Smo, Shh, Mef2c, Cluap1, Bicc1, Dll1, Ift52, Kif3a, Ahi1, Tmem107, Ccdc103, Dnaaf2, Mapk8, Wnt5a, Ift140, Dync2li1, Mib1, Pcsk5, Vangl2, Acvr1, Notch1, Ift74, Stil, Dvl1, Lrp6, Smad3, Ift57, Sostdc1, Odad3, Ccdc40, Ift88, Gas8, Daam2, Rfx3, Dpcd, Aida, Megf8, Dync2h1, C2cd3, Tmem67, Acvr2a, Dnaaf3, Acvr2b	43	DOWN
BP	GO:0045685	regulation of glial cell differentiation	34/2790	97/28564	1.25488e-11	2.18892e-10	1.33896e-10	Shh, Nr2e1, Id2, Nf1, Id4, Prmt5, Bin1, Prpf19, Tcf7l2, Epha4, Notch1, Mdk, Ptpra, Nkx2-2, Dab1, Casz1, Ptn, Mecp2, Nkx6-1, Tmem98, Atf5, Olig2, Daam2, Nkx6-2, Dicer1, Cxcr4, Hes5, Nog, Lingo1, Fgfr3, Hmga2, Qki, Ptprz1, Sox1	34	DOWN
BP	GO:0021952	central nervous system projection neuron axonogenesis	19/2790	33/28564	1.28136e-11	2.23043e-10	1.36436e-10	Nr2e1, Adarb1, Pafah1b1, Nin, Bhlhe22, Epha4, Nr4a2, Zeb2, Dclk1, Chrnb2, Ephb2, Dcx, Slit2, Cdh11, Ephb1, Mycbp2, Fbxo45, Gli2, Dcc	19	DOWN
BP	GO:0048738	cardiac muscle tissue development	65/2790	276/28564	1.42786e-11	2.48023e-10	1.51716e-10	Ccnd2, Mef2c, Tgfbr1, Mrtfb, Prox1, Dll1, Rxra, Med1, Kdm6b, Ddx39b, Meis1, Prkar1a, Id2, Myh10, Bmpr1a, Wnt5a, Angpt1, Cby1, Gsk3b, Cxadr, Vegfa, Hdac3, Smad4, Creb1, Rgs2, Acvr1, Notch1, Shox2, Col11a1, Sgcb, Lrp6, Vgll4, Pak1, Fgfr2, Fadd, Slc25a4, Egln1, Fhod3, Gjc1, Sirt6, Tnni3, Parp2, Fgf2, Kcnk2, Tgfb2, Ncam1, Ift88, Hey1, Chd7, Dicer1, S1pr1, Pou4f1, Nog, Maml1, Sox6, Yap1, Mapk11, Nebl,…	65	DOWN
BP	GO:0008038	neuron recognition	23/2790	48/28564	1.45727e-11	2.52604e-10	1.54518e-10	Efnb3, Nrcam, Foxg1, Fezf2, Wnt5a, Robo1, App, Nrp1, Epha4, Casp6, Ephb2, Robo3, Prtg, Ncam1, Megf8, Gap43, Bdnf, Cdk5r1, Amigo1, Robo2, Arhgap35, Ext1, Ptprz1	23	DOWN
BP	GO:0051098	regulation of binding	86/2790	416/28564	1.54094e-11	2.66551e-10	1.63049e-10	Lhx2, Dazap2, Krit1, Akt1, Smo, Tiam1, Shh, Med25, Nes, Tfap4, Mark3, Tgfbr1, Hipk1, Map2, Ttbk1, Vtn, Id2, Aurkb, Plk2, Mapk8, Pinx1, Hmbox1, Wnt5a, Ebf2, Rb1, Angpt1, Cblb, Gsk3b, App, Mbd2, Smad4, Tmem132a, Jak2, Tcf7l2, Eif4a3, Sumo1, Epha4, Nucks1, Abl1, Gpsm1, Pax6, Mapre1, E2f1, Egf, Gtf2b, C9orf72, Pax7, Stmn1, Epb41, Smarcd3, Cdk5, Ski, Add1, Mapre3, Sppl3, Lfng, Add2, Camk1, Mecp2, Arhg…	86	DOWN
BP	GO:0007254	JNK cascade	49/2790	179/28564	1.6081e-11	2.7759e-10	1.69802e-10	Akt1, Map3k20, Igf1r, Taok1, Ncor1, Ccn2, Pafah1b1, Zmynd11, Traf3, Mapk8, Wnt5a, Wnt7b, Fgf12, App, Gps2, Pja2, Mapk8ip3, Axin1, Hdac3, Rassf2, Rasgrp1, Mecom, Tnik, Sfrp2, Fktn, Wnt7a, Dusp16, Sfrp1, Sh3rf1, Tirap, Dixdc1, Smad3, Ephb1, Map3k13, Hacd3, Mapkbp1, Mturn, Rapgef1, Ulk4, Aida, Phlpp1, Plcb1, Rap2a, Ercc6, Grik2, Tnfrsf19, Hipk2, Hmgb1, Mfhas1	49	DOWN
BP	GO:0003281	ventricular septum development	32/2790	88/28564	1.62464e-11	2.79863e-10	1.71192e-10	Luzp1, Ltbp1, Tgfbr1, Fgfrl1, Prox1, Id2, Bmpr1a, Wnt5a, Robo1, Smad4, Vangl2, Acvr1, Notch1, Lmo4, Lrp6, Fgfr2, Slit2, Egln1, Nfatc1, Tgfb2, Cplane1, Hey1, Fzd1, Cxcr4, Nog, Robo2, Cntrl, Nsd2, Sox11, Bmpr2, Heg1, Sox4	32	DOWN
BP	GO:0048708	astrocyte differentiation	33/2790	93/28564	1.70562e-11	2.93204e-10	1.79353e-10	Sox9, Smo, Nfix, Shh, Dll1, Nr2e1, Vps54, Id2, Nf1, Id4, App, Bin1, Prpf19, Epha4, Vim, Abl1, Notch1, Pax6, Nkx2-2, Dab1, Mecp2, Plp1, Atf5, Lrp1, Gap43, Hes5, Nog, Sox6, Lamb2, Fgfr3, Hmga2, Cntf, Pou3f2	33	DOWN
BP	GO:0060972	left/right pattern formation	42/2790	140/28564	1.80669e-11	3.09936e-10	1.89588e-10	Smo, Shh, Mef2c, Pifo, Cluap1, Bicc1, Dll1, Ift52, Kif3a, Ahi1, Tmem107, Ccdc103, Dnaaf2, Wnt5a, Ift140, Dync2li1, Mib1, Pcsk5, Vangl2, Acvr1, Notch1, Ift74, Stil, Dvl1, Lrp6, Mns1, Smad3, Ift57, Odad3, Ccdc40, Ift88, Gas8, Daam2, Rfx3, Dpcd, Megf8, Dync2h1, C2cd3, Tmem67, Acvr2a, Dnaaf3, Acvr2b	42	DOWN
BP	GO:0071559	response to transforming growth factor beta	60/2790	246/28564	1.85449e-11	3.17481e-10	1.94203e-10	Sox9, Mapk7, Ltbp1, Igf1r, Mef2c, Snx6, Crkl, Tgfbr1, Hyal2, Nlk, Smurf2, Mtmr4, Pals1, Zfp36l1, Fos, Lats2, Tab1, Crebbp, Wnt1, Twsg1, Axin1, Zeb1, Smad4, Itgb8, Tnrc6c, Creb1, Stk16, Acvr1, Zeb2, Fbn1, Sdcbp, Ski, Pdcd5, Snx1, Smad3, Zfyve9, Chst11, Dbn1, Spred3, Snx25, Pmepa1, Smurf1, Zfhx3, Tgfb2, Stub1, Lats1, Ndp, Thbs1, Lrp1, Sox5, Onecut1, Spred2, Onecut2, Sox6, Bmpr1b, Jun, Arrb2, Hipk2,…	60	DOWN
BP	GO:0009880	embryonic pattern specification	30/2790	79/28564	1.94588e-11	3.32441e-10	2.03354e-10	Shh, Dll1, Lhx1, Meis1, Ptch1, Otx2, Wnt5a, Wnt1, Smad4, Nrp1, Meis2, Stil, Wnt7a, Lrp6, Fgfr2, Efnb1, Chrdl1, Smad3, Foxa2, Satb2, Meis3, C2cd3, Nog, Neurog1, Erbb4, Sim2, Zbtb16, Frat1, Pgap1, Nrarp	30	DOWN
BP	GO:0021871	forebrain regionalization	17/2790	27/28564	2.07023e-11	3.52959e-10	2.15905e-10	Lhx2, Shh, Lhx1, Gli3, Fezf2, Otx2, Wnt7b, Wnt1, Bhlhe22, Pax6, Fezf1, Adgrg1, Six3, Emx2, Dmrta2, Nr2f1, Pgap1	17	DOWN
BP	GO:0045598	regulation of fat cell differentiation	44/2790	152/28564	2.27689e-11	3.87399e-10	2.36972e-10	Axin2, Akt1, Lrp3, Wdfy2, Trib2, Id2, Zfp36l1, Id4, Wnt5a, Trio, Wnt1, Gps2, Vegfa, Axin1, Atat1, Tcf7l2, Creb1, Fbn1, Jag1, E2f1, Mecom, Wwtr1, Sfrp2, Wnt5b, Lrp6, Nucb2, Syap1, Sfrp1, Smad3, Sirt6, Mex3c, Fndc3b, Ift88, Sh3pxd2b, Dlk1, Asxl1, Zbtb7c, Ptgr3, Bbs12, Yap1, Alms1, Zbtb16, Sort1, Sox13	44	DOWN
BP	GO:0046785	microtubule polymerization	32/2790	89/28564	2.29999e-11	3.90529e-10	2.38886e-10	Tubgcp3, Cdkn1b, Git1, Clip3, Tppp3, Map2, Mapt, Nin, Mapk8, Nde1, Dyrk1a, Abl1, Camsap1, Ssna1, Tubgcp4, Mapre1, Gba2, Stmn1, Mapre3, Pak1, Fgf13, Mecp2, Arhgef7, Dctn1, Tubg1, Akap9, Camsap2, Clip1, Map1b, Cenpj, Clasp1, Tuba1a	32	DOWN
BP	GO:0022414	reproductive process	237/2790	1597/28564	2.36707e-11	4.01097e-10	2.45351e-10	Acvr1b, Sox9, Tubgcp3, Ddx3x, Akt1, Spa17, Axl, Shh, Cdkn1b, Pafah1b2, Ercc1, Mast2, Atn1, Pafah1b3, Igf1r, Insr, Kit, Ncoa2, Nr2c2, Crkl, Bbs1, Sfmbt1, Hspa1l, Lrrc8a, Tgfbr1, Rad51c, Ehmt2, Pax5, Csf1, Tppp3, Rxra, H3f3b, Ift27, Top2b, Med1, Smurf2, Ctdnep1, Lhx1, Lhx9, Psmc3ip, Vps54, Gamt, Tpgs1, Ube2b, Patz1, Ncoa1, Dld, Pafah1b1, Stat5b, Npas3, Id4, Rhobtb3, Thrb, Bmpr1a, Ctsb, Wnt5a, Ednrb…	237	DOWN
BP	GO:0071560	cellular response to transforming growth factor beta stimulus	59/2790	242/28564	2.77157e-11	4.68683e-10	2.86693e-10	Sox9, Mapk7, Ltbp1, Igf1r, Mef2c, Snx6, Crkl, Tgfbr1, Hyal2, Nlk, Smurf2, Mtmr4, Pals1, Zfp36l1, Fos, Lats2, Tab1, Crebbp, Wnt1, Twsg1, Axin1, Zeb1, Smad4, Itgb8, Tnrc6c, Creb1, Stk16, Acvr1, Zeb2, Fbn1, Sdcbp, Ski, Pdcd5, Snx1, Smad3, Zfyve9, Chst11, Dbn1, Spred3, Snx25, Pmepa1, Smurf1, Tgfb2, Stub1, Lats1, Ndp, Thbs1, Lrp1, Sox5, Onecut1, Spred2, Onecut2, Sox6, Bmpr1b, Jun, Arrb2, Hipk2, Bcl9l,…	59	DOWN
BP	GO:0046530	photoreceptor cell differentiation	31/2790	85/28564	3.07383e-11	5.1874e-10	3.17313e-10	Sox9, Shh, Bbs1, Rdh13, Ahi1, Ttc8, Slc4a7, Thrb, Otx2, Vegfa, Ift140, Arl3, Notch1, Pax6, Nphp1, Mfsd2a, Casz1, Prom1, Ptn, Rpgr, Crb2, Rorb, Ndp, Bhlhe23, Tmem67, Ntrk2, Ttc26, Rpgrip1, Crb1, Alms1, Cntf	31	DOWN
BP	GO:0008347	glial cell migration	28/2790	71/28564	3.1402e-11	5.28866e-10	3.23508e-10	Tiam1, Crkl, Csf1, Nr2e1, Nf1, Pafah1b1, Ntn1, Foxg1, Gli3, Vcan, Scrib, Epha4, Vim, Dab1, Lrp8, Cdk5, Idh2, Dcx, Arhgef7, Adgrg1, Socs7, Tgfb2, Lrp1, Reln, Cdk5r1, Syne2, Ptprz1, Apcdd1	28	DOWN
BP	GO:1903311	regulation of mRNA metabolic process	69/2790	307/28564	3.29625e-11	5.54023e-10	3.38896e-10	Axin2, Hnrnpd, Celf2, Puf60, Hnrnpa2b1, Ttc5, Khsrp, Hnrnpa0, Hnrnpl, Mapkapk2, Adarb1, Pum2, Ddx5, Nova1, Zfp36l1, Sap18, Obi1, Mettl3, Acin1, Khdrbs3, Dyrk1a, Son, Prmt5, Vegfa, Polr2d, Dcp2, Prpf19, Paip1, Tnrc6c, Eif4a3, Khdrbs2, Angel2, Vim, E2f1, Exosc8, Celf3, Elavl4, Sfswap, Pan3, Igf2bp3, Nova2, Rbmx, Tirap, Prr5l, Tut4, Cnot6l, Cpsf7, Apex1, Ago2, Nsrp1, Rbm24, Ythdf2, Rc3h1, Dicer1, Dc…	69	DOWN
BP	GO:0042303	molting cycle	41/2790	137/28564	3.40707e-11	5.70341e-10	3.48878e-10	Ngfr, Lhx2, Acvr1b, Sox9, Akt1, Smo, Shh, Fzd3, Fuz, Celsr1, Pum2, Nf1, Wnt5a, Nipbl, Sos1, Smad4, Ldb1, Igfbp5, Dbi, Vangl2, Notch1, Lrp4, Gnas, Clock, Lrig1, Fgfr2, Nfatc1, Myo5a, Sostdc1, Trps1, Tgfb2, Ldb2, Dicer1, Gli2, Bcl2, Tnfrsf19, Intu, Sox21, Ext1, Apcdd1, Edaradd	41	DOWN
BP	GO:0042633	hair cycle	41/2790	137/28564	3.40707e-11	5.70341e-10	3.48878e-10	Ngfr, Lhx2, Acvr1b, Sox9, Akt1, Smo, Shh, Fzd3, Fuz, Celsr1, Pum2, Nf1, Wnt5a, Nipbl, Sos1, Smad4, Ldb1, Igfbp5, Dbi, Vangl2, Notch1, Lrp4, Gnas, Clock, Lrig1, Fgfr2, Nfatc1, Myo5a, Sostdc1, Trps1, Tgfb2, Ldb2, Dicer1, Gli2, Bcl2, Tnfrsf19, Intu, Sox21, Ext1, Apcdd1, Edaradd	41	DOWN
BP	GO:0000003	reproduction	237/2790	1603/28564	3.4319e-11	5.73341e-10	3.50713e-10	Acvr1b, Sox9, Tubgcp3, Ddx3x, Akt1, Spa17, Axl, Shh, Cdkn1b, Pafah1b2, Ercc1, Mast2, Atn1, Pafah1b3, Igf1r, Insr, Kit, Ncoa2, Nr2c2, Crkl, Bbs1, Sfmbt1, Hspa1l, Lrrc8a, Tgfbr1, Rad51c, Ehmt2, Pax5, Csf1, Tppp3, Rxra, H3f3b, Ift27, Top2b, Med1, Smurf2, Ctdnep1, Lhx1, Lhx9, Psmc3ip, Vps54, Gamt, Tpgs1, Ube2b, Patz1, Ncoa1, Dld, Pafah1b1, Stat5b, Npas3, Id4, Rhobtb3, Thrb, Bmpr1a, Ctsb, Wnt5a, Ednrb…	237	DOWN
BP	GO:0048511	rhythmic process	70/2790	314/28564	3.52504e-11	5.8772e-10	3.59508e-10	Ngfr, Hnrnpd, Kmt2a, Axl, Crtc1, Hlf, Igf1r, Ncoa2, Id3, Prox1, Ncor1, Adcy1, Id2, Ddx5, Stat5b, Mta1, Id4, Cartpt, Mapk8, Pspc1, Mettl3, Csnk1e, Crebbp, Gsk3b, Adamts1, Dyrk1a, Prmt5, Fbxl17, Hdac3, Creb1, Nppc, Nr5a1, Mdk, Oprl1, Ptx3, Chrnb2, Npr2, Sfpq, Cdk5, Clock, Prkg2, Ezh2, Cbx3, Ptn, Nlgn3, Nono, Usp2, Mycbp2, Dpyd, Rbm4b, Sirt6, Fbxl21, Rorb, Atf5, Six3, Zfhx3, Suv39h1, Phlpp1, Spsb4, …	70	DOWN
BP	GO:0022404	molting cycle process	38/2790	121/28564	3.58698e-11	5.95654e-10	3.64362e-10	Ngfr, Lhx2, Acvr1b, Sox9, Akt1, Smo, Shh, Fzd3, Fuz, Celsr1, Pum2, Nf1, Wnt5a, Sos1, Smad4, Ldb1, Igfbp5, Dbi, Vangl2, Notch1, Lrp4, Gnas, Lrig1, Fgfr2, Myo5a, Sostdc1, Trps1, Tgfb2, Ldb2, Dicer1, Gli2, Bcl2, Tnfrsf19, Intu, Sox21, Ext1, Apcdd1, Edaradd	38	DOWN
BP	GO:0022405	hair cycle process	38/2790	121/28564	3.58698e-11	5.95654e-10	3.64362e-10	Ngfr, Lhx2, Acvr1b, Sox9, Akt1, Smo, Shh, Fzd3, Fuz, Celsr1, Pum2, Nf1, Wnt5a, Sos1, Smad4, Ldb1, Igfbp5, Dbi, Vangl2, Notch1, Lrp4, Gnas, Lrig1, Fgfr2, Myo5a, Sostdc1, Trps1, Tgfb2, Ldb2, Dicer1, Gli2, Bcl2, Tnfrsf19, Intu, Sox21, Ext1, Apcdd1, Edaradd	38	DOWN
BP	GO:0030155	regulation of cell adhesion	140/2790	822/28564	4.16563e-11	6.90364e-10	4.22296e-10	Sox9, Smarcb1, Mapk7, Akt1, Shh, Nfat5, Efnb3, Prdx2, Crkl, Fbln1, Csf1, Dll1, Vtn, Sema6a, Nuak1, Peli1, Wdpcp, Prkar1a, Nf1, Stat5b, Gli3, Nedd9, Dlg5, Wnt5a, Rgcc, Angpt1, Scrib, Cblb, Gsk3b, Wnt1, Smarcd1, Phf10, Vegfa, Emilin2, Vit, Twsg1, Megf10, Pcsk5, Jak2, Smarca2, Gpam, Slk, Ldb1, Smarcc2, Nrp1, Epha4, Plxna2, Bmi1, Abl1, Notch1, Frmd5, Mdk, Jag1, Ptpra, Rasgrp1, Epha7, Tesk1, Dab1, Ift…	140	DOWN
BP	GO:0071692	protein localization to extracellular region	89/2790	445/28564	4.36903e-11	7.20676e-10	4.40838e-10	Raf1, Ltbp1, Tiam1, Ap1s1, Bloc1s6, Myt1, Abca1, Stxbp5, Ahi1, Llgl1, Stxbp4, Prkar1a, Pafah1b1, Myh10, Sel1l, Cartpt, Rab3c, Ppp3cb, Ednrb, Eny2, Sybu, Adcy5, Sncg, Rab12, Uqcc2, Gnaq, Tmem132a, Jak2, Tcf7l2, Slc18a2, Copg2, Tfap2b, Pam, Mpc2, Frmd4a, Dnajc1, Fbn1, Snap25, Gnas, Egf, Wls, Clock, Idh2, Pde3b, Cask, Ano1, Porcn, Vegfc, Sfrp1, Cbln1, Gnao1, Rab3a, C2cd2l, Olfm2, Mon1a, Myo5a, Sirt6…	89	DOWN
BP	GO:0009306	protein secretion	88/2790	438/28564	4.37457e-11	7.20676e-10	4.40838e-10	Raf1, Tiam1, Ap1s1, Bloc1s6, Myt1, Abca1, Stxbp5, Ahi1, Llgl1, Stxbp4, Prkar1a, Pafah1b1, Myh10, Sel1l, Cartpt, Rab3c, Ppp3cb, Ednrb, Eny2, Sybu, Adcy5, Sncg, Rab12, Uqcc2, Gnaq, Tmem132a, Jak2, Tcf7l2, Slc18a2, Copg2, Tfap2b, Pam, Mpc2, Frmd4a, Dnajc1, Fbn1, Snap25, Gnas, Egf, Wls, Clock, Idh2, Pde3b, Cask, Ano1, Porcn, Vegfc, Sfrp1, Cbln1, Gnao1, Rab3a, C2cd2l, Olfm2, Mon1a, Myo5a, Sirt6, Nkx6-…	88	DOWN
BP	GO:0031331	positive regulation of cellular catabolic process	88/2790	438/28564	4.37457e-11	7.20676e-10	4.40838e-10	Axin2, Mid2, Hnrnpd, Akt1, Smo, Prkd1, Pafah1b2, Akt2, Ulk2, Insr, Ttc5, Cbfa2t3, Khsrp, Nprl2, Git1, Gabarap, Trib2, Rnf144a, Sumo2, Zfp36l1, Plk2, Rnf180, Mapk8, Mettl3, Rbx1, Csnk1e, Zbtb20, Gsk3b, App, Rab12, Mlst8, Axin1, Polr2d, Wac, Dcp2, Paip1, Tnrc6c, Sumo1, Gpsm1, Abca2, Pacsin3, Ptpn1, Exosc8, Egf, C9orf72, Pan3, Slc25a4, Sh3rf1, Sesn3, Snx33, Prr5l, Tut4, Zyg11b, Cnot6l, Sirt6, Becn1,…	88	DOWN
BP	GO:0060021	roof of mouth development	34/2790	101/28564	4.51531e-11	7.42388e-10	4.54119e-10	Shh, Mef2c, Tgfbr1, Fuz, Wdpcp, Tmem107, Gli3, Bmpr1a, Wnt5a, Col2a1, Sos1, Pkdcc, Smad4, Itgb8, Gdf11, Sumo1, Ephb2, Ski, Wnt7a, Lrp6, Fras1, Bbs7, Satb2, Tgfb2, Cplane1, Ift88, Chd7, Fzd1, Tshz1, Pygo2, Gas1, Intu, Acvr2b, Sox11	34	DOWN
BP	GO:0002088	lens development in camera-type eye	32/2790	91/28564	4.52537e-11	7.42571e-10	4.54231e-10	Cdkn1b, Tgfbr1, Hipk1, Prox1, Med1, Meis1, Nectin3, Pou2f1, Vim, Abi2, Zeb2, Pax6, Ski, Fgfr2, Nectin1, Smad3, Pds5b, Tdrd7, Fgf2, Spred3, Six3, Ndp, Spred2, Slitrk6, Pygo2, Fgfr3, Maf, Nhs, Hipk2, Sox11, Sox2, Sox1	32	DOWN
BP	GO:1902017	regulation of cilium assembly	28/2790	72/28564	4.66054e-11	7.63244e-10	4.66877e-10	Tchp, Hap1, Fuz, Wdpcp, Tbc1d7, Gsk3b, Ift140, Dync2li1, Tesk1, Wrap73, Pqbp1, Cdkl5, Mns1, Ccdc88a, Kctd17, Ccp110, Mphosph9, Odad3, Ift88, Dzip1, Tmem67, Yap1, Arhgap35, Septin9, Intu, Syne2, Cenpj, Ttbk2	28	DOWN
BP	GO:0035592	establishment of protein localization to extracellular region	88/2790	439/28564	4.9557e-11	8.09984e-10	4.95467e-10	Raf1, Tiam1, Ap1s1, Bloc1s6, Myt1, Abca1, Stxbp5, Ahi1, Llgl1, Stxbp4, Prkar1a, Pafah1b1, Myh10, Sel1l, Cartpt, Rab3c, Ppp3cb, Ednrb, Eny2, Sybu, Adcy5, Sncg, Rab12, Uqcc2, Gnaq, Tmem132a, Jak2, Tcf7l2, Slc18a2, Copg2, Tfap2b, Pam, Mpc2, Frmd4a, Dnajc1, Fbn1, Snap25, Gnas, Egf, Wls, Clock, Idh2, Pde3b, Cask, Ano1, Porcn, Vegfc, Sfrp1, Cbln1, Gnao1, Rab3a, C2cd2l, Olfm2, Mon1a, Myo5a, Sirt6, Nkx6-…	88	DOWN
BP	GO:1902414	protein localization to cell junction	40/2790	133/28564	4.97169e-11	8.11001e-10	4.9609e-10	Homer1, Git1, Kif3a, Mapt, Vamp2, Klc1, Dlg5, Mapk8, Scrib, Nectin3, Gsk3b, Mapk8ip3, Stau2, Cnih3, Kif5c, Map1a, Snap25, Tnik, Cdk5, Nsg1, Stx1b, Gpc4, Gripap1, Nlgn3, Jam3, Nectin1, Grip1, Neto2, Stau1, Reln, Gphn, Nlgn2, Adam10, Gpc6, Lrrtm1, Kalrn, Erbb4, Erbb2, Nrxn3, Heg1	40	DOWN
BP	GO:0016573	histone acetylation	45/2790	161/28564	4.98698e-11	8.119e-10	4.96639e-10	Smarcb1, Baz1b, Pih1d1, Taf6l, Naa60, Vps72, Brca1, Kansl1, Pcgf2, Yeats4, Dek, Atxn7, Eny2, Crebbp, Thap7, App, Epc1, Smad4, Naa40, Ldb1, Tada1, Bmi1, Pax6, Mrgbp, Pole3, Meaf6, Tada2b, Dr1, Ep400, Ing4, Msl3, Mecp2, Kat6a, Apbb1, Ctbp1, Taf4, Usp22, Muc1, Trrap, Msl1, Ercc6, Morf4l1, Msl2, Epc2, Phf20l1	45	DOWN
BP	GO:0009628	response to abiotic stimulus	180/2790	1141/28564	5.38132e-11	8.74385e-10	5.34862e-10	Ngfr, Ccnd2, Raf1, Sox9, Ddx3x, Akt1, Kmt2a, Cacnb3, Ercc1, Crtc1, Nfat5, Akt2, Map3k20, Slc1a2, Kit, Cbfa2t3, Nsmf, Lrrc8a, Rdh13, Hyal2, Arnt2, Brca1, Ro60, Mapt, Rpain, Nts, Micu1, Ube2b, Id2, Nf1, Ywhae, Aurkb, Zfp36l1, Mta1, Fos, Camk2g, Mapk8, Rgcc, Pbk, Nipbl, Mettl3, Rbx1, Pde1b, Crebbp, Gsk3b, Mylk, App, Slc25a27, Vegfa, Fbxl17, Pdpk1, Mlst8, Grm8, Polr2d, Atat1, Smad4, Nedd4l, Vldlr, Al…	180	DOWN
BP	GO:0042326	negative regulation of phosphorylation	83/2790	405/28564	5.5039e-11	8.92557e-10	5.45977e-10	Akt1, Prkar2b, Cdkn1b, Insr, Tfap4, Crkl, Cbfa2t3, Fbln1, Hyal2, Nprl2, Git1, Macroh2a1, Mapt, Ncor1, Adarb1, Prkar1a, Nf1, Spag9, Atxn7, Lats2, Pbk, Rb1, Angpt1, Cblb, Gsk3b, Rgn, Mllt1, Gnaq, Rgs2, Abl1, Pax6, Rassf2, Pkia, Ptpn1, Wwtr1, Sfrp2, C9orf72, Tesk1, Cdkn2c, Ephb2, Prkag2, Dvl1, Uchl1, Lrp6, Dusp16, Ptpro, Nr2f2, Sfrp1, Slit2, Dbndd1, Ubash3b, Cadm1, Csk, Prkar2a, Prr5l, Sirt6, Wnk4, …	83	DOWN
BP	GO:0014013	regulation of gliogenesis	41/2790	139/28564	5.64698e-11	9.13974e-10	5.59078e-10	Shh, Nr2e1, Id2, Nf1, Ntn1, Id4, Rb1, Prmt5, Bin1, Prpf19, Vim, Notch1, Mdk, Ptpra, Nkx2-2, E2f1, Dab1, Casz1, Ski, Ezh2, Ptn, Idh2, Mecp2, Vegfc, Nkx6-1, Tmem98, Atf5, Olig2, Daam2, Nkx6-2, Dicer1, Cxcr4, Atxn1, Hes5, Nog, Lingo1, Fgfr3, Hmga2, Qki, Sox11, Ptprz1	41	DOWN
BP	GO:0071824	protein-DNA complex subunit organization	52/2790	203/28564	5.86478e-11	9.47378e-10	5.79512e-10	Cdc45, Sox9, Smarcb1, Med25, Taf6l, Naa60, Rad51c, Med28, Macroh2a1, H3f3b, Med24, Med1, Macroh2a2, Cenpk, Dnajc9, Psmc6, Med4, Mis18a, Smarcd1, Taf11, Smarca2, Smarcc2, Creb1, Med27, Med19, Gtf2b, Pole3, Nasp, Hp1bp3, Smarcd3, Cenpa, Dr1, Med21, Kat6a, Sirt6, Dlgap5, Smarce1, Taf4, Mis12, Tspyl2, Dicer1, Cenph, Taf13, Tcf4, Cebpg, Thra, Nap1l4, H3f3a, Med9, Hmgb1, Chrac1, H1f0	52	DOWN
BP	GO:1901992	positive regulation of mitotic cell cycle phase transition	33/2790	97/28564	6.28448e-11	1.0132e-09	6.19777e-10	Ccnd2, Ddx3x, Akt1, Cul3, Cdk4, Rad51c, Rrm2, Rgcc, Rb1, Crebbp, App, Adamts1, Cdc25b, Sass6, Stil, Smarcd3, Kmt2e, Anapc5, Mad1l1, Rrm1, Mecp2, Apex1, Cdc16, Rcc2, Cdc25c, Neurog1, Plcb1, Pbx1, Camk2d, Ube2e2, Nsmce2, Cenpj, Ccnd1	33	DOWN
BP	GO:0007368	determination of left/right symmetry	40/2790	134/28564	6.42348e-11	1.03161e-09	6.31035e-10	Smo, Shh, Mef2c, Cluap1, Bicc1, Dll1, Ift52, Kif3a, Ahi1, Tmem107, Ccdc103, Dnaaf2, Wnt5a, Ift140, Dync2li1, Mib1, Pcsk5, Vangl2, Acvr1, Notch1, Ift74, Stil, Dvl1, Lrp6, Smad3, Ift57, Odad3, Ccdc40, Ift88, Gas8, Daam2, Rfx3, Dpcd, Megf8, Dync2h1, C2cd3, Tmem67, Acvr2a, Dnaaf3, Acvr2b	40	DOWN
BP	GO:0045739	positive regulation of DNA repair	40/2790	134/28564	6.42348e-11	1.03161e-09	6.31035e-10	Smarcb1, Foxm1, Tfpt, Vps72, Eya4, Brca1, Yeats4, Slf1, Smarcd1, Phf10, Epc1, Dpf2, Smarca2, Smarcc2, Cbx8, Eya1, Pcna, Mrgbp, Fmn2, Meaf6, Smarcd3, Bcl7a, Fam168a, Ep400, Rad51ap1, Dpf1, Sirt6, Apbb1, Smarce1, Wrap53, Trrap, Xrcc1, Ercc6, Cebpg, Morf4l1, Hmgb1, Epc2, Arid1b, Rnf8, Pnp	40	DOWN
BP	GO:0001942	hair follicle development	37/2790	118/28564	6.80286e-11	1.09043e-09	6.67015e-10	Ngfr, Lhx2, Acvr1b, Sox9, Akt1, Smo, Shh, Fzd3, Fuz, Celsr1, Pum2, Nf1, Wnt5a, Sos1, Smad4, Ldb1, Igfbp5, Dbi, Vangl2, Notch1, Lrp4, Gnas, Fgfr2, Myo5a, Sostdc1, Trps1, Tgfb2, Ldb2, Dicer1, Gli2, Bcl2, Tnfrsf19, Intu, Sox21, Ext1, Apcdd1, Edaradd	37	DOWN
BP	GO:0048863	stem cell differentiation	65/2790	286/28564	7.33888e-11	1.17408e-09	7.18184e-10	Sox9, Smo, Shh, Mef2c, Kit, Med1, Chd3, Sema6a, Mta1, Ccnk, Bmpr1a, Ednrb, Wnt7b, Gsk3b, Lmbr1l, Cdh2, Smad4, Cyp26a1, Sema4g, Nrp1, Sema4c, Acvr1, Zeb2, Notch1, Pax6, Sema6d, Jag1, Sfrp2, Mllt3, Ezh2, Ptn, Wnt7a, Lrp6, Fgfr2, Efnb1, Gpm6a, Sfrp1, Sirt6, Foxa1, Fgf2, Rbm24, Tgfb2, Ythdf2, Sema3d, Cdk6, Cdk13, Dicer1, Sox5, Setd1a, Fzd1, Dmrta2, Hes5, Nog, Bbs12, Sox6, Sema5b, Yap1, Bcl2, Sox21, E…	65	DOWN
BP	GO:1905475	regulation of protein localization to membrane	52/2790	205/28564	8.65738e-11	1.38235e-09	8.45584e-10	Akt1, Cacnb3, Akt2, Crkl, Pgrmc1, Clip3, Gdi1, Fis1, Camk2g, Gsk3b, Rhoq, Pkdcc, Cdh2, Lztfl1, Myo5b, Mff, Vamp4, Lrp4, Tnik, Ephb2, Cdk5, Gpc2, Ptn, Pdcd5, Pak1, Gpc4, Gripap1, Ptpn9, Csk, Gpc1, Myo5a, Dbn1, Grip1, Tcaf1, Neto2, Cnst, Ppp1r9b, Picalm, Rab11fip2, Lrp1, Pik3r1, Cdk5r1, Fzd9, Kcnb1, Commd1, Nlgn2, Camk2d, Shisa6, Adam10, Gpc6, Kalrn, Erbb2	52	DOWN
BP	GO:0031016	pancreas development	32/2790	93/28564	8.69731e-11	1.38606e-09	8.47853e-10	Sox9, Smo, Shh, Igf1r, Insr, Prox1, Myt1, Dll1, Wnt5a, Pdpk1, Cdh2, Gdf11, Pax6, Nkx2-2, Wls, Clock, Pde3b, Vhl, Nkx6-1, Foxa2, Bmp6, Ccdc40, Ift88, Cdk6, Ildr2, Rfx3, Nkx6-2, Onecut1, Onecut2, Acvr2b, Sox4, Rbm4	32	DOWN
BP	GO:0071772	response to BMP	50/2790	193/28564	8.80524e-11	1.39789e-09	8.55093e-10	Nfix, Smurf2, Ddx5, Ube2o, Bmpr1a, Gdf10, Wnt5a, Col2a1, Fstl1, Wnt1, Crim1, Twsg1, Smad4, Tcf7l2, Fbxl15, Rnf165, Tfap2b, Acvr1, Abl1, Notch1, Fbn1, Sfrp2, Nfia, Ski, Chrdl1, Sfrp1, Smpd3, Adamts7, Crb2, Sostdc1, Smurf1, Bmp6, Tgfb2, Fzd1, Megf8, Zfp423, Hes5, Rgmb, Nog, Tmem53, Vwc2, Acvr2a, Bmpr1b, Acvr2b, Hipk2, Ext1, Sox11, Bmpr2, Rgma, Foxd1	50	DOWN
BP	GO:0071773	cellular response to BMP stimulus	50/2790	193/28564	8.80524e-11	1.39789e-09	8.55093e-10	Nfix, Smurf2, Ddx5, Ube2o, Bmpr1a, Gdf10, Wnt5a, Col2a1, Fstl1, Wnt1, Crim1, Twsg1, Smad4, Tcf7l2, Fbxl15, Rnf165, Tfap2b, Acvr1, Abl1, Notch1, Fbn1, Sfrp2, Nfia, Ski, Chrdl1, Sfrp1, Smpd3, Adamts7, Crb2, Sostdc1, Smurf1, Bmp6, Tgfb2, Fzd1, Megf8, Zfp423, Hes5, Rgmb, Nog, Tmem53, Vwc2, Acvr2a, Bmpr1b, Acvr2b, Hipk2, Ext1, Sox11, Bmpr2, Rgma, Foxd1	50	DOWN
BP	GO:1901989	positive regulation of cell cycle phase transition	37/2790	119/28564	8.949e-11	1.41801e-09	8.67395e-10	Ccnd2, Ddx3x, Akt1, Cul3, Cdk4, Rad51c, Atad5, Ddx39b, Stxbp4, Rrm2, Rgcc, Rb1, Crebbp, App, Adamts1, Cdc25b, Sass6, Stil, Smarcd3, Kmt2e, Anapc5, Mad1l1, Ezh2, Rrm1, Mecp2, Apex1, Cdc16, Rcc2, Cdc25c, Neurog1, Plcb1, Pbx1, Camk2d, Ube2e2, Nsmce2, Cenpj, Ccnd1	37	DOWN
BP	GO:0090066	regulation of anatomical structure size	106/2790	574/28564	9.36703e-11	1.48142e-09	9.06184e-10	Akt1, Ulk2, Crabp2, Cdk4, Lrrc8a, Ptprs, Map2, Gdi1, Mapt, Sema6a, Pafah1b1, Cacna1g, Ntn1, Evl, Wnt5a, Dpysl2, Nefm, Nefl, Ednrb, Wnt7b, Sh3bp1, Gsk3b, Adcy6, Vegfa, Mlst8, Bin1, Aqp4, Slit1, Add3, Sema4g, Nrp1, Myo5b, Creb1, Sema4c, Rgs2, Olfm1, Abl1, Sema6d, Mkks, Pik3ca, Pfn2, Iqgap3, Pex11b, Epha7, Gba2, Hp1bp3, Cdk5, Add1, Rufy3, Prkg2, Add2, Wnt7a, Pak1, Fgf13, Pak3, Dcx, Cdkl5, Plxna3, Sl…	106	DOWN
BP	GO:1902532	negative regulation of intracellular signal transduction	103/2790	553/28564	1.04226e-10	1.64523e-09	1.00639e-09	Ddx3x, Mapk7, Foxm1, Akt1, Bcl2l12, Homer3, Cul3, Ndufs3, Igf1r, Kptn, Fbln1, Mark3, Tle1, Nuak2, Hyal2, Nprl2, Git1, Timp2, Atad5, Tnfaip1, Ncor1, Wwc1, Ddx39b, Sema6a, Nuak1, Ube2b, Nf1, Pafah1b1, Zmynd11, Tbc1d7, Dlg5, Pbk, Bcl2l2, Sh3bp1, Hdac7, Gsk3b, Dyrk1a, Ivns1abp, Gps2, Pde10a, Hdac3, Smad4, Limd1, Homer2, Epha4, Rgs2, Abl1, Rassf2, Ptpn1, Stmn3, Oprl1, Mecom, Sfrp2, Fktn, Txndc12, Ephb…	103	DOWN
BP	GO:0120032	regulation of plasma membrane bounded cell projection assembly	52/2790	206/28564	1.04925e-10	1.65311e-09	1.01121e-09	Tchp, Kit, Hap1, Tgfbr1, Fuz, Wdpcp, Evl, Tbc1d7, Gsk3b, Wnt1, Rhoq, Ift140, Dync2li1, Dpysl3, Nrp1, Stau2, Abi2, Pfn2, Tesk1, Ephb2, Wrap73, Fscn1, Pqbp1, Cdkl5, Gpm6a, Slit2, Mns1, Ccdc88a, Ppp1r9a, Kctd17, Ccp110, Brk1, Dbn1, Mphosph9, Abitram, Odad3, Fnbp1l, Ift88, Daam2, Rcc2, Pik3r1, Cdc42ep4, Dzip1, Gap43, Tmem67, Yap1, Arhgap35, Septin9, Intu, Syne2, Cenpj, Ttbk2	52	DOWN
BP	GO:0003231	cardiac ventricle development	43/2790	153/28564	1.09441e-10	1.721e-09	1.05273e-09	Luzp1, Ltbp1, Mef2c, Tgfbr1, Fgfrl1, Prox1, Rxra, Med1, Id2, Bmpr1a, Wnt5a, Robo1, Smad4, Vangl2, Acvr1, Notch1, Jag1, Col11a1, Sfrp2, Lmo4, Smarcd3, Lrp6, Fgfr2, Slit2, Egln1, Nfatc1, Tnni3, Cpe, Tgfb2, Cplane1, Hey1, Chd7, Fzd1, Cxcr4, Pou4f1, Nog, Robo2, Cntrl, Nsd2, Sox11, Bmpr2, Heg1, Sox4	43	DOWN
BP	GO:0010717	regulation of epithelial to mesenchymal transition	33/2790	99/28564	1.16833e-10	1.83127e-09	1.12019e-09	Axin2, Tiam1, Tgfbr1, Fuz, Rgcc, Vegfa, Smad4, Tcf7l2, Epha4, Mark1, Acvr1, Notch1, Mdk, Jag1, Wwtr1, Sfrp2, Sdcbp, Ezh2, Sfrp1, Smad3, Crb2, Foxa1, Foxa2, Spred3, Tgfb2, Spred2, Phldb1, Nog, Mcrip1, Bcl9l, Clasp1, Usf3, Zfp703	33	DOWN
BP	GO:0021799	cerebral cortex radially oriented cell migration	20/2790	40/28564	1.16894e-10	1.83127e-09	1.12019e-09	Nr2e1, Pafah1b1, Foxg1, Gli3, Dab1, Lrp8, Cdk5, Dcx, Adgrg1, Dixdc1, Fbxo45, Socs7, Reln, Mdga1, Pou3f3, Fut10, Cdk5r1, Rnf7, Syne2, Pou3f2	20	DOWN
BP	GO:0002065	columnar/cuboidal epithelial cell differentiation	42/2790	148/28564	1.28383e-10	2.0065e-09	1.22738e-09	Sox9, B9d1, Smo, Prox1, Dll1, Rxra, Ascl1, Dlg5, Otx2, Wnt5a, Foxp4, Pdpk1, Cdh2, Gdf11, Fam20c, Eya1, Abl1, Notch1, Pax6, Jag1, Nkx2-2, Clock, Fgfr2, Vhl, Nkx6-1, Foxa1, Wnt4, Fgf2, Bmp6, Cdk6, Rfx3, Nkx6-2, Dicer1, Onecut1, Map1b, Yap1, Fgfr3, Ext1, Sox11, Sox4, Rbm4, Pou3f2	42	DOWN
BP	GO:0050771	negative regulation of axonogenesis	27/2790	70/28564	1.28563e-10	2.0065e-09	1.22738e-09	Efnb3, Ulk2, Ptprs, Map2, Gdi1, Sema6a, Ntn1, Wnt5a, Slit1, Sema4g, Nrp1, Sema4c, Sema6d, Lrp4, Epha7, Dab1, Ephb2, Cdk5, Rufy3, Fgf13, Plxna3, Slit2, Ryk, Sema3d, Sema5b, Syngap1, Rgma	27	DOWN
BP	GO:0001525	angiogenesis	103/2790	555/28564	1.28969e-10	2.00906e-09	1.22895e-09	Ngfr, Krit1, Mapk7, Akt1, Shh, Prkd1, Tgfbr1, Vav2, Amotl1, Dll1, Rxra, Brca1, Med1, Vezf1, Sparc, Sema6a, Nr2e1, Rspo3, Ccn2, Meis1, Gna13, Nf1, Plk2, Bmpr1a, Wnt5a, Rgcc, Angpt1, Wnt7b, Hdac7, Robo1, Adamts1, Vegfa, Emilin2, Cemip2, Itgb8, Jmjd8, Nrp1, Nppc, Vangl2, Acvr1, Abl1, Notch1, Mdk, Pik3ca, Sfrp2, Egf, Naxe, Ddah1, Npr2, Angptl3, Ephb2, Pik3r3, Adgrb2, Add1, Tspan12, Ptn, Wnt7a, Pde3b,…	103	DOWN
BP	GO:0051051	negative regulation of transport	99/2790	526/28564	1.31932e-10	2.05137e-09	1.25482e-09	Akt1, Unc119, Shh, Cacnb3, Akt2, Sh2b2, Fbxo11, Insr, Bcr, Stc1, Gdi1, Mapt, Fis1, Ahi1, Erlec1, Nf1, Ywhae, Trim9, Cartpt, Ppp3cb, Angpt1, Eny2, Fgf12, Atp5j, Rhoq, Pkdcc, Bin1, Hdac3, Gabbr1, Nedd4l, Gnaq, Slc18a2, Sumo1, Pnkd, Rgs2, Frmd4a, Notch1, Abca2, Stk39, Fbn1, Pacsin3, Pkia, Gnas, Oprl1, Rab33b, Egf, Sdcbp, Ube2j1, C9orf72, Slc6a9, Ephb2, Cdk5, Prkg2, Wdr54, Idh2, Nucb2, Pde3b, Stx1b, …	99	DOWN
BP	GO:0030278	regulation of ossification	41/2790	143/28564	1.49742e-10	2.32394e-09	1.42155e-09	Sox9, Mef2c, Scube2, Csf1, Rxra, Rflnb, Thrb, Bmpr1a, Wnt5a, Nipbl, Pkdcc, Fam20c, Acvr1, Notch1, Mdk, Lrp4, Ptn, Lrp6, Gpm6b, Sfrp1, Smad3, Chsy1, Wnt4, Smurf1, Bmp6, Suv39h1, Dlk1, S1pr1, Tmem53, Fzd9, Acvr2a, Bmpr1b, Pbx1, Fgfr3, Slc8a1, Bcl2, Intu, Acvr2b, Sox11, Zbtb16, Bmpr2	41	DOWN
BP	GO:0035418	protein localization to synapse	33/2790	100/28564	1.58105e-10	2.44915e-09	1.49815e-09	Homer1, Git1, Mapt, Vamp2, Klc1, Scrib, Gsk3b, Mapk8ip3, Stau2, Cnih3, Kif5c, Map1a, Snap25, Tnik, Cdk5, Nsg1, Stx1b, Gpc4, Gripap1, Nlgn3, Grip1, Neto2, Stau1, Reln, Gphn, Nlgn2, Adam10, Gpc6, Lrrtm1, Kalrn, Erbb4, Erbb2, Nrxn3	33	DOWN
BP	GO:0045446	endothelial cell differentiation	36/2790	116/28564	1.69595e-10	2.62224e-09	1.60403e-09	Tgfbr1, Prox1, Ptprs, Dll1, Stc1, Vezf1, Kdm6b, Akap11, Ednrb, Fstl1, Vegfa, Zeb1, Smad4, Acvr1, Notch1, Jag1, Add1, Nr2f2, Ikbkb, Vhl, Atoh8, Ppp1r16b, Bmp6, Rapgef1, Ift88, Ndp, Hey1, Dicer1, Fzd1, Cxcr4, Fzd4, Plcb1, Acvr2b, Bmpr2, S1pr3, Heg1	36	DOWN
BP	GO:0043254	regulation of protein-containing complex assembly	86/2790	435/28564	1.70656e-10	2.63375e-09	1.61107e-09	Raf1, Sox9, Ddx3x, Prkd1, Med25, Cdkn1b, Pih1d1, Git1, Clip3, Tppp3, Map2, Abca1, Ttbk1, H3f3b, Septin8, Mapt, Stxbp5, Sar1b, Trim9, Evl, Slf1, Psmc6, Mapk8, Gsk3b, Dyrk1a, Vegfa, Abca3, Mlst8, Bin1, Atat1, Pcsk5, Add3, Creb1, Sumo1, Stxbp1, Abl1, Camsap1, Mkks, Napb, Mapre1, Pfn2, Lmo4, Gba2, Stmn1, Add1, Mapre3, Fscn1, Add2, Pak1, Stx1b, Pak3, Mecp2, Arhgef7, Slit2, Cotl1, Rab3a, Dctn1, Jam3, T…	86	DOWN
BP	GO:0060491	regulation of cell projection assembly	52/2790	209/28564	1.8499e-10	2.84968e-09	1.74315e-09	Tchp, Kit, Hap1, Tgfbr1, Fuz, Wdpcp, Evl, Tbc1d7, Gsk3b, Wnt1, Rhoq, Ift140, Dync2li1, Dpysl3, Nrp1, Stau2, Abi2, Pfn2, Tesk1, Ephb2, Wrap73, Fscn1, Pqbp1, Cdkl5, Gpm6a, Slit2, Mns1, Ccdc88a, Ppp1r9a, Kctd17, Ccp110, Brk1, Dbn1, Mphosph9, Abitram, Odad3, Fnbp1l, Ift88, Daam2, Rcc2, Pik3r1, Cdc42ep4, Dzip1, Gap43, Tmem67, Yap1, Arhgap35, Septin9, Intu, Syne2, Cenpj, Ttbk2	52	DOWN
BP	GO:2000045	regulation of G1/S transition of mitotic cell cycle	45/2790	167/28564	1.87964e-10	2.88671e-09	1.7658e-09	Ccnd2, Ddx3x, Smarcb1, Akt1, Cdkn1b, Id2, Rrm2, Rgcc, Rb1, Psme1, Crebbp, Adamts1, Smarcd1, Fhl1, Phf10, Wac, Dpf2, Smarca2, Smarcc2, Acvr1, Nacc2, E2f1, Rbl1, Sass6, Cdkn2c, Stil, Smarcd3, Kmt2e, Bcl7a, Ezh2, Casp2, Dpf1, Rrm1, Apex1, Smarce1, Muc1, Ctdspl, Plcb1, Bcl2, Ube2e2, Cenpj, Arid1b, Ccnd1, Ctdsp2, Psme2	45	DOWN
BP	GO:0021846	cell proliferation in forebrain	19/2790	37/28564	1.8809e-10	2.88671e-09	1.7658e-09	Nfix, Fabp7, Gli3, Wnt7b, Zeb2, Pax6, Dock7, Lhx5, Wnt7a, Fgfr2, Dixdc1, Arx, Hook3, Tacc3, Six3, Emx2, Pou3f3, Hmga2, Pou3f2	19	DOWN
BP	GO:0021575	hindbrain morphogenesis	25/2790	62/28564	2.01125e-10	3.08108e-09	1.8847e-09	Smo, Nfix, Coq8b, Prox1, Dll1, Lhx1, Ttll1, Wnt1, Ldb1, Abl1, Dab1, Hes3, Cdk5, Foxp2, Lhx5, Wnt7a, Lrp6, Ophn1, Cbln1, Herc1, Gli2, Xrcc1, Gas1, Sptbn2, Tuba1a	25	DOWN
BP	GO:0040013	negative regulation of locomotion	75/2790	360/28564	2.08504e-10	3.18822e-09	1.95024e-09	Ngfr, Krit1, Akt1, Shh, Mef2c, Fbln1, Bcr, Hyal2, Fuz, Stc1, Sema6a, Adarb1, Patz1, Gna13, Nf1, Evl, Nedd9, Dlg5, Bmpr1a, Wnt5a, Rgcc, Gsk3b, Robo1, Rgn, Emilin2, Dpysl3, Slit1, Sema4g, Abhd6, Nrp1, Tmeff2, Sema4c, Igfbp5, Epha4, Notch1, Sema6d, Frmd5, Jag1, Pfn2, Sfrp2, Rnf20, Miip, Ptn, Idh2, Nr2f2, Mecp2, Plxna3, Sfrp1, Slit2, Cdh11, Adgrg1, Ryk, Dbn1, Scai, Apex1, Tcaf1, Wnt4, Rap2b, Fgf2, Li…	75	DOWN
BP	GO:0021700	developmental maturation	78/2790	381/28564	2.18134e-10	3.32935e-09	2.03657e-09	Akt1, Nfix, Ap1m1, Bloc1s6, B4galt5, Ntn4, Ascl1, Nrcam, Id2, Dld, Nf1, Rflnb, Zdhhc20, Wnt5a, Nefl, Rb1, Ednrb, Ropn1l, Sybu, Brd1, Gsk3b, App, Wnt1, Vegfa, Atp6v1g2, Gnaq, Gdf11, Fam20c, Nppc, Nfasc, Stxbp1, Nr4a2, Notch1, Cdc25b, Fam210b, Ift80, Neurog2, Thbs3, Npr2, Nfia, Xylt1, Sez6l2, Chrdl1, Mecp2, Irx5, Rab3a, Adamts7, Pth1r, Map3k13, Myo5a, Tut4, Foxa1, Dchs1, Six3, Bloc1s5, L3mbtl3, Tgf…	78	DOWN
BP	GO:0001708	cell fate specification	36/2790	117/28564	2.22074e-10	3.38326e-09	2.06954e-09	Sox9, Smo, Nfix, Shh, Ehmt2, Dll1, Chd3, Ascl1, Apc2, Mta1, Gli3, Ptch1, Bmpr1a, Otx2, Wnt5a, Eya1, Notch1, Pax6, Nkx2-2, Sfrp2, Lmo4, Nfia, Dbx1, Tbr1, Foxa1, Foxa2, Fgf2, Olig2, Dmrt3, Dmrta2, Pou4f1, Gli2, Sox6, Sox2, Pou3f2, Sox1	36	DOWN
BP	GO:0030307	positive regulation of cell growth	52/2790	210/28564	2.22774e-10	3.38771e-09	2.07226e-09	Ddx3x, Akt1, Crabp2, Tgfbr1, Gdi1, Mapt, Ddx39b, Pafah1b1, Ntn1, Extl3, Wnt5a, Gsk3b, Vegfa, Mlst8, Nedd4l, Nrp1, Myo5b, Sfrp2, Sdcbp, Mfsd2a, Rufy3, Pak1, Dcx, Cdkl5, Mecp2, Sfrp1, Slc25a4, Map3k13, Dbn1, Syt1, Parp2, Smurf1, Tgfb2, Picalm, Lrp1, Megf8, Cxcr4, Taf9b, Bdnf, Efna5, Islr2, Trim32, Map1b, Rnf157, Yap1, Adam10, Tead1, Bcl2, Akap6, Erbb2, Bmpr2, Cntf	52	DOWN
BP	GO:0050680	negative regulation of epithelial cell proliferation	45/2790	168/28564	2.32653e-10	3.53147e-09	2.1602e-09	Ngfr, Sox9, Krit1, Smo, Cdkn1b, Mef2c, Tinf2, Tgfbr1, Ift52, Med1, Sparc, Nf1, Ptch1, Wnt5a, Rgcc, Rb1, Robo1, Rgn, Zeb1, Notch1, Pax6, Ift80, Sfrp2, Ift74, Ptn, Lrp6, Nr2f2, Fgfr2, Cask, Wdr13, Sfrp1, Ift57, Nfatc1, Atoh8, Tgfb2, Ift88, Thbs1, Cdk6, Pex2, Dlk1, Gas1, Fgfr3, Nkx2-9, Intu, Sox2	45	DOWN
BP	GO:0043484	regulation of RNA splicing	48/2790	186/28564	2.39939e-10	3.63543e-09	2.22379e-09	Celf2, Puf60, Taf6l, Akt2, Hnrnpa2b1, Polr2a, Hnrnpa0, Hnrnph1, Hnrnpl, Hnrnph3, Ddx5, Nova1, Atxn7, Sap18, Obi1, Acin1, Khdrbs3, Eny2, Dyrk1a, Son, Prmt5, Rbm22, Prpf19, Eif4a3, Khdrbs2, Tada1, Celf3, Tada2b, Brdt, Zfp326, Sfswap, Nova2, Rbmx, Pqbp1, Nsrp1, Rbm24, Ildr2, Pik3r1, Usp22, Grsf1, Cirbp, Trrap, Ddx17, Qki, Srsf3, Tia1, Rbm15b, Rbm4	48	DOWN
BP	GO:0014014	negative regulation of gliogenesis	24/2790	58/28564	2.43153e-10	3.67073e-09	2.24539e-09	Nr2e1, Id2, Nf1, Id4, Rb1, Notch1, Dab1, Casz1, Ski, Ptn, Idh2, Mecp2, Nkx6-1, Tmem98, Atf5, Daam2, Nkx6-2, Dicer1, Hes5, Nog, Lingo1, Fgfr3, Hmga2, Sox11	24	DOWN
BP	GO:0021587	cerebellum morphogenesis	24/2790	58/28564	2.43153e-10	3.67073e-09	2.24539e-09	Smo, Nfix, Coq8b, Prox1, Dll1, Lhx1, Ttll1, Wnt1, Ldb1, Abl1, Dab1, Cdk5, Foxp2, Lhx5, Wnt7a, Lrp6, Ophn1, Cbln1, Herc1, Gli2, Xrcc1, Gas1, Sptbn2, Tuba1a	24	DOWN
BP	GO:2000027	regulation of animal organ morphogenesis	39/2790	134/28564	2.55391e-10	3.84848e-09	2.35411e-09	Ngfr, Sox9, Smo, Shh, Dvl3, Fzd3, Csf1, Celsr1, Lhx1, Ahi1, Ntn4, Bmpr1a, Wnt5a, Wnt7b, Robo1, Vegfa, Vangl2, Abl1, Sfrp2, Mllt3, Dvl1, Wnt7a, Lrp6, Sfrp1, Nkd1, Ryk, Wnt4, Fgf2, Ajap1, Ift88, Dicer1, Znrf3, Dmrt3, Fzd1, Nog, Agtr1a, Rspo2, Robo2, Apcdd1	39	DOWN
BP	GO:0060993	kidney morphogenesis	34/2790	107/28564	2.66204e-10	4.00414e-09	2.44934e-09	Sox9, Irx2, Smo, Shh, Lhx1, Ahi1, Gli3, Ptch1, Wnt7b, Wnt1, Vegfa, Smad4, Eya1, Vangl2, Wwtr1, Calb1, Fras1, Wnk4, Wnt4, Dchs1, Fgf2, Hs2st1, Hey1, Asxl1, Fat4, Hs3st3a1, Hes5, Nog, Agtr1a, Pbx1, Bcl2, Erbb4, Sox4, Foxd1	34	DOWN
BP	GO:0072659	protein localization to plasma membrane	67/2790	308/28564	2.80583e-10	4.2128e-09	2.57697e-09	Akt1, Cacnb3, Akt2, Pgrmc1, Bbs1, Clip3, Efr3b, Vamp2, Ttc8, Pals1, Pacs2, Ptch1, Rab3c, Camk2g, Scrib, Nectin3, Arl6, Adcy6, Rab12, Epb41l3, Ehd3, Rhoq, Pkdcc, Cdh2, Myo5b, Nfasc, Vamp4, Stxbp1, Tnik, Scp2, Ephb2, Cdk5, Hycc1, Nsg1, Prkg2, Rilpl1, Rilpl2, Lrp6, Cask, Fgf13, Gripap1, Ikbkb, Bbs2, Rab3a, Ptpn9, Csk, Ccdc88a, Myo5a, Grip1, Tpbg, Dchs1, Rab8b, Tspan15, Tspan14, Arfrp1, Cnst, Ppp1r9b…	67	DOWN
BP	GO:0046879	hormone secretion	81/2790	404/28564	2.85117e-10	4.27316e-09	2.61389e-09	Raf1, Tiam1, Myt1, Stxbp4, Prkar1a, Rasl10b, Vamp2, Cartpt, Ppp3cb, Eny2, Sybu, Nell2, Adcy5, Itsn1, Scg5, Uqcc2, Gabbr1, Smad4, Gnaq, Jak2, Tcf7l2, Slc18a2, Tfap2b, Creb1, Mpc2, Pax6, Fbn1, Snap25, Gnas, Clock, Nucb2, Pde3b, Cask, Ano1, Arhgef7, Sfrp1, Gnao1, Rab3a, Smpd3, C2cd2l, Slc16a2, Myo5a, Sirt6, Wnk4, Nkx6-1, Midn, Rab8b, Foxa2, Rab11fip3, Cpe, Ncoa6, Ensa, Bmp6, Rab11fip2, Lrp1, Ildr2, …	81	DOWN
BP	GO:0030509	BMP signaling pathway	47/2790	181/28564	2.93454e-10	4.39017e-09	2.68547e-09	Smurf2, Ddx5, Ube2o, Bmpr1a, Gdf10, Wnt5a, Fstl1, Wnt1, Crim1, Twsg1, Smad4, Tcf7l2, Fbxl15, Rnf165, Tfap2b, Acvr1, Abl1, Notch1, Fbn1, Sfrp2, Nfia, Ski, Chrdl1, Sfrp1, Smpd3, Crb2, Sostdc1, Smurf1, Bmp6, Tgfb2, Fzd1, Megf8, Zfp423, Hes5, Rgmb, Nog, Tmem53, Vwc2, Acvr2a, Bmpr1b, Acvr2b, Hipk2, Ext1, Sox11, Bmpr2, Rgma, Foxd1	47	DOWN
BP	GO:0045669	positive regulation of osteoblast differentiation	28/2790	77/28564	2.96439e-10	4.42686e-09	2.70791e-09	Lrp3, Prkd1, Mef2c, Scube2, Gdpd2, Gli3, Bmpr1a, Gdf10, Wnt7b, Vegfa, Fam20c, Nppc, Acvr1, Jag1, Gnas, Wwtr1, Sfrp2, Zhx3, Wnt4, Fgf2, Bmp6, Hey1, Acvr2a, Bmpr1b, Yap1, Acvr2b, Sox11, Bmpr2	28	DOWN
BP	GO:0046328	regulation of JNK cascade	42/2790	152/28564	3.20676e-10	4.7802e-09	2.92405e-09	Akt1, Igf1r, Taok1, Ncor1, Ccn2, Pafah1b1, Zmynd11, Traf3, Wnt5a, Wnt7b, App, Gps2, Pja2, Mapk8ip3, Axin1, Hdac3, Rassf2, Rasgrp1, Mecom, Tnik, Sfrp2, Fktn, Wnt7a, Dusp16, Sfrp1, Sh3rf1, Tirap, Dixdc1, Ephb1, Mapkbp1, Mturn, Rapgef1, Ulk4, Aida, Phlpp1, Plcb1, Rap2a, Grik2, Tnfrsf19, Hipk2, Hmgb1, Mfhas1	42	DOWN
BP	GO:0021772	olfactory bulb development	22/2790	50/28564	3.23601e-10	4.81516e-09	2.94543e-09	Lhx2, Nfix, Nr2e1, Id2, Ttc8, Wnt5a, Robo1, Sall3, Slit1, Pax6, Ski, Uncx, Fezf1, Slit2, Zic1, Arx, Atf5, Chd7, Dicer1, Robo2, Ext1, Erbb4	22	DOWN
BP	GO:0021955	central nervous system neuron axonogenesis	21/2790	46/28564	3.50747e-10	5.20976e-09	3.18681e-09	B4galt5, Nr2e1, Adarb1, Pafah1b1, Nin, Bhlhe22, Epha4, Nr4a2, Zeb2, Dclk1, Chrnb2, Ephb2, Dcx, Slit2, Cdh11, Ephb1, Mycbp2, Fbxo45, Gli2, Arhgap35, Dcc	21	DOWN
BP	GO:0072175	epithelial tube formation	45/2790	170/28564	3.54142e-10	5.25079e-09	3.21191e-09	Lhx2, Sox9, Luzp1, Irx2, Shh, Dvl3, Fzd3, Fuz, Cluap1, Celsr1, Ift52, Ptch1, Wnt5a, Scrib, Enah, Vegfa, Mib1, Sema4c, Vangl2, Abl1, Zeb2, Sfrp2, Egf, Lmo4, Stil, Ski, Dvl1, Lrp6, Coq7, Fgfr2, Sfrp1, Ift57, Plxnb2, Wnt4, Fgf2, Tgfb2, Hs2st1, Fzd1, Hes5, Nog, Arhgap35, Sox11, Phactr4, Rgma, Sox4	45	DOWN
BP	GO:0016331	morphogenesis of embryonic epithelium	48/2790	188/28564	3.55918e-10	5.26772e-09	3.22226e-09	Lhx2, Sox9, Luzp1, Irx2, Shh, Dvl3, Fzd3, Fuz, Cluap1, Celsr1, Ift52, Pals1, Ptch1, Wnt5a, Wnt7b, Scrib, Enah, Mib1, Sema4c, Vangl2, Abl1, Zeb2, Sfrp2, Lmo4, Stil, Ski, Dvl1, Lrp6, Coq7, Fgfr2, Vegfc, Sfrp1, Ift57, Pcdh8, Plxnb2, Wnt4, Tgfb2, Hs2st1, Grsf1, Fzd1, Hes5, Gli2, Nog, Arhgap35, Sox11, Phactr4, Rgma, Sox4	48	DOWN
BP	GO:0099174	regulation of presynapse organization	20/2790	42/28564	3.5921e-10	5.29755e-09	3.24051e-09	Efnb3, App, Wnt7a, Gpc4, Nlgn3, Cbln1, Slitrk5, Mdga2, Lrfn3, Picalm, Lrrtm3, Mdga1, Fzd1, Lrfn4, Slitrk6, Slitrk4, Lrrc4b, Nlgn2, Lrrtm1, Slitrk1	20	DOWN
BP	GO:0099563	modification of synaptic structure	20/2790	42/28564	3.5921e-10	5.29755e-09	3.24051e-09	Cttnbp2, Tiam1, Pgrmc1, Nf1, Myh10, Gsk3b, Itsn1, Myo5b, Epha4, Abl1, Pfn2, Wasf3, Gripap1, Egln1, Filip1, Stau1, Rhob, Kalrn, Ctnna2, Marcks	20	DOWN
BP	GO:0045786	negative regulation of cell cycle	78/2790	385/28564	3.64637e-10	5.36805e-09	3.28364e-09	Tom1l2, Baz1b, Cdkn1b, Map3k20, Spc25, Tfap4, Gmnn, Fzd3, Prox1, Macroh2a1, Brca1, Taok1, Timp2, Trim37, Ddx39b, Mdm1, Aurkb, Zfp36l1, Rnaseh2b, Pinx1, Lats2, Rgcc, Rb1, Rad21, Scrib, Mapk12, Fhl1, Wac, Ik, Prpf19, Nppc, Angel2, Nuf2, Acvr1, Abl1, Nacc2, Wdr76, E2f1, Rbl1, Npr2, Cdkn2c, Stil, Cdk5, Miip, Clock, Mad1l1, Ezh2, Casp2, Mbd4, Nr2f2, Fgfr2, Nme6, Ccp110, Apbb1, Ints7, Atf5, Inip, Suv39…	78	DOWN
BP	GO:0021511	spinal cord patterning	15/2790	24/28564	3.7632e-10	5.52373e-09	3.37887e-09	Smo, Shh, Fuz, Rfx4, Ascl1, Gli3, Gdf11, Nkx2-2, Dbx1, Ift88, Dmrt3, Reln, Gli2, Intu, Sox1	15	DOWN
BP	GO:0060840	artery development	36/2790	119/28564	3.76543e-10	5.52373e-09	3.37887e-09	Ngfr, Luzp1, Ltbp1, Shh, Tgfbr1, Prox1, Fuz, Nf1, Myh10, Gli3, Bmpr1a, Tab1, Mylk, Robo1, Vegfa, Nrp1, Tfap2b, Eya1, Notch1, Mdk, Jag1, Angptl3, Snx17, Kat6a, Tgfb2, Lrp1, Hey1, Chd7, Cxcr4, Nog, Robo2, Ndst1, Cntrl, Acvr2b, Bmpr2, Sox4	36	DOWN
BP	GO:0006302	double-strand break repair	65/2790	297/28564	3.94898e-10	5.78278e-09	3.53733e-09	Cdc45, Smarcb1, Foxm1, Mpnd, Ercc1, Rad51c, Vps72, Rpa3, Brca1, Rev3l, Yeats4, Ppp4r3b, Mta1, Dek, Slf1, Nipbl, Rad21, Smarcd1, Phf10, Epc1, Prpf19, Otub1, Dpf2, Smarca2, Sirt7, Smarcc2, Eya1, Nucks1, Mrgbp, Dclre1b, Fmn2, Sfpq, Meaf6, Smarcd3, Bcl7a, Ep400, Mcm7, Rad51ap1, Dpf1, Fan1, Polq, Brip1, Sirt6, Parp2, Apbb1, Ubr5, Smarce1, Iffo1, Inip, Wrap53, Sem1, Klhl15, Trrap, Xrcc1, Ppp4r2, Ercc6,…	65	DOWN
BP	GO:0045732	positive regulation of protein catabolic process	51/2790	207/28564	4.00433e-10	5.85352e-09	3.5806e-09	Axin2, Sox9, Akt1, Fbxo11, Cbfa2t3, Tmem259, Gabarap, Apc2, Trib2, Rnf144a, Sumo2, Plk2, Rnf180, Mapk8, Wnt5a, Rbx1, Csnk1e, Cblb, Gsk3b, App, Axin1, Bag6, Nedd4l, Sumo1, Atg4b, Abca2, Pacsin3, Vgll4, Sh3rf1, Nkd1, Snx1, Snx33, Rnft2, Zyg11b, Sirt6, Oaz1, Ndufa13, Socs5, Bbs7, Stub1, Lrp1, Oaz2, Cop1, Socs4, Tmem67, Trim32, Egln2, Rnf217, Hspbp1, Ddrgk1, Rgma	51	DOWN
BP	GO:0009791	post-embryonic development	39/2790	136/28564	4.13708e-10	6.03694e-09	3.6928e-09	Kmt2a, Ercc1, Atn1, Tgfbr1, Myt1, Lhx1, Vps54, Vegfa, Mapk8ip3, Gnaq, Jak2, Tcf7l2, Slc18a2, Nppc, Nr4a2, Abl1, Gnas, Mecom, Tal2, Foxp2, Fgfr2, Mecp2, Rab3a, Slc37a4, Chst11, Aldh5a1, Ago2, Atf5, Hmgn1, Dlk1, Tet2, Dicer1, Bhlhe23, Sox6, Slc8a1, Bcl2, Acvr2b, Crb1, Heg1	39	DOWN
BP	GO:0035019	somatic stem cell population maintenance	30/2790	88/28564	4.3309e-10	6.30868e-09	3.85902e-09	Raf1, Sox9, Smo, Taf6l, Kit, Vps72, Med28, Med24, Nr2e1, Bmpr1a, Nipbl, Tcf7l2, Ldb1, Vangl2, Med27, Ski, Wnt7a, Med21, Kat6a, Sfrp1, Bcl9, Ldb2, Smc1a, Nog, Yap1, Fgfr3, Hmga2, Bcl9l, Sox2, Sox4	30	DOWN
BP	GO:0034645	cellular macromolecule biosynthetic process	181/2790	1179/28564	4.40386e-10	6.40371e-09	3.91715e-09	Galnt1, Hnrnpd, Ddx3x, Akt1, Zdhhc4, Akt2, Mettl17, Insr, Cdk4, Eif1b, Khsrp, Mrpl52, Dhdds, Clip3, Mrps25, Abca1, Rxra, Mrps18c, B4galt5, Mrpl58, Dalrd3, Ddx39b, Gyg, Eif4ebp2, Mgat1, Pum2, Zfp36l1, Galnt16, Mrpl57, Zdhhc20, Extl3, Mettl3, Dad1, Ngdn, Mrpl13, Scrib, St3gal6, Rabl3, App, Pigp, Pigx, Mrpl14, Galnt14, Mrpl28, Uqcc2, Polr2d, Mrpl27, Dcp2, Eif1ad, Tcf7l2, Ldb1, Paip1, Tnrc6c, Eif4a3,…	181	DOWN
BP	GO:0099084	postsynaptic specialization organization	23/2790	55/28564	4.45432e-10	6.46578e-09	3.95512e-09	Crkl, Ptprs, Wnt5a, Cdh2, Ptprd, Dock7, Ophn1, Nlgn3, Cbln1, Cadm1, Dbn1, Adgrl3, Reln, Sipa1l1, Lrfn4, Lrrc4b, Gap43, Lrrc4, Nlgn2, Lrrtm1, Nrxn3, Syngap1, Sptbn2	23	DOWN
BP	GO:0030177	positive regulation of Wnt signaling pathway	40/2790	142/28564	4.47474e-10	6.48407e-09	3.96631e-09	Ddx3x, Shh, Sulf2, Gprc5b, Ctdnep1, Rspo3, Ube2b, Depdc1b, Wnt5a, Csnk1e, Mbd2, Tmem132a, Xiap, Lmx1a, Abl1, Zeb2, Sfrp2, Egf, Wls, Mllt3, Fgfr2, Sfrp1, Nkd1, Dixdc1, Csnk1g1, Smad3, Fgf2, Ubr5, Rnf146, Daam2, Gskip, Fzd9, Tmem198, Rspo2, Yap1, Fgfr3, Thra, Frat1, Sox4, Nrarp	40	DOWN
BP	GO:0045778	positive regulation of ossification	25/2790	64/28564	4.50478e-10	6.51624e-09	3.98599e-09	Mef2c, Scube2, Rxra, Thrb, Bmpr1a, Wnt5a, Nipbl, Pkdcc, Fam20c, Acvr1, Ptn, Lrp6, Gpm6b, Smad3, Wnt4, Bmp6, Fzd9, Acvr2a, Bmpr1b, Fgfr3, Slc8a1, Acvr2b, Sox11, Zbtb16, Bmpr2	25	DOWN
BP	GO:0033157	regulation of intracellular protein transport	54/2790	227/28564	4.97475e-10	7.18354e-09	4.39417e-09	Smo, Shh, Prkd1, Cacnb3, Akt2, Hspa1l, Hyal2, Gdi1, Brca1, Kif3a, Septin8, Fis1, Erlec1, Sar1b, Nf1, Ywhae, Vamp2, Gli3, Angpt1, Gsk3b, Hdac3, Rbm22, Jak2, Sirt7, Sumo1, Mff, Pkia, Ptpn1, Ube2j1, Cdk5, Rufy3, Camk1, Pdcd5, Pak1, Gripap1, Zic1, Prr5l, Sirt6, Oaz1, Pkig, Tcaf1, Ubr5, Cep131, Os9, Oaz2, Pik3r1, Yod1, Cdk5r1, Kcnb1, Commd1, Erbb2, Frat1, Wipf1, Nup58	54	DOWN
BP	GO:0007612	learning	48/2790	190/28564	5.24155e-10	7.55566e-09	4.6218e-09	Nfix, Kmt2a, Prkar2b, Cic, Kit, Pgrmc1, Git1, Nts, Nf1, Pde1b, App, Creb1, Chst10, Meis2, Map1a, Snap25, Oprl1, Chrnb2, Elavl4, Ppt1, Ephb2, Cdk5, Foxp2, Ptn, Pak1, Fgf13, Nlgn3, Mecp2, Tbr1, Tpbg, Atp8a1, Pak5, Reln, Atxn1, Bdnf, Nog, Cacna1c, Jun, Ntrk2, En1, Foxb1, Kalrn, Gmfb, Sorcs3, Nrxn3, Syngap1, Syt11, Tuba1a	48	DOWN
BP	GO:0048678	response to axon injury	27/2790	74/28564	5.61602e-10	8.08143e-09	4.94341e-09	Shh, Igf1r, Ptprs, Dhfr, Nefl, Mapk8ip3, Dpysl3, Jak2, Epha4, Nppc, Ptn, Xylt1, Fgf2, Ndp, Lrp1, Inpp5f, Gap43, Morn4, Sarm1, Flrt3, Jun, Lamb2, Fgfr3, Bcl2, Erbb2, Rgma, Cntf	27	DOWN
BP	GO:1901215	negative regulation of neuron death	61/2790	273/28564	5.70543e-10	8.19588e-09	5.01342e-09	Ngfr, Smo, Nfix, Axl, Shh, Nes, Prdx2, Mef2c, Snx6, Tmem259, Csf1, Vps54, Nefl, Angpt1, Hdac7, Gsk3b, App, Itsn1, Wnt1, Sncg, Vegfa, Pdpk1, Jak2, Nrp1, Xiap, Tfap2b, Creb1, Nppc, Stxbp1, Nr4a2, Mdk, Pik3ca, Ppt1, Cdk5, Nono, Mecp2, Parp2, Chmp4b, En2, Lrp1, Tox3, Fzd1, Bhlhe23, Pou4f1, F2r, Bdnf, Ndnf, Fzd9, Jun, Ntrk2, Grik2, Bcl2, En1, Foxb1, Arrb2, Hipk2, Syngap1, Ptprz1, Ccnd1, Nrbp2, Cntf	61	DOWN
BP	GO:0040014	regulation of multicellular organism growth	30/2790	89/28564	5.92494e-10	8.49651e-09	5.19732e-09	Smo, Cdk4, Cacna2d2, Csf1, Ncor1, Gamt, Stat5b, Ptch1, Nipbl, App, Hdac3, Gpam, Creb1, Nppc, Mkks, Atrn, Gnas, Pik3ca, Sgip1, Mfsd2a, Bbs2, Mbd5, Suv39h1, Sh3pxd2b, Chd7, Hmga2, Bcl2, Rai1, Alms1, Pou3f2	30	DOWN
BP	GO:0032872	regulation of stress-activated MAPK cascade	50/2790	203/28564	5.98645e-10	8.56991e-09	5.24221e-09	Foxm1, Akt1, Igf1r, Taok1, Ncor1, Ccn2, Pafah1b1, Zmynd11, Traf3, Wnt5a, Pbk, Wnt7b, App, Gps2, Vegfa, Pja2, Mapk8ip3, Axin1, Hdac3, Sema4c, Stk39, Rassf2, Rasgrp1, Mecom, Tnik, Sfrp2, Fktn, Klhdc10, Wnt7a, Dusp16, Sfrp1, Sh3rf1, Tirap, Dixdc1, Ephb1, Mapkbp1, Mid1, Mturn, Tgfb2, Rapgef1, Ulk4, Aida, Phlpp1, Plcb1, Rap2a, Grik2, Tnfrsf19, Hipk2, Hmgb1, Mfhas1	50	DOWN
BP	GO:0048704	embryonic skeletal system morphogenesis	34/2790	110/28564	6.0909e-10	8.70443e-09	5.3245e-09	Mef2c, Tgfbr1, Fuz, Pax5, Pcgf2, Lhx1, Gli3, Nipbl, Col2a1, Ift140, Axin1, Zeb1, Eif4a3, Eya1, Bmi1, Gnas, Shox2, Col11a1, Mmp16, Fgfr2, Irx5, Smad3, Chst11, Satb2, Tgfb2, Dync2i1, Megf8, Slc39a3, Nog, Slc39a1, Gas1, Ndst1, Sox11, Flvcr1	34	DOWN
BP	GO:2000779	regulation of double-strand break repair	38/2790	132/28564	6.10303e-10	8.70679e-09	5.32594e-09	Smarcb1, Foxm1, Vps72, Yeats4, Ppp4r3b, Dek, Slf1, Smarcd1, Phf10, Epc1, Otub1, Dpf2, Smarca2, Sirt7, Smarcc2, Mrgbp, Fmn2, Meaf6, Smarcd3, Bcl7a, Ep400, Rad51ap1, Dpf1, Polq, Sirt6, Ubr5, Smarce1, Wrap53, Klhl15, Trrap, Ppp4r2, Ercc6, Hmga2, Nsd2, Rnf169, Morf4l1, Epc2, Arid1b	38	DOWN
BP	GO:0035148	tube formation	47/2790	185/28564	6.46294e-10	9.20442e-09	5.63035e-09	Lhx2, Sox9, Luzp1, Irx2, Shh, Dvl3, Fzd3, Fuz, Cluap1, Celsr1, Ift52, Ptch1, Wnt5a, Scrib, Enah, Vegfa, Mib1, Sema4c, Vangl2, Abl1, Zeb2, Notch1, Sfrp2, Egf, Lmo4, Stil, Ski, Dvl1, Lrp6, Coq7, Fgfr2, Sfrp1, Ift57, Plxnb2, Wnt4, Fgf2, Atoh8, Tgfb2, Hs2st1, Fzd1, Hes5, Nog, Arhgap35, Sox11, Phactr4, Rgma, Sox4	47	DOWN
BP	GO:2001022	positive regulation of response to DNA damage stimulus	45/2790	173/28564	6.5476e-10	9.30902e-09	5.69433e-09	Smarcb1, Foxm1, Map3k20, Tfpt, Vps72, Eya4, Brca1, Yeats4, Ddx5, Slf1, Smarcd1, Phf10, Epc1, Dpf2, Smarca2, Smarcc2, Cbx8, Eya1, Nacc2, Pcna, Mrgbp, Fmn2, Meaf6, Smarcd3, Bcl7a, Fam168a, Ep400, Ing4, Rad51ap1, Dpf1, Sirt6, Apbb1, Smarce1, Wrap53, Trrap, Spred2, Xrcc1, Ercc6, Cebpg, Morf4l1, Hmgb1, Epc2, Arid1b, Rnf8, Pnp	45	DOWN
BP	GO:0061024	membrane organization	128/2790	762/28564	7.08013e-10	1.00489e-08	6.14694e-09	Oxa1l, Akt1, Grik5, Akt2, Cul3, Plekha8, Bloc1s6, Crkl, Cnp, Hyal2, Abca1, Septin8, Ctdnep1, Plscr3, Reep3, Sar1b, Nrcam, Pafah1b1, Timm22, Vamp2, Aurkb, Myh10, Atl1, Trim9, Pals1, Bcl2l2, Emc9, Emc2, Sh3bp1, Arl6, Gsk3b, Get1, Rab12, Epb41l3, Spast, Cdh2, Bin1, Bag6, Hdac3, Megf10, Apool, Cplx2, Tmeff2, Nfasc, Vamp4, Stxbp1, Col5a1, Abca2, Lrp4, Pacsin3, Snap25, Casp6, Glrb, Naxe, Cibar1, Ubxn2b…	128	DOWN
BP	GO:0065004	protein-DNA complex assembly	46/2790	180/28564	7.95261e-10	1.1268e-08	6.89264e-09	Cdc45, Sox9, Med25, Taf6l, Naa60, Rad51c, Med28, Macroh2a1, H3f3b, Med24, Med1, Macroh2a2, Cenpk, Dnajc9, Psmc6, Med4, Mis18a, Taf11, Smarca2, Creb1, Med27, Med19, Gtf2b, Pole3, Nasp, Hp1bp3, Cenpa, Dr1, Med21, Kat6a, Sirt6, Dlgap5, Taf4, Mis12, Tspyl2, Dicer1, Cenph, Taf13, Tcf4, Thra, Nap1l4, H3f3a, Med9, Hmgb1, Chrac1, H1f0	46	DOWN
BP	GO:0048608	reproductive structure development	69/2790	329/28564	8.07633e-10	1.14238e-08	6.98795e-09	Sox9, Axl, Shh, Cdkn1b, Ercc1, Atn1, Igf1r, Insr, Kit, Crkl, Tgfbr1, Rxra, H3f3b, Lhx1, Lhx9, Patz1, Stat5b, Id4, Rhobtb3, Wnt5a, Nipbl, Bcl2l2, Angpt1, Adamts1, Vegfa, Hsd17b4, Smad4, Tcf7l2, Prdx4, Nppc, Asb1, Nr5a1, Notch1, Ptx3, Sfrp2, Npr2, Lfng, Wnt7a, Lrp6, Nr2f2, Fgfr2, Sfrp1, Irx5, Adgrg1, Brip1, Foxa1, Wnt4, Six3, Bmp6, Taf4, Tgfb2, Akap9, Chd7, Dicer1, Ago4, Dmrta1, Sox3, Gli2, Nrip1, …	69	DOWN
BP	GO:0009914	hormone transport	81/2790	413/28564	8.52978e-10	1.20311e-08	7.35944e-09	Raf1, Tiam1, Myt1, Stxbp4, Prkar1a, Rasl10b, Vamp2, Cartpt, Ppp3cb, Eny2, Sybu, Nell2, Adcy5, Itsn1, Scg5, Uqcc2, Gabbr1, Smad4, Gnaq, Jak2, Tcf7l2, Slc18a2, Tfap2b, Creb1, Mpc2, Pax6, Fbn1, Snap25, Gnas, Clock, Nucb2, Pde3b, Cask, Ano1, Arhgef7, Sfrp1, Gnao1, Rab3a, Smpd3, C2cd2l, Slc16a2, Myo5a, Sirt6, Wnk4, Nkx6-1, Midn, Rab8b, Foxa2, Rab11fip3, Cpe, Ncoa6, Ensa, Bmp6, Rab11fip2, Lrp1, Ildr2, …	81	DOWN
BP	GO:0000819	sister chromatid segregation	56/2790	243/28564	8.53466e-10	1.20311e-08	7.35944e-09	Smarcb1, Kpnb1, Baz1b, Cul3, Spc25, Rad51c, Macroh2a1, Top2b, Aurkb, Slf1, Kif2a, Cenpk, Pinx1, Rb1, Nipbl, Rad21, Dscc1, Smarcd1, Phf10, Ik, Dpf2, Smarca2, Smarcc2, Nuf2, Nek6, Nusap1, Knstrn, Mapre1, Gtf2b, Smarcd3, Wrap73, Anapc4, Bcl7a, Anapc5, Mad1l1, Dpf1, Abraxas2, Pds5b, Smc4, Becn1, Tubg1, Kif15, Tacc3, Smarce1, Cdc16, Chmp4b, Lats1, Mis12, Smc1a, Dis3l2, Nsmce2, Clasp1, Cdc26, Bub3, Ari…	56	DOWN
BP	GO:0090288	negative regulation of cellular response to growth factor stimulus	33/2790	106/28564	8.80404e-10	1.23898e-08	7.57885e-09	Ngfr, Sulf2, Fgfrl1, Fuz, Smurf2, Sema6a, Wnt5a, Wnt1, Crim1, Twsg1, Tcf7l2, Abl1, Notch1, Fbn1, Ptpn1, Sfrp2, Ski, Cask, Chrdl1, Sfrp1, Slit2, Gpc1, Sostdc1, Wnt4, Smurf1, Thbs1, Shisa2, Fzd1, Nog, Tmem53, Vwc2, Cadm4, Hipk2	33	DOWN
BP	GO:0106027	neuron projection organization	35/2790	117/28564	9.20388e-10	1.29306e-08	7.90965e-09	Tiam1, Igf1r, Insr, Homer1, Pafah1b1, Nedd9, Gsk3b, App, Myo5b, Stau2, Epha4, Abi2, Map1a, Lrp8, Ephb2, Cdk5, Dvl1, Wnt7a, Cask, Pak3, Nlgn3, Dctn1, Ephb1, Ppp1r9a, Dbn1, Arhgap33, Lzts3, Reln, Cux2, Sipa1l1, Cdk5r1, Adam10, Abcd2, Kalrn, Marcks	35	DOWN
BP	GO:0070302	regulation of stress-activated protein kinase signaling cascade	50/2790	206/28564	1.03039e-09	1.44516e-08	8.84003e-09	Foxm1, Akt1, Igf1r, Taok1, Ncor1, Ccn2, Pafah1b1, Zmynd11, Traf3, Wnt5a, Pbk, Wnt7b, App, Gps2, Vegfa, Pja2, Mapk8ip3, Axin1, Hdac3, Sema4c, Stk39, Rassf2, Rasgrp1, Mecom, Tnik, Sfrp2, Fktn, Klhdc10, Wnt7a, Dusp16, Sfrp1, Sh3rf1, Tirap, Dixdc1, Ephb1, Mapkbp1, Mid1, Mturn, Tgfb2, Rapgef1, Ulk4, Aida, Phlpp1, Plcb1, Rap2a, Grik2, Tnfrsf19, Hipk2, Hmgb1, Mfhas1	50	DOWN
BP	GO:0060627	regulation of vesicle-mediated transport	108/2790	613/28564	1.03455e-09	1.44855e-08	8.86076e-09	Unc119, Axl, Grik5, Akt2, Insr, Hap1, Bcr, Git1, Clip3, Dll1, Vtn, Cadps2, Kif3a, Scrn1, Stxbp5, Ahi1, Rufy1, Sdc1, Cacna1g, Vamp2, Trim9, Rab3c, Plk2, Ppp3cb, Wnt5a, Rab2b, Angpt1, Scrib, Masp1, App, Itsn1, Rab12, Vegfa, Cacna1h, Pdpk1, Pkdcc, Mib1, Bin1, Nedd4l, Mkln1, Cplx2, Myo5b, Mff, Nppc, Vamp4, Stam, Stxbp1, Notch1, Abca2, Pacsin3, Napb, Ptpn1, Rab33b, Pfn2, Ptx3, Egf, Sdcbp, C9orf72, Dna…	108	DOWN
BP	GO:0008344	adult locomotory behavior	34/2790	112/28564	1.03645e-09	1.44876e-08	8.86205e-09	Ccnd2, Efnb3, Cnp, Mapt, Id2, Pafah1b1, Fgf12, App, Sncg, Axin1, Epha4, Nr4a2, Glrb, Dab1, Ppt1, Dmbx1, Uchl1, Sez6l2, Mecp2, Zic1, Foxa2, Pbx3, Chd7, Inpp5f, Dmrt3, Slitrk6, Atxn1, Cacna1c, Nlgn2, En1, Arrb2, Hipk2, Kalrn, Tuba1a	34	DOWN
BP	GO:0048713	regulation of oligodendrocyte differentiation	23/2790	57/28564	1.04386e-09	1.45058e-08	8.8732e-09	Shh, Id2, Nf1, Id4, Prmt5, Tcf7l2, Notch1, Mdk, Ptpra, Nkx2-2, Ptn, Nkx6-1, Tmem98, Olig2, Daam2, Nkx6-2, Dicer1, Cxcr4, Hes5, Lingo1, Qki, Ptprz1, Sox1	23	DOWN
BP	GO:1902692	regulation of neuroblast proliferation	23/2790	57/28564	1.04386e-09	1.45058e-08	8.8732e-09	Smo, Shh, Fzd3, Prox1, Nr2e1, Nf1, Foxg1, Gli3, Id4, Mapk8, Vegfa, Notch1, Pax6, Smarcd3, Lhx5, Ptn, Vegfc, Fgf2, Six3, Dmrta2, Bdnf, Fgfr3, Sox2	23	DOWN
BP	GO:0006897	endocytosis	104/2790	583/28564	1.04469e-09	1.45058e-08	8.8732e-09	Unc119, Axl, Shh, Insr, Hap1, Ap2s1, Clip3, Dll1, Abca1, Mapkapk2, Vtn, Kif3a, Reps1, Rhobtb1, Ahi1, Rufy1, Sdc1, Mrc2, Cacng4, Vamp2, Plk2, Ppp3cb, Mtmr6, Wnt5a, Dpysl2, Lrp12, Angpt1, Csnk1e, Sh3bp1, Scrib, Masp1, App, Itsn1, Lmbr1l, Sncg, Ache, Vegfa, Ehd3, Rhoq, Mib1, Bin1, Nedd4l, Megf10, Vldlr, Mkln1, Mff, Vamp4, Abl1, Abca2, Lrp4, Pacsin3, Snap25, Napb, Ptpn1, Ptx3, Egf, Sdcbp, C9orf72, Sg…	104	DOWN
BP	GO:1903050	regulation of proteolysis involved in protein catabolic process	53/2790	225/28564	1.04474e-09	1.45058e-08	8.8732e-09	Axin2, Akt1, Shh, Cbfa2t3, Tmem259, Gabarap, Trib2, Rnf144a, Sumo2, Plk2, Rnf180, Mapk8, Pbk, Psme1, Rbx1, Csnk1e, Gsk3b, Usp25, Wnt1, Rgn, Axin1, Wac, Bag6, Sumo1, Epha4, Map1a, Egf, Sdcbp, Alad, Ophn1, Mtm1, Sh3rf1, Rnft2, Zyg11b, Sirt6, Socs5, Bbs7, Smurf1, L3mbtl3, Stub1, Lats1, Cop1, Socs4, Tmem67, Bag5, Commd1, Hipk2, Rnf217, Hspbp1, Ddrgk1, Clec16a, Phf20l1, Psme2	53	DOWN
BP	GO:0001656	metanephros development	30/2790	91/28564	1.09053e-09	1.51163e-08	9.24667e-09	Sox9, Irx2, Smo, Shh, Id3, Lhx1, Id2, Nf1, Gli3, Ptch1, Dlg5, Wnt7b, Smad4, Gdf11, Tfap2b, Eya1, Fbn1, Wwtr1, Calb1, Slit2, Fras1, Wnt4, Pou3f3, Fat4, Hes5, Robo2, Lamb2, Yap1, Bcl2, Foxd1	30	DOWN
BP	GO:0002067	glandular epithelial cell differentiation	29/2790	86/28564	1.12848e-09	1.56162e-08	9.55245e-09	Sox9, Smo, Prox1, Dll1, Rxra, Ascl1, Wnt5a, Foxp4, Pdpk1, Cdh2, Gdf11, Notch1, Pax6, Nkx2-2, Clock, Fgfr2, Vhl, Nkx6-1, Foxa1, Wnt4, Fgf2, Bmp6, Cdk6, Rfx3, Nkx6-2, Onecut1, Yap1, Ext1, Rbm4	29	DOWN
BP	GO:0021782	glial cell development	37/2790	129/28564	1.1436e-09	1.57992e-08	9.66441e-09	Akt1, Smo, Nfix, Shh, Akt2, Dll1, B4galt5, Ascl1, Id2, Nf1, Pals1, Id4, App, Tcf7l2, Vim, Abca2, Mdk, Nkx2-2, Cdk5, Ski, Wasf3, Ano1, Gpm6b, Plp1, Lrp1, Ulk4, Nkx6-2, Dicer1, Hes5, Lamb2, Fgfr3, Cntn1, Ntrk2, Sox11, Sox4, Cntf, Pou3f2	37	DOWN
BP	GO:0030510	regulation of BMP signaling pathway	33/2790	107/28564	1.1543e-09	1.59206e-08	9.73862e-09	Smurf2, Ube2o, Wnt5a, Fstl1, Wnt1, Crim1, Twsg1, Smad4, Tcf7l2, Fbxl15, Rnf165, Tfap2b, Abl1, Notch1, Fbn1, Sfrp2, Ski, Chrdl1, Sfrp1, Crb2, Sostdc1, Smurf1, Fzd1, Zfp423, Hes5, Nog, Tmem53, Vwc2, Hipk2, Sox11, Bmpr2, Rgma, Foxd1	33	DOWN
BP	GO:0003158	endothelium development	38/2790	135/28564	1.23641e-09	1.70247e-08	1.0414e-08	Krit1, Tgfbr1, Prox1, Ptprs, Dll1, Stc1, Vezf1, Kdm6b, Akap11, Ednrb, Fstl1, Vegfa, Zeb1, Smad4, Acvr1, Notch1, Jag1, Add1, Nr2f2, Ikbkb, Vhl, Atoh8, Ppp1r16b, Bmp6, Rapgef1, Ift88, Ndp, Hey1, Dicer1, Fzd1, Cxcr4, Fzd4, Plcb1, Rhob, Acvr2b, Bmpr2, S1pr3, Heg1	38	DOWN
BP	GO:0021988	olfactory lobe development	22/2790	53/28564	1.26139e-09	1.734e-08	1.06069e-08	Lhx2, Nfix, Nr2e1, Id2, Ttc8, Wnt5a, Robo1, Sall3, Slit1, Pax6, Ski, Uncx, Fezf1, Slit2, Zic1, Arx, Atf5, Chd7, Dicer1, Robo2, Ext1, Erbb4	22	DOWN
BP	GO:0032504	multicellular organism reproduction	157/2790	1000/28564	1.34292e-09	1.84302e-08	1.12737e-08	Sox9, Ddx3x, Akt1, Axl, Shh, Pafah1b2, Ercc1, Mast2, Atn1, Pafah1b3, Igf1r, Kit, Ncoa2, Nr2c2, Crkl, Sfmbt1, Hspa1l, Lrrc8a, Tgfbr1, Rad51c, Ehmt2, Pax5, Tppp3, Rxra, H3f3b, Ift27, Med1, Ctdnep1, Vps54, Gamt, Tpgs1, Ube2b, Patz1, Ncoa1, Dld, Pafah1b1, Stat5b, Npas3, Thrb, Ctsb, Ednrb, Mettl3, Ropn1l, Ttll1, Nectin3, Zfp148, Cxadr, App, Adamts1, Rgn, Rfx2, Epc1, Sos1, Bag6, Atat1, Mbd2, Smad4, Gna…	157	DOWN
BP	GO:0043547	positive regulation of GTPase activity	58/2790	259/28564	1.37048e-09	1.87774e-08	1.14861e-08	Tiam1, Dvl3, Akt2, Chn2, Crkl, Bcr, Plekhg4, Apc2, Nf1, Ralgapa1, Rgs6, Nedd9, Tbc1d7, Wnt5a, Sh3bp1, Scrib, Gsk3b, Rgn, Sos1, Bin1, Pkp4, Rasgrp1, Gnas, Tbck, C9orf72, Dock7, Ezh2, Sipa1l3, Cdkl5, Arhgef7, Gnao1, Gnb5, Tbc1d4, Mtss2, Sos2, Elmod2, Dennd1a, Wnt4, Tbc1d2b, Picalm, Prex1, Tbc1d13, Rapgef1, Tbc1d16, Rab11fip2, Rcc2, Rgs8, Sipa1l1, S1pr1, F2r, Plxnb1, Agap1, Chn1, Mex3b, Arhgap35, Ka…	58	DOWN
BP	GO:0061458	reproductive system development	69/2790	333/28564	1.38321e-09	1.89205e-08	1.15737e-08	Sox9, Axl, Shh, Cdkn1b, Ercc1, Atn1, Igf1r, Insr, Kit, Crkl, Tgfbr1, Rxra, H3f3b, Lhx1, Lhx9, Patz1, Stat5b, Id4, Rhobtb3, Wnt5a, Nipbl, Bcl2l2, Angpt1, Adamts1, Vegfa, Hsd17b4, Smad4, Tcf7l2, Prdx4, Nppc, Asb1, Nr5a1, Notch1, Ptx3, Sfrp2, Npr2, Lfng, Wnt7a, Lrp6, Nr2f2, Fgfr2, Sfrp1, Irx5, Adgrg1, Brip1, Foxa1, Wnt4, Six3, Bmp6, Taf4, Tgfb2, Akap9, Chd7, Dicer1, Ago4, Dmrta1, Sox3, Gli2, Nrip1, …	69	DOWN
BP	GO:0051648	vesicle localization	51/2790	214/28564	1.39315e-09	1.90252e-08	1.16377e-08	Ykt6, Cul3, Bloc1s6, Hap1, Map2, Stard3, Ahi1, Tpgs1, Sar1b, Sdc1, Pafah1b1, Mapk8, Dpysl2, Sybu, Scrib, Nde1, Cdh2, Tcf7l2, Myo5b, Stam, Kif5c, Rasgrp1, Sdcbp, Tesk1, Cdk5, Fgfr2, Nlgn3, Mecp2, Ap3m2, Rab3a, Dctn1, Smpd3, Myo5a, Pcdh17, Cep19, Ctbp1, Bloc1s5, Picalm, Fnbp1l, Madd, Borcs5, Trappc9, Trappc1, Nlgn2, Exoc5, Kif1b, Clasp1, Syt11, Rab11b, F8a, Bloc1s1	51	DOWN
BP	GO:0001933	negative regulation of protein phosphorylation	72/2790	354/28564	1.43376e-09	1.95476e-08	1.19573e-08	Akt1, Prkar2b, Cdkn1b, Insr, Tfap4, Crkl, Fbln1, Hyal2, Macroh2a1, Adarb1, Prkar1a, Nf1, Spag9, Lats2, Pbk, Rb1, Angpt1, Cblb, Gsk3b, Rgn, Mllt1, Gnaq, Rgs2, Abl1, Pax6, Rassf2, Pkia, Ptpn1, Wwtr1, Sfrp2, C9orf72, Tesk1, Cdkn2c, Ephb2, Prkag2, Dvl1, Uchl1, Lrp6, Dusp16, Ptpro, Nr2f2, Sfrp1, Slit2, Dbndd1, Ubash3b, Cadm1, Prkar2a, Prr5l, Wnk4, Pkig, Socs5, Snx25, Pmepa1, Lats1, Lrp1, Inpp5f, Aida,…	72	DOWN
BP	GO:0043410	positive regulation of MAPK cascade	97/2790	534/28564	1.43739e-09	1.9565e-08	1.19679e-08	Ngfr, Raf1, Tiam1, Dvl3, Prdx2, Igf1r, Insr, Mef2c, Kit, Crkl, Tgfbr1, Taok1, Timp2, Igfbp4, Ksr1, Wwc1, Ccn2, Shc2, Map2k6, Spag9, Traf3, Cartpt, Peli2, Wnt5a, Angpt1, Wnt7b, Tab1, Robo1, App, Vegfa, Pja2, Mapk8ip3, Axin1, Cdh2, Nelfe, Jak2, Nrp1, Sema4c, Epha4, Vangl2, Abl1, Zeb2, Notch1, Stk39, Rassf2, Rasgrp1, Ptpn1, Tnik, Egf, Pdgfc, Iqgap3, Ezh2, Klhdc10, Gsdme, Wnt7a, Pak1, Fgfr2, Sh3rf1, …	97	DOWN
BP	GO:0030072	peptide hormone secretion	67/2790	320/28564	1.51919e-09	2.06446e-08	1.26283e-08	Raf1, Tiam1, Myt1, Stxbp4, Prkar1a, Rasl10b, Cartpt, Ppp3cb, Eny2, Sybu, Adcy5, Itsn1, Uqcc2, Gabbr1, Gnaq, Jak2, Tcf7l2, Slc18a2, Tfap2b, Mpc2, Pax6, Fbn1, Snap25, Gnas, Clock, Nucb2, Pde3b, Cask, Ano1, Arhgef7, Sfrp1, Gnao1, Rab3a, Smpd3, C2cd2l, Slc16a2, Myo5a, Sirt6, Nkx6-1, Midn, Rab8b, Foxa2, Cpe, Ncoa6, Ensa, Rab11fip2, Lrp1, Ildr2, Madd, Rfx3, Chd7, Efna5, Kcnb1, Plcb1, Cacna1c, Nlgn2, Ir…	67	DOWN
BP	GO:0007015	actin filament organization	86/2790	454/28564	1.54112e-09	2.09084e-08	1.27897e-08	Aif1l, Cul3, Kptn, Tgfbr1, Prox1, Fhod1, Tnfaip1, Elmo2, Gdpd2, Ccn2, Pdlim4, Rflnb, Myh10, Ttc8, Evl, Nedd9, Iqgap2, Jmy, Rgcc, Sh3bp1, Rhpn1, Enah, Mlst8, Bin1, Dpysl3, Add3, Nrp1, Myo5b, Tmeff2, Abi2, Abl1, Mkks, Pik3ca, Pfn2, C9orf72, Fmn2, Tesk1, Gba2, Stmn1, Add1, Rufy3, Fscn1, Wasf3, Add2, Pak1, Pak3, Slit2, Cotl1, Tmod2, Smad3, Ccdc88a, Ppp1r9a, Brk1, Fhod3, Myo5a, Dbn1, Cracd, Wnt4, Limc…	86	DOWN
BP	GO:0008045	motor neuron axon guidance	17/2790	33/28564	1.61103e-09	2.18211e-08	1.3348e-08	Lhx1, Ntn1, Alcam, Slit1, Rnf165, Nrp1, Epha4, Kif5c, Lmo4, Cdk5, Plxna3, Slit2, Mycbp2, Cxcr4, Nog, Chn1, Erbb2	17	DOWN
BP	GO:0045686	negative regulation of glial cell differentiation	18/2790	37/28564	1.76828e-09	2.39057e-08	1.46231e-08	Nr2e1, Id2, Nf1, Id4, Notch1, Dab1, Casz1, Mecp2, Nkx6-1, Tmem98, Atf5, Daam2, Nkx6-2, Hes5, Nog, Lingo1, Fgfr3, Hmga2	18	DOWN
BP	GO:0035329	hippo signaling	19/2790	41/28564	1.7717e-09	2.39057e-08	1.46231e-08	Mob1b, Mark3, Nuak2, Amotl1, Wwc1, Dlg5, Lats2, Pja2, Limd1, Wwtr1, Vgll4, Tial1, Dchs1, Lats1, Amot, Fat4, Yap1, Tead1, Sox11	19	DOWN
BP	GO:0002790	peptide secretion	68/2790	328/28564	1.77356e-09	2.39057e-08	1.46231e-08	Raf1, Tiam1, Myt1, Abca1, Stxbp4, Prkar1a, Rasl10b, Cartpt, Ppp3cb, Eny2, Sybu, Adcy5, Itsn1, Uqcc2, Gabbr1, Gnaq, Jak2, Tcf7l2, Slc18a2, Tfap2b, Mpc2, Pax6, Fbn1, Snap25, Gnas, Clock, Nucb2, Pde3b, Cask, Ano1, Arhgef7, Sfrp1, Gnao1, Rab3a, Smpd3, C2cd2l, Slc16a2, Myo5a, Sirt6, Nkx6-1, Midn, Rab8b, Foxa2, Cpe, Ncoa6, Ensa, Rab11fip2, Lrp1, Ildr2, Madd, Rfx3, Chd7, Efna5, Kcnb1, Plcb1, Cacna1c, Nl…	68	DOWN
BP	GO:0046777	protein autophosphorylation	55/2790	242/28564	2.05608e-09	2.76688e-08	1.6925e-08	Acvr1b, Ddx3x, Mapk7, Prkd1, Grk5, Map3k20, Ulk2, Igf1r, Insr, Kit, Mob1b, Mark3, Tgfbr1, Bcr, Mapkapk2, Taok1, Nlk, Vrk1, Camk2g, Gsk3b, Dyrk1a, Vegfa, Jak2, Slk, Aatk, Fam20c, Stk16, Epha4, Nek6, Abl1, Stk39, Rassf2, Tnik, Pdgfc, Epha7, Tesk1, Cdk5, Prkg2, Pak1, Fgfr2, Cdkl5, Vegfc, Csk, Csnk1g1, Ephb1, Map3k13, Rap2b, Rap2a, Jun, Camk2d, Fgfr3, Ntrk2, Erbb4, Erbb2, Vrk2	55	DOWN
BP	GO:0007369	gastrulation	46/2790	185/28564	2.06732e-09	2.7775e-08	1.699e-08	Mapk7, Cul3, Zbtb17, Macroh2a1, Vtn, Kdm6b, Lhx1, Prkar1a, Dld, Bmpr1a, Otx2, Wnt5a, Twsg1, Axin1, Smad4, Ldb1, Tnrc6c, Eya1, Rnf2, Vangl2, Acvr1, Col5a1, Rtf1, Sfrp2, Wls, Dvl1, Lrp6, Sfrp1, Smad3, Crb2, Foxa2, Atoh8, Arfrp1, Amot, Megf8, Phldb1, Nog, Acvr2a, Hmga2, Acvr2b, Ext1, Tgif2, Clasp1, Bmpr2, Lmbrd1, Sox2	46	DOWN
BP	GO:0003151	outflow tract morphogenesis	29/2790	88/28564	2.07712e-09	2.78616e-08	1.7043e-08	Dvl3, Mef2c, Crkl, Bmpr1a, Wnt5a, Nipbl, Robo1, Vegfa, Smad4, Nrp1, Eya1, Vangl2, Notch1, Jag1, Sfrp2, Dvl1, Lrp6, Parva, Fgfr2, Tgfb2, Thbs1, Hey1, Dicer1, Fzd1, Nog, Robo2, Jun, Sox11, Bmpr2	29	DOWN
BP	GO:0042176	regulation of protein catabolic process	73/2790	364/28564	2.10136e-09	2.81412e-08	1.7214e-08	Axin2, Sox9, Akt1, Shh, Fbxo11, Cbfa2t3, Tmem259, Timp2, Gabarap, Apc2, Trib2, Rnf144a, Sumo2, Plk2, Rnf180, Mapk8, Wnt5a, Pbk, Psme1, Rbx1, Csnk1e, Cblb, Gsk3b, Usp25, App, Axin1, Wac, Bag6, Smad4, Nedd4l, Tmem132a, Sumo1, Atg4b, Abca2, Map1a, Pacsin3, Sdcbp, Fmn2, Alad, Vgll4, Ophn1, Mtm1, Sh3rf1, Nkd1, Snx1, Smad3, Snx33, Rnft2, Mycbp2, Zyg11b, Sirt6, Oaz1, Ndufa13, Socs5, Bbs7, Stub1, Lrp1, O…	73	DOWN
BP	GO:0061035	regulation of cartilage development	26/2790	73/28564	2.12907e-09	2.84665e-08	1.7413e-08	Axin2, Sox9, Tgfbr1, Ccn2, Rflnb, Gli3, Thrb, Wnt5a, Bmp1, Pkdcc, Mdk, Shox2, Prkg2, Smpd3, Adamts7, Smad3, Trps1, Bmp6, Tgfb2, Sox5, Gli2, Nog, Zfp219, Sox6, Maf, Zbtb16	26	DOWN
BP	GO:0060348	bone development	58/2790	262/28564	2.16615e-09	2.89156e-08	1.76877e-08	Axin2, Sox9, Nfix, Mef2c, Kit, Sulf2, Scube2, Stc1, Med1, Sparc, Meis1, Map2k6, Pafah1b1, Rflnb, Tmem107, Gli3, Col2a1, Wnt1, Rgn, Fam20c, Nppc, Fbn1, Gnas, Ift80, Shox2, Pdgfc, Thbs3, Mmp16, Npr2, Ski, Evc, Lrp6, Xylt1, Fgfr2, Smpd3, Cadm1, Adamts7, Chsy1, Sik3, Dchs1, Bmp6, Thbs1, Sh3pxd2b, Asxl1, Ttc9, Megf8, Col27a1, Fat4, Neurog1, Opa3, Bmpr1b, Mapk11, Plxnb1, Fgfr3, Nsd2, Ext1, Zbtb16, Sp5	58	DOWN
BP	GO:0099068	postsynapse assembly	21/2790	50/28564	2.31073e-09	3.07961e-08	1.8838e-08	Crkl, Ptprs, Wnt5a, Cdh2, Lrp4, Ptprd, Dock7, Ephb2, Nlgn3, Cbln1, Lzts1, Lzts3, Reln, Sipa1l1, Lrfn4, Lrrc4b, Gap43, Nlgn2, Lrrtm1, Nrxn3, Sptbn2	21	DOWN
BP	GO:0042886	amide transport	82/2790	429/28564	2.38027e-09	3.16721e-08	1.93738e-08	Raf1, Tiam1, Slc1a2, Plekha8, Myt1, Abca1, Vps54, Stxbp4, Prkar1a, Rasl10b, Nf1, Slc46a1, Cartpt, Ppp3cb, Dpysl2, Eny2, Sybu, Adcy5, Itsn1, Grm2, Uqcc2, Gabbr1, Gnaq, Jak2, Apba1, Tcf7l2, Slc18a2, Tfap2b, Mpc2, Stxbp1, Abca2, Pax6, Fbn1, Snap25, Gnas, Clock, Nucb2, Pde3b, Pak1, Cask, Ano1, Arhgef7, Sfrp1, Gnao1, Rab3a, Smpd3, C2cd2l, Slc16a2, Myo5a, Sirt6, Nkx6-1, Midn, Rab8b, Foxa2, Cpe, Ncoa6, …	82	DOWN
BP	GO:0000209	protein polyubiquitination	55/2790	243/28564	2.40791e-09	3.19887e-08	1.95675e-08	Ddx3x, Cul3, Rnf5, Brca1, Wsb1, Gabarap, Tmem129, Peli1, Ube2b, Rnf144a, Ube2o, Traf3, Rnf180, Ube2e1, Peli2, Rbx1, Bfar, Gps2, Fbxl17, Axin1, Nedd4l, Zfp91, Prpf19, Otub1, Rnf165, Ube2w, Ube2e3, Trim44, Trim2, Ube2j1, Rnf20, Anapc4, Anapc5, Anapc13, Ube2r2, Ubr5, Cdc16, Smurf1, Rnf146, Marchf6, Stub1, Rc3h1, Fbxl7, Kbtbd7, Spsb4, Rnf152, Trim32, Ube2ql1, Skp2, Bcl2, Spop, Ube2e2, Rnf217, Cdc26, …	55	DOWN
BP	GO:1905244	regulation of modification of synaptic structure	14/2790	23/28564	2.4284e-09	3.22093e-08	1.97024e-08	Cttnbp2, Tiam1, Nf1, Myh10, Gsk3b, Itsn1, Myo5b, Epha4, Abl1, Gripap1, Egln1, Rhob, Kalrn, Marcks	14	DOWN
BP	GO:0010817	regulation of hormone levels	109/2790	630/28564	2.47505e-09	3.27756e-08	2.00489e-08	Raf1, Tiam1, Shh, Crabp2, Igf1r, Bbs1, Myt1, Med1, Stard3, Stxbp4, Prkar1a, Rasl10b, Vamp2, Stat5b, Cyp46a1, Cartpt, Ppp3cb, Ctsb, Ednrb, Eny2, Sybu, Nell2, Adcy5, Itsn1, Scg5, Cacna1h, Uqcc2, Gabbr1, Hsd17b4, Smad4, Gnaq, Pcsk5, Jak2, Tcf7l2, Cyp26a1, Slc18a2, Hsd17b10, Tfap2b, Creb1, Chst10, Mpc2, Nr5a1, Pax6, Fbn1, Snap25, Gnas, Scp2, Clock, Nucb2, Pde3b, Cask, Ano1, Arhgef7, Sfrp1, Gnao1, Rab…	109	DOWN
BP	GO:0009314	response to radiation	84/2790	444/28564	2.53171e-09	3.34726e-08	2.04752e-08	Ccnd2, Akt1, Kmt2a, Ercc1, Crtc1, Akt2, Map3k20, Slc1a2, Kit, Rdh13, Hyal2, Brca1, Ro60, Rpain, Nts, Ube2b, Id2, Nf1, Aurkb, Mta1, Mapk8, Pbk, Nipbl, Mettl3, Rbx1, Pde1b, Crebbp, App, Fbxl17, Eya1, Creb1, Pde6d, Nucks1, Opn3, Meis2, Pcna, Chrnb2, Sfrp2, Cdk5, Sdf4, Clock, Mbd4, Rad51ap1, Rpgr, Nlgn3, Mecp2, Sfrp1, Usp2, Gnb5, Rbm4b, Sirt6, Fbxl21, Uvssa, Ints7, Inip, Pclaf, Hmgn1, Cop1, Pik3r1, C…	84	DOWN
BP	GO:0050679	positive regulation of epithelial cell proliferation	54/2790	237/28564	2.60843e-09	3.44321e-08	2.10621e-08	Ccnd2, Sox9, Akt1, Smo, Shh, Prkd1, Cdk4, Prox1, Med1, Kif3a, Stxbp4, Nf1, Bmpr1a, Wnt5a, Cxadr, Vegfa, Tcf7l2, Eya1, Notch1, Mdk, Egf, Iqgap3, Foxp2, Ptn, Wnt7a, St8sia1, Fgfr2, Vegfc, Sfrp1, Cdh13, Vhl, Sirt6, Fgf2, Vash2, Ppp1r16b, Bmp6, Dicer1, Gli2, Nog, Agtr1a, Scg2, Jun, Gas1, Yap1, Fgfr3, Hmga2, Erbb4, Erbb2, Sox11, Hmgb1, Bmpr2, Ccnd1, Nrarp, Zfp703	54	DOWN
BP	GO:0050775	positive regulation of dendrite morphogenesis	24/2790	64/28564	2.65271e-09	3.49611e-08	2.13857e-08	Tiam1, Pafah1b1, Wnt5a, Ache, Myo5b, Stau2, Epha4, Tnik, Wls, Ptprd, Lrp8, Ephb2, Cux1, Cask, Pak3, Cdkl5, Dbn1, Grip1, Ss18l1, Reln, Cux2, Fzd4, Kalrn, Marcks	24	DOWN
BP	GO:2000058	regulation of ubiquitin-dependent protein catabolic process	43/2790	168/28564	2.65714e-09	3.49639e-08	2.13874e-08	Axin2, Akt1, Shh, Cbfa2t3, Gabarap, Trib2, Rnf144a, Sumo2, Plk2, Rnf180, Mapk8, Pbk, Rbx1, Csnk1e, Gsk3b, Wnt1, Axin1, Wac, Bag6, Sumo1, Map1a, Egf, Sdcbp, Mtm1, Sh3rf1, Zyg11b, Sirt6, Socs5, Bbs7, Smurf1, L3mbtl3, Stub1, Lats1, Cop1, Socs4, Bag5, Commd1, Hipk2, Rnf217, Hspbp1, Ddrgk1, Clec16a, Phf20l1	43	DOWN
BP	GO:0018209	peptidyl-serine modification	70/2790	345/28564	2.6827e-09	3.52444e-08	2.1559e-08	Galnt1, Raf1, Mapk7, Akt1, Prkd1, Mast2, Akt2, Ulk2, Mark3, Tgfbr1, Hipk1, Ttbk1, Camk1g, Mapkapk2, Nlk, Vrk1, Galnt16, Plk2, Mapk8, Lats2, Wnt5a, Pbk, Angpt1, Csnk1e, Mapk12, Gsk3b, App, Dyrk1a, Vegfa, Pdpk1, Axin1, Nek6, Stk39, Rassf2, Pik3ca, Dclk1, Pfn2, Sfrp2, Dock7, Cdk5, Stk32b, Prkg2, Camk1, Pak1, Ikbkb, Mast3, Csnk1g1, Map3k13, Mast4, Lats1, Akap9, Tlk1, Inpp5f, Clspn, Sbk1, Mgat5b, Bdnf…	70	DOWN
BP	GO:1904888	cranial skeletal system development	28/2790	84/28564	2.92562e-09	3.8375e-08	2.3474e-08	Mef2c, Crkl, Tgfbr1, Fuz, Pax5, Lhx1, Tmem107, Gli3, Nipbl, Ift140, Gnaq, Eif4a3, Gnas, Mmp16, Fgfr2, Irx5, Smad3, Chst11, Tgfb2, Sh3pxd2b, Megf8, Slc39a3, Nog, Neurog1, Slc39a1, Gas1, Ndst1, Ext1	28	DOWN
BP	GO:0051345	positive regulation of hydrolase activity	100/2790	564/28564	3.03663e-09	3.97683e-08	2.43263e-08	Ngfr, Ddx3x, Akt1, Tiam1, Prkd1, Dvl3, Akt2, Chn2, Mef2c, Tfap4, Crkl, Bcr, Plekhg4, Ttbk1, Fis1, Ccn2, Apc2, Gna13, Nf1, Ralgapa1, Rgs6, Nedd9, Tbc1d7, Mapk8, Wnt5a, Psme1, Sh3bp1, Scrib, Gsk3b, Robo1, App, Rgn, Vegfa, Sos1, Bin1, Gnaq, Jak2, Epha4, Pkp4, Pcna, Rasgrp1, Gnas, Sfrp2, Casp6, Tbck, C9orf72, Dock7, Ezh2, Adcyap1r1, Casp2, Pdcd5, Sipa1l3, Fgfr2, Fadd, Cdkl5, Arhgef7, Gnao1, Gnb5, Sma…	100	DOWN
BP	GO:1905606	regulation of presynapse assembly	18/2790	38/28564	3.05226e-09	3.99101e-08	2.4413e-08	Efnb3, App, Wnt7a, Gpc4, Cbln1, Slitrk5, Mdga2, Lrfn3, Lrrtm3, Mdga1, Fzd1, Lrfn4, Slitrk6, Slitrk4, Lrrc4b, Nlgn2, Lrrtm1, Slitrk1	18	DOWN
BP	GO:0051494	negative regulation of cytoskeleton organization	44/2790	176/28564	3.83378e-09	5.00501e-08	3.06157e-08	Clip3, Map2, Taok1, Trim37, Apc2, Mdm1, Evl, Atxn7, Rhpn1, Dyrk1a, Smad4, Add3, Tmeff2, Camsap1, Map1a, Mkks, Spef1, Mapre1, Pik3ca, Pfn2, Stmn1, Add1, Add2, Fgf13, Arhgef7, Slit2, Tmod2, Ppp1r9a, Fhod3, Dbn1, Mid1, Cracd, Ssh2, Arpin, Pik3r1, Camsap2, S1pr1, Tmem67, Tmsb4x, Map1b, Gmfb, Ctnna2, Clasp1, Ttbk2	44	DOWN
BP	GO:2001234	negative regulation of apoptotic signaling pathway	55/2790	246/28564	3.84016e-09	5.00547e-08	3.06185e-08	Raf1, Ddx3x, Mapk7, Akt1, Bcl2l12, Pih1d1, Prdx2, Ndufs3, Tgfbr1, Eya4, Brca1, Atad5, Pcgf2, Zmynd11, Rb1, Bcl2l2, Col2a1, Gsk3b, Ivns1abp, Vegfa, Tcf7l2, Nrp1, Eya1, Bmi1, Nr4a2, Acvr1, Ptpn1, Sfrp2, Txndc12, Nono, Slc25a4, Sh3rf1, Faim, Cep63, Ndufa13, Wnt4, Acaa2, Higd1a, Armc10, Pak5, Madd, Ghitm, Meis3, Muc1, Ackr3, Bdnf, Nog, Bag5, Scg2, Trim32, Gas1, Yap1, Bcl2, Arrb2, Itprip	55	DOWN
BP	GO:0001667	ameboidal-type cell migration	87/2790	470/28564	3.95228e-09	5.14354e-08	3.1463e-08	Acvr1b, Sox9, Krit1, Akt1, Smo, Shh, Prkd1, Mef2c, Kit, Tgfbr1, Hyal2, Prox1, Amotl1, Stc1, Smurf2, Sparc, Sema6a, Nr2e1, Wdpcp, Patz1, Gna13, Nf1, Pafah1b1, Evl, Plk2, Wnt5a, Rgcc, Ednrb, Angpt1, Sh3bp1, Hdac7, Fstl1, Robo1, Vegfa, Pdpk1, Cdh2, Smad4, Sema4g, Nrp1, Sema4c, Acvr1, Abl1, Zeb2, Notch1, Pax6, Sema6d, Pfn2, Egf, Tesk1, Pik3r3, Wnt7a, Lrp6, Nr2f2, Pak1, Efnb1, Pak3, Mecp2, Vegfc, Slit…	87	DOWN
BP	GO:0021695	cerebellar cortex development	25/2790	70/28564	4.04784e-09	5.25966e-08	3.21733e-08	Smo, Nfix, Coq8b, Prox1, Dll1, Lhx1, Myh10, Ttll1, Ldb1, Mdk, Cdk5, Foxp2, Lhx5, Ezh2, Wnt7a, Sez6l2, Ophn1, Cbln1, Dixdc1, Herc1, Rere, Gli2, Sptbn2, Tuba1a, Ttbk2	25	DOWN
BP	GO:0110053	regulation of actin filament organization	60/2790	280/28564	4.28429e-09	5.5582e-08	3.39995e-08	Tgfbr1, Fhod1, Ccn2, Pdlim4, Ttc8, Evl, Rgcc, Sh3bp1, Rhpn1, Mlst8, Bin1, Add3, Nrp1, Tmeff2, Abi2, Abl1, Mkks, Pik3ca, Pfn2, C9orf72, Tesk1, Gba2, Stmn1, Add1, Wasf3, Add2, Pak1, Pak3, Slit2, Cotl1, Tmod2, Smad3, Ccdc88a, Ppp1r9a, Brk1, Fhod3, Dbn1, Cracd, Wnt4, Limch1, Ssh2, Lpar1, Abitram, Arpin, Prex1, Lats1, Daam2, Sh3pxd2b, Arhgef10l, Pik3r1, S1pr1, Ppm1e, Tmsb4x, Arhgap35, Gmfb, Cfl2, Ctnn…	60	DOWN
BP	GO:0021517	ventral spinal cord development	22/2790	56/28564	4.3713e-09	5.66223e-08	3.46359e-08	Shh, Lhx1, Ascl1, Gli3, Ptch1, Vldlr, Pax6, Nkx2-2, Lmo4, Dab1, Lrp8, Dbx1, Dctn1, Gdpd5, Olig2, Dicer1, Dmrt3, Reln, Dync2h1, Gli2, Sox4, Sox1	22	DOWN
BP	GO:0010942	positive regulation of cell death	118/2790	706/28564	4.41619e-09	5.71147e-08	3.49371e-08	Ngfr, Axin2, Ddx3x, Akt1, Prkra, Cdkn1b, Grik5, Map3k20, Mef2c, Tfap4, Tfpt, Cdk4, Tgfbr1, Id3, Hyal2, Clip3, Rxra, E2f3, Mapt, Fis1, Ccn2, Ascl1, Ccar1, Map2k6, Ncoa1, Nf1, Fos, Jmy, Mapk8, Lats2, Sap18, Wnt5a, Rgcc, Acin1, Scrib, Gsk3b, App, Emilin2, Bin1, Hdac3, Ppp2r2b, Smad4, Jak2, Tcf7l2, Tctn3, Slk, St8sia2, Tfap2b, Creb1, Mff, Olfm1, Abl1, Notch1, Nacc2, Pax6, Rassf2, E2f1, Zmat3, Sfrp2, …	118	DOWN
BP	GO:0001657	ureteric bud development	32/2790	107/28564	4.79558e-09	6.19249e-08	3.78795e-08	Sox9, Smo, Shh, Lhx1, Sim1, Gli3, Ptch1, Vcan, Wnt1, Vegfa, Smad4, Gdf11, Eya1, Calb1, Fgfr2, Sfrp1, Slit2, Smad3, Wnt4, Dchs1, Fgf2, Hs2st1, Hey1, Fat4, Hs3st3a1, Bdnf, Nog, Agtr1a, Robo2, Pbx1, Bcl2, Foxd1	32	DOWN
BP	GO:0001838	embryonic epithelial tube formation	41/2790	159/28564	4.87451e-09	6.27489e-08	3.83835e-08	Lhx2, Sox9, Luzp1, Irx2, Shh, Dvl3, Fzd3, Fuz, Cluap1, Celsr1, Ift52, Ptch1, Wnt5a, Scrib, Enah, Mib1, Sema4c, Vangl2, Abl1, Zeb2, Sfrp2, Lmo4, Stil, Ski, Dvl1, Lrp6, Coq7, Sfrp1, Ift57, Plxnb2, Wnt4, Tgfb2, Hs2st1, Fzd1, Hes5, Nog, Arhgap35, Sox11, Phactr4, Rgma, Sox4	41	DOWN
BP	GO:0098773	skin epidermis development	41/2790	159/28564	4.87451e-09	6.27489e-08	3.83835e-08	Ngfr, Lhx2, Acvr1b, Sox9, Akt1, Smo, Shh, Fzd3, Fuz, Dll1, Celsr1, Ncor1, Pum2, Nf1, Wnt5a, Sos1, Hdac3, Smad4, Ldb1, Igfbp5, Dbi, Vangl2, Notch1, Lrp4, Gnas, Stmn1, Fgfr2, Myo5a, Sostdc1, Trps1, Tgfb2, Ldb2, Dicer1, Gli2, Bcl2, Tnfrsf19, Intu, Sox21, Ext1, Apcdd1, Edaradd	41	DOWN
BP	GO:0051258	protein polymerization	60/2790	281/28564	4.93532e-09	6.34334e-08	3.88022e-08	Tubgcp3, Cdkn1b, Git1, Clip3, Tppp3, Map2, Ttbk1, Vtn, Mapt, Nin, Evl, Mapk8, Nefl, Nde1, Dyrk1a, Mlst8, Bin1, Add3, Abl1, Camsap1, Ssna1, Tubgcp4, Mkks, Mapre1, Pfn2, Gba2, Stmn1, Add1, Mapre3, Add2, Pak1, Fgf13, Pak3, Mecp2, Arhgef7, Slit2, Cotl1, Dctn1, Tmod2, Ppp1r9a, Fhod3, Dbn1, Tubg1, Cracd, Ssh2, Chmp4b, Abitram, Prex1, Lats1, Daam2, Akap9, Camsap2, Clip1, Tmsb4x, Trim32, Map1b, Cenpj, Cl…	60	DOWN
BP	GO:0001823	mesonephros development	33/2790	113/28564	5.39541e-09	6.92398e-08	4.2354e-08	Sox9, Smo, Shh, Lhx1, Sim1, Gli3, Ptch1, Vcan, Wnt1, Vegfa, Smad4, Gdf11, Eya1, Calb1, Fgfr2, Sfrp1, Slit2, Smad3, Wnt4, Dchs1, Fgf2, Hs2st1, Hey1, Fat4, Hs3st3a1, Bdnf, Nog, Agtr1a, Robo2, Pbx1, Bcl2, Zbtb16, Foxd1	33	DOWN
BP	GO:0061005	cell differentiation involved in kidney development	21/2790	52/28564	5.43215e-09	6.96037e-08	4.25766e-08	Smo, Shh, Mef2c, Glis2, Lhx1, Gli3, Ptch1, Ednrb, Notch1, Jag1, Wwtr1, Prom1, Ptpro, Wnt4, Asxl1, Pou3f3, Basp1, Fat4, Lamb2, Yap1, Ext1	21	DOWN
BP	GO:0060997	dendritic spine morphogenesis	26/2790	76/28564	5.70421e-09	7.2977e-08	4.46401e-08	Tiam1, Pafah1b1, Myo5b, Stau2, Epha4, Abi2, Lrp8, Ephb2, Cdk5, Dvl1, Wnt7a, Cask, Pak3, Nlgn3, Ephb1, Ppp1r9a, Dbn1, Arhgap33, Lzts3, Reln, Cux2, Sipa1l1, Cdk5r1, Adam10, Kalrn, Marcks	26	DOWN
BP	GO:0051056	regulation of small GTPase mediated signal transduction	53/2790	236/28564	6.21309e-09	7.93651e-08	4.85476e-08	Ngfr, Foxm1, Cul3, Sh2b2, Bcr, Git1, Csf1, Abca1, Cyth1, Timp2, Tnfaip1, Gabarap, Nf1, Ralgapa1, Sh3bp1, Rabl3, Robo1, Sos1, Cdh2, Nrp1, Cdc42bpa, Abl1, Notch1, Rasgrp1, Stmn3, Ephb2, Stmn1, Adcyap1r1, Sipa1l3, Ophn1, Slit2, Adgrg1, Sos2, Scai, Dennd1a, Lpar1, Tgfb2, Rapgef1, Madd, Amot, Reln, Sipa1l1, Kbtbd7, F2r, Cdc42se2, Camk2d, Cadm4, Chn1, Arhgap35, Erbb2, Syngap1, Heg1, Dynlt1b	53	DOWN
BP	GO:0098813	nuclear chromosome segregation	68/2790	338/28564	6.45665e-09	8.23021e-08	5.03442e-08	Smarcb1, Kpnb1, Baz1b, Cul3, Spc25, Rad51c, Ehmt2, Macroh2a1, Top2b, Psmc3ip, Ube2b, Aurkb, Slf1, Kif2a, Cenpk, Pinx1, Rb1, Nipbl, Rad21, Dscc1, Smarcd1, Phf10, Bag6, Ik, Dpf2, Smarca2, Sirt7, Smarcc2, Nuf2, Nek6, Nusap1, Knstrn, Mapre1, Ccne2, Gtf2b, Fmn2, Smarcd3, Wrap73, Anapc4, Bcl7a, Anapc5, Mad1l1, Dpf1, Abraxas2, Cep63, Pds5b, Brip1, Smc4, Becn1, Tubg1, Kif15, Tacc3, Smarce1, Cdc16, Chmp4b…	68	DOWN
BP	GO:0031018	endocrine pancreas development	22/2790	57/28564	6.46284e-09	8.23021e-08	5.03442e-08	Sox9, Smo, Myt1, Dll1, Wnt5a, Pdpk1, Cdh2, Gdf11, Pax6, Nkx2-2, Clock, Pde3b, Vhl, Nkx6-1, Foxa2, Bmp6, Cdk6, Rfx3, Nkx6-2, Onecut1, Onecut2, Sox4	22	DOWN
BP	GO:0008544	epidermis development	75/2790	388/28564	6.84649e-09	8.70542e-08	5.32511e-08	Ngfr, Lhx2, Acvr1b, Sox9, Akt1, Smo, Shh, Keap1, Igf1r, Insr, Fzd3, Bcr, Fuz, Dll1, Macroh2a1, Celsr1, Med1, Kif3a, Ncor1, Macroh2a2, Wdpcp, Pum2, Nf1, Pafah1b1, Zfp36l1, Ptch1, Slc4a7, Lats2, Wnt5a, Scrib, Satb1, Sos1, Hdac3, Smad4, Ldb1, Igfbp5, Dbi, Opn3, Vangl2, Notch1, Pax6, Lrp4, Jag1, Gnas, Ift74, Mycl, Stmn1, Ezh2, Cux1, Gsdme, Fgfr2, Myo5a, Sostdc1, Fgf2, Trps1, Tgfb2, Ldb2, Lats1, Ift88…	75	DOWN
BP	GO:0008088	axo-dendritic transport	28/2790	87/28564	7.12128e-09	9.01971e-08	5.51736e-08	Bloc1s6, Hap1, Map2, Kif3a, Mapt, Pafah1b1, Klc1, Nefm, Nefl, Sybu, App, Spast, Mapk8ip3, Stau2, Kif5c, Map1a, Sfpq, Uchl1, Mecp2, Ap3m2, Fez1, Myo5a, Bloc1s5, Stau1, Madd, Borcs5, Kif1b, Bloc1s1	28	DOWN
BP	GO:0060415	muscle tissue morphogenesis	28/2790	87/28564	7.12128e-09	9.01971e-08	5.51736e-08	Tgfbr1, Prox1, Rxra, Med1, Adarb1, Bmpr1a, Wnt5a, Angpt1, Mylk, Smad4, Vangl2, Notch1, Shox2, Col11a1, Pax7, Lrp6, Fgfr2, Egln1, Sirt6, Tnni3, Tgfb2, Hey1, Chd7, Fzd1, S1pr1, Pou4f1, Nog, Heg1	28	DOWN
BP	GO:0097475	motor neuron migration	11/2790	15/28564	7.12626e-09	9.01971e-08	5.51736e-08	Fzd3, Celsr1, Lhx1, Ascl1, Ntn1, Vegfa, Nrp1, Dab1, Reln, Neurod4, Celsr2	11	DOWN
BP	GO:0051147	regulation of muscle cell differentiation	41/2790	161/28564	7.2248e-09	9.10654e-08	5.57048e-08	Ccnd2, Shh, Mef2c, Kit, Prox1, Dll1, Med28, Ddx39b, Id2, Bmpr1a, Gsk3b, Zeb1, Epc1, Hdac3, Smad4, Megf10, Rgs2, Notch1, Shox2, Smarcd3, Ezh2, Camk1, Pak1, Fgfr2, Mecp2, Slc25a4, Olfm2, Nfatc1, Parp2, Rbm24, Bdnf, Tmsb4x, Maml1, Trim32, Sox6, Lamb2, Bcl2, Arrb2, Akap6, Bmpr2, Rbm4	41	DOWN
BP	GO:0031122	cytoplasmic microtubule organization	23/2790	62/28564	7.22776e-09	9.10654e-08	5.57048e-08	Tubgcp3, Kpnb1, Tbcb, Fsd1, Clip3, Pafah1b1, Clip4, Axin1, Slk, Camsap1, Tubgcp4, Stmn3, Dvl1, Ccdc88a, Tubg1, Hook3, Tacc3, Ift88, Camsap2, Clip1, Clip2, Cenpj, Clasp1	23	DOWN
BP	GO:0045599	negative regulation of fat cell differentiation	23/2790	62/28564	7.22776e-09	9.10654e-08	5.57048e-08	Lrp3, Trib2, Id4, Wnt5a, Trio, Wnt1, Gps2, Vegfa, Axin1, Tcf7l2, Fbn1, Jag1, E2f1, Wwtr1, Lrp6, Nucb2, Smad3, Dlk1, Asxl1, Ptgr3, Bbs12, Yap1, Sort1	23	DOWN
BP	GO:0002089	lens morphogenesis in camera-type eye	15/2790	28/28564	7.36523e-09	9.26568e-08	5.66782e-08	Hipk1, Prox1, Meis1, Nectin3, Pou2f1, Abi2, Ski, Nectin1, Tdrd7, Six3, Fgfr3, Hipk2, Sox11, Sox2, Sox1	15	DOWN
BP	GO:0045880	positive regulation of smoothened signaling pathway	19/2790	44/28564	7.64503e-09	9.60313e-08	5.87424e-08	Smo, Shh, Scube2, Pdcl, Scube1, Txndc15, Dlg5, Shox2, Cibar1, Evc, Sfrp1, Chsy1, Foxa1, Foxa2, Gas8, Dync2h1, Gas1, Ndst1, Intu	19	DOWN
BP	GO:0010770	positive regulation of cell morphogenesis involved in differentiation	24/2790	67/28564	7.69761e-09	9.65457e-08	5.9057e-08	Tiam1, Pafah1b1, Wnt5a, Ache, Myo5b, Stau2, Epha4, Tnik, Wls, Ptprd, Lrp8, Ephb2, Cux1, Cask, Pak3, Cdkl5, Dbn1, Grip1, Ss18l1, Reln, Cux2, Fzd4, Kalrn, Marcks	24	DOWN
BP	GO:1903706	regulation of hemopoiesis	83/2790	447/28564	7.71483e-09	9.66157e-08	5.90998e-08	Acvr1b, Smarcb1, Axl, Shh, Prdx2, Mef2c, Csf1, Dll1, Hmgb3, Med1, Meis1, Id2, Nf1, Stat5b, Ppp2r3c, Zfp36l1, Fos, Gli3, Nedd9, Cartpt, Prxl2a, Rb1, Mettl3, Brd1, Gsk3b, Smarcd1, Phf10, Zeb1, Sos1, Tmem178, Smarca2, Ldb1, Smarcc2, Creb1, Abl1, Fbn1, Meis2, Mdk, Jag1, Rassf2, Rasgrp1, Fam210b, Gnas, Zbtb46, Meaf6, Smarcd3, Ptn, Fadd, Kat6a, Sfrp1, Sh3rf1, Ubash3b, Tmem131l, Sos2, Socs5, Rcor1, Smar…	83	DOWN
BP	GO:0043524	negative regulation of neuron apoptotic process	47/2790	199/28564	8.21612e-09	1.02739e-07	6.28453e-08	Ngfr, Smo, Nfix, Axl, Nes, Prdx2, Mef2c, Snx6, Vps54, Nefl, Angpt1, Itsn1, Vegfa, Pdpk1, Jak2, Nrp1, Xiap, Tfap2b, Nppc, Stxbp1, Nr4a2, Mdk, Pik3ca, Ppt1, Nono, Mecp2, En2, Lrp1, Tox3, Pou4f1, F2r, Bdnf, Ndnf, Fzd9, Jun, Ntrk2, Grik2, Bcl2, En1, Foxb1, Arrb2, Hipk2, Syngap1, Ptprz1, Ccnd1, Nrbp2, Cntf	47	DOWN
BP	GO:0051336	regulation of hydrolase activity	155/2790	1010/28564	8.35798e-09	1.04355e-07	6.38342e-08	Ngfr, Ddx3x, Ocrl, Akt1, Tiam1, Prkd1, Bcl2l12, Dvl3, Pih1d1, Akt2, Chn2, Mprip, Mef2c, Tfap4, Crkl, Vav2, Bcr, Plekhg4, Ttbk1, Vtn, Timp2, Ncor1, Fis1, Ccn2, Nuak1, Apc2, Gna13, Nf1, Pafah1b1, Ttc8, Ralgapa1, Rgs6, Nedd9, Tbc1d7, Vcan, Iqgap2, Mapk8, Ctsb, Wnt5a, Psme1, Sh3bp1, Scrib, Cblb, Gsk3b, Robo1, App, Rgn, Vegfa, Mlst8, Sos1, Bin1, Ppp2r2b, Gnaq, Jak2, Xiap, Epha4, Rgs2, Plxna2, Abl1, Gp…	155	DOWN
BP	GO:0045724	positive regulation of cilium assembly	16/2790	32/28564	8.58833e-09	1.0707e-07	6.5495e-08	Hap1, Fuz, Gsk3b, Wrap73, Pqbp1, Mns1, Ccdc88a, Kctd17, Ccp110, Ift88, Dzip1, Tmem67, Arhgap35, Septin9, Cenpj, Ttbk2	16	DOWN
BP	GO:0032434	regulation of proteasomal ubiquitin-dependent protein catabolic process	37/2790	138/28564	8.68159e-09	1.08071e-07	6.6107e-08	Axin2, Akt1, Shh, Cbfa2t3, Gabarap, Trib2, Rnf144a, Sumo2, Plk2, Rnf180, Mapk8, Pbk, Rbx1, Csnk1e, Gsk3b, Axin1, Wac, Bag6, Sumo1, Map1a, Sdcbp, Mtm1, Sh3rf1, Zyg11b, Sirt6, Socs5, Bbs7, Stub1, Cop1, Socs4, Bag5, Commd1, Rnf217, Hspbp1, Ddrgk1, Clec16a, Phf20l1	37	DOWN
BP	GO:0099560	synaptic membrane adhesion	17/2790	36/28564	8.90818e-09	1.10648e-07	6.76832e-08	Ptprs, Ptprd, Gpc4, Cadm1, Mdga2, Pcdh17, Pcdh8, Lrfn3, Cdh6, Mdga1, Lrfn4, Lrrc4b, Efna5, Lrrc4, Lrrc4c, Flrt3, Slitrk1	17	DOWN
BP	GO:0044839	cell cycle G2/M phase transition	39/2790	150/28564	8.91524e-09	1.10648e-07	6.76832e-08	Foxm1, Nes, Cdk4, Rad51c, Macroh2a1, Brca1, Taok1, Atad5, Rnaseh2b, Pinx1, Rad21, App, Fhl1, Fbxl15, Bach1, Cdc25b, Pkia, Cdk14, Smarcd3, Miip, Mbd4, Ing4, Rrm1, Mecp2, Atf5, Inip, Lats1, Cdk6, Rcc2, Clspn, Fbxl7, Cdc25c, Ccnq, Plcb1, Pbx1, Camk2d, Skp2, Zfyve19, Ccnd1	39	DOWN
BP	GO:0031589	cell-substrate adhesion	72/2790	369/28564	9.06336e-09	1.12318e-07	6.8705e-08	Tiam1, Axl, Epdr1, Crkl, Fbln1, Bcr, Csf1, Vtn, Ccn2, Ntn4, Wdpcp, Nf1, Nedd9, Angpt1, Rhpn1, Gsk3b, Wnt1, Vegfa, Vit, Pdpk1, Pcsk5, Jak2, Slk, Ldb1, Itgb8, Mkln1, Nrp1, Abl1, Notch1, Mdk, Jag1, Ptpra, Tesk1, Angptl3, Cdk5, Ptn, Ttyh1, Parva, Cask, Gpm6b, Sfrp1, Cdh11, Cdh13, Jam3, Smad3, Ephb1, Antxr1, Edil3, Dbn1, Wnt4, Limch1, Fndc3b, Ajap1, Prex1, Thbs1, Lrp1, Cdk6, Rcc2, Dicer1, Pik3r1, Onec…	72	DOWN
BP	GO:0071902	positive regulation of protein serine/threonine kinase activity	48/2790	206/28564	9.11979e-09	1.12849e-07	6.90297e-08	Ccnd2, Dazap2, Ddx3x, Akt1, Tiam1, Cdkn1b, Dvl3, Pih1d1, Insr, Mef2c, Kit, Prox1, Map2k6, Wnt5a, Rgcc, Tab1, Robo1, App, Vegfa, Mapk8ip3, Axin1, Epha4, Vangl2, Zeb2, Rasgrp1, Ptpn1, Egf, Pdgfc, Stil, Mapre3, Ezh2, Camk1, Pak1, Syap1, Tirap, Csk, Map3k13, Fgf2, Higd1a, Thbs1, Fzd4, Spdya, Tead1, Hmga2, Akap6, Erbb2, Marcks, Ccnd1	48	DOWN
BP	GO:0032388	positive regulation of intracellular transport	45/2790	187/28564	9.1719e-09	1.13325e-07	6.93208e-08	Smo, Shh, Prkd1, Cacnb3, Akt2, Hspa1l, Hyal2, Map2, Brca1, Kif3a, Fis1, Sar1b, Ywhae, Vamp2, Gli3, Gsk3b, Hdac3, Rbm22, Jak2, Mff, Scp2, Cdk5, Stx18, Rufy3, Camk1, Pdcd5, Pak1, Mecp2, Fez1, Zic1, Prr5l, Sirt6, Oaz1, Tcaf1, Ubr5, Cep131, Oaz2, Pik3r1, Borcs5, Cdk5r1, Kcnb1, Commd1, Erbb2, Pgap1, Wipf1	45	DOWN
BP	GO:0019637	organophosphate metabolic process	152/2790	987/28564	9.23828e-09	1.13975e-07	6.97188e-08	Ocrl, Agpat3, Ckb, Gmpr2, Uck1, Ndufs3, Insr, Cbfa2t3, Cnp, Sdhb, Git1, Dhdds, Ndufa2, Mocs2, Macroh2a1, Ndufa1, Nt5c3b, Mtmr4, Ncor1, Pank3, Fis1, Plscr3, Serinc1, Ndufa12, Nudt4, Aldh1l2, Hint1, Mdh1, Acsl6, Adcy1, Rrm2, Efr3b, Dld, Dcakd, Slc4a7, Rnaseh2b, Mtmr6, Zbtb20, Adcy5, Atp5j, App, Pigp, Atp5o, Adcy6, Ndufa5, Serinc2, Pigx, Pla2g7, Abca3, Mlst8, Rhoq, Hsd17b4, Rfk, Ak3, Pip5k1b, Prdx5,…	152	DOWN
BP	GO:1901653	cellular response to peptide	67/2790	334/28564	9.38998e-09	1.15675e-07	7.07585e-08	Ngfr, Raf1, Akt1, Akt2, Sh2b2, Igf1r, Insr, Snx6, Ncoa2, Cdk4, Fis1, Eif4ebp2, Stxbp4, Prkar1a, Ncoa1, Cacnb1, Vamp2, Stat5b, Zfp36l1, Gkap1, Rb1, Gsk3b, App, Adcy6, Lpin2, Pdpk1, Rhoq, Sos1, Jak2, Gpam, Epha4, Nucks1, Vim, Nr4a2, Ptpra, Gnas, Ptpn1, Pik3ca, Npr2, Pik3r3, Cdk5, Nucb2, Pde3b, Pak1, Ano1, Syap1, Smpd3, Sesn3, Csk, Tbc1d4, Myo5a, Sos2, Mbd5, H2az1, Socs7, Ncoa5, Lrp1, Pik3r1, Agtr1a…	67	DOWN
BP	GO:0007528	neuromuscular junction development	22/2790	58/28564	9.45288e-09	1.16277e-07	7.1127e-08	Cacnb3, Crkl, Cacna2d2, Cacnb1, Gsk3b, App, Lrp4, Dvl1, Ptn, Pak1, Fgfr2, Col4a5, Dctn1, Mycbp2, Pdzrn3, Gphn, F2r, Fzd9, Lamb2, Cacnb2, Kalrn, Erbb2	22	DOWN
BP	GO:0048609	multicellular organismal reproductive process	146/2790	939/28564	9.74096e-09	1.19644e-07	7.31862e-08	Sox9, Ddx3x, Akt1, Axl, Shh, Pafah1b2, Ercc1, Mast2, Atn1, Pafah1b3, Igf1r, Kit, Nr2c2, Crkl, Sfmbt1, Hspa1l, Lrrc8a, Tgfbr1, Rad51c, Ehmt2, Pax5, Tppp3, Rxra, H3f3b, Ift27, Med1, Ctdnep1, Vps54, Gamt, Tpgs1, Ube2b, Patz1, Dld, Pafah1b1, Stat5b, Ctsb, Ednrb, Mettl3, Ropn1l, Ttll1, Nectin3, Zfp148, Cxadr, Adamts1, Rgn, Rfx2, Epc1, Sos1, Bag6, Atat1, Smad4, Lztfl1, Prdx4, Paqr8, Nppc, Rgs2, Rnf2, N…	146	DOWN
BP	GO:0007623	circadian rhythm	51/2790	226/28564	1.00381e-08	1.23112e-07	7.53075e-08	Ngfr, Hnrnpd, Kmt2a, Crtc1, Ncoa2, Id3, Prox1, Ncor1, Adcy1, Id2, Ddx5, Mta1, Id4, Cartpt, Mapk8, Pspc1, Mettl3, Csnk1e, Gsk3b, Dyrk1a, Prmt5, Fbxl17, Hdac3, Creb1, Oprl1, Chrnb2, Sfpq, Clock, Prkg2, Ezh2, Nlgn3, Nono, Usp2, Mycbp2, Dpyd, Rbm4b, Sirt6, Fbxl21, Rorb, Atf5, Six3, Zfhx3, Suv39h1, Phlpp1, Spsb4, Bdnf, Nrip1, Ntrk2, Rai1, Top1, Rbm4	51	DOWN
BP	GO:0006401	RNA catabolic process	61/2790	293/28564	1.00942e-08	1.23616e-07	7.5616e-08	Axin2, Hnrnpd, Ttc5, Lsm2, Khsrp, Hnrnpa0, Phax, Mapkapk2, Pum2, Ddx5, Zfp36l1, Rnaseh2b, Mettl3, Vegfa, Polr2d, Dcp2, Rnaseh2c, Paip1, Tnrc6c, Eif4a3, Angel2, Vim, E2f1, Exosc8, Elavl4, Pnrc2, Zcchc17, Pan3, Igf2bp3, Tirap, Nudt16, Prr5l, Tut4, Cnot6l, Apex1, Ago2, Rbm24, Ythdf2, Rc3h1, Dicer1, Dcp1b, Ago1, Csdc2, Ago4, Smg7, Upf2, Grsf1, Cirbp, Tnrc6b, Mex3d, Tnrc6a, Ctif, Dis3l2, Zc3h4, Hnrnpc…	61	DOWN
BP	GO:0072163	mesonephric epithelium development	32/2790	110/28564	1.01472e-08	1.239e-07	7.57898e-08	Sox9, Smo, Shh, Lhx1, Sim1, Gli3, Ptch1, Vcan, Wnt1, Vegfa, Smad4, Gdf11, Eya1, Calb1, Fgfr2, Sfrp1, Slit2, Smad3, Wnt4, Dchs1, Fgf2, Hs2st1, Hey1, Fat4, Hs3st3a1, Bdnf, Nog, Agtr1a, Robo2, Pbx1, Bcl2, Foxd1	32	DOWN
BP	GO:0072164	mesonephric tubule development	32/2790	110/28564	1.01472e-08	1.239e-07	7.57898e-08	Sox9, Smo, Shh, Lhx1, Sim1, Gli3, Ptch1, Vcan, Wnt1, Vegfa, Smad4, Gdf11, Eya1, Calb1, Fgfr2, Sfrp1, Slit2, Smad3, Wnt4, Dchs1, Fgf2, Hs2st1, Hey1, Fat4, Hs3st3a1, Bdnf, Nog, Agtr1a, Robo2, Pbx1, Bcl2, Foxd1	32	DOWN
BP	GO:0001754	eye photoreceptor cell differentiation	23/2790	63/28564	1.03333e-08	1.25987e-07	7.70663e-08	Sox9, Rdh13, Ahi1, Ttc8, Slc4a7, Thrb, Otx2, Vegfa, Notch1, Pax6, Casz1, Prom1, Ptn, Rpgr, Crb2, Rorb, Ndp, Bhlhe23, Ntrk2, Rpgrip1, Crb1, Alms1, Cntf	23	DOWN
BP	GO:0015833	peptide transport	68/2790	342/28564	1.0601e-08	1.28873e-07	7.88314e-08	Raf1, Tiam1, Myt1, Abca1, Stxbp4, Prkar1a, Rasl10b, Cartpt, Ppp3cb, Eny2, Sybu, Adcy5, Itsn1, Uqcc2, Gabbr1, Gnaq, Jak2, Tcf7l2, Slc18a2, Tfap2b, Mpc2, Pax6, Fbn1, Snap25, Gnas, Clock, Nucb2, Pde3b, Cask, Ano1, Arhgef7, Sfrp1, Gnao1, Rab3a, Smpd3, C2cd2l, Slc16a2, Myo5a, Sirt6, Nkx6-1, Midn, Rab8b, Foxa2, Cpe, Ncoa6, Ensa, Rab11fip2, Lrp1, Ildr2, Madd, Rfx3, Chd7, Efna5, Kcnb1, Plcb1, Cacna1c, Nl…	68	DOWN
BP	GO:0016311	dephosphorylation	68/2790	342/28564	1.0601e-08	1.28873e-07	7.88314e-08	Ocrl, Acp2, Mprip, Mef2c, Nsmf, Ptprs, Mtmr4, Ctdnep1, Nuak1, Ppp4r3b, Ywhae, Ppp2r3c, Vcan, Ppp3cb, Mtmr6, Rgn, Ppp2r2b, Jak2, Eya1, Ptpn4, Dusp23, Ppp6c, Ptpra, Cdc25b, Ptpn1, Ppm1l, Ptprd, Dnajc6, Ptpn12, Ptp4a2, Sppl3, Dusp16, Ptpro, Mtm1, Ikbkb, Phlpp2, Ubash3b, Ptpn9, Smad3, Cdc14a, Ppp1r26, Plppr3, Ppp1r11, Phpt1, Ppp6r2, Ppp1r16b, Dusp8, Ssh2, Ensa, Ppp1r9b, Tgfb2, Plppr2, Inpp5f, Pxylp1,…	68	DOWN
BP	GO:0090316	positive regulation of intracellular protein transport	38/2790	145/28564	1.08735e-08	1.31993e-07	8.07399e-08	Smo, Shh, Prkd1, Cacnb3, Akt2, Hspa1l, Hyal2, Brca1, Kif3a, Fis1, Sar1b, Ywhae, Vamp2, Gli3, Gsk3b, Hdac3, Rbm22, Jak2, Mff, Cdk5, Rufy3, Camk1, Pdcd5, Pak1, Zic1, Prr5l, Sirt6, Oaz1, Tcaf1, Ubr5, Cep131, Oaz2, Pik3r1, Cdk5r1, Kcnb1, Commd1, Erbb2, Wipf1	38	DOWN
BP	GO:0140014	mitotic nuclear division	59/2790	280/28564	1.10268e-08	1.33657e-07	8.17582e-08	Tom1l2, Kpnb1, Nfix, Baz1b, Cdkn1b, Cul3, Spc25, Igf1r, Insr, Fbxw5, Macroh2a1, Reep3, Aurkb, Slf1, Kif2a, Cenpk, Pinx1, Rgcc, Bora, Rb1, Nipbl, Rad21, Dscc1, Nde1, Spast, Ik, Sirt7, Nuf2, Nusap1, Knstrn, Mapre1, Egf, Ubxn2b, Nfia, Wrap73, Anapc5, Mad1l1, Fgfr2, Abraxas2, Mki67, Smpd3, Nme6, Cdc14a, Pds5b, Smc4, Becn1, Tubg1, Kif15, Cdc16, Chmp4b, Mis12, Smc1a, Neurog1, Dis3l2, Fgfr3, Nsmce2, Cla…	59	DOWN
BP	GO:0090150	establishment of protein localization to membrane	56/2790	260/28564	1.1457e-08	1.3867e-07	8.48243e-08	Oxa1l, Zdhhc4, Cacnb3, Akt2, Bbs1, Srp14, Gdi1, Fis1, Timm22, Cacnb1, Vamp2, Zdhhc20, Emc9, Emc2, Scrib, Nectin3, Arl6, Get1, Pkdcc, Bag6, Myo5b, Mff, Vamp4, Snap25, Cdk5, Nsg1, Rilpl1, Rilpl2, Pdcd5, Pak1, Stx1b, Gripap1, Bbs2, Csk, Srprb, Grip1, Ndufa13, Tcaf1, Rab8b, Chmp4b, Reep2, Arfrp1, Cnst, Zdhhc1, Rftn1, Tram2, Dusp18, Cdk5r1, Clip1, Kcnb1, Commd1, Reep1, Mmgt1, Erbb2, Romo1, Rab11b	56	DOWN
BP	GO:0010243	response to organonitrogen compound	160/2790	1056/28564	1.16668e-08	1.41004e-07	8.62522e-08	Ngfr, Raf1, Sox9, Hnrnpd, Akt1, Akt2, Sh2b2, Jkamp, Slc1a2, Ufd1, Igf1r, Insr, Mef2c, Snx6, Ncoa2, Crkl, Nsmf, Cdk4, Homer1, Mgst1, Ehmt2, Tmem259, Rnf5, Brca1, Fis1, Tmem129, Eif4ebp2, Erlec1, Stxbp4, Prkar1a, Ncoa1, Cacng4, Cacnb1, Vamp2, Stat5b, Sel1l, Zfp36l1, Gkap1, Dhfr, Psmc6, Rb1, Ednrb, Pde1b, Crebbp, Gsk3b, Adcy5, Usp25, App, Adcy6, Prmt5, Grm2, Ache, Lpin2, Pdpk1, Rhoq, Zeb1, Sos1, Bag…	160	DOWN
BP	GO:0007498	mesoderm development	34/2790	122/28564	1.18895e-08	1.43486e-07	8.77706e-08	Lhx2, Acvr1b, Smo, Shh, Kdm6b, Ctdnep1, Lhx1, Prkar1a, Zfp36l1, Bmpr1a, Otx2, Wnt5a, Vegfa, Twsg1, Axin1, Smad4, Eya1, Acvr1, Sfrp2, Wls, Smad3, Crb2, Foxa2, Megf8, Pou4f1, Nog, Acvr2a, Yap1, Tead1, Hmga2, Acvr2b, Ext1, Ssbp3, Bmpr2	34	DOWN
BP	GO:0007548	sex differentiation	65/2790	322/28564	1.20313e-08	1.44987e-07	8.86888e-08	Sox9, Axl, Shh, Ercc1, Atn1, Insr, Kit, Crkl, Tgfbr1, H3f3b, Lhx1, Lhx9, Patz1, Stat5b, Rhobtb3, Bmpr1a, Wnt5a, Nipbl, Bcl2l2, Angpt1, Adamts1, Vegfa, Hsd17b4, Smad4, Tcf7l2, Prdx4, Cbx2, Dach2, Nppc, Asb1, Nr5a1, Ptx3, Sfrp2, Npr2, Lfng, Lrp6, Nr2f2, Sfrp1, Irx5, Adgrg1, Brip1, Wnt4, Six3, Bmp6, Taf4, Tgfb2, Akap9, Chd7, Dmrt3, Ago4, Dmrta1, Sox3, Dmrta2, Nrip1, Neurog1, Fzd4, Acvr2a, Bmpr1b, Pb…	65	DOWN
BP	GO:0097190	apoptotic signaling pathway	110/2790	656/28564	1.22905e-08	1.47895e-07	9.04675e-08	Ngfr, Raf1, Acvr1b, Ddx3x, Mapk7, Akt1, Shh, Prkra, Bcl2l12, Pih1d1, Cdip1, Prdx2, Ndufs3, Tfpt, Tgfbr1, Hipk1, Hyal2, Eya4, Brca1, Atad5, Mapt, Pcgf2, Gabarap, Fis1, Plscr3, Hint1, Nf1, Ddx5, Zmynd11, Jmy, Mapk8, Rb1, Bcl2l2, Col2a1, Gsk3b, Ivns1abp, Vegfa, Bag6, Jak2, Tcf7l2, Nrp1, Eya1, Mff, Bmi1, Nr4a2, Acvr1, Nacc2, E2f1, Ptpn1, Sfrp2, Casp6, Txndc12, Sfpq, Gsdme, Casp2, Mbd4, Pdcd5, Fadd, N…	110	DOWN
BP	GO:1903828	negative regulation of protein localization	52/2790	234/28564	1.2537e-08	1.50644e-07	9.21488e-08	Gdi1, Macroh2a1, Mapt, Erlec1, Nf1, Plk2, Lats2, Angpt1, Eny2, Gsk3b, App, Rhoq, Pkdcc, Hdac3, Nedd4l, Lztfl1, Sumo1, Frmd4a, Fbn1, Map1a, Pkia, Dclk1, Ubxn2b, Ube2j1, Cdk5, Idh2, Pde3b, Gripap1, Gpm6b, Sfrp1, Gnao1, Csk, Snx33, Sirt6, Pkig, Tmem98, Midn, Rab11fip3, Abhd17c, Picalm, Lats1, Os9, Madd, Yod1, F2r, Fzd9, Kcnb1, Commd1, Irs1, Ndufaf2, Mfhas1, Ttbk2	52	DOWN
BP	GO:0034655	nucleobase-containing compound catabolic process	77/2790	408/28564	1.28617e-08	1.54321e-07	9.43984e-08	Axin2, Hnrnpd, Gmpr2, Ttc5, Cnp, Lsm2, Khsrp, Hnrnpa0, Phax, Mapkapk2, Nudt4, Vps54, Hint1, Mgat1, Pum2, Ddx5, Zfp36l1, Rnaseh2b, Cdadc1, Mettl3, Pycrl, Rgn, Vegfa, Polr2d, Dcp2, Rnaseh2c, Entpd7, Paip1, Tnrc6c, Eif4a3, Hprt, Angel2, Vim, E2f1, Exosc8, Elavl4, Pnrc2, Zcchc17, Pan3, Igf2bp3, Tirap, Acat1, Nudt16, Nt5m, Prr5l, Dpyd, Tut4, Cnot6l, Apex1, Ago2, Rbm24, Ythdf2, Rc3h1, Dicer1, Dcp1b, Ag…	77	DOWN
BP	GO:0001841	neural tube formation	36/2790	134/28564	1.29482e-08	1.55135e-07	9.48961e-08	Lhx2, Luzp1, Shh, Dvl3, Fzd3, Fuz, Cluap1, Celsr1, Ift52, Ptch1, Wnt5a, Scrib, Enah, Mib1, Sema4c, Vangl2, Abl1, Zeb2, Sfrp2, Lmo4, Stil, Ski, Dvl1, Lrp6, Coq7, Sfrp1, Ift57, Plxnb2, Tgfb2, Fzd1, Nog, Arhgap35, Sox11, Phactr4, Rgma, Sox4	36	DOWN
BP	GO:0071774	response to fibroblast growth factor	30/2790	100/28564	1.32505e-08	1.58529e-07	9.69722e-08	Ngfr, Crkl, Sulf2, Fgfrl1, Hyal2, Fuz, Ccn2, Zfp36l1, Wnt5a, Sos1, Tcf7l2, Fam20c, Rab14, Npr2, Fgfr2, Sfrp1, Gpc1, Wnt4, Fgf2, Thbs1, Dstyk, Shisa2, Fat4, Flrt1, Nog, Ndnf, Flrt3, Ndst1, Fgfr3, Ext1	30	DOWN
BP	GO:0007179	transforming growth factor beta receptor signaling pathway	47/2790	202/28564	1.35979e-08	1.62451e-07	9.93712e-08	Ltbp1, Snx6, Tgfbr1, Nlk, Smurf2, Mtmr4, Pals1, Fos, Lats2, Tab1, Crebbp, Wnt1, Twsg1, Axin1, Zeb1, Smad4, Itgb8, Tnrc6c, Creb1, Acvr1, Zeb2, Fbn1, Sdcbp, Ski, Snx1, Smad3, Zfyve9, Chst11, Spred3, Snx25, Pmepa1, Smurf1, Tgfb2, Stub1, Lats1, Ndp, Thbs1, Lrp1, Onecut1, Spred2, Onecut2, Bmpr1b, Jun, Arrb2, Hipk2, Bcl9l, Zfp703	47	DOWN
BP	GO:0061001	regulation of dendritic spine morphogenesis	22/2790	59/28564	1.36849e-08	1.63255e-07	9.9863e-08	Tiam1, Pafah1b1, Stau2, Epha4, Abi2, Lrp8, Ephb2, Cdk5, Cask, Pak3, Nlgn3, Ppp1r9a, Dbn1, Arhgap33, Lzts3, Reln, Cux2, Sipa1l1, Cdk5r1, Adam10, Kalrn, Marcks	22	DOWN
BP	GO:0006402	mRNA catabolic process	54/2790	248/28564	1.40001e-08	1.66776e-07	1.02017e-07	Axin2, Hnrnpd, Ttc5, Lsm2, Khsrp, Hnrnpa0, Mapkapk2, Pum2, Ddx5, Zfp36l1, Mettl3, Vegfa, Polr2d, Dcp2, Paip1, Tnrc6c, Eif4a3, Angel2, Vim, E2f1, Exosc8, Elavl4, Pnrc2, Pan3, Igf2bp3, Tirap, Nudt16, Prr5l, Tut4, Cnot6l, Apex1, Ago2, Rbm24, Ythdf2, Rc3h1, Dicer1, Dcp1b, Ago1, Csdc2, Ago4, Smg7, Upf2, Cirbp, Tnrc6b, Mex3d, Tnrc6a, Ctif, Dis3l2, Hnrnpc, Qki, Hnrnpr, Ssb, Plekhn1, Lsm5	54	DOWN
BP	GO:0048644	muscle organ morphogenesis	29/2790	95/28564	1.48927e-08	1.77154e-07	1.08365e-07	Tgfbr1, Prox1, Rxra, Med1, Adarb1, Bmpr1a, Wnt5a, Angpt1, Mylk, Smad4, Vangl2, Notch1, Shox2, Col11a1, Pax7, Lrp6, Fgfr2, Egln1, Sirt6, Tnni3, Tgfb2, Hey1, Chd7, Fzd1, S1pr1, Pou4f1, Nog, Heg1, Cntf	29	DOWN
BP	GO:0045668	negative regulation of osteoblast differentiation	24/2790	69/28564	1.50262e-08	1.78487e-07	1.09181e-07	Axin2, Sox9, Id3, Id2, Ptch1, Gdf10, Hdac7, Crim1, Twsg1, Limd1, Igfbp5, Notch1, Ski, Vegfc, Sfrp1, Smad3, Nfatc1, Rorb, Fndc3b, Cdk6, Dlk1, Nog, Tmem53, Sox2	24	DOWN
BP	GO:0048668	collateral sprouting	16/2790	33/28564	1.51552e-08	1.79762e-07	1.09961e-07	Nfix, Ulk2, Crabp2, Ptprs, Nin, App, Zeb2, Epha7, Npr2, Dvl1, Fgf13, Dcx, Lrp1, Bdnf, Efna5, Rgma	16	DOWN
BP	GO:0010842	retina layer formation	13/2790	22/28564	1.52661e-08	1.80562e-07	1.1045e-07	Rdh13, Hipk1, Lhx1, Ahi1, Arl6, Calb1, Prom1, Tspan12, Megf11, Ndp, Hipk2, Crb1, Fat3	13	DOWN
BP	GO:0021513	spinal cord dorsal/ventral patterning	13/2790	22/28564	1.52661e-08	1.80562e-07	1.1045e-07	Smo, Shh, Fuz, Rfx4, Ascl1, Gli3, Nkx2-2, Dbx1, Ift88, Dmrt3, Gli2, Intu, Sox1	13	DOWN
BP	GO:0051348	negative regulation of transferase activity	57/2790	269/28564	1.57495e-08	1.86015e-07	1.13785e-07	Akt1, Prkar2b, Cdkn1b, Tfap4, Tinf2, Hyal2, Nprl2, Macroh2a1, Mapt, Adarb1, Prkar1a, Nf1, Pinx1, Lats2, Rb1, Cblb, Gsk3b, Rgn, Mllt1, Gnaq, Rgs2, Abl1, Pkia, Ptpn1, Wwtr1, Sfrp2, Tesk1, Cdkn2c, Ephb2, Prkag2, Uchl1, Lrp6, Dusp16, Ptpro, Nr2f2, Sfrp1, Dbndd1, Ubash3b, Csk, Prkar2a, Wnk4, Pkig, Midn, Phpt1, Foxa2, Socs5, Lats1, Aida, Gskip, Ppm1e, Socs4, Bag5, Camk2n2, Xrcc1, Slc8a1, Bub3, Heg1	57	DOWN
BP	GO:0110020	regulation of actomyosin structure organization	32/2790	112/28564	1.64174e-08	1.93627e-07	1.18442e-07	Mef2c, Tgfbr1, Prox1, Fhod1, Ccn2, Pdlim4, Ttc8, Evl, Rgcc, Rhpn1, Smad4, Nrp1, Tmeff2, Abl1, Mkks, Pfn2, Tesk1, Stmn1, Pak1, Smad3, Ccdc88a, Ppp1r9a, Wnt4, Limch1, Lpar1, Sh3pxd2b, Arhgef10l, Pik3r1, S1pr1, Ppm1e, Alms1, Clasp1	32	DOWN
BP	GO:0032330	regulation of chondrocyte differentiation	21/2790	55/28564	1.78296e-08	2.09984e-07	1.28447e-07	Axin2, Sox9, Tgfbr1, Ccn2, Rflnb, Gli3, Thrb, Pkdcc, Mdk, Shox2, Prkg2, Adamts7, Smad3, Trps1, Bmp6, Sox5, Gli2, Zfp219, Sox6, Maf, Zbtb16	21	DOWN
BP	GO:0061136	regulation of proteasomal protein catabolic process	45/2790	191/28564	1.83062e-08	2.15293e-07	1.31695e-07	Axin2, Akt1, Shh, Cbfa2t3, Tmem259, Gabarap, Trib2, Rnf144a, Sumo2, Plk2, Rnf180, Mapk8, Pbk, Psme1, Rbx1, Csnk1e, Gsk3b, Usp25, Axin1, Wac, Bag6, Sumo1, Map1a, Sdcbp, Alad, Ophn1, Mtm1, Sh3rf1, Rnft2, Zyg11b, Sirt6, Socs5, Bbs7, Stub1, Cop1, Socs4, Tmem67, Bag5, Commd1, Rnf217, Hspbp1, Ddrgk1, Clec16a, Phf20l1, Psme2	45	DOWN
BP	GO:0033673	negative regulation of kinase activity	51/2790	230/28564	1.85897e-08	2.18317e-07	1.33545e-07	Akt1, Prkar2b, Cdkn1b, Tfap4, Hyal2, Nprl2, Macroh2a1, Mapt, Adarb1, Prkar1a, Nf1, Lats2, Rb1, Cblb, Gsk3b, Rgn, Mllt1, Gnaq, Rgs2, Abl1, Pkia, Ptpn1, Wwtr1, Sfrp2, Tesk1, Cdkn2c, Ephb2, Prkag2, Uchl1, Lrp6, Dusp16, Ptpro, Nr2f2, Sfrp1, Dbndd1, Ubash3b, Csk, Prkar2a, Wnk4, Pkig, Midn, Foxa2, Socs5, Lats1, Aida, Gskip, Ppm1e, Socs4, Camk2n2, Slc8a1, Heg1	51	DOWN
BP	GO:0061053	somite development	29/2790	96/28564	1.93574e-08	2.27012e-07	1.38863e-07	Axin2, Smo, Shh, Dll1, Lhx1, Ptch1, Bmpr1a, Otx2, Wnt5a, Wnt1, Mib1, Smad4, Plxna2, Zeb2, Notch1, Sfrp2, Lfng, Lrp6, Sfrp1, Smad3, Crb2, Pcdh8, Wnt4, Foxa2, Pofut1, Nog, Foxb1, Sox11, Nrarp	29	DOWN
BP	GO:0071695	anatomical structure maturation	62/2790	305/28564	1.97097e-08	2.30818e-07	1.41191e-07	Akt1, Nfix, B4galt5, Ntn4, Ascl1, Nrcam, Id2, Dld, Nf1, Rflnb, Wnt5a, Rb1, Ednrb, Ropn1l, Brd1, Gsk3b, App, Wnt1, Vegfa, Gnaq, Gdf11, Fam20c, Nppc, Nfasc, Nr4a2, Notch1, Cdc25b, Fam210b, Ift80, Neurog2, Thbs3, Npr2, Xylt1, Mecp2, Irx5, Adamts7, Pth1r, Map3k13, Myo5a, Tut4, Foxa1, Dchs1, Six3, L3mbtl3, Tgfb2, Rere, Ythdf2, Rfx3, S1pr1, Fat4, Hes5, Cdk5r1, Kcnb1, Plcb1, Plxnb1, Fgfr3, Bcl2, H3f3a, …	62	DOWN
BP	GO:0018105	peptidyl-serine phosphorylation	65/2790	326/28564	1.98175e-08	2.31753e-07	1.41763e-07	Raf1, Mapk7, Akt1, Prkd1, Mast2, Akt2, Ulk2, Mark3, Tgfbr1, Hipk1, Ttbk1, Camk1g, Mapkapk2, Nlk, Vrk1, Plk2, Mapk8, Lats2, Wnt5a, Pbk, Angpt1, Csnk1e, Mapk12, Gsk3b, App, Dyrk1a, Vegfa, Pdpk1, Axin1, Nek6, Stk39, Rassf2, Pik3ca, Dclk1, Pfn2, Sfrp2, Dock7, Cdk5, Stk32b, Prkg2, Camk1, Pak1, Ikbkb, Mast3, Csnk1g1, Map3k13, Mast4, Lats1, Akap9, Tlk1, Inpp5f, Clspn, Sbk1, Bdnf, Cdk5r1, Camk2d, Ercc6, …	65	DOWN
BP	GO:0021872	forebrain generation of neurons	23/2790	65/28564	2.057e-08	2.40214e-07	1.46939e-07	Nfix, Prox1, Nr2e1, Ascl1, Foxg1, Gli3, Fezf2, Mettl3, Gnaq, Nrp1, Pax6, Lhx5, Plxna1, Lrp6, Fgfr2, Dcx, Plxna3, Tbr1, Hes5, Ndnf, Pou3f4, Sox2, Sox1	23	DOWN
BP	GO:0010769	regulation of cell morphogenesis involved in differentiation	24/2790	70/28564	2.0754e-08	2.41927e-07	1.47987e-07	Tiam1, Pafah1b1, Wnt5a, Ache, Myo5b, Stau2, Epha4, Tnik, Wls, Ptprd, Lrp8, Ephb2, Cux1, Cask, Pak3, Cdkl5, Dbn1, Grip1, Ss18l1, Reln, Cux2, Fzd4, Kalrn, Marcks	24	DOWN
BP	GO:0040034	regulation of development, heterochronic	11/2790	16/28564	2.07749e-08	2.41927e-07	1.47987e-07	Hmgn2, Dll1, Nr2e1, Ascl1, Notch1, Pax6, Jag1, Hes3, Gdpd5, Hmgn1, Sox5	11	DOWN
BP	GO:0099504	synaptic vesicle cycle	51/2790	231/28564	2.16188e-08	2.51402e-07	1.53783e-07	Grik5, Ap2s1, Git1, Cadps2, Scrn1, Stxbp5, Vamp2, Trim9, Ppp3cb, Scrib, Itsn1, Sncg, Cdh2, Bin1, Atp6v1g2, Slc18a2, Cplx2, Myo5b, Mff, Vamp4, Stxbp1, Snap25, Napb, Pfn2, Dnajc6, Cdk5, Dvl1, Rimbp2, Wnt7a, Stx1b, Cask, Gripap1, Ophn1, Nlgn3, Ap3m2, Rab3a, Dennd1a, Pcdh17, Fbxo45, Syt1, Ctbp1, Lpar1, Atp6v0e2, Picalm, Cdk5r1, Nlgn2, Cadps, Ncs1, Sptbn2, Syt11, Septin5	51	DOWN
BP	GO:0009416	response to light stimulus	65/2790	327/28564	2.2408e-08	2.60214e-07	1.59173e-07	Akt1, Kmt2a, Ercc1, Crtc1, Akt2, Map3k20, Slc1a2, Kit, Rdh13, Hyal2, Ro60, Rpain, Nts, Ube2b, Id2, Nf1, Aurkb, Mta1, Mapk8, Pbk, Mettl3, Rbx1, Pde1b, Crebbp, App, Fbxl17, Creb1, Pde6d, Opn3, Meis2, Pcna, Chrnb2, Cdk5, Sdf4, Rpgr, Nlgn3, Mecp2, Usp2, Gnb5, Rbm4b, Sirt6, Fbxl21, Uvssa, Pclaf, Hmgn1, Pik3r1, Cirbp, Atxn1, Dynlrb1, Nog, Rhno1, Cacna1c, Trim32, Sema5b, Mapk11, Ercc6, Bcl2, Foxb1, Ext1…	65	DOWN
BP	GO:1902117	positive regulation of organelle assembly	27/2790	86/28564	2.3853e-08	2.76608e-07	1.69201e-07	Hap1, Fuz, Sdc1, Mapk8, Gsk3b, Gpsm2, Sass6, Sdcbp, Stil, Wrap73, Stx18, Fscn1, Pan3, Pqbp1, Mns1, Ccdc88a, Kctd17, Ccp110, Cnot6l, Becn1, Ift88, Dzip1, Tmem67, Arhgap35, Septin9, Cenpj, Ttbk2	27	DOWN
BP	GO:0031032	actomyosin structure organization	48/2790	212/28564	2.40775e-08	2.78823e-07	1.70556e-07	Cul3, Mef2c, Tgfbr1, Prox1, Fhod1, Tnfaip1, Ccn2, Pdlim4, Prkar1a, Myh10, Ttc8, Evl, Rgcc, Rhpn1, Epb41l3, Smad4, Nrp1, Tmeff2, Cdc42bpa, Abl1, Frmd5, Mkks, Pfn2, Tesk1, Stmn1, Epb41, Pak1, Tmod2, Smad3, Ccdc88a, Ppp1r9a, Fhod3, Rtkn, Wnt4, Limch1, Lpar1, Sh3pxd2b, Arhgef10l, Pik3r1, S1pr1, Ppm1e, Frmd3, Fam171a1, Nebl, Cnn3, Cfl2, Alms1, Clasp1	48	DOWN
BP	GO:0097061	dendritic spine organization	31/2790	108/28564	2.42684e-08	2.80642e-07	1.71669e-07	Tiam1, Igf1r, Insr, Homer1, Pafah1b1, Nedd9, App, Myo5b, Stau2, Epha4, Abi2, Lrp8, Ephb2, Cdk5, Dvl1, Wnt7a, Cask, Pak3, Nlgn3, Ephb1, Ppp1r9a, Dbn1, Arhgap33, Lzts3, Reln, Cux2, Sipa1l1, Cdk5r1, Adam10, Kalrn, Marcks	31	DOWN
BP	GO:0034248	regulation of amide metabolic process	85/2790	473/28564	2.43592e-08	2.81299e-07	1.72071e-07	Hnrnpd, Ddx3x, Akt1, Akt2, Cdk4, Hap1, Khsrp, Rxra, Ddx39b, Eif4ebp2, Pum2, Rtn1, Zfp36l1, Mettl3, Ngdn, Mrpl13, Csnk1e, Scrib, App, Mlst8, Uqcc2, Polr2d, Bin1, Dcp2, Rtn3, Paip1, Tnrc6c, Eif4a3, Ormdl1, Igfbp5, Epha4, Rgs2, Vim, Dnajc1, Abca2, Exosc8, Trim2, Elavl4, Pan3, Igf2bp3, Malsu1, Rtn2, Sh3bgrl, Smpd3, Ddx6, Ddx25, Eefsec, Rbm4b, Barhl2, Tut4, Cnot6l, Atcay, Eif1, Plxnb2, Ago2, Rbm24, Ls…	85	DOWN
BP	GO:0042552	myelination	43/2790	180/28564	2.43983e-08	2.8136e-07	1.72108e-07	Ngfr, Akt1, Akt2, Rxra, B4galt5, Nf1, Galc, Pals1, Id4, Epb41l3, Cdh2, Tcf7l2, Ormdl1, Nfasc, Abca2, Atrn, Mpdz, Hycc1, Ski, Wasf3, Ptn, Gpm6b, Plp1, Jam3, Gpc1, Myo5a, Tmem98, Olig2, Ulk4, Nkx6-2, Dicer1, Cxcr4, Hes5, Amigo1, Jam2, Fgfr3, Cntn1, Ntrk2, Abcd2, Qki, Erbb2, Ptprz1, Pou3f2	43	DOWN
BP	GO:0060071	Wnt signaling pathway, planar cell polarity pathway	17/2790	38/28564	2.46305e-08	2.83644e-07	1.73505e-07	Dvl3, Fzd3, Celsr1, Wnt5a, Wnt7b, Vangl2, Abl1, Sfrp2, Mllt3, Dvl1, Wnt7a, Lrp6, Sfrp1, Nkd1, Ryk, Znrf3, Fzd1	17	DOWN
BP	GO:0044344	cellular response to fibroblast growth factor stimulus	29/2790	97/28564	2.50492e-08	2.88066e-07	1.7621e-07	Ngfr, Crkl, Sulf2, Fgfrl1, Hyal2, Fuz, Ccn2, Zfp36l1, Wnt5a, Sos1, Tcf7l2, Fam20c, Rab14, Fgfr2, Sfrp1, Gpc1, Wnt4, Fgf2, Thbs1, Dstyk, Shisa2, Fat4, Flrt1, Nog, Ndnf, Flrt3, Ndst1, Fgfr3, Ext1	29	DOWN
BP	GO:0048546	digestive tract morphogenesis	21/2790	56/28564	2.59045e-08	2.9749e-07	1.81975e-07	Shh, Ahi1, Id2, Gli3, Wnt5a, Nipbl, Foxp4, Tcf7l2, Vangl2, Notch1, Shox2, Sfrp2, Npr2, Fgfr2, Sfrp1, Smad3, Gli2, Fgfr3, Bcl2, Acvr2b, Sox11	21	DOWN
BP	GO:0099010	modification of postsynaptic structure	16/2790	34/28564	2.60239e-08	2.98449e-07	1.82561e-07	Cttnbp2, Tiam1, Nf1, Myh10, Gsk3b, Itsn1, Myo5b, Pfn2, Wasf3, Egln1, Filip1, Stau1, Rhob, Kalrn, Ctnna2, Marcks	16	DOWN
BP	GO:0043065	positive regulation of apoptotic process	104/2790	619/28564	2.75586e-08	3.15613e-07	1.93061e-07	Ngfr, Ddx3x, Akt1, Prkra, Grik5, Map3k20, Mef2c, Tfap4, Tfpt, Cdk4, Tgfbr1, Id3, Hyal2, Clip3, Rxra, E2f3, Fis1, Ascl1, Ccar1, Map2k6, Ncoa1, Nf1, Jmy, Mapk8, Lats2, Sap18, Wnt5a, Rgcc, Acin1, Scrib, Gsk3b, App, Emilin2, Bin1, Hdac3, Ppp2r2b, Smad4, Jak2, Tcf7l2, Tctn3, Slk, Tfap2b, Creb1, Mff, Olfm1, Abl1, Notch1, Nacc2, Rassf2, E2f1, Zmat3, Sfrp2, Casp6, Epha7, Scp2, Sfpq, Cdk5, Gsdme, Ptn, Cas…	104	DOWN
BP	GO:0051222	positive regulation of protein transport	67/2790	343/28564	2.80062e-08	3.20297e-07	1.95926e-07	Smo, Shh, Prkd1, Cacnb3, Akt2, Hspa1l, Hyal2, Brca1, Kif3a, Fis1, Sar1b, Prkar1a, Ywhae, Vamp2, Myh10, Gli3, Ppp3cb, Sybu, Gsk3b, App, Hdac3, Rbm22, Gnaq, Tmem132a, Jak2, Tcf7l2, Mff, Mpc2, Frmd4a, Gnas, Wls, Cdk5, Rufy3, Camk1, Pdcd5, Pak1, Cask, Ano1, Vegfc, C2cd2l, Zic1, Prr5l, Sirt6, Nkx6-1, Oaz1, Tcaf1, Apbb1, Ubr5, Ncoa6, Cnst, Tgfb2, Cep131, Lrp1, Oaz2, Pik3r1, Cdk5r1, Kcnb1, Plcb1, Cacna1…	67	DOWN
BP	GO:0009895	negative regulation of catabolic process	66/2790	336/28564	2.8332e-08	3.23577e-07	1.97932e-07	Axin2, Hnrnpd, Akt1, Shh, Cbfa2t3, Hnrnpa0, Phax, Git1, Ehmt2, Rnf5, Mapkapk2, Timp2, Ncor1, Phf23, Fmc1, Pbk, Usp25, Wnt1, Rgn, Vegfa, Mlst8, Wac, Bag6, Smad4, Tmem132a, Paip1, Dbi, Angel2, Map1a, E2f1, Sdcbp, Fmn2, Alad, Elavl4, Mfsd2a, Zcchc17, Igf2bp3, Pde3b, Ophn1, Mtm1, Tirap, Fez1, Smad3, Mycbp2, Qsox1, Sirt6, Becn1, Lzts1, Rbm24, Chmp4b, Herc1, Foxk2, Dicer1, Mgat3, Cirbp, Bag5, Fez2, Bcl…	66	DOWN
BP	GO:0003143	embryonic heart tube morphogenesis	24/2790	71/28564	2.84567e-08	3.24555e-07	1.9853e-07	Smo, Shh, Mef2c, Cluap1, Dll1, Ift52, Kif3a, Ahi1, Ccdc103, Wnt5a, Mib1, Vangl2, Acvr1, Notch1, Stil, Dvl1, Lrp6, Smad3, Ift57, Ccdc40, Megf8, C2cd3, Yap1, Tead1	24	DOWN
BP	GO:0042471	ear morphogenesis	37/2790	144/28564	2.97325e-08	3.38641e-07	2.07147e-07	Sox9, Prkra, Dvl3, Otx1, Fzd3, Bcr, Eya4, Dll1, Celsr1, Wdpcp, Ntn1, Foxg1, Otx2, Wnt5a, Nipbl, Col2a1, Scrib, Wnt1, Zeb1, Eya1, Vangl2, Col11a1, Ephb2, Dvl1, Lrig1, Fgfr2, Sobp, Bloc1s5, Chd7, Slitrk6, Tshz1, Gli2, Nog, Neurog1, Gas1, Pou3f4, Sox2	37	DOWN
BP	GO:0090263	positive regulation of canonical Wnt signaling pathway	31/2790	109/28564	3.07604e-08	3.49868e-07	2.14014e-07	Ddx3x, Sulf2, Gprc5b, Ctdnep1, Rspo3, Ube2b, Csnk1e, Xiap, Lmx1a, Zeb2, Sfrp2, Egf, Wls, Fgfr2, Sfrp1, Csnk1g1, Smad3, Fgf2, Ubr5, Rnf146, Daam2, Gskip, Fzd9, Tmem198, Rspo2, Yap1, Fgfr3, Thra, Frat1, Sox4, Nrarp	31	DOWN
BP	GO:2000781	positive regulation of double-strand break repair	27/2790	87/28564	3.13823e-08	3.56453e-07	2.18042e-07	Smarcb1, Foxm1, Vps72, Yeats4, Slf1, Smarcd1, Phf10, Epc1, Dpf2, Smarca2, Smarcc2, Mrgbp, Fmn2, Meaf6, Smarcd3, Bcl7a, Ep400, Rad51ap1, Dpf1, Sirt6, Smarce1, Wrap53, Trrap, Ercc6, Morf4l1, Epc2, Arid1b	27	DOWN
BP	GO:0021532	neural tube patterning	20/2790	52/28564	3.36051e-08	3.81179e-07	2.33167e-07	Smo, Shh, Kif3a, Tmem107, Gli3, Ptch1, Wnt1, Ift140, Bmi1, Pax6, Pax7, Hes3, Lrp6, Foxa1, Foxa2, Dzip1l, Gli2, Gas1, En1, Ssbp3	20	DOWN
BP	GO:1904951	positive regulation of establishment of protein localization	69/2790	359/28564	3.41847e-08	3.87224e-07	2.36865e-07	Smo, Shh, Prkd1, Cacnb3, Akt2, Hspa1l, Hyal2, Brca1, Kif3a, Fis1, Sar1b, Prkar1a, Ywhae, Vamp2, Myh10, Gli3, Ppp3cb, Sybu, Gsk3b, App, Hdac3, Rbm22, Gnaq, Tmem132a, Jak2, Tcf7l2, Mff, Mpc2, Frmd4a, Gnas, Wls, Cdk5, Rufy3, Camk1, Pdcd5, Pak1, Cask, Ano1, Vegfc, C2cd2l, Zic1, Prr5l, Sirt6, Nkx6-1, Oaz1, Tcaf1, Apbb1, Ubr5, Ncoa6, Cnst, Tgfb2, Cep131, Lrp1, Oaz2, Wrap53, Pik3r1, Cdk5r1, Kcnb1, Plcb1…	69	DOWN
BP	GO:0060563	neuroepithelial cell differentiation	18/2790	43/28564	3.42383e-08	3.87304e-07	2.36914e-07	B9d1, Dll1, Ascl1, Dlg5, Otx2, Cdh2, Fam20c, Abl1, Notch1, Jag1, Nkx2-2, Wnt4, Fgf2, Map1b, Fgfr3, Sox11, Sox4, Pou3f2	18	DOWN
BP	GO:0051090	regulation of DNA-binding transcription factor activity	81/2790	447/28564	3.54837e-08	4.00845e-07	2.45197e-07	Mid2, Smarcb1, Akt1, Smo, Nfix, Shh, Prkd1, Keap1, Crtc1, Prdx2, Igf1r, Kit, Id3, Prox1, Glis2, Trim37, Nts, Peli1, Adcy1, Trib2, Id2, Traf3, Gli3, Ptch1, Jmy, Wnt5a, Rgcc, Rb1, Crebbp, App, Wnt1, Vegfa, Hdac3, Jak2, Tcf7l2, Slco3a1, Sumo1, Rnf2, E2f1, Neurog2, Lrp8, Clock, Ezh2, Lrp6, Ikbkb, Kat6a, Egln1, Tirap, Map3k13, Med13, Tut4, Zc4h2, Foxa1, Hif1an, Foxa2, Tacc3, Mturn, Bud31, Ndp, Ankrd42…	81	DOWN
BP	GO:0061572	actin filament bundle organization	42/2790	176/28564	3.64582e-08	4.11294e-07	2.51589e-07	Aif1l, Cul3, Tgfbr1, Fhod1, Tnfaip1, Ccn2, Pdlim4, Rflnb, Myh10, Ttc8, Evl, Rgcc, Rhpn1, Dpysl3, Nrp1, Tmeff2, Abl1, Mkks, Pfn2, Fmn2, Tesk1, Stmn1, Add1, Fscn1, Add2, Pak1, Smad3, Ccdc88a, Ppp1r9a, Dbn1, Wnt4, Limch1, Lpar1, Sh3pxd2b, Arhgef10l, Pik3r1, S1pr1, Ppm1e, Fam171a1, Alms1, Clasp1, Marcks	42	DOWN
BP	GO:0031113	regulation of microtubule polymerization	21/2790	57/28564	3.72455e-08	4.19037e-07	2.56325e-07	Cdkn1b, Git1, Clip3, Map2, Mapt, Mapk8, Dyrk1a, Abl1, Camsap1, Mapre1, Gba2, Stmn1, Mapre3, Pak1, Mecp2, Arhgef7, Dctn1, Akap9, Camsap2, Clip1, Map1b	21	DOWN
BP	GO:1900271	regulation of long-term synaptic potentiation	21/2790	57/28564	3.72455e-08	4.19037e-07	2.56325e-07	Crtc1, Calb2, Adcy1, Nf1, Cyp46a1, Igsf11, Gsk3b, App, Creb1, Epha4, Abl1, Calb1, Ephb2, Nsg1, Ptn, Pak1, Nlgn3, Rab3a, Ppp1r9a, Stau1, Reln	21	DOWN
BP	GO:0035904	aorta development	24/2790	72/28564	3.87443e-08	4.35309e-07	2.66279e-07	Ngfr, Ltbp1, Prox1, Fuz, Myh10, Bmpr1a, Tab1, Mylk, Robo1, Tfap2b, Eya1, Notch1, Jag1, Snx17, Kat6a, Tgfb2, Lrp1, Hey1, Chd7, Cxcr4, Robo2, Ndst1, Cntrl, Sox4	24	DOWN
BP	GO:0002064	epithelial cell development	52/2790	242/28564	4.07812e-08	4.56433e-07	2.792e-07	Sox9, Smo, Prox1, Ptprs, Dll1, Stc1, Vezf1, Wnt5a, Akap11, Ednrb, Scrib, Vegfa, Pdpk1, Cdh2, Hsd17b4, Gdf11, Vim, Abi2, Notch1, Pax6, Jag1, Nkx2-2, Ift74, Add1, Clock, Rilpl1, Rilpl2, Sipa1l3, Fgfr2, Ikbkb, Foxa1, Ppp1r16b, Six3, Bmp6, Rapgef1, Ift88, Cdk6, Akap9, Rfx3, Dicer1, Asxl1, Onecut1, Sox3, Cxcr4, Onecut2, Plcb1, Lamb2, Yap1, Fgfr3, Palld, S1pr3, Heg1	52	DOWN
BP	GO:0007272	ensheathment of neurons	43/2790	183/28564	4.07893e-08	4.56433e-07	2.792e-07	Ngfr, Akt1, Akt2, Rxra, B4galt5, Nf1, Galc, Pals1, Id4, Epb41l3, Cdh2, Tcf7l2, Ormdl1, Nfasc, Abca2, Atrn, Mpdz, Hycc1, Ski, Wasf3, Ptn, Gpm6b, Plp1, Jam3, Gpc1, Myo5a, Tmem98, Olig2, Ulk4, Nkx6-2, Dicer1, Cxcr4, Hes5, Amigo1, Jam2, Fgfr3, Cntn1, Ntrk2, Abcd2, Qki, Erbb2, Ptprz1, Pou3f2	43	DOWN
BP	GO:0008366	axon ensheathment	43/2790	183/28564	4.07893e-08	4.56433e-07	2.792e-07	Ngfr, Akt1, Akt2, Rxra, B4galt5, Nf1, Galc, Pals1, Id4, Epb41l3, Cdh2, Tcf7l2, Ormdl1, Nfasc, Abca2, Atrn, Mpdz, Hycc1, Ski, Wasf3, Ptn, Gpm6b, Plp1, Jam3, Gpc1, Myo5a, Tmem98, Olig2, Ulk4, Nkx6-2, Dicer1, Cxcr4, Hes5, Amigo1, Jam2, Fgfr3, Cntn1, Ntrk2, Abcd2, Qki, Erbb2, Ptprz1, Pou3f2	43	DOWN
BP	GO:0030038	contractile actin filament bundle assembly	32/2790	116/28564	4.12214e-08	4.60029e-07	2.814e-07	Cul3, Tgfbr1, Fhod1, Tnfaip1, Ccn2, Pdlim4, Ttc8, Evl, Rgcc, Rhpn1, Nrp1, Tmeff2, Abl1, Mkks, Pfn2, Tesk1, Stmn1, Pak1, Smad3, Ccdc88a, Ppp1r9a, Wnt4, Limch1, Lpar1, Sh3pxd2b, Arhgef10l, Pik3r1, S1pr1, Ppm1e, Fam171a1, Alms1, Clasp1	32	DOWN
BP	GO:0043149	stress fiber assembly	32/2790	116/28564	4.12214e-08	4.60029e-07	2.814e-07	Cul3, Tgfbr1, Fhod1, Tnfaip1, Ccn2, Pdlim4, Ttc8, Evl, Rgcc, Rhpn1, Nrp1, Tmeff2, Abl1, Mkks, Pfn2, Tesk1, Stmn1, Pak1, Smad3, Ccdc88a, Ppp1r9a, Wnt4, Limch1, Lpar1, Sh3pxd2b, Arhgef10l, Pik3r1, S1pr1, Ppm1e, Fam171a1, Alms1, Clasp1	32	DOWN
BP	GO:0051492	regulation of stress fiber assembly	29/2790	99/28564	4.14092e-08	4.61504e-07	2.82302e-07	Tgfbr1, Fhod1, Ccn2, Pdlim4, Ttc8, Evl, Rgcc, Rhpn1, Nrp1, Tmeff2, Abl1, Mkks, Pfn2, Tesk1, Stmn1, Pak1, Smad3, Ccdc88a, Ppp1r9a, Wnt4, Limch1, Lpar1, Sh3pxd2b, Arhgef10l, Pik3r1, S1pr1, Ppm1e, Alms1, Clasp1	29	DOWN
BP	GO:0043068	positive regulation of programmed cell death	105/2790	632/28564	4.26604e-08	4.74811e-07	2.90442e-07	Ngfr, Ddx3x, Akt1, Prkra, Grik5, Map3k20, Mef2c, Tfap4, Tfpt, Cdk4, Tgfbr1, Id3, Hyal2, Clip3, Rxra, E2f3, Fis1, Ascl1, Ccar1, Map2k6, Ncoa1, Nf1, Jmy, Mapk8, Lats2, Sap18, Wnt5a, Rgcc, Acin1, Scrib, Gsk3b, App, Emilin2, Bin1, Hdac3, Ppp2r2b, Smad4, Jak2, Tcf7l2, Tctn3, Slk, Tfap2b, Creb1, Mff, Olfm1, Abl1, Notch1, Nacc2, Rassf2, E2f1, Zmat3, Sfrp2, Casp6, Epha7, Scp2, Sfpq, Cdk5, Gsdme, Ptn, Cas…	105	DOWN
BP	GO:0031023	microtubule organizing center organization	38/2790	152/28564	4.30125e-08	4.78089e-07	2.92447e-07	Fbxw5, Brca1, Kif3a, Chd3, Trim37, Poc1b, Mdm1, Pafah1b1, Nin, Plk2, Mapk8, Haus4, Nde1, Sass6, Ubxn2b, Mpdz, Stil, Haus7, Dctn1, Cep63, Ccp110, Cntln, Chmp4b, Atf5, Cep131, Pclaf, Ulk4, Dzip1, Hepacam2, Cetn4, C2cd3, Tmem67, Pard6g, Alms1, Cenpj, Clasp1, Tuba1a, Haus5	38	DOWN
BP	GO:0002052	positive regulation of neuroblast proliferation	16/2790	35/28564	4.35822e-08	4.83128e-07	2.95529e-07	Smo, Shh, Fzd3, Nr2e1, Foxg1, Gli3, Id4, Mapk8, Vegfa, Notch1, Pax6, Smarcd3, Vegfc, Fgf2, Dmrta2, Sox2	16	DOWN
BP	GO:0048013	ephrin receptor signaling pathway	16/2790	35/28564	4.35822e-08	4.83128e-07	2.95529e-07	Tiam1, Efna2, Efnb3, Git1, Epha4, Notch1, Efna4, Epha7, Ephb2, Efnb1, Ephb1, Sipa1l1, Cdk5r1, Efna5, Chn1, Nck2	16	DOWN
BP	GO:0006470	protein dephosphorylation	52/2790	243/28564	4.70169e-08	5.20509e-07	3.18395e-07	Mprip, Nsmf, Ptprs, Mtmr4, Ctdnep1, Nuak1, Ppp4r3b, Ywhae, Vcan, Ppp3cb, Rgn, Ppp2r2b, Jak2, Eya1, Ptpn4, Dusp23, Ppp6c, Ptpra, Cdc25b, Ptpn1, Ppm1l, Ptprd, Ptpn12, Ptp4a2, Sppl3, Dusp16, Ptpro, Mtm1, Ikbkb, Phlpp2, Ubash3b, Ptpn9, Cdc14a, Ppp1r11, Phpt1, Ppp6r2, Ppp1r16b, Dusp8, Ssh2, Ensa, Ppp1r9b, Cdc25c, Phlpp1, Ppm1e, Dusp28, Dusp18, Pdp1, Ptprn2, Bcl2, Ptprz1, Mfhas1, Ctdsp2	52	DOWN
BP	GO:0050905	neuromuscular process	45/2790	197/28564	4.92221e-08	5.43961e-07	3.32741e-07	Homer1, Bcr, Fabp7, Ascl1, Vps54, Adarb1, Pafah1b1, Myh10, Npas3, Nefl, Fgf12, Adcy5, App, Get1, Pnkd, Abl1, Map1a, Glrb, Npr2, Kcnab2, Dvl1, Uchl1, Nlgn3, Mecp2, Dctn1, Bace1, Igdcc3, Mycbp2, Myo5a, Dbn1, Tnni3, Herc1, Nkx6-2, Kcnj2, Slitrk6, Pou4f1, Neurog1, Xrcc1, Nlgn2, Opa3, Chd8, Hipk2, Ctnna2, Tuba1a, Sox2	45	DOWN
BP	GO:0000380	alternative mRNA splicing, via spliceosome	25/2790	78/28564	4.92663e-08	5.43961e-07	3.32741e-07	Celf2, Puf60, Hnrnpa0, Hnrnpl, Ddx5, Nova1, Sap18, Khdrbs3, Dyrk1a, Khdrbs2, Celf3, Sfpq, Sfswap, Nova2, Rbmx, Pqbp1, Rsrc1, Nsrp1, Rbm24, Cdk13, Ddx17, Hnrnpm, Tia1, Rbm15b, Rbm4	25	DOWN
BP	GO:1902904	negative regulation of supramolecular fiber organization	42/2790	178/28564	5.14084e-08	5.66858e-07	3.46747e-07	Pfdn5, Clip3, Map2, Taok1, Apc2, Evl, Atxn7, Rhpn1, Dyrk1a, Smad4, Add3, Tmeff2, Camsap1, Map1a, Mkks, Spef1, Mapre1, Pik3ca, Pfn2, Stmn1, Add1, Add2, Fgf13, Arhgef7, Slit2, Tmod2, Ppp1r9a, Fhod3, Dbn1, Mid1, Cracd, Ssh2, Arpin, Pik3r1, Camsap2, S1pr1, Tmsb4x, Map1b, Gmfb, Ctnna2, Clasp1, Ttbk2	42	DOWN
BP	GO:0001894	tissue homeostasis	57/2790	278/28564	5.29053e-08	5.81818e-07	3.55898e-07	Sox9, Smo, Nfix, Kmt2a, Bbs1, Csf1, Poc1b, Ccn2, Vps54, Nf1, Spata7, Cartpt, Rb1, Angpt1, Col2a1, Iqcb1, Cxadr, Vegfa, Prdx5, Ldb1, Xiap, Creb1, Notch1, Stk39, Map1a, Mkks, Gnas, Wwtr1, Mfsd2a, Prom1, Add1, Tspan12, Lrp6, Tub, Bbs2, Ubash3b, Csk, Pth1r, Vhl, Crb2, Cracd, Cib2, Chmp4b, Ldb2, Ndp, Ildr2, Dlk1, S1pr1, F2r, Bbs12, Trim32, Yap1, Ercc6, Bcl2, Ext1, Crb1, Tuba1a	57	DOWN
BP	GO:0060249	anatomical structure homeostasis	57/2790	278/28564	5.29053e-08	5.81818e-07	3.55898e-07	Sox9, Smo, Nfix, Kmt2a, Bbs1, Csf1, Poc1b, Ccn2, Vps54, Nf1, Spata7, Cartpt, Rb1, Angpt1, Col2a1, Iqcb1, Cxadr, Vegfa, Prdx5, Ldb1, Xiap, Creb1, Notch1, Stk39, Map1a, Mkks, Gnas, Wwtr1, Mfsd2a, Prom1, Add1, Tspan12, Lrp6, Tub, Bbs2, Ubash3b, Csk, Pth1r, Vhl, Crb2, Cracd, Cib2, Chmp4b, Ldb2, Ndp, Ildr2, Dlk1, S1pr1, F2r, Bbs12, Trim32, Yap1, Ercc6, Bcl2, Ext1, Crb1, Tuba1a	57	DOWN
BP	GO:0051495	positive regulation of cytoskeleton organization	46/2790	204/28564	5.32126e-08	5.84424e-07	3.57492e-07	Cdkn1b, Nes, Tgfbr1, Prox1, Git1, Fhod1, Mapt, Ccn2, Pdlim4, Evl, Mapk8, Rgcc, Mlst8, Bin1, Add3, Nrp1, Abi2, Abl1, Mapre1, Pfn2, Gpsm2, Sass6, Tesk1, Stil, Wasf3, Pak1, Mecp2, Plxna3, Dctn1, Smad3, Ccdc88a, Brk1, Cracd, Wnt4, Limch1, Lpar1, Daam2, Akap9, Sh3pxd2b, Arhgef10l, Ppm1e, Clip1, Map1b, Cfl2, Cenpj, Nck2	46	DOWN
BP	GO:0014855	striated muscle cell proliferation	26/2790	84/28564	5.96409e-08	6.54159e-07	4.0015e-07	Ccnd2, Shh, Mef2c, Tgfbr1, Rxra, Prkar1a, Myh10, Bmpr1a, Angpt1, Cxadr, Paxbp1, Megf10, Jak2, Notch1, Vgll4, Fgfr2, Ephb1, Fgf2, Kcnk2, Tgfb2, Ncam1, Nog, Selenon, Yap1, Mapk11, Erbb4	26	DOWN
BP	GO:0007091	metaphase/anaphase transition of mitotic cell cycle	28/2790	95/28564	6.09122e-08	6.66343e-07	4.07602e-07	Smarcb1, Cul3, Spc25, Aurkb, Rb1, Rad21, Smarcd1, Phf10, Ik, Dpf2, Smarca2, Smarcc2, Nuf2, Nek6, Smarcd3, Anapc4, Bcl7a, Anapc5, Mad1l1, Dpf1, Tacc3, Smarce1, Cdc16, Nsmce2, Cdc26, Bub3, Arid1b, Spc24	28	DOWN
BP	GO:0035050	embryonic heart tube development	28/2790	95/28564	6.09122e-08	6.66343e-07	4.07602e-07	Smo, Shh, Mef2c, Pifo, Cluap1, Dll1, Ift52, Med1, Kif3a, Ahi1, Tmem94, Ccdc103, Wnt5a, Mib1, Vangl2, Acvr1, Notch1, Stil, Dvl1, Lrp6, Smad3, Ift57, Ccdc40, Megf8, C2cd3, Yap1, Slc8a1, Tead1	28	DOWN
BP	GO:0051017	actin filament bundle assembly	41/2790	173/28564	6.47318e-08	7.07195e-07	4.32591e-07	Aif1l, Cul3, Tgfbr1, Fhod1, Tnfaip1, Ccn2, Pdlim4, Myh10, Ttc8, Evl, Rgcc, Rhpn1, Dpysl3, Nrp1, Tmeff2, Abl1, Mkks, Pfn2, Fmn2, Tesk1, Stmn1, Add1, Fscn1, Add2, Pak1, Smad3, Ccdc88a, Ppp1r9a, Dbn1, Wnt4, Limch1, Lpar1, Sh3pxd2b, Arhgef10l, Pik3r1, S1pr1, Ppm1e, Fam171a1, Alms1, Clasp1, Marcks	41	DOWN
BP	GO:0045445	myoblast differentiation	33/2790	124/28564	6.57843e-08	7.17749e-07	4.39047e-07	Sox9, Smarcb1, Shh, Mef2c, Nr2c2, Id3, Dll1, Sdc1, Ddx5, Zfp36l1, Rb1, Mapk12, Boc, Smarcd1, Phf10, Smarca2, Tcf7l2, Smarcc2, Notch1, Smarcd3, Sostdc1, Hif1an, Smarce1, Bcl9, Zfhx3, Dicer1, Pik3r1, Maml1, Plcb1, Ddx17, Bcl9l, Arid1b, Sox4	33	DOWN
BP	GO:0021780	glial cell fate specification	8/2790	9/28564	6.74915e-08	7.3541e-07	4.4985e-07	Sox9, Nfix, Ascl1, Pax6, Nkx2-2, Nfia, Olig2, Sox6	8	down
BP	GO:0019439	aromatic compound catabolic process	82/2790	461/28564	6.76596e-08	7.36275e-07	4.50379e-07	Axin2, Hnrnpd, Gmpr2, Ttc5, Cnp, Lsm2, Khsrp, Hnrnpa0, Phax, Mapkapk2, Moxd1, Nudt4, Vps54, Hint1, Mgat1, Pum2, Ddx5, Gstz1, Zfp36l1, Rnaseh2b, Cdadc1, Mettl3, Pycrl, Rgn, Vegfa, Polr2d, Dcp2, Rnaseh2c, Entpd7, Paip1, Tnrc6c, Eif4a3, Hprt, Angel2, Vim, E2f1, Exosc8, Elavl4, Pnrc2, Zcchc17, Pan3, Igf2bp3, Tirap, Acat1, Nudt16, Nt5m, Pon2, Prr5l, Dpyd, Tut4, Cnot6l, Tet3, Apex1, Ago2, Rbm24, Ythdf2…	82	DOWN
BP	GO:0033002	muscle cell proliferation	56/2790	273/28564	6.78686e-08	7.37582e-07	4.51179e-07	Ccnd2, Akt1, Shh, Cdkn1b, Igf1r, Mef2c, Tgfbr1, Vipr2, Rxra, Ddx39b, Gna13, Prkar1a, Id2, Nf1, Myh10, Stat5b, Naa35, Bmpr1a, Angpt1, Gsk3b, Cxadr, Adamts1, Paxbp1, Vegfa, Megf10, Gnaq, Jak2, Tcf7l2, Igfbp5, Notch1, Pik3ca, Vgll4, Pak1, Fgfr2, Cdh13, Smpd3, Ephb1, Fgf2, Kcnk2, Tgfb2, Ncam1, Thbs1, Pik3r1, S1pr1, Hes5, Nog, Agtr1a, Selenon, Jun, Yap1, Mapk11, Camk2d, Skp2, Tafa5, Erbb4, Bmpr2	56	DOWN
BP	GO:0030071	regulation of mitotic metaphase/anaphase transition	27/2790	90/28564	6.93591e-08	7.51813e-07	4.59884e-07	Smarcb1, Cul3, Spc25, Aurkb, Rb1, Rad21, Smarcd1, Phf10, Ik, Dpf2, Smarca2, Smarcc2, Nuf2, Nek6, Smarcd3, Anapc4, Bcl7a, Anapc5, Mad1l1, Dpf1, Smarce1, Cdc16, Nsmce2, Cdc26, Bub3, Arid1b, Spc24	27	DOWN
BP	GO:0072028	nephron morphogenesis	27/2790	90/28564	6.93591e-08	7.51813e-07	4.59884e-07	Sox9, Irx2, Smo, Shh, Lhx1, Ahi1, Gli3, Ptch1, Wnt1, Vegfa, Smad4, Eya1, Wnk4, Wnt4, Dchs1, Fgf2, Hs2st1, Hey1, Fat4, Hs3st3a1, Hes5, Nog, Agtr1a, Pbx1, Bcl2, Erbb4, Foxd1	27	DOWN
BP	GO:2001233	regulation of apoptotic signaling pathway	77/2790	424/28564	6.96379e-08	7.5385e-07	4.61131e-07	Ngfr, Raf1, Ddx3x, Mapk7, Akt1, Prkra, Bcl2l12, Pih1d1, Prdx2, Ndufs3, Tgfbr1, Hyal2, Eya4, Brca1, Atad5, Pcgf2, Fis1, Nf1, Zmynd11, Mapk8, Rb1, Bcl2l2, Col2a1, Gsk3b, Ivns1abp, Vegfa, Jak2, Tcf7l2, Nrp1, Eya1, Bmi1, Nr4a2, Acvr1, Nacc2, Ptpn1, Sfrp2, Txndc12, Sfpq, Gsdme, Casp2, Fadd, Nono, Sfrp1, Slc25a4, Sh3rf1, Dapk2, Faim, Cep63, Vhl, Becn1, Ndufa13, Wnt4, Acaa2, Higd1a, Armc10, Trps1, Tgfb2…	77	DOWN
BP	GO:0003179	heart valve morphogenesis	20/2790	54/28564	7.07165e-08	7.6453e-07	4.67663e-07	Axin2, Sox9, Mef2c, Fgfrl1, Bmpr1a, Rb1, Robo1, Adamts5, Smad4, Acvr1, Notch1, Jag1, Slit2, Nfatc1, Dchs1, Tgfb2, Hey1, Robo2, Bmpr2, Sox4	20	DOWN
BP	GO:0006469	negative regulation of protein kinase activity	46/2790	206/28564	7.25646e-08	7.82472e-07	4.78639e-07	Akt1, Prkar2b, Cdkn1b, Tfap4, Hyal2, Macroh2a1, Adarb1, Prkar1a, Nf1, Lats2, Rb1, Cblb, Gsk3b, Rgn, Mllt1, Gnaq, Rgs2, Abl1, Pkia, Ptpn1, Wwtr1, Sfrp2, Tesk1, Cdkn2c, Ephb2, Prkag2, Uchl1, Lrp6, Dusp16, Ptpro, Nr2f2, Sfrp1, Dbndd1, Ubash3b, Prkar2a, Wnk4, Pkig, Socs5, Lats1, Aida, Gskip, Ppm1e, Socs4, Camk2n2, Slc8a1, Heg1	46	DOWN
BP	GO:0032271	regulation of protein polymerization	46/2790	206/28564	7.25646e-08	7.82472e-07	4.78639e-07	Cdkn1b, Git1, Clip3, Tppp3, Map2, Ttbk1, Mapt, Evl, Mapk8, Dyrk1a, Mlst8, Bin1, Add3, Abl1, Camsap1, Mkks, Mapre1, Pfn2, Gba2, Stmn1, Add1, Mapre3, Add2, Pak1, Pak3, Mecp2, Arhgef7, Slit2, Cotl1, Dctn1, Tmod2, Ppp1r9a, Fhod3, Dbn1, Cracd, Ssh2, Abitram, Prex1, Lats1, Daam2, Akap9, Camsap2, Clip1, Tmsb4x, Map1b, Nck2	46	DOWN
BP	GO:0051650	establishment of vesicle localization	44/2790	193/28564	7.32734e-08	7.89091e-07	4.82687e-07	Ykt6, Cul3, Bloc1s6, Hap1, Map2, Stard3, Ahi1, Sar1b, Sdc1, Pafah1b1, Mapk8, Dpysl2, Sybu, Scrib, Nde1, Myo5b, Stam, Kif5c, Rasgrp1, Sdcbp, Tesk1, Cdk5, Fgfr2, Mecp2, Ap3m2, Rab3a, Dctn1, Smpd3, Myo5a, Cep19, Bloc1s5, Picalm, Fnbp1l, Madd, Borcs5, Trappc9, Trappc1, Exoc5, Kif1b, Clasp1, Syt11, Rab11b, F8a, Bloc1s1	44	DOWN
BP	GO:0044270	cellular nitrogen compound catabolic process	79/2790	440/28564	7.793e-08	8.37067e-07	5.12034e-07	Axin2, Hnrnpd, Gmpr2, Ttc5, Cnp, Lsm2, Khsrp, Hnrnpa0, Phax, Mapkapk2, Nudt4, Vps54, Hint1, Mgat1, Pum2, Ddx5, Zfp36l1, Rnaseh2b, Cdadc1, Mettl3, Pycrl, Rgn, Vegfa, Polr2d, Dcp2, Rnaseh2c, Entpd7, Paip1, Tnrc6c, Eif4a3, Hprt, Angel2, Vim, E2f1, Exosc8, Elavl4, Pnrc2, Zcchc17, Pan3, Igf2bp3, Tirap, Acat1, Nudt16, Nt5m, Prr5l, Dpyd, Tut4, Cnot6l, Tet3, Apex1, Ago2, Rbm24, Ythdf2, Rc3h1, Tet2, Dicer…	79	DOWN
BP	GO:0046700	heterocycle catabolic process	79/2790	440/28564	7.793e-08	8.37067e-07	5.12034e-07	Axin2, Hnrnpd, Gmpr2, Ttc5, Cnp, Lsm2, Khsrp, Hnrnpa0, Phax, Mapkapk2, Nudt4, Vps54, Hint1, Mgat1, Pum2, Ddx5, Zfp36l1, Rnaseh2b, Cdadc1, Mettl3, Pycrl, Rgn, Vegfa, Polr2d, Dcp2, Rnaseh2c, Entpd7, Paip1, Tnrc6c, Eif4a3, Hprt, Angel2, Vim, E2f1, Exosc8, Elavl4, Pnrc2, Zcchc17, Pan3, Igf2bp3, Tirap, Acat1, Nudt16, Nt5m, Prr5l, Dpyd, Tut4, Cnot6l, Tet3, Apex1, Ago2, Rbm24, Ythdf2, Rc3h1, Tet2, Dicer…	79	DOWN
BP	GO:0051099	positive regulation of binding	45/2790	200/28564	7.90893e-08	8.48422e-07	5.1898e-07	Dazap2, Krit1, Tiam1, Med25, Mark3, Hipk1, Vtn, Plk2, Pinx1, Hmbox1, Wnt5a, Ebf2, Rb1, Gsk3b, App, Mbd2, Tmem132a, Jak2, Tcf7l2, Epha4, Abl1, Gpsm1, Pax6, Mapre1, Egf, Gtf2b, Stmn1, Epb41, Cdk5, Ski, Add1, Mapre3, Sppl3, Lfng, Add2, Arhgef7, Tgfb2, Lrp1, Pygo2, Pou4f1, Bdnf, Hipk2, Hmgb1, Ddrgk1, H1f0	45	DOWN
BP	GO:0017145	stem cell division	18/2790	45/28564	7.97357e-08	8.53299e-07	5.21963e-07	Cul3, Kit, Pafah1b1, Vangl2, Bmi1, Notch1, Wwtr1, Sfrp2, Mllt3, Wnt7a, Tial1, Fgfr2, Tgfb2, Ulk4, Fut10, Cntrl, Ext1, Zbtb16	18	DOWN
BP	GO:0031330	negative regulation of cellular catabolic process	51/2790	240/28564	7.97495e-08	8.53299e-07	5.21963e-07	Axin2, Hnrnpd, Akt1, Shh, Hnrnpa0, Phax, Ehmt2, Rnf5, Mapkapk2, Timp2, Phf23, Pbk, Wnt1, Rgn, Vegfa, Mlst8, Wac, Bag6, Paip1, Dbi, Angel2, Map1a, E2f1, Sdcbp, Elavl4, Mfsd2a, Zcchc17, Igf2bp3, Mtm1, Tirap, Fez1, Qsox1, Becn1, Lzts1, Rbm24, Chmp4b, Herc1, Foxk2, Dicer1, Cirbp, Bag5, Fez2, Bcl2, Hnrnpc, Hipk2, Qki, Wdr6, Ddrgk1, Clec16a, Phf20l1, Nrbp2	51	DOWN
BP	GO:1903052	positive regulation of proteolysis involved in protein catabolic process	34/2790	131/28564	8.15679e-08	8.71633e-07	5.33178e-07	Axin2, Akt1, Cbfa2t3, Tmem259, Gabarap, Trib2, Rnf144a, Sumo2, Plk2, Rnf180, Mapk8, Rbx1, Csnk1e, Gsk3b, Rgn, Axin1, Bag6, Sumo1, Egf, Sh3rf1, Rnft2, Zyg11b, Sirt6, Socs5, Bbs7, Smurf1, L3mbtl3, Stub1, Cop1, Socs4, Tmem67, Rnf217, Hspbp1, Ddrgk1	34	DOWN
BP	GO:1901698	response to nitrogen compound	167/2790	1146/28564	8.33369e-08	8.89392e-07	5.44041e-07	Ngfr, Raf1, Sox9, Hnrnpd, Akt1, Akt2, Sh2b2, Jkamp, Slc1a2, Ufd1, Igf1r, Insr, Mef2c, Snx6, Ncoa2, Crkl, Nsmf, Cdk4, Homer1, Mgst1, Ehmt2, Tmem259, Rnf5, Brca1, Fis1, Tmem129, Eif4ebp2, Peli1, Erlec1, Stxbp4, Prkar1a, Ncoa1, Cacng4, Cacnb1, Vamp2, Stat5b, Sel1l, Zfp36l1, Gkap1, Dhfr, Psmc6, Mapk8, Rb1, Ednrb, Pde1b, Crebbp, Gsk3b, Adcy5, Usp25, App, Adcy6, Prmt5, Grm2, Ache, Lpin2, Pdpk1, Rhoq, Z…	167	DOWN
BP	GO:0016198	axon choice point recognition	7/2790	7/28564	8.4245e-08	8.97928e-07	5.49263e-07	Efnb3, Foxg1, Robo1, App, Robo3, Gap43, Robo2	7	down
BP	GO:0043487	regulation of RNA stability	42/2790	181/28564	8.49825e-08	9.04628e-07	5.53361e-07	Axin2, Hnrnpd, Khsrp, Hnrnpa0, Phax, Mapkapk2, Pum2, Zfp36l1, Mettl3, Vegfa, Polr2d, Dcp2, Paip1, Tnrc6c, Angel2, Vim, E2f1, Exosc8, Elavl4, Zcchc17, Pan3, Igf2bp3, Tirap, Tut4, Cnot6l, Apex1, Ago2, Rbm24, Ythdf2, Rc3h1, Dicer1, Dcp1b, Csdc2, Cirbp, Tnrc6b, Mex3d, Tnrc6a, Hnrnpc, Qki, Lin28b, Hnrnpr, Plekhn1	42	DOWN
BP	GO:0001666	response to hypoxia	49/2790	227/28564	8.52695e-08	9.0652e-07	5.54519e-07	Raf1, Akt1, Cbfa2t3, Arnt2, Nf1, Zfp36l1, Camk2g, Rgcc, Vegfa, Mlst8, Smad4, Vldlr, Limd1, Creb1, Epha4, Nr4a2, Notch1, Chrna4, Chrnb2, Ddah1, Fmn2, Hp1bp3, Pak1, Mecp2, Vegfc, Plat, Egln1, Smad3, Scap, Vhl, Hif1an, Acaa2, Tacc3, Kcnk2, Higd1a, Suv39h1, Tgfb2, Stub1, Ndp, Ndnf, Fzd4, Commd1, Camk2d, Slc8a1, Ado, Bcl2, Abat, Egln2, Plekhn1	49	DOWN
BP	GO:1902850	microtubule cytoskeleton organization involved in mitosis	38/2790	156/28564	8.99137e-08	9.54672e-07	5.83973e-07	Kpnb1, Spc25, Fsd1, Pafah1b1, Aurkb, Kif2a, Plk2, Bora, Nde1, Spast, Eya1, Nuf2, Gpsm1, Pax6, Nusap1, Fam110a, Mapre1, Gpsm2, Sass6, Ubxn2b, Stil, Stmn1, Wrap73, Cenpa, Abraxas2, Mecp2, Dctn1, Tubg1, Kif15, Tacc3, Dlgap5, Chmp4b, Smc1a, Cenph, Eml1, Cenpj, Clasp1, Dynlt1b	38	DOWN
BP	GO:0090102	cochlea development	19/2790	50/28564	9.27286e-08	9.83302e-07	6.01486e-07	Sox9, Dvl3, Ift27, Pafah1b1, Wnt5a, Zeb1, Eya1, Epha4, Vangl2, Dvl1, Dchs1, Sobp, Ift88, Slitrk6, Gli2, Neurog1, Fgfr3, Adam10, Pou3f4	19	DOWN
BP	GO:0048285	organelle fission	88/2790	510/28564	9.46123e-08	1.002e-06	6.12922e-07	Tom1l2, Kpnb1, Nfix, Baz1b, Cdkn1b, Cul3, Spc25, Igf1r, Insr, Rad51c, Ehmt2, Fbxw5, Macroh2a1, Top2b, Mapt, Fis1, Psmc3ip, Reep3, Ube2b, Aurkb, Slf1, Kif2a, Cenpk, Pinx1, Wnt5a, Rgcc, Bora, Rb1, Nipbl, Rad21, Dscc1, Nde1, Spast, Bag6, Ik, Ppp2r2b, Sirt7, Gdap1, Mff, Nuf2, Nusap1, Cdc25b, Knstrn, Mapre1, Egf, Pex11b, Ccne2, Ubxn2b, Gtf2b, Fmn2, Npr2, Nfia, Wrap73, Brdt, Anapc5, Mad1l1, Tmcc1, Rad5…	88	DOWN
BP	GO:2000146	negative regulation of cell motility	63/2790	325/28564	9.59369e-08	1.01473e-06	6.20712e-07	Ngfr, Krit1, Akt1, Shh, Mef2c, Fbln1, Bcr, Hyal2, Fuz, Stc1, Adarb1, Patz1, Gna13, Nf1, Evl, Nedd9, Dlg5, Bmpr1a, Rgcc, Gsk3b, Robo1, Rgn, Emilin2, Dpysl3, Abhd6, Tmeff2, Igfbp5, Epha4, Notch1, Sema6d, Frmd5, Jag1, Pfn2, Sfrp2, Rnf20, Miip, Ptn, Idh2, Nr2f2, Mecp2, Sfrp1, Slit2, Cdh11, Adgrg1, Scai, Apex1, Tcaf1, Wnt4, Rap2b, Fgf2, Limch1, Thbs1, Lrp1, Nog, Plcb1, Rap2a, Rhob, Tafa5, Dach1, Gpr17…	63	DOWN
BP	GO:0045773	positive regulation of axon extension	20/2790	55/28564	1.00938e-07	1.06627e-06	6.52235e-07	Gdi1, Mapt, Pafah1b1, Ntn1, Gsk3b, Vegfa, Nrp1, Myo5b, Rufy3, Pak1, Cdkl5, Map3k13, Dbn1, Smurf1, Lrp1, Megf8, Islr2, Map1b, Bmpr2, Cntf	20	DOWN
BP	GO:0060998	regulation of dendritic spine development	26/2790	86/28564	1.01429e-07	1.06738e-06	6.52916e-07	Ngfr, Tiam1, Mef2c, Ptprs, Pafah1b1, Plk2, Dlg5, Crebbp, Itsn1, Stau2, Lrp8, Ephb2, Camk1, Cask, Pak3, Cdkl5, Nlgn3, Mecp2, Ppp1r9a, Dbn1, Lpar1, Reln, Cux2, Nlgn2, Kalrn, Marcks	26	DOWN
BP	GO:0072078	nephron tubule morphogenesis	26/2790	86/28564	1.01429e-07	1.06738e-06	6.52916e-07	Sox9, Irx2, Smo, Shh, Lhx1, Ahi1, Gli3, Ptch1, Wnt1, Vegfa, Smad4, Eya1, Wnk4, Wnt4, Dchs1, Fgf2, Hs2st1, Hey1, Fat4, Hs3st3a1, Hes5, Nog, Agtr1a, Pbx1, Bcl2, Foxd1	26	DOWN
BP	GO:0097120	receptor localization to synapse	26/2790	86/28564	1.01429e-07	1.06738e-06	6.52916e-07	Git1, Cacng4, Vamp2, Scrib, Gsk3b, Cnih3, Kif5c, Snap25, Tnik, Nsg1, Stx1b, Gpc4, Gripap1, Dbn1, Grip1, Neto2, Reln, Gphn, Cacng8, Shisa6, Adam10, Gpc6, Kalrn, Erbb4, Erbb2, Nrxn3	26	DOWN
BP	GO:0003170	heart valve development	22/2790	65/28564	1.03874e-07	1.09035e-06	6.66966e-07	Axin2, Sox9, Mef2c, Fgfrl1, Bmpr1a, Rb1, Robo1, Adamts5, Smad4, Acvr1, Notch1, Jag1, Shox2, Slit2, Nfatc1, Dchs1, Tgfb2, Hey1, Zbtb14, Robo2, Bmpr2, Sox4	22	DOWN
BP	GO:0043967	histone H4 acetylation	22/2790	65/28564	1.03874e-07	1.09035e-06	6.66966e-07	Smarcb1, Pih1d1, Naa60, Vps72, Brca1, Kansl1, Yeats4, Epc1, Naa40, Mrgbp, Meaf6, Ep400, Ing4, Msl3, Apbb1, Ctbp1, Muc1, Trrap, Msl1, Morf4l1, Msl2, Epc2	22	DOWN
BP	GO:0021515	cell differentiation in spinal cord	21/2790	60/28564	1.04448e-07	1.09499e-06	6.69806e-07	Shh, Lhx1, Ascl1, Gli3, Ptch1, Wnt1, Nkx2-2, Lmo4, Pax7, Lhx5, Dbx1, Gdpd5, Olig2, Dicer1, Dmrt3, Dync2h1, Gli2, Sox6, Sox13, Sox4, Sox1	21	DOWN
BP	GO:0022612	gland morphogenesis	38/2790	157/28564	1.07556e-07	1.12616e-06	6.88869e-07	Sox9, Smo, Shh, Cul3, Igf1r, Sulf2, Prox1, Csf1, Rxra, Med1, Ntn4, Ntn1, Gli3, Id4, Ptch1, Wnt5a, Scrib, Robo1, Twsg1, Nrp1, Igfbp5, Notch1, Pax6, Mdk, Ptn, Plxna1, Lrp6, Fgfr2, Mki67, Sfrp1, Slit2, Foxa1, Sostdc1, Wnt4, Tet2, Gli2, Nog, Bcl2	38	DOWN
BP	GO:0048710	regulation of astrocyte differentiation	16/2790	37/28564	1.1425e-07	1.19173e-06	7.28984e-07	Shh, Nr2e1, Id2, Nf1, Id4, Bin1, Prpf19, Epha4, Notch1, Dab1, Mecp2, Atf5, Hes5, Nog, Fgfr3, Hmga2	16	DOWN
BP	GO:0048846	axon extension involved in axon guidance	16/2790	37/28564	1.1425e-07	1.19173e-06	7.28984e-07	Smo, Sema6a, Wnt5a, Vegfa, Slit1, Sema4g, Nrp1, Sema4c, Sema6d, Plxna3, Slit2, Ryk, Sema3d, Megf8, Sema5b, Bmpr2	16	DOWN
BP	GO:1902284	neuron projection extension involved in neuron projection guidance	16/2790	37/28564	1.1425e-07	1.19173e-06	7.28984e-07	Smo, Sema6a, Wnt5a, Vegfa, Slit1, Sema4g, Nrp1, Sema4c, Sema6d, Plxna3, Slit2, Ryk, Sema3d, Megf8, Sema5b, Bmpr2	16	DOWN
BP	GO:0061333	renal tubule morphogenesis	27/2790	92/28564	1.14936e-07	1.19738e-06	7.32437e-07	Sox9, Irx2, Smo, Shh, Mef2c, Lhx1, Ahi1, Gli3, Ptch1, Wnt1, Vegfa, Smad4, Eya1, Wnk4, Wnt4, Dchs1, Fgf2, Hs2st1, Hey1, Fat4, Hs3st3a1, Hes5, Nog, Agtr1a, Pbx1, Bcl2, Foxd1	27	DOWN
BP	GO:0055017	cardiac muscle tissue growth	31/2790	115/28564	1.18595e-07	1.23395e-06	7.5481e-07	Ccnd2, Mef2c, Tgfbr1, Rxra, Ddx39b, Meis1, Prkar1a, Myh10, Bmpr1a, Gsk3b, Cxadr, Rgs2, Notch1, Vgll4, Pak1, Fgfr2, Slc25a4, Sirt6, Parp2, Fgf2, Kcnk2, Tgfb2, Ncam1, S1pr1, Nog, Yap1, Mapk11, Camk2d, Akap6, Erbb4, Heg1	31	DOWN
BP	GO:0072089	stem cell proliferation	35/2790	139/28564	1.19403e-07	1.2408e-06	7.58999e-07	Axin2, Sox9, Foxm1, Shh, Nes, Fbln1, Nr2e1, Nf1, Zfp36l1, Gli3, Ptch1, Wnt5a, Wnt1, Notch1, Mecom, Shox2, Sfrp2, Cdkn2c, Etv6, Lrp6, Tial1, Fgfr2, Mki67, Vegfc, Nfatc1, Sirt6, Fgf2, Ythdf2, Znrf3, Setd1a, Gli2, Pbx1, Yap1, Hmga2, Sox11	35	DOWN
BP	GO:0099159	regulation of modification of postsynaptic structure	11/2790	18/28564	1.25648e-07	1.30407e-06	7.97701e-07	Cttnbp2, Tiam1, Nf1, Myh10, Gsk3b, Itsn1, Myo5b, Egln1, Rhob, Kalrn, Marcks	11	DOWN
BP	GO:0044784	metaphase/anaphase transition of cell cycle	28/2790	98/28564	1.26418e-07	1.31042e-06	8.01584e-07	Smarcb1, Cul3, Spc25, Aurkb, Rb1, Rad21, Smarcd1, Phf10, Ik, Dpf2, Smarca2, Smarcc2, Nuf2, Nek6, Smarcd3, Anapc4, Bcl7a, Anapc5, Mad1l1, Dpf1, Tacc3, Smarce1, Cdc16, Nsmce2, Cdc26, Bub3, Arid1b, Spc24	28	DOWN
BP	GO:0071679	commissural neuron axon guidance	9/2790	12/28564	1.33668e-07	1.38385e-06	8.46499e-07	Smo, Shh, Fzd3, Ptch1, Vegfa, Nrp1, Ephb2, Ryk, Ncam1	9	down
BP	GO:0033045	regulation of sister chromatid segregation	29/2790	104/28564	1.35604e-07	1.40214e-06	8.57692e-07	Smarcb1, Cul3, Spc25, Aurkb, Rb1, Rad21, Smarcd1, Phf10, Ik, Dpf2, Smarca2, Smarcc2, Nuf2, Nek6, Smarcd3, Anapc4, Bcl7a, Anapc5, Mad1l1, Dpf1, Becn1, Tacc3, Smarce1, Cdc16, Nsmce2, Cdc26, Bub3, Arid1b, Spc24	29	DOWN
BP	GO:0060999	positive regulation of dendritic spine development	22/2790	66/28564	1.4148e-07	1.46108e-06	8.93745e-07	Tiam1, Pafah1b1, Dlg5, Crebbp, Itsn1, Stau2, Lrp8, Ephb2, Camk1, Cask, Pak3, Cdkl5, Nlgn3, Mecp2, Ppp1r9a, Dbn1, Lpar1, Reln, Cux2, Nlgn2, Kalrn, Marcks	22	DOWN
BP	GO:0048701	embryonic cranial skeleton morphogenesis	20/2790	56/28564	1.42623e-07	1.47105e-06	8.99841e-07	Mef2c, Tgfbr1, Fuz, Pax5, Lhx1, Gli3, Nipbl, Ift140, Eif4a3, Gnas, Mmp16, Fgfr2, Irx5, Smad3, Chst11, Tgfb2, Slc39a3, Slc39a1, Gas1, Ndst1	20	DOWN
BP	GO:0010948	negative regulation of cell cycle process	59/2790	300/28564	1.44038e-07	1.48381e-06	9.07647e-07	Tom1l2, Baz1b, Cdkn1b, Map3k20, Spc25, Prox1, Macroh2a1, Brca1, Taok1, Trim37, Ddx39b, Mdm1, Aurkb, Zfp36l1, Rnaseh2b, Pinx1, Rgcc, Rb1, Rad21, Fhl1, Wac, Ik, Prpf19, Nuf2, Acvr1, Nacc2, Wdr76, E2f1, Rbl1, Stil, Miip, Clock, Mad1l1, Ezh2, Casp2, Mbd4, Fgfr2, Nme6, Ccp110, Apbb1, Ints7, Atf5, Inip, Clspn, Muc1, Trrap, Ctdspl, Rhno1, Tmem67, Gas1, Ercc6, Fgfr3, Bcl2, Bub3, Zfyve19, Ccnd1, Spc24, So…	59	DOWN
BP	GO:0043488	regulation of mRNA stability	39/2790	165/28564	1.44497e-07	1.48669e-06	9.09407e-07	Axin2, Hnrnpd, Khsrp, Hnrnpa0, Mapkapk2, Pum2, Zfp36l1, Mettl3, Vegfa, Polr2d, Dcp2, Paip1, Tnrc6c, Angel2, Vim, E2f1, Exosc8, Elavl4, Pan3, Igf2bp3, Tirap, Tut4, Cnot6l, Apex1, Ago2, Rbm24, Ythdf2, Rc3h1, Dicer1, Dcp1b, Csdc2, Cirbp, Tnrc6b, Mex3d, Tnrc6a, Hnrnpc, Qki, Hnrnpr, Plekhn1	39	DOWN
BP	GO:0099565	chemical synaptic transmission, postsynaptic	31/2790	116/28564	1.46814e-07	1.50834e-06	9.22654e-07	Ngfr, Cacnb3, Grik5, Mef2c, Mpp2, Plk2, Igsf11, Gsk3b, App, Grik1, Gabbr1, Eif4a3, Gria4, Chrna4, Cdk5, Dvl1, Wnt7a, Stx1b, Nlgn3, Mecp2, Cbln1, Ppp1r9a, Dbn1, Reln, Cux2, Atxn1, Bdnf, Nlgn2, Grik2, Abat, Insyn2a	31	DOWN
BP	GO:1902099	regulation of metaphase/anaphase transition of cell cycle	27/2790	93/28564	1.46965e-07	1.50834e-06	9.22654e-07	Smarcb1, Cul3, Spc25, Aurkb, Rb1, Rad21, Smarcd1, Phf10, Ik, Dpf2, Smarca2, Smarcc2, Nuf2, Nek6, Smarcd3, Anapc4, Bcl7a, Anapc5, Mad1l1, Dpf1, Smarce1, Cdc16, Nsmce2, Cdc26, Bub3, Arid1b, Spc24	27	DOWN
BP	GO:0000086	G2/M transition of mitotic cell cycle	34/2790	134/28564	1.47528e-07	1.51225e-06	9.25044e-07	Foxm1, Nes, Cdk4, Rad51c, Brca1, Taok1, Rnaseh2b, Pinx1, Rad21, App, Fhl1, Fbxl15, Bach1, Cdc25b, Pkia, Cdk14, Smarcd3, Miip, Mbd4, Rrm1, Mecp2, Inip, Lats1, Cdk6, Rcc2, Clspn, Fbxl7, Cdc25c, Plcb1, Pbx1, Camk2d, Skp2, Zfyve19, Ccnd1	34	DOWN
BP	GO:0008543	fibroblast growth factor receptor signaling pathway	25/2790	82/28564	1.48036e-07	1.51559e-06	9.27088e-07	Ngfr, Crkl, Sulf2, Fgfrl1, Fuz, Ccn2, Wnt5a, Sos1, Tcf7l2, Fam20c, Rab14, Fgfr2, Gpc1, Wnt4, Fgf2, Thbs1, Dstyk, Shisa2, Fat4, Flrt1, Nog, Flrt3, Ndst1, Fgfr3, Ext1	25	DOWN
BP	GO:0048864	stem cell development	28/2790	99/28564	1.59942e-07	1.63547e-06	1.00042e-06	Sox9, Smo, Shh, Sema6a, Bmpr1a, Ednrb, Wnt7b, Cdh2, Cyp26a1, Sema4g, Nrp1, Sema4c, Acvr1, Zeb2, Pax6, Sema6d, Jag1, Wnt7a, Efnb1, Fgf2, Sema3d, Dicer1, Sema5b, Bcl2, Erbb4, Sox11, Phactr4, Msi2	28	DOWN
BP	GO:0061013	regulation of mRNA catabolic process	42/2790	185/28564	1.62329e-07	1.65784e-06	1.0141e-06	Axin2, Hnrnpd, Ttc5, Khsrp, Hnrnpa0, Mapkapk2, Pum2, Zfp36l1, Mettl3, Vegfa, Polr2d, Dcp2, Paip1, Tnrc6c, Eif4a3, Angel2, Vim, E2f1, Exosc8, Elavl4, Pan3, Igf2bp3, Tirap, Prr5l, Tut4, Cnot6l, Apex1, Ago2, Rbm24, Ythdf2, Rc3h1, Dicer1, Dcp1b, Csdc2, Cirbp, Tnrc6b, Mex3d, Tnrc6a, Hnrnpc, Qki, Hnrnpr, Plekhn1	42	DOWN
BP	GO:0046883	regulation of hormone secretion	64/2790	337/28564	1.66141e-07	1.69468e-06	1.03664e-06	Tiam1, Myt1, Stxbp4, Prkar1a, Rasl10b, Cartpt, Ppp3cb, Eny2, Sybu, Nell2, Adcy5, Itsn1, Scg5, Uqcc2, Gabbr1, Smad4, Gnaq, Jak2, Tcf7l2, Tfap2b, Creb1, Mpc2, Pax6, Fbn1, Snap25, Gnas, Clock, Nucb2, Pde3b, Cask, Ano1, Arhgef7, Sfrp1, Gnao1, C2cd2l, Sirt6, Nkx6-1, Midn, Rab8b, Foxa2, Rab11fip3, Ncoa6, Ensa, Bmp6, Lrp1, Madd, Rfx3, Chd7, Efna5, Agtr1a, Kcnb1, Plcb1, Cacna1c, Nlgn2, Acvr2a, Irs1, Hmga…	64	DOWN
BP	GO:0072088	nephron epithelium morphogenesis	26/2790	88/28564	1.69112e-07	1.72287e-06	1.05388e-06	Sox9, Irx2, Smo, Shh, Lhx1, Ahi1, Gli3, Ptch1, Wnt1, Vegfa, Smad4, Eya1, Wnk4, Wnt4, Dchs1, Fgf2, Hs2st1, Hey1, Fat4, Hs3st3a1, Hes5, Nog, Agtr1a, Pbx1, Bcl2, Foxd1	26	DOWN
BP	GO:0050920	regulation of chemotaxis	49/2790	232/28564	1.72761e-07	1.75788e-06	1.0753e-06	Tiam1, Shh, Prkd1, Akt2, Csf1, Sema6a, Nedd9, Fezf2, Wnt5a, Robo1, App, Pla2g7, Vegfa, Slit1, Sema4g, Nrp1, Sema4c, Notch1, Stk39, Sema6d, Mdk, Ptn, Nova2, Plxna3, Vegfc, Slit2, Cdh13, Jam3, Tirap, Dapk2, Smad3, Ryk, Mycbp2, Tbr1, Tpbg, Fgf2, Lpar1, Thbs1, Sema3d, Megf8, S1pr1, Tubb2b, Cxcr4, Scg2, Sema5b, Robo2, Adam10, Hmgb1, Bmpr2	49	DOWN
BP	GO:0021696	cerebellar cortex morphogenesis	18/2790	47/28564	1.75316e-07	1.77952e-06	1.08853e-06	Smo, Nfix, Coq8b, Prox1, Dll1, Lhx1, Ttll1, Ldb1, Cdk5, Foxp2, Lhx5, Wnt7a, Ophn1, Cbln1, Herc1, Gli2, Sptbn2, Tuba1a	18	DOWN
BP	GO:0030501	positive regulation of bone mineralization	18/2790	47/28564	1.75316e-07	1.77952e-06	1.08853e-06	Mef2c, Rxra, Bmpr1a, Pkdcc, Fam20c, Acvr1, Ptn, Gpm6b, Smad3, Wnt4, Bmp6, Fzd9, Acvr2a, Bmpr1b, Fgfr3, Slc8a1, Acvr2b, Bmpr2	18	DOWN
BP	GO:0000280	nuclear division	80/2790	456/28564	1.76442e-07	1.78877e-06	1.09419e-06	Tom1l2, Kpnb1, Nfix, Baz1b, Cdkn1b, Cul3, Spc25, Igf1r, Insr, Rad51c, Ehmt2, Fbxw5, Macroh2a1, Top2b, Psmc3ip, Reep3, Ube2b, Aurkb, Slf1, Kif2a, Cenpk, Pinx1, Wnt5a, Rgcc, Bora, Rb1, Nipbl, Rad21, Dscc1, Nde1, Spast, Bag6, Ik, Sirt7, Nuf2, Nusap1, Cdc25b, Knstrn, Mapre1, Egf, Ccne2, Ubxn2b, Gtf2b, Fmn2, Npr2, Nfia, Wrap73, Brdt, Anapc5, Mad1l1, Rad51ap1, Fgfr2, Abraxas2, Mki67, Smpd3, Nme6, Cep63…	80	DOWN
BP	GO:0060349	bone morphogenesis	30/2790	111/28564	1.77022e-07	1.79245e-06	1.09644e-06	Axin2, Sox9, Nfix, Mef2c, Scube2, Stc1, Tmem107, Gli3, Col2a1, Nppc, Gnas, Ift80, Shox2, Thbs3, Mmp16, Npr2, Ski, Lrp6, Fgfr2, Smpd3, Chsy1, Sik3, Bmp6, Thbs1, Megf8, Col27a1, Neurog1, Fgfr3, Ext1, Sp5	30	DOWN
BP	GO:0098698	postsynaptic specialization assembly	16/2790	38/28564	1.79428e-07	1.81461e-06	1.11e-06	Crkl, Ptprs, Wnt5a, Ptprd, Dock7, Nlgn3, Cbln1, Reln, Sipa1l1, Lrfn4, Lrrc4b, Gap43, Nlgn2, Lrrtm1, Nrxn3, Sptbn2	16	DOWN
BP	GO:0033044	regulation of chromosome organization	51/2790	246/28564	1.81002e-07	1.8283e-06	1.11837e-06	Axin2, Hnrnpd, Smarcb1, Baz1b, Ercc1, Cul3, Hnrnpa2b1, Spc25, Tfpt, Tinf2, Macroh2a1, H3f3b, Ten1, Aurkb, Slf1, Pinx1, Hmbox1, Rb1, Rad21, Smarcd1, Phf10, Dcp2, Ik, Dpf2, Smarca2, Smarcc2, Nuf2, Nek6, Sfpq, Smarcd3, Anapc4, Bcl7a, Anapc5, Mad1l1, Dpf1, Smc4, Sirt6, Becn1, Tacc3, Wdhd1, Smarce1, Cdc16, Xrcc1, Nsmce2, Hnrnpc, H3f3a, Cdc26, Bub3, Arid1b, Spc24, Mphosph8	51	DOWN
BP	GO:1903532	positive regulation of secretion by cell	71/2790	389/28564	1.81646e-07	1.83257e-06	1.12099e-06	Cadps2, Stxbp5, Sdc1, Prkar1a, Map2k6, Rasl10b, Cacna1g, Myh10, Cartpt, Ppp3cb, Rgcc, Dpysl2, Rab2b, Sybu, Nell2, Itsn1, Cacna1h, Gabbr1, Smad4, Gnaq, Tmem132a, Jak2, Tcf7l2, Myo5b, Creb1, Nppc, Mpc2, Frmd4a, Stam, Stxbp1, Pax6, Snap25, Gnas, Chrnb2, Wls, Sdcbp, Cdk5, Nucb2, Stx1b, Cask, Ano1, Arhgef7, Vegfc, Rab3a, Smpd3, C2cd2l, Sirt6, Nkx6-1, Syt1, Rab8b, Apbb1, Ncoa6, Bmp6, Tgfb2, Lrp1, Kcnb1…	71	DOWN
BP	GO:0042593	glucose homeostasis	58/2790	295/28564	1.84855e-07	1.86269e-06	1.13941e-06	Ngfr, Raf1, Smarcb1, Akt1, Tiam1, Pih1d1, Sh2b2, Igf1r, Insr, Gprc5b, Myt1, Plscr3, Stxbp4, Ptch1, Cartpt, Ppp3cb, Eny2, Sybu, Zbtb20, Adcy5, Aqp4, Smad4, Tcf7l2, Slc18a2, Igfbp5, Nucks1, Mpc2, Pax6, Fbn1, Pik3ca, Pde3b, Ano1, Sesn3, Slc37a4, C2cd2l, Sirt6, Foxa1, Mbd5, Foxa2, Ncoa6, Foxk2, Ncoa5, Rab11fip2, Lrp1, Dmxl2, Pik3r1, Hectd4, Efna5, Kcnb1, Cacna1c, Ptprn2, Spop, Alms1, Hmgn3, Ndufaf2, …	58	DOWN
BP	GO:2001222	regulation of neuron migration	20/2790	57/28564	1.99583e-07	2.00865e-06	1.22869e-06	Nsmf, Sema6a, Mapk8, Nipbl, Gsk3b, Mapk8ip3, Pax6, Mdk, Adgrg1, Nkx6-1, Plxnb2, Ulk4, Reln, Cxcr4, Gpr173, Unc5c, Scrt2, Ctnna2, Unc5d, Ptprz1	20	DOWN
BP	GO:0033500	carbohydrate homeostasis	58/2790	296/28564	2.08323e-07	2.09407e-06	1.28094e-06	Ngfr, Raf1, Smarcb1, Akt1, Tiam1, Pih1d1, Sh2b2, Igf1r, Insr, Gprc5b, Myt1, Plscr3, Stxbp4, Ptch1, Cartpt, Ppp3cb, Eny2, Sybu, Zbtb20, Adcy5, Aqp4, Smad4, Tcf7l2, Slc18a2, Igfbp5, Nucks1, Mpc2, Pax6, Fbn1, Pik3ca, Pde3b, Ano1, Sesn3, Slc37a4, C2cd2l, Sirt6, Foxa1, Mbd5, Foxa2, Ncoa6, Foxk2, Ncoa5, Rab11fip2, Lrp1, Dmxl2, Pik3r1, Hectd4, Efna5, Kcnb1, Cacna1c, Ptprn2, Spop, Alms1, Hmgn3, Ndufaf2, …	58	DOWN
BP	GO:2000060	positive regulation of ubiquitin-dependent protein catabolic process	29/2790	106/28564	2.123e-07	2.13147e-06	1.30382e-06	Axin2, Akt1, Cbfa2t3, Gabarap, Trib2, Rnf144a, Sumo2, Plk2, Rnf180, Mapk8, Rbx1, Csnk1e, Gsk3b, Axin1, Sumo1, Egf, Sh3rf1, Zyg11b, Sirt6, Socs5, Bbs7, Smurf1, L3mbtl3, Stub1, Cop1, Socs4, Rnf217, Hspbp1, Ddrgk1	29	DOWN
BP	GO:0060976	coronary vasculature development	24/2790	78/28564	2.15573e-07	2.16172e-06	1.32232e-06	Ltbp1, Shh, Tgfbr1, Fuz, Rxra, Myh10, Angpt1, Tab1, Robo1, Vegfa, Pcsk5, Nrp1, Vangl2, Notch1, Snx17, Fgfr2, Fgf2, Cplane1, Lrp1, Megf8, Dync2h1, Zbtb14, Ndst1, Cntrl	24	DOWN
BP	GO:2000050	regulation of non-canonical Wnt signaling pathway	13/2790	26/28564	2.19049e-07	2.19392e-06	1.34202e-06	Tiam1, Rspo3, Wnt5a, Csnk1e, Abl1, Ift80, Sfrp2, Mllt3, Lrp6, Sfrp1, Nkd1, Daam2, Znrf3	13	DOWN
BP	GO:0051983	regulation of chromosome segregation	33/2790	130/28564	2.20977e-07	2.21057e-06	1.35221e-06	Smarcb1, Cul3, Spc25, Pum2, Aurkb, Rb1, Rad21, Smarcd1, Phf10, Ik, Dpf2, Smarca2, Smarcc2, Nuf2, Nek6, Smarcd3, Anapc4, Bcl7a, Anapc5, Mad1l1, Dpf1, Mki67, Smc4, Becn1, Tacc3, Smarce1, Cdc16, Rcc2, Nsmce2, Cdc26, Bub3, Arid1b, Spc24	33	DOWN
BP	GO:0046620	regulation of organ growth	32/2790	124/28564	2.23338e-07	2.22339e-06	1.36005e-06	Ccnd2, Akt1, Smo, Mef2c, Tgfbr1, Cacna2d2, Prox1, Wwc1, Ddx39b, Bmpr1a, Lats2, Cxadr, Tcf7l2, Rgs2, Notch1, Vgll4, Pak1, Fgfr2, Slc25a4, Arx, Parp2, Fgf2, Kcnk2, Ncam1, Lats1, Nog, Cacna1c, Yap1, Mapk11, Akap6, Erbb4, Flvcr1	32	DOWN
BP	GO:0060419	heart growth	32/2790	124/28564	2.23338e-07	2.22339e-06	1.36005e-06	Ccnd2, Mef2c, Tgfbr1, Prox1, Rxra, Ddx39b, Meis1, Prkar1a, Myh10, Bmpr1a, Gsk3b, Cxadr, Rgs2, Notch1, Vgll4, Pak1, Fgfr2, Slc25a4, Sirt6, Parp2, Fgf2, Kcnk2, Tgfb2, Ncam1, S1pr1, Nog, Yap1, Mapk11, Camk2d, Akap6, Erbb4, Heg1	32	DOWN
BP	GO:0035883	enteroendocrine cell differentiation	17/2790	43/28564	2.23598e-07	2.22339e-06	1.36005e-06	Smo, Dll1, Wnt5a, Pdpk1, Cdh2, Gdf11, Pax6, Nkx2-2, Clock, Vhl, Nkx6-1, Bmp6, Cdk6, Rfx3, Nkx6-2, Onecut1, Rbm4	17	DOWN
BP	GO:0060219	camera-type eye photoreceptor cell differentiation	17/2790	43/28564	2.23598e-07	2.22339e-06	1.36005e-06	Sox9, Ahi1, Ttc8, Slc4a7, Thrb, Notch1, Casz1, Prom1, Ptn, Crb2, Rorb, Ndp, Bhlhe23, Ntrk2, Rpgrip1, Alms1, Cntf	17	DOWN
BP	GO:0090175	regulation of establishment of planar polarity	17/2790	43/28564	2.23598e-07	2.22339e-06	1.36005e-06	Dvl3, Fzd3, Celsr1, Wnt5a, Wnt7b, Vangl2, Abl1, Sfrp2, Mllt3, Dvl1, Wnt7a, Lrp6, Sfrp1, Nkd1, Ryk, Znrf3, Fzd1	17	DOWN
BP	GO:0009100	glycoprotein metabolic process	67/2790	362/28564	2.34258e-07	2.32661e-06	1.42319e-06	Galnt1, Sgsh, Insr, Sulf2, Dhdds, B4galt5, Mgat1, Galnt16, Extl3, Dad1, Col2a1, St3gal6, Galnt14, Tcf7l2, St8sia2, Chst10, Vangl2, Abca2, Ptx3, Col11a1, Ube2j1, Fktn, B3gnt4, Mogs, St8sia1, Xylt1, Porcn, Galnt7, St3gal4, Dpagt1, Adamts7, Chsy1, Galnt17, Gpc1, Chst11, B3galt1, Tet3, Tmtc2, Ago2, Chst7, Galnt18, Man2a2, St6galnac5, Alg2, Hs2st1, St8sia4, Tet2, Tmtc4, Mgat3, Dpy19l1, Pxylp1, Mgat5b,…	67	DOWN
BP	GO:0007276	gamete generation	127/2790	831/28564	2.35953e-07	2.34064e-06	1.43177e-06	Sox9, Ddx3x, Akt1, Axl, Pafah1b2, Ercc1, Mast2, Atn1, Pafah1b3, Kit, Nr2c2, Crkl, Sfmbt1, Hspa1l, Lrrc8a, Tgfbr1, Rad51c, Ehmt2, Pax5, H3f3b, Ift27, Ctdnep1, Vps54, Gamt, Tpgs1, Ube2b, Patz1, Dld, Pafah1b1, Mettl3, Ropn1l, Ttll1, Nectin3, Zfp148, Cxadr, Adamts1, Rgn, Rfx2, Epc1, Sos1, Bag6, Atat1, Smad4, Lztfl1, Prdx4, Paqr8, Nppc, Rgs2, Rnf2, Acvr1, Notch1, Iftap, Mdk, Mkks, Cdc25b, Nphp1, Ptx3,…	127	DOWN
BP	GO:0060079	excitatory postsynaptic potential	27/2790	95/28564	2.37216e-07	2.34785e-06	1.43618e-06	Ngfr, Cacnb3, Grik5, Mef2c, Mpp2, Plk2, Igsf11, Gsk3b, App, Grik1, Eif4a3, Chrna4, Cdk5, Dvl1, Wnt7a, Stx1b, Nlgn3, Mecp2, Cbln1, Ppp1r9a, Dbn1, Reln, Cux2, Atxn1, Bdnf, Nlgn2, Grik2	27	DOWN
BP	GO:0009101	glycoprotein biosynthetic process	57/2790	290/28564	2.37245e-07	2.34785e-06	1.43618e-06	Galnt1, Insr, Dhdds, B4galt5, Mgat1, Galnt16, Extl3, Dad1, St3gal6, Galnt14, Tcf7l2, St8sia2, Chst10, Vangl2, Abca2, Ube2j1, Fktn, B3gnt4, Mogs, St8sia1, Xylt1, Galnt7, St3gal4, Dpagt1, Chsy1, Galnt17, Chst11, B3galt1, Tet3, Tmtc2, Ago2, Chst7, Galnt18, St6galnac5, Alg2, Hs2st1, St8sia4, Tet2, Tmtc4, Mgat3, Dpy19l1, Pxylp1, Mgat5b, Hs6st1, Pofut1, Fut10, B4gat1, Hs3st3a1, Hs3st1, Plcb1, Ndst1, Fu…	57	DOWN
BP	GO:0044057	regulation of system process	107/2790	670/28564	2.44915e-07	2.42087e-06	1.48085e-06	Ngfr, Akt1, Cacnb3, Homer3, Mef2c, Kit, Homer1, Cacna2d2, Stc1, Ddx39b, Ccn2, Cacng4, Cacna1g, Cacnb1, Cartpt, Plk2, Thrb, Camk2g, Ednrb, Fgf12, Igsf11, Gsk3b, Cxadr, Atp5j, App, Grik1, Acat2, Ehd3, Cacna1h, Bin1, Smad4, Jak2, Add3, Sp4, Eif4a3, Sumo1, Gls, Igfbp5, Nppc, Rgs2, Abl1, Notch1, Stk39, Gnas, Chrna4, Oprl1, Shox2, Chrnb2, Epb41, Dvl1, Wasf3, Wnt7a, Ptpro, Pak1, Stx1b, Fgf13, Nlgn3, Mec…	107	DOWN
BP	GO:0002521	leukocyte differentiation	111/2790	702/28564	2.45284e-07	2.42163e-06	1.48131e-06	Smarcb1, Nfix, Kmt2a, Gmpr2, Axl, Shh, Kdelr1, Efna2, Prdx2, Mef2c, Kit, Cbfa2t3, Csf1, Dll1, Hmgb3, Top2b, Med1, Ncor1, Vps54, Patz1, Id2, Nf1, Pafah1b1, Stat5b, Ppp2r3c, Zfp36l1, Fos, Gli3, Nedd9, Cartpt, Prxl2a, Ppp3cb, Rb1, Mettl3, Hdac7, Gsk3b, Rabl3, App, Wnt1, Lmbr1l, Smarcd1, Gps2, Phf10, Satb1, Vegfa, Zeb1, Sos1, Tmem178, Smarca2, Entpd7, Itgb8, Smarcc2, Fam20c, Creb1, Bmi1, Abl1, Fbn1, …	111	DOWN
BP	GO:0030336	negative regulation of cell migration	60/2790	312/28564	2.55082e-07	2.51537e-06	1.53866e-06	Ngfr, Krit1, Akt1, Shh, Mef2c, Bcr, Hyal2, Fuz, Stc1, Adarb1, Patz1, Gna13, Nf1, Evl, Nedd9, Dlg5, Bmpr1a, Rgcc, Gsk3b, Robo1, Emilin2, Dpysl3, Abhd6, Tmeff2, Igfbp5, Epha4, Notch1, Sema6d, Jag1, Pfn2, Sfrp2, Rnf20, Miip, Ptn, Idh2, Nr2f2, Mecp2, Sfrp1, Slit2, Cdh11, Adgrg1, Scai, Apex1, Tcaf1, Wnt4, Rap2b, Fgf2, Limch1, Thbs1, Lrp1, Nog, Plcb1, Rap2a, Rhob, Tafa5, Dach1, Gpr173, Bcl2, Clasp1, Hm…	60	DOWN
BP	GO:0045814	negative regulation of gene expression, epigenetic	30/2790	113/28564	2.7093e-07	2.66848e-06	1.63231e-06	Lhx2, Macroh2a1, H3f3b, Macroh2a2, Rb1, Gsk3b, Dyrk1a, Axin1, Epc1, Mbd2, Cbx8, Gnas, Pik3ca, Pole3, Ezh2, Cbx3, Mecp2, Sirt6, Ehmt1, Ctbp1, Wdhd1, Phf2, L3mbtl3, Suv39h1, Dicer1, Hmga2, H3f3a, Hmgb1, Mphosph8, H1f0	30	DOWN
BP	GO:0035720	intraciliary anterograde transport	11/2790	19/28564	2.71918e-07	2.67504e-06	1.63632e-06	Ift22, Cilk1, Cluap1, Ift27, Ift52, Ift80, Ift74, Ift81, Ift57, Ift88, Ttc26	11	DOWN
BP	GO:0030514	negative regulation of BMP signaling pathway	20/2790	58/28564	2.76722e-07	2.71595e-06	1.66134e-06	Smurf2, Wnt5a, Wnt1, Crim1, Twsg1, Tcf7l2, Abl1, Notch1, Fbn1, Sfrp2, Ski, Chrdl1, Sfrp1, Sostdc1, Smurf1, Fzd1, Nog, Tmem53, Vwc2, Hipk2	20	DOWN
BP	GO:0045995	regulation of embryonic development	26/2790	90/28564	2.7673e-07	2.71595e-06	1.66134e-06	Insr, Nr2c2, Tfpt, Dll1, B4galt5, Lhx1, Pafah1b1, Otx2, Nipbl, Wnt1, Bag6, Rab14, Notch1, Jag1, Sfrp2, Dr1, Lrp6, Crb2, Wnt4, Ehmt1, Foxa2, Amot, Phldb1, Plcb1, Tgif2, Clasp1	26	DOWN
BP	GO:0061180	mammary gland epithelium development	24/2790	79/28564	2.81096e-07	2.75554e-06	1.68557e-06	Smo, Csf1, Med1, Id2, Ntn1, Ptch1, Wnt5a, Scrib, Robo1, Jak2, Iqgap3, Lrp6, Fgfr2, Slit2, Sostdc1, Wnt4, Fgf2, Lats1, Pygo2, Gli2, Foxb1, Erbb4, Ccnd1, Zfp703	24	DOWN
BP	GO:0007269	neurotransmitter secretion	39/2790	169/28564	2.81936e-07	2.75726e-06	1.68662e-06	Grik5, Mef2c, Git1, Cadps2, Stxbp5, Nf1, Vamp2, Trim9, Scrib, Sncg, Grm8, Sncaip, Cplx2, Pnkd, Stxbp1, Snap25, Napb, Pfn2, Slc6a9, Ppt1, Dvl1, Rimbp2, Wnt7a, Pak1, Stx1b, Cask, Rab3a, Ppp1r9a, Fbxo45, Syt1, Slc30a1, Cadps, Ntrk2, Ptprn2, Ncs1, Nrxn3, Sptbn2, Syt11, Septin5	39	DOWN
BP	GO:0099643	signal release from synapse	39/2790	169/28564	2.81936e-07	2.75726e-06	1.68662e-06	Grik5, Mef2c, Git1, Cadps2, Stxbp5, Nf1, Vamp2, Trim9, Scrib, Sncg, Grm8, Sncaip, Cplx2, Pnkd, Stxbp1, Snap25, Napb, Pfn2, Slc6a9, Ppt1, Dvl1, Rimbp2, Wnt7a, Pak1, Stx1b, Cask, Rab3a, Ppp1r9a, Fbxo45, Syt1, Slc30a1, Cadps, Ntrk2, Ptprn2, Ncs1, Nrxn3, Sptbn2, Syt11, Septin5	39	DOWN
BP	GO:0051146	striated muscle cell differentiation	64/2790	342/28564	2.87782e-07	2.81113e-06	1.71957e-06	Ccnd2, Akt1, Smo, Shh, Mef2c, Homer1, Prox1, Dll1, Plekho1, Rxra, Kdm6b, Ddx39b, Meis1, Prkar1a, Spag9, Myh10, Bmpr1a, Ppp3cb, Rb1, Cby1, Gsk3b, Cxadr, Adamts5, Wnt1, Vegfa, Epc1, Cdh2, Hdac3, Smad4, Igfbp5, Rgs2, Acvr1, Notch1, Shox2, Ski, Sgcb, Ezh2, Pak1, Slc25a4, Tmod2, Fhod3, Sirt6, Parp2, Dner, Rbm24, Bcl9, Ift88, Dicer1, Myorg, Bdnf, Maml1, Selenon, Mtln, Trim32, Sox6, Nebl, Camk2d, Slc8a1…	64	DOWN
BP	GO:0009611	response to wounding	92/2790	554/28564	2.93876e-07	2.86728e-06	1.75392e-06	Ngfr, Nfix, Axl, Shh, Slc1a2, Prdx2, Igf1r, Bloc1s6, Fbln1, Sulf2, Git1, Ptprs, Celsr1, Vtn, Sdc1, Gna13, Nf1, Myh10, Zfp36l1, Evl, Dhfr, Wnt5a, Nefl, Scrib, Mylk, Cxadr, Vegfa, Emilin2, Mapk8ip3, Dpysl3, Smad4, Gnaq, Jak2, Nrp1, Tmeff2, Epha4, Nppc, Vangl2, Stxbp1, Col5a1, Mdk, Gnas, Npr2, Nfia, Ephb2, Cdk5, Ptn, Wnt7a, Xylt1, Pak1, Cask, Plat, Rab3a, Ubash3b, St3gal4, Smad3, Dcbld2, Wnt4, Rap2b…	92	DOWN
BP	GO:0007051	spindle organization	42/2790	189/28564	3.02385e-07	2.94683e-06	1.80258e-06	Tubgcp3, Kpnb1, Spc25, Fsd1, Chd3, Ncor1, Aurkb, Kif2a, Plk2, Bora, Haus4, Spast, Hdac3, Nuf2, Tubgcp4, Knstrn, Fam110a, Mapre1, Gpsm2, Sass6, Gtf2b, Stil, Stmn1, Wrap73, Mapre3, Abraxas2, Haus7, Mecp2, Dctn1, Trim36, Tubg1, Kif15, Tacc3, Dlgap5, Chmp4b, Smc1a, Dicer1, Cenph, Eml1, Cenpj, Clasp1, Haus5	42	DOWN
BP	GO:0099003	vesicle-mediated transport in synapse	54/2790	271/28564	3.08548e-07	3.00337e-06	1.83716e-06	Grik5, Hap1, Ap2s1, Git1, Cadps2, Scrn1, Stxbp5, Vamp2, Trim9, Ppp3cb, Scrib, Itsn1, Sncg, Cdh2, Bin1, Atp6v1g2, Slc18a2, Cplx2, Myo5b, Mff, Vamp4, Stxbp1, Snap25, Napb, Pfn2, Dnajc6, Cdk5, Dvl1, Nsg1, Rimbp2, Wnt7a, Stx1b, Cask, Gripap1, Ophn1, Nlgn3, Ap3m2, Rab3a, Grip1, Dennd1a, Pcdh17, Fbxo45, Syt1, Ctbp1, Lpar1, Atp6v0e2, Picalm, Cdk5r1, Nlgn2, Cadps, Ncs1, Sptbn2, Syt11, Septin5	54	DOWN
BP	GO:0090276	regulation of peptide hormone secretion	53/2790	264/28564	3.08946e-07	3.00373e-06	1.83738e-06	Tiam1, Myt1, Stxbp4, Prkar1a, Rasl10b, Cartpt, Ppp3cb, Eny2, Sybu, Adcy5, Itsn1, Uqcc2, Gabbr1, Gnaq, Jak2, Tcf7l2, Tfap2b, Mpc2, Pax6, Fbn1, Gnas, Clock, Nucb2, Pde3b, Cask, Ano1, Arhgef7, Sfrp1, Gnao1, C2cd2l, Sirt6, Nkx6-1, Midn, Rab8b, Foxa2, Ncoa6, Ensa, Lrp1, Madd, Rfx3, Chd7, Efna5, Kcnb1, Plcb1, Cacna1c, Nlgn2, Irs1, Hmga2, Abat, Kalrn, Hmgn3, Ndufaf2, Sox4	53	DOWN
BP	GO:0032922	circadian regulation of gene expression	23/2790	74/28564	3.13096e-07	3.04051e-06	1.85988e-06	Ngfr, Kmt2a, Ncoa2, Id3, Ncor1, Id2, Mta1, Id4, Cartpt, Csnk1e, Prmt5, Hdac3, Clock, Prkg2, Usp2, Mycbp2, Rbm4b, Sirt6, Zfhx3, Nrip1, Rai1, Top1, Rbm4	23	DOWN
BP	GO:0014033	neural crest cell differentiation	28/2790	102/28564	3.16503e-07	3.07e-06	1.87792e-06	Sox9, Smo, Shh, Mef2c, Sema6a, Bmpr1a, Ednrb, Cdh2, Smad4, Cyp26a1, Sema4g, Nrp1, Sema4c, Acvr1, Zeb2, Pax6, Sema6d, Jag1, Lrp6, Efnb1, Sfrp1, Sema3d, Dicer1, Sema5b, Ext1, Erbb4, Sox11, Phactr4	28	DOWN
BP	GO:0097106	postsynaptic density organization	17/2790	44/28564	3.31232e-07	3.20912e-06	1.96302e-06	Ptprs, Cdh2, Ptprd, Ophn1, Cbln1, Cadm1, Dbn1, Adgrl3, Reln, Sipa1l1, Lrfn4, Lrrc4b, Lrrc4, Nlgn2, Lrrtm1, Nrxn3, Syngap1	17	DOWN
BP	GO:1901800	positive regulation of proteasomal protein catabolic process	30/2790	114/28564	3.33584e-07	3.22593e-06	1.9733e-06	Axin2, Akt1, Cbfa2t3, Tmem259, Gabarap, Trib2, Rnf144a, Sumo2, Plk2, Rnf180, Mapk8, Rbx1, Csnk1e, Gsk3b, Axin1, Bag6, Sumo1, Sh3rf1, Rnft2, Zyg11b, Sirt6, Socs5, Bbs7, Stub1, Cop1, Socs4, Tmem67, Rnf217, Hspbp1, Ddrgk1	30	DOWN
BP	GO:0010810	regulation of cell-substrate adhesion	48/2790	230/28564	3.33743e-07	3.22593e-06	1.9733e-06	Crkl, Fbln1, Csf1, Vtn, Wdpcp, Nf1, Nedd9, Gsk3b, Wnt1, Vegfa, Vit, Pcsk5, Jak2, Slk, Ldb1, Nrp1, Abl1, Notch1, Mdk, Jag1, Ptpra, Tesk1, Ptn, Cask, Gpm6b, Cdh13, Smad3, Edil3, Dbn1, Wnt4, Limch1, Ajap1, Prex1, Thbs1, Lrp1, Cdk6, Rcc2, Dicer1, Pik3r1, Onecut1, Onecut2, Efna5, Ndnf, Fzd4, Vwc2, Bcl2, Clasp1, Ptprz1	48	DOWN
BP	GO:0042472	inner ear morphogenesis	31/2790	120/28564	3.34488e-07	3.22937e-06	1.97541e-06	Sox9, Dvl3, Otx1, Fzd3, Bcr, Dll1, Celsr1, Wdpcp, Ntn1, Foxg1, Otx2, Wnt5a, Col2a1, Scrib, Wnt1, Zeb1, Eya1, Vangl2, Col11a1, Ephb2, Dvl1, Lrig1, Fgfr2, Sobp, Bloc1s5, Chd7, Slitrk6, Gli2, Neurog1, Pou3f4, Sox2	31	DOWN
BP	GO:0006518	peptide metabolic process	132/2790	878/28564	3.47892e-07	3.35488e-06	2.05218e-06	Hnrnpd, Ddx3x, Akt1, Akt2, Mettl17, Slc1a2, Cdk4, Hap1, Eif1b, Khsrp, Mrpl52, Mrps25, Rxra, Lta4h, Mrps18c, Mrpl58, Dalrd3, Ddx39b, Eif4ebp2, Pum2, Cpd, Rtn1, Zfp36l1, Spcs1, Mrpl57, Mettl3, Ngdn, Mrpl13, Csnk1e, Scrib, App, Dyrk1a, Scg5, Lnpep, Mrpl14, Mrpl28, Uqcc2, Polr2d, Bin1, Mrpl27, Dcp2, Pcsk5, Rtn3, Eif1ad, Paip1, Tnrc6c, Eif4a3, Sec11a, Mrpl30, Igfbp5, Epha4, Pam, Rgs2, Vim, Dnajc1, Abc…	132	DOWN
BP	GO:0030073	insulin secretion	53/2790	265/28564	3.49979e-07	3.37109e-06	2.0621e-06	Raf1, Tiam1, Myt1, Stxbp4, Prkar1a, Cartpt, Ppp3cb, Eny2, Sybu, Adcy5, Uqcc2, Gnaq, Jak2, Tcf7l2, Slc18a2, Tfap2b, Mpc2, Fbn1, Snap25, Gnas, Clock, Pde3b, Cask, Ano1, Sfrp1, Gnao1, Rab3a, C2cd2l, Myo5a, Sirt6, Nkx6-1, Midn, Foxa2, Ncoa6, Ensa, Rab11fip2, Lrp1, Ildr2, Rfx3, Efna5, Kcnb1, Plcb1, Cacna1c, Nlgn2, Irs1, Ptprn2, Abat, Acvr2b, Hmgn3, Ndufaf2, Sox4, Rab11b, Rbm4	53	DOWN
BP	GO:0032436	positive regulation of proteasomal ubiquitin-dependent protein catabolic process	26/2790	91/28564	3.51627e-07	3.37912e-06	2.06701e-06	Axin2, Akt1, Cbfa2t3, Gabarap, Trib2, Rnf144a, Sumo2, Plk2, Rnf180, Mapk8, Rbx1, Csnk1e, Gsk3b, Axin1, Sumo1, Sh3rf1, Zyg11b, Sirt6, Socs5, Bbs7, Stub1, Cop1, Socs4, Rnf217, Hspbp1, Ddrgk1	26	DOWN
BP	GO:0036465	synaptic vesicle recycling	26/2790	91/28564	3.51627e-07	3.37912e-06	2.06701e-06	Ap2s1, Git1, Vamp2, Ppp3cb, Scrib, Itsn1, Sncg, Bin1, Myo5b, Mff, Vamp4, Napb, Dnajc6, Cdk5, Stx1b, Gripap1, Ophn1, Nlgn3, Ap3m2, Rab3a, Dennd1a, Syt1, Ctbp1, Picalm, Nlgn2, Syt11	26	DOWN
BP	GO:0021535	cell migration in hindbrain	12/2790	23/28564	3.55584e-07	3.40926e-06	2.08544e-06	Sema4c, Plxna2, Dab1, Ephb2, Lrp6, Ephb1, Socs7, Rere, Pou4f1, Rnf7, Ctnna2, Ttbk2	12	DOWN
BP	GO:0031290	retinal ganglion cell axon guidance	12/2790	23/28564	3.55584e-07	3.40926e-06	2.08544e-06	Nrcam, Vegfa, Slit1, Nrp1, Epha7, Ephb2, Slit2, Ephb1, Ndp, Efna5, Bmpr1b, Robo2	12	DOWN
BP	GO:0021819	layer formation in cerebral cortex	10/2790	16/28564	3.58149e-07	3.42594e-06	2.09565e-06	Nr2e1, Pafah1b1, Gli3, Lrp8, Cdk5, Dcx, Adgrg1, Socs7, Reln, Cdk5r1	10	down
BP	GO:0021978	telencephalon regionalization	10/2790	16/28564	3.58149e-07	3.42594e-06	2.09565e-06	Lhx2, Shh, Otx2, Bhlhe22, Pax6, Adgrg1, Six3, Emx2, Dmrta2, Nr2f1	10	down
BP	GO:0031111	negative regulation of microtubule polymerization or depolymerization	18/2790	49/28564	3.66189e-07	3.49881e-06	2.14022e-06	Clip3, Map2, Taok1, Apc2, Atxn7, Dyrk1a, Camsap1, Map1a, Spef1, Mapre1, Stmn1, Fgf13, Arhgef7, Mid1, Camsap2, Map1b, Clasp1, Ttbk2	18	DOWN
BP	GO:0040029	epigenetic regulation of gene expression	44/2790	204/28564	3.89039e-07	3.71286e-06	2.27116e-06	Lhx2, Kmt2a, Vps72, Macroh2a1, H3f3b, Brca1, Kansl1, Macroh2a2, Mta1, Rb1, Mettl3, Gsk3b, Dyrk1a, Smarcd1, Axin1, Epc1, Mbd2, Cbx8, Gnas, Pik3ca, Pole3, Ezh2, Cbx3, Msl3, Mecp2, Sirt6, Eif1, Ehmt1, Ctbp1, Wdhd1, Phf2, Kdm1b, L3mbtl3, Suv39h1, Dicer1, Setd1a, Msl1, Hmga2, H3f3a, Msl2, Hmgb1, Rbm15b, Mphosph8, H1f0	44	DOWN
BP	GO:0099072	regulation of postsynaptic membrane neurotransmitter receptor levels	33/2790	133/28564	3.90881e-07	3.72189e-06	2.27668e-06	Sst, Snx6, Hap1, Ap2s1, Git1, Stxbp4, Cacng4, Ywhae, Vamp2, Scrib, Gsk3b, Cnih3, Snap25, Tnik, Nsg1, Stx1b, Gpc4, Gripap1, Porcn, Ophn1, Grip1, Neto2, Lpar1, Gphn, Rap2a, Cacng8, Shisa6, Adam10, Gpc6, Kalrn, Erbb4, Erbb2, Nrxn3	33	DOWN
BP	GO:1901216	positive regulation of neuron death	33/2790	133/28564	3.90881e-07	3.72189e-06	2.27668e-06	Ngfr, Grik5, Mapt, Fis1, Ascl1, Nf1, Fos, Mapk8, Wnt5a, Gsk3b, App, Hdac3, Ppp2r2b, St8sia2, Tfap2b, Abl1, Casp6, Epha7, Cdk5, Casp2, Pak3, Ikbkb, Egln1, Bace1, Tgfb2, Picalm, Pou4f1, Cdk5r1, Sarm1, Jun, Fgfr3, Grik2, Ptprz1	33	DOWN
BP	GO:0072091	regulation of stem cell proliferation	28/2790	103/28564	3.94423e-07	3.75131e-06	2.29468e-06	Sox9, Foxm1, Shh, Fbln1, Nr2e1, Nf1, Zfp36l1, Gli3, Ptch1, Wnt5a, Wnt1, Notch1, Mecom, Shox2, Cdkn2c, Lrp6, Tial1, Fgfr2, Vegfc, Nfatc1, Sirt6, Fgf2, Setd1a, Gli2, Pbx1, Yap1, Hmga2, Sox11	28	DOWN
BP	GO:0021794	thalamus development	9/2790	13/28564	3.96452e-07	3.76199e-06	2.30121e-06	Smo, Shh, Ncor1, Chrnb2, Tal2, Lrp6, Ncam1, Olig2, Foxb1	9	down
BP	GO:1904338	regulation of dopaminergic neuron differentiation	9/2790	13/28564	3.96452e-07	3.76199e-06	2.30121e-06	Tiam1, Shh, Id2, Gsk3b, Lmx1a, Sfrp2, Sfrp1, Foxa1, Foxa2	9	down
BP	GO:0042391	regulation of membrane potential	83/2790	488/28564	4.02823e-07	3.81808e-06	2.33552e-06	Ngfr, Akt1, Cacnb3, Grik5, Crtc1, Akt2, Mef2c, Kcnq2, Mpp2, Mapt, Nrcam, Dld, Ywhae, Cacna1g, Ppp2r3c, Plk2, Fgf12, Igsf11, Gsk3b, Cxadr, App, Grik1, Fhl1, Slc25a27, Ehd3, Cacna1h, Bin1, Gabbr1, Nedd4l, Gnaq, Eif4a3, Gria4, Sumo1, Cnih3, Chrna4, Chrnb2, Glrb, Npr2, Kcnab2, Cdk5, Dvl1, Rimbp2, Ptn, Clcn1, Wnt7a, Stx1b, Ano1, Fgf13, Nlgn3, Mecp2, Cbln1, Ppp1r9a, Kcnk10, Dbn1, Kcnh4, Kcnk9, Kcnk2, N…	83	DOWN
BP	GO:0007156	homophilic cell adhesion via plasma membrane adhesion molecules	29/2790	109/28564	4.05186e-07	3.8361e-06	2.34655e-06	Cadm3, Celsr1, Nrcam, Nectin3, Igsf11, Robo1, Cdh2, Cdh11, Cdh13, Nectin1, Cadm1, Prtg, Pcdh8, Cdh8, Plxnb2, Dchs1, Pcdh18, Cdh6, Fat4, Pcdh10, Cdh20, Amigo1, Robo2, Cdh22, Cadm4, Palld, Cadm2, Celsr2, Fat3	29	DOWN
BP	GO:0032231	regulation of actin filament bundle assembly	30/2790	115/28564	4.09462e-07	3.86776e-06	2.36591e-06	Tgfbr1, Fhod1, Ccn2, Pdlim4, Ttc8, Evl, Rgcc, Rhpn1, Nrp1, Tmeff2, Abl1, Mkks, Pfn2, Tesk1, Stmn1, Pak1, Smad3, Ccdc88a, Ppp1r9a, Dbn1, Wnt4, Limch1, Lpar1, Sh3pxd2b, Arhgef10l, Pik3r1, S1pr1, Ppm1e, Alms1, Clasp1	30	DOWN
BP	GO:0048024	regulation of mRNA splicing, via spliceosome	30/2790	115/28564	4.09462e-07	3.86776e-06	2.36591e-06	Celf2, Puf60, Hnrnpa2b1, Hnrnpa0, Hnrnpl, Ddx5, Nova1, Sap18, Obi1, Acin1, Khdrbs3, Dyrk1a, Son, Prmt5, Prpf19, Eif4a3, Khdrbs2, Celf3, Sfswap, Nova2, Rbmx, Nsrp1, Rbm24, Cirbp, Ddx17, Qki, Srsf3, Tia1, Rbm15b, Rbm4	30	DOWN
BP	GO:0061371	determination of heart left/right asymmetry	22/2790	70/28564	4.53337e-07	4.27734e-06	2.61645e-06	Smo, Shh, Mef2c, Cluap1, Dll1, Ift52, Kif3a, Ahi1, Ccdc103, Wnt5a, Mib1, Vangl2, Notch1, Stil, Dvl1, Lrp6, Smad3, Ift57, Odad3, Ccdc40, Megf8, C2cd3	22	DOWN
BP	GO:0007162	negative regulation of cell adhesion	60/2790	318/28564	5.00559e-07	4.71712e-06	2.88546e-06	Mapk7, Akt1, Shh, Prdx2, Fbln1, Sema6a, Peli1, Prkar1a, Nf1, Gli3, Dlg5, Rgcc, Angpt1, Scrib, Cblb, Wnt1, Vegfa, Twsg1, Jak2, Epha4, Plxna2, Abl1, Notch1, Mdk, Jag1, Dab1, Ephb2, Mad1l1, Plxna1, Pde3b, Cask, Plxna3, Cdh13, Jam3, Ubash3b, Tmem131l, Plxnb2, Socs5, Bmp6, Ajap1, Thbs1, Lrp1, Rc3h1, Ildr2, Rcc2, Pik3r1, Muc1, Efna5, Fzd4, Zfp608, Jam2, Plxnb1, Adam10, Abat, Erbb2, Hmgb1, Ptprz1, Plxnc…	60	DOWN
BP	GO:1902749	regulation of cell cycle G2/M phase transition	30/2790	116/28564	5.01084e-07	4.71712e-06	2.88546e-06	Cdk4, Rad51c, Macroh2a1, Brca1, Taok1, Atad5, Rnaseh2b, Pinx1, Rad21, App, Fhl1, Cdc25b, Pkia, Smarcd3, Miip, Mbd4, Ing4, Rrm1, Mecp2, Atf5, Inip, Cdk6, Rcc2, Clspn, Cdc25c, Ccnq, Pbx1, Camk2d, Zfyve19, Ccnd1	30	DOWN
BP	GO:0032984	protein-containing complex disassembly	49/2790	240/28564	5.0413e-07	4.74042e-06	2.89971e-06	Smarcb1, Nes, Igf1r, Insr, Map2, Taok1, Phf23, Mrpl58, Apc2, Evl, Klc1, Atxn7, Stmn4, Sh3bp1, Gsk3b, Nckap5l, Smarcd1, Add3, Smarcc2, Camsap1, Map1a, Spef1, Napb, Stmn3, Pik3ca, Dnajc6, Stmn1, Smarcd3, Add1, Add2, Fgf13, Tmod2, Atg12, Dnajc17, Becn1, Mid1, Cracd, Smarce1, Chmp4b, Camsap2, Lix1, Lix1l, Map1b, Cebpg, Cfl2, Clasp1, Frat1, Clec16a, Ttbk2	49	DOWN
BP	GO:0070316	regulation of G0 to G1 transition	15/2790	36/28564	5.12646e-07	4.81505e-06	2.94537e-06	Smarcb1, Med1, Ccn2, Smarcd1, Phf10, Dpf2, Smarca2, Smarcc2, Smarcd3, Bcl7a, Dpf1, Rrm1, Smarce1, Rhno1, Arid1b	15	DOWN
BP	GO:0010837	regulation of keratinocyte proliferation	18/2790	50/28564	5.2001e-07	4.87869e-06	2.9843e-06	Prkd1, Ift52, Med1, Kif3a, Stxbp4, Zfp36l1, Ptch1, Zeb1, Mdk, Ift80, Ift74, Fgfr2, Cask, Ift57, Nfatc1, Ift88, Yap1, Intu	18	DOWN
BP	GO:0032784	regulation of DNA-templated transcription elongation	25/2790	87/28564	5.2088e-07	4.88134e-06	2.98591e-06	Shh, Med25, Med28, Nelfcd, Med24, Med1, Ddx39b, Zmynd11, Ccnk, Med4, Axin1, Nelfe, Ldb1, Med27, Med19, Zfp326, Ezh2, Med21, Sirt6, Cdk13, Pwwp2a, Ercc6, Zc3h4, Med9, Rnf8	25	DOWN
BP	GO:0021542	dentate gyrus development	11/2790	20/28564	5.50646e-07	5.15447e-06	3.15299e-06	Smo, Prox1, Kif3a, Nr2e1, Fezf2, Atat1, Lmx1a, Mdk, Reln, Emx2, Tuba1a	11	DOWN
BP	GO:0002791	regulation of peptide secretion	53/2790	269/28564	5.71032e-07	5.33928e-06	3.26604e-06	Tiam1, Myt1, Stxbp4, Prkar1a, Rasl10b, Cartpt, Ppp3cb, Eny2, Sybu, Adcy5, Itsn1, Uqcc2, Gabbr1, Gnaq, Jak2, Tcf7l2, Tfap2b, Mpc2, Pax6, Fbn1, Gnas, Clock, Nucb2, Pde3b, Cask, Ano1, Arhgef7, Sfrp1, Gnao1, C2cd2l, Sirt6, Nkx6-1, Midn, Rab8b, Foxa2, Ncoa6, Ensa, Lrp1, Madd, Rfx3, Chd7, Efna5, Kcnb1, Plcb1, Cacna1c, Nlgn2, Irs1, Hmga2, Abat, Kalrn, Hmgn3, Ndufaf2, Sox4	53	DOWN
BP	GO:0035601	protein deacylation	32/2790	129/28564	5.85821e-07	5.46525e-06	3.3431e-06	Prkd1, Mapt, Chd3, Ncor1, Sap30bp, Mta1, Nipbl, Hdac7, Dyrk1a, Vegfa, Hdac3, Mbd2, Rcor2, Sirt7, Tbl1x, Elk4, Ppt1, Lypla2, Sfpq, Dr1, Msl3, Abhd10, Sirt6, Tbr1, Ctbp1, Rcor1, Abhd17c, Suv39h1, Spred2, Ndst1, Sirt5, Morf4l1	32	DOWN
BP	GO:0098732	macromolecule deacylation	32/2790	129/28564	5.85821e-07	5.46525e-06	3.3431e-06	Prkd1, Mapt, Chd3, Ncor1, Sap30bp, Mta1, Nipbl, Hdac7, Dyrk1a, Vegfa, Hdac3, Mbd2, Rcor2, Sirt7, Tbl1x, Elk4, Ppt1, Lypla2, Sfpq, Dr1, Msl3, Abhd10, Sirt6, Tbr1, Ctbp1, Rcor1, Abhd17c, Suv39h1, Spred2, Ndst1, Sirt5, Morf4l1	32	DOWN
BP	GO:0019725	cellular homeostasis	127/2790	845/28564	5.88104e-07	5.48039e-06	3.35236e-06	Ngfr, Raf1, Krit1, Smarcb1, Ckb, Tiam1, Prkd1, Pih1d1, Calb2, Prdx2, Igf1r, Slc30a4, Hap1, Lrrc8a, Myt1, Git1, Stc1, Taok1, Fis1, Micu1, Vps54, Stxbp4, Dld, Ywhae, Pacs2, Cartpt, Slc4a7, Ppp3cb, Micu2, Wnt5a, Eny2, Sybu, Wnt7b, Nell2, Zbtb20, Adcy5, App, Rgn, Grm2, Slc25a27, Tmem178, Slc39a6, Atp6v1g2, Aqp4, Smad4, Prdx5, Tcf7l2, Prdx4, Ormdl1, Gls, Abcb6, Nppc, Dbi, Nucks1, Xpr1, Mpc2, Abl1, Abc…	127	DOWN
BP	GO:0061036	positive regulation of cartilage development	14/2790	32/28564	5.9817e-07	5.56795e-06	3.40591e-06	Sox9, Gli3, Thrb, Wnt5a, Bmp1, Pkdcc, Mdk, Prkg2, Smad3, Bmp6, Sox5, Zfp219, Sox6, Zbtb16	14	DOWN
BP	GO:0051145	smooth muscle cell differentiation	24/2790	82/28564	6.03674e-07	5.61289e-06	3.4334e-06	Sox9, Shh, Mef2c, Kit, Mrtfb, Med28, Ednrb, Wnt7b, Vegfa, Zeb1, Smarca2, Vangl2, Acvr1, Notch1, Smarcd3, Sgcb, Fgfr2, Mecp2, Olfm2, Nfatc1, Wnt4, Hey1, Tmsb4x, Qki	24	DOWN
BP	GO:0031099	regeneration	37/2790	161/28564	6.27146e-07	5.82461e-06	3.56291e-06	Nfix, Cdkn1b, Igf1r, Sulf2, Ptprs, Vtn, Med1, Vps54, Dhfr, Nefl, Wnt1, Mapk8ip3, Jak2, Epha4, Mdk, Pax7, Ezh2, Ptn, Wnt7a, Xylt1, Bcl9, Lrp1, Dicer1, Inpp5f, Upf2, Gap43, Bdnf, Fzd9, Selenon, Jun, Lamb2, Yap1, Bcl2, Erbb4, Ccnd1, Rgma, Cntf	37	DOWN
BP	GO:0001505	regulation of neurotransmitter levels	49/2790	242/28564	6.51835e-07	6.04714e-06	3.69904e-06	Grik5, Slc1a2, Mef2c, Git1, Cadps2, Stxbp5, Moxd1, Nf1, Vamp2, Trim9, Pde1b, Scrib, Sncg, Ache, Grm8, Sncaip, Slc18a2, Cplx2, Pnkd, Stxbp1, Snap25, Napb, Pfn2, Slc6a9, Ppt1, Dvl1, Rimbp2, Wnt7a, Pak1, Stx1b, Cask, Gpm6b, Rab3a, Ppp1r9a, Fbxo45, Syt1, Aldh5a1, Slc30a1, Daglb, Nat8l, Cadps, Ntrk2, Ptprn2, Abat, Ncs1, Nrxn3, Sptbn2, Syt11, Septin5	49	DOWN
BP	GO:0021801	cerebral cortex radial glia-guided migration	13/2790	28/28564	6.53467e-07	6.04876e-06	3.70003e-06	Nr2e1, Pafah1b1, Foxg1, Gli3, Dab1, Lrp8, Cdk5, Dcx, Adgrg1, Socs7, Reln, Cdk5r1, Syne2	13	DOWN
BP	GO:0022030	telencephalon glial cell migration	13/2790	28/28564	6.53467e-07	6.04876e-06	3.70003e-06	Nr2e1, Pafah1b1, Foxg1, Gli3, Dab1, Lrp8, Cdk5, Dcx, Adgrg1, Socs7, Reln, Cdk5r1, Syne2	13	DOWN
BP	GO:1901361	organic cyclic compound catabolic process	82/2790	486/28564	6.60237e-07	6.10462e-06	3.7342e-06	Axin2, Hnrnpd, Gmpr2, Ttc5, Cnp, Lsm2, Khsrp, Hnrnpa0, Phax, Mapkapk2, Moxd1, Nudt4, Vps54, Hint1, Mgat1, Pum2, Ddx5, Gstz1, Zfp36l1, Cyp46a1, Rnaseh2b, Cdadc1, Mettl3, Pycrl, Rgn, Vegfa, Polr2d, Dcp2, Rnaseh2c, Entpd7, Paip1, Tnrc6c, Eif4a3, Hprt, Angel2, Vim, E2f1, Exosc8, Elavl4, Pnrc2, Zcchc17, Pan3, Igf2bp3, Tirap, Acat1, Nudt16, Nt5m, Prr5l, Dpyd, Tut4, Cnot6l, Tet3, Apex1, Ago2, Rbm24, Yth…	82	DOWN
BP	GO:2000278	regulation of DNA biosynthetic process	32/2790	130/28564	7.04954e-07	6.51082e-06	3.98267e-06	Hnrnpd, Hnrnpa2b1, Tinf2, Ddx39b, Ten1, Aurkb, Pinx1, Hmbox1, Rgcc, Dscc1, Gsk3b, Rfc4, Rgn, Rfc2, Vegfa, Dcp2, Nppc, Pcna, Gins1, Egf, Meaf6, Ing4, Pak3, Rfc3, Fgf2, Kcnk2, Wrap53, Camk2d, Dach1, Arrb2, Hnrnpc, Bmpr2	32	DOWN
BP	GO:0090087	regulation of peptide transport	53/2790	271/28564	7.25447e-07	6.69265e-06	4.09389e-06	Tiam1, Myt1, Stxbp4, Prkar1a, Rasl10b, Cartpt, Ppp3cb, Eny2, Sybu, Adcy5, Itsn1, Uqcc2, Gabbr1, Gnaq, Jak2, Tcf7l2, Tfap2b, Mpc2, Pax6, Fbn1, Gnas, Clock, Nucb2, Pde3b, Cask, Ano1, Arhgef7, Sfrp1, Gnao1, C2cd2l, Sirt6, Nkx6-1, Midn, Rab8b, Foxa2, Ncoa6, Ensa, Lrp1, Madd, Rfx3, Chd7, Efna5, Kcnb1, Plcb1, Cacna1c, Nlgn2, Irs1, Hmga2, Abat, Kalrn, Hmgn3, Ndufaf2, Sox4	53	DOWN
BP	GO:0007613	memory	37/2790	162/28564	7.37073e-07	6.79236e-06	4.15489e-06	Ccnd2, Nfix, Crtc1, Cic, Pgrmc1, Ehmt2, Mapt, Eif4ebp2, Adcy1, Plk2, Crebbp, App, Pja2, Creb1, Chst10, Lmx1a, Mdk, Map1a, Snap25, Chrnb2, Calb1, Ptn, Fgf13, Mecp2, Bace1, Pak5, Reln, Cux2, Atxn1, Bdnf, Nog, Plcb1, Ntrk2, Kalrn, Sorcs3, Syt11, Tuba1a	37	DOWN
BP	GO:0010628	positive regulation of gene expression	177/2790	1271/28564	7.38442e-07	6.79743e-06	4.15799e-06	Axin2, Acvr1b, Sox9, Hnrnpd, Ddx3x, Akt1, Smo, Lrp3, Kmt2a, Shh, Nfat5, Akt2, Polr2a, Mef2c, Kit, Fbln1, Cdk4, Sulf2, Tgfbr1, Hnrnpa0, Id3, Tle1, Gprc5b, Vps72, Hyal2, Myt1, Fuz, Csf1, Dll1, Ttbk1, Rxra, Macroh2a1, Mapkapk2, Brca1, Atad5, Med1, Ddx39b, Nts, Ahi1, Ccn2, Peli1, Id2, Stat5b, Id4, Bmpr1a, Mapk8, Wnt5a, Rgcc, Obi1, Rab2b, Mettl3, Angpt1, Khdrbs3, Wnt7b, Crebbp, Scrib, Zbtb20, Gsk3b, R…	177	DOWN
BP	GO:0045137	development of primary sexual characteristics	50/2790	250/28564	7.4061e-07	6.80984e-06	4.16558e-06	Sox9, Ercc1, Atn1, Insr, Kit, Crkl, Tgfbr1, H3f3b, Lhx9, Patz1, Stat5b, Rhobtb3, Wnt5a, Bcl2l2, Angpt1, Adamts1, Vegfa, Hsd17b4, Smad4, Prdx4, Cbx2, Dach2, Nppc, Nr5a1, Ptx3, Sfrp2, Npr2, Lfng, Nr2f2, Sfrp1, Irx5, Adgrg1, Brip1, Wnt4, Six3, Taf4, Tgfb2, Akap9, Ago4, Dmrta1, Sox3, Nrip1, Fzd4, Acvr2a, Bmpr1b, Dach1, Hmga2, Bcl2, Arrb2, Ccnd1	50	DOWN
BP	GO:0001843	neural tube closure	29/2790	112/28564	7.50864e-07	6.89649e-06	4.21858e-06	Lhx2, Dvl3, Fzd3, Fuz, Cluap1, Celsr1, Ptch1, Wnt5a, Scrib, Enah, Sema4c, Vangl2, Abl1, Zeb2, Sfrp2, Lmo4, Stil, Ski, Dvl1, Lrp6, Sfrp1, Ift57, Plxnb2, Tgfb2, Fzd1, Nog, Arhgap35, Phactr4, Rgma	29	DOWN
BP	GO:1902905	positive regulation of supramolecular fiber organization	40/2790	182/28564	7.74016e-07	7.10127e-06	4.34385e-06	Cdkn1b, Tgfbr1, Prox1, Git1, Fhod1, Mapt, Ccn2, Pdlim4, Evl, Mapk8, Rgcc, Rb1, App, Mlst8, Bin1, Nrp1, Abi2, Abl1, Mapre1, Pfn2, Tesk1, Wasf3, Pak1, Mecp2, Dctn1, Smad3, Ccdc88a, Brk1, Cracd, Wnt4, Limch1, Lpar1, Akap9, Sh3pxd2b, Arhgef10l, Ppm1e, Clip1, Map1b, Cfl2, Nck2	40	DOWN
BP	GO:0001702	gastrulation with mouth forming second	15/2790	37/28564	7.8428e-07	7.17167e-06	4.38691e-06	Zbtb17, Lhx1, Otx2, Wnt5a, Smad4, Ldb1, Rnf2, Acvr1, Lrp6, Crb2, Foxa2, Amot, Megf8, Acvr2a, Acvr2b	15	DOWN
BP	GO:0003309	type B pancreatic cell differentiation	15/2790	37/28564	7.8428e-07	7.17167e-06	4.38691e-06	Smo, Dll1, Wnt5a, Pdpk1, Cdh2, Gdf11, Pax6, Nkx2-2, Clock, Vhl, Nkx6-1, Bmp6, Cdk6, Rfx3, Onecut1	15	DOWN
[truncated: 6,619 more rows]

## Sheet: DIV10_KO
ONTOLOGY	ID	Description	GeneRatio	BgRatio	pvalue	p.adjust	qvalue	geneID	Count	Status
[truncated: 7,671 more rows]

[truncated: 8 more sheets: DIV5_dTAG, DIV5_CatD, DIV10_CatD, DIV10_dTAG, Xl_NF22, GO_Synopsis, DIV5_KO_CatD_dTAG, Xl_Caps_12.5]
