# Supplementary material for: METTL9 sustains vertebrate neural development primarily via non-catalytic functions
Source: Nat Commun. 2025 Aug 1;16:7051. doi: 10.1038/s41467-025-62414-5 (PMC12313917; doi:10.1038/s41467-025-62414-5)
Supplement: Supplementary file 5 — Supplementary Data 3 [file 41467_2025_62414_MOESM5_ESM.xlsx]

## Sheet: Mettl9_IP
Gene names	Protein names	log2Enrichment	p value	q value	Protein Group Ids
Mettl9	methyltransferase like 9	12.6732	3.89862e-12	4.69206e-09	Q9EPL4;A0A140LJ45
Ddrgk1	DDRGK domain containing 1	4.64886	1.03323e-10	1.27181e-08	Q80WW9
Trim21	E3 ubiquitin-protein ligase TRIM21	5.25928	2.32074e-10	2.09485e-08	Q62191
Stmn1; Stmn4	stathmin 1; stathmin-like 4	6.33288	6.46244e-09	3.36544e-07	D3Z1Z8;D3Z5N2;P54227
Fkbp1a	FK506 binding protein 1a	5.07495	1.28046e-08	6.33251e-07	P26883;F6X9I3
Trim21	tripartite motif-containing 21	4.94712	4.21667e-08	1.73011e-06	Q3U7K7
Psma3	proteasome subunit alpha 3	1.29302	7.59902e-06	0.000263822	O70435
Igkv1-117; Igkv1-110; Igkv1-99; Igkv1-88	Immunoglobulin kappa variable 1-117,110,99,88	2.15255	8.1807e-06	0.000276917	A0A140T8M0;A0A0B4J1I0;A0A075B5K8;F6XWB2;A0A140T8N1;P01631
Igkv1-122; Igkv1-35	Immunoglobulin kappa variable 1-122,35	2.21655	1.62054e-05	0.000522432	A0A140T8M9;A0A075B5N0;A0A0G2JDE5
Maoa	monoamine oxidase A	1.23865	2.04993e-05	0.000645491	Q64133
Farsb	phenylalanyl-tRNA synthetase, beta subunit	1.48766	4.6713e-05	0.00140554	Q9WUA2
Ubxn7	UBX domain protein 7	1.33287	0.000116289	0.00335012	G5E8R8;Q6P5G6
Atp5b	ATP synthase, H+ transporting mitochondrial F1 complex, beta subunit	1.14332	0.000167865	0.00454578	P56480
Rab2a; Rab2b	RAB2A, member RAS oncogene family; RAB2B, member RAS oncogene family	1.11326	0.00018295	0.00480323	P53994;Q3TEG7;P59279
Gmfb	glia maturation factor, beta	1.27436	0.000184467	0.00480323	A0A2I3BR94;A0A2I3BPS1;Q9CQI3
Ncbp1	nuclear cap binding protein subunit 1	1.31162	0.000207882	0.00531079	Q3UYV9
Atp5d	ATP synthase, H+ transporting, mitochondrial F1 complex, delta subunit	1.25132	0.000277552	0.00695937	Q9D3D9
Aldh9a1	aldehyde dehydrogenase 9, subfamily A1	1.63164	0.000355925	0.00845477	Q9JLJ2;Q9JLJ2-2
Ptk7	PTK7 protein tyrosine kinase 7	0.929034	0.000458483	0.0100127	Q8BKG3
Acsl4	acyl-CoA synthetase long-chain family member 4	1.12232	0.000533803	0.0114725	Q9QUJ7-2;Q9QUJ7
Phb	prohibitin	0.862315	0.000607609	0.0128547	P67778;Q5SQG5
Lasp1	LIM and SH3 protein 1	1.46693	0.000641608	0.0133652	Q61792;A2A6H0;A2A6G9;A2A6G7;A2A6G8;A2A6G6
Rab7	RAB7, member RAS oncogene family	1.17429	0.000691679	0.0141899	P51150
Atp5a1	ATP synthase, H+ transporting, mitochondrial F1 complex, alpha subunit 1	0.953565	0.000705542	0.0142583	Q03265;D3Z6F5
Canx	calnexin	0.94933	0.000740025	0.0147352	P35564
Ak2	adenylate kinase 2	0.80973	0.000774742	0.0149857	Q9WTP6;Q9WTP6-2
Mthfd1l	methylenetetrahydrofolate dehydrogenase (NADP+ dependent) 1-like	0.975403	0.00106335	0.0192484	Q3V3R1
Uqcrc2	ubiquinol cytochrome c reductase core protein 2	0.752239	0.0010884	0.0192484	Q9DB77
Eif3d	eukaryotic translation initiation factor 3, subunit D	0.688408	0.00109463	0.0192484	O70194
Slc2a3	solute carrier family 2 (facilitated glucose transporter), member 3	0.67374	0.00112171	0.0194717	P32037
Lamp1	lysosomal-associated membrane protein 1	0.791461	0.00123719	0.0207482	P11438
Rtn1	reticulon 1	0.733594	0.00124122	0.0207482	Q7M6W1;A3QM89;Q8K0T0
Rhoa; Rhoc; 4930544G11Rik	ras homolog family member A; ras homolog family member C; RIKEN cDNA 4930544G11 gene	0.717865	0.00140267	0.0226097	Q9QUI0;A0A0A6YXF6;Q62159
Ppil1	peptidylprolyl isomerase (cyclophilin)-like 1	0.777747	0.00143719	0.0228936	Q9D0W5
Abce1	ATP-binding cassette, sub-family E (OABP), member 1	0.920726	0.00146031	0.0229915	P61222
Ap1m1; Ap1m2	adaptor-related protein complex AP-1, mu subunit 1; adaptor protein complex AP-1, mu 2 subunit	0.97692	0.00148272	0.0230431	P35585
Adprh	ADP-ribosylarginine hydrolase	1.32875	0.00151465	0.0230431	P54923
Sfxn1	sideroflexin 1	0.843382	0.00155369	0.0233745	Q99JR1
Atp5c1	ATP synthase, H+ transporting, mitochondrial F1 complex, gamma polypeptide 1	0.911941	0.00170003	0.0247509	Q8C2Q8;Q91VR2;A2AKU9;A2AKV1;A2AKV2;A2AKV3
Gnai2; Gnai1; Gnat1; Gnao1; Gnat3; Gnat2; Gnal	guanine nucleotide binding protein (G protein), alpha inhibiting 2; guanine nucleotide binding protein (G protein), alpha inhibiting 1; G protein subunit alpha transducin 1; guanine nucleotide binding protein, alpha O; G protein subunit alpha transducin 3; G protein subunit alpha transducin 2; guanine nucleotide binding protein, alpha stimulating, olfactory type	0.608482	0.00183894	0.0264885	P08752;A0A0A6YWA9
Rab1a	RAB1A, member RAS oncogene family	0.975022	0.00202645	0.0282334	Q5SW88;P62821;Q5SW87
Uba1	ubiquitin-like modifier activating enzyme 1	0.694086	0.00203592	0.0282334	Q02053
Gnb1	guanine nucleotide binding protein (G protein), beta 1	0.668058	0.00204348	0.0282334	P62874;H3BKR2
Ndufa4	Ndufa4, mitochondrial complex associated	0.673869	0.00224721	0.0303652	A0A0N4SVQ1;Q62425
Xpo5	exportin 5	0.866528	0.00226505	0.0303652	Q924C1
Mlec	malectin	0.704289	0.00236354	0.0310702	Q6ZQI3
Atp5h	ATP synthase, H+ transporting, mitochondrial F0 complex, subunit D	1.06576	0.00252701	0.0328997	Q9DCX2;B1ASE2
Cand2	cullin-associated and neddylation-dissociated 2 (putative)	0.735461	0.00310027	0.0396015	Q6ZQ73
Rpl5	ribosomal protein L5	0.868994	0.00314	0.0397342	P47962;D3YYV8
Gipc2	GIPC PDZ domain containing family, member 2	0.787717	0.0032114	0.0402614	Q9Z2H7
Rab11b; Rab11a	RAB11B, member RAS oncogene family; RAB11A, member RAS oncogene family	0.714811	0.00334448	0.0415453	P46638;G3UY29;E9Q3P9;F8WGS1;P62492;G3UZD3
Cyb5r3	cytochrome b5 reductase 3	0.665687	0.00353056	0.0431409	Q9DCN2;Q9DCN2-2;F2Z456
Faf2	Fas associated factor family member 2	0.567958	0.00358413	0.0431409	Q3TDN2;Q3TDN2-2;D3Z2H4
Ciapin1	cytokine induced apoptosis inhibitor 1	0.771559	0.00361065	0.0431409	Q8WTY4;F7BWP1;E0CYY1
Stt3a	STT3, subunit of the oligosaccharyltransferase complex, homolog A (S. cerevisiae)	0.564018	0.00363225	0.0431409	P46978
Atp5pb	ATP synthase peripheral stalk-membrane subunit b	0.612847	0.0037409	0.0436654	Q9CQQ7;A0A0G2JGX3
Snx2	sorting nexin 2	0.721662	0.00382115	0.0442208	Q9CWK8
Ranbp3	RAN binding protein 3	0.700574	0.00388111	0.044381	A0A3B2WCL5;Q9CT10
Pdcd5	programmed cell death 5	0.744054	0.00404486	0.0448913	P56812;D3Z7Q5
Ssr4	signal sequence receptor, delta	0.543547	0.00413963	0.0453074	Q9D8L3;Q62186
Fh1	fumarate hydratase 1	1.35374	0.00414928	0.0453074	P97807;P97807-2
Rcor2	REST corepressor 2	0.709631	0.00418747	0.0453587	A0A0R4J1I0;Q8C796
Arhgef2	rho/rac guanine nucleotide exchange factor (GEF) 2	1.09584	0.00434554	0.0461132	H3BJX8;Q60875;Q60875-4;Q60875-5;H3BKH9;H3BJ40;H3BJ45;H3BJU7;Q60875-3;Q60875-2
Vdac1	voltage-dependent anion channel 1	0.549958	0.0043593	0.0461132	Q60932;Q60932-2;F2Z471
Trip13	thyroid hormone receptor interactor 13	0.73448	0.0045814	0.0478138	Q3UA06;Q3UA06-2
Sec11a	SEC11 homolog A, signal peptidase complex subunit	0.743531	0.00459069	0.0478138	D3YWT0;D3Z569;D3YTS1;Q9R0P6
Pak2	p21 (RAC1) activated kinase 2	0.519919	0.00464334	0.047993	Q8CIN4
Ppp1r11	protein phosphatase 1, regulatory inhibitor subunit 11	1.14434	0.00469268	0.0481355	G3UZ30;A5A4Y9;Q8K1L5
Anxa6	annexin A6	0.580327	0.00473344	0.0481886	F8WIT2;P14824
Vdac3	voltage-dependent anion channel 3	0.790484	0.00483105	0.0488152	Q60931;J3QMG3
Rrm2; Rrm2b	ribonucleotide reductase M2; ribonucleotide reductase M2 B (TP53 inducible)	0.810881	0.00491231	0.0492686	P11157
Vamp3; Vamp2; Vamp1	vesicle-associated membrane protein 3; vesicle-associated membrane protein 2; vesicle-associated membrane protein 1	0.698386	0.00509894	0.0501454	P63024;B0QZN5;P63044
Mtx1	metaxin 1	0.859877	0.00521338	0.0501454	Q8R5C0;D3Z3F4;A0A6I8MWZ8;P47802;G3XA75;G3UXX9;D3YVW0;G3XA66;G3UYJ5
Ckap5	cytoskeleton associated protein 5	0.626623	0.00522193	0.0501454	Z4YL78;A0A0R4J0K2;K3W4R5;A2AGT5-2;A2AGT5-3;A2AGT5
Emc2	ER membrane protein complex subunit 2	0.484904	0.00531927	0.0503657	Q9CRD2
Pdcd6	programmed cell death 6	0.543669	0.00543194	0.0510754	P12815-2;P12815
Pum1	pumilio RNA-binding family member 1	0.60749	0.00553815	0.0517148	Q80U78-2;Q80U78-3;Q80U78;E9Q6M7;Q3TTW5
Ppm1g	protein phosphatase 1G (formerly 2C), magnesium-dependent, gamma isoform	1.1397	0.00585616	0.0536424	Q61074;A0A0J9YVG0
Rpn1	ribophorin I	0.55311	0.00585891	0.0536424	Q91YQ5
Tecr	trans-2,3-enoyl-CoA reductase	0.720424	0.00586343	0.0536424	G3UWE1;Q52L67;Q9CY27;A0A5F8MQC8;A0A5F8MPU6
Uqcrc1	ubiquinol-cytochrome c reductase core protein 1	0.627442	0.00592009	0.0537973	Q9CZ13
Mdh2	malate dehydrogenase 2, NAD (mitochondrial)	1.32345	0.0059987	0.0540035	P08249
Glrx3	glutaredoxin 3	0.95688	0.00602255	0.0540035	Q9CQM9;A0A1B0GS58
Immt	inner membrane protein, mitochondrial	0.89724	0.00611765	0.0543196	Q8CAQ8-2;Q8CAQ8;Q8CAQ8-5;Q8CAQ8-3;E9Q800;E9QAY6;A0A0U1RP81
Pls3; Lcp1; Pls1	plastin 3 (T-isoform); lymphocyte cytosolic protein 1; plastin 1 (I-isoform)	0.615657	0.00626677	0.0549481	A0A1C7CYV0;B1AX58;Q99K51
Ppid; Ppif	peptidylprolyl isomerase D (cyclophilin D); peptidylprolyl isomerase F (cyclophilin F)	0.901087	0.00630493	0.0549481	Q9CR16
Chd1	chromodomain helicase DNA binding protein 1	0.969915	0.0063308	0.0549481	P40201;Q8C7Q2
Elp1	elongator complex protein 1	1.55424	0.00679132	0.0580158	Q7TT37
Gcn1	GCN1 activator of EIF2AK4	0.923405	0.00681278	0.0580158	E9PVA8
Nedd4l	neural precursor cell expressed, developmentally down-regulated gene 4-like	0.440372	0.00715432	0.059796	A0A494BA39;A0A494B9F0;A0A494B953;A0A494BAG2;A0A494BAX0;Q8CFI0-3;Q8CFI0;A0A494BAE4;A0A494B9L5;E9PXB7;G3X9H8;Q8CFI0-2
Ppp6r3	protein phosphatase 6, regulatory subunit 3	0.821625	0.00722135	0.0599859	G5E8R4;Q922D4-2;Q922D4;Q922D4-3;Q922D4-4
Vcl	vinculin	0.589781	0.00746958	0.0609266	Q64727
Tsn	translin	0.76931	0.0078036	0.0615475	Q62348
Xpo1	exportin 1	1.02039	0.00780959	0.0615475	Q6P5F9
Otub1	OTU domain, ubiquitin aldehyde binding 1	0.766606	0.00785099	0.0615475	Q7TQI3;D3YWF6
Ergic1	endoplasmic reticulum-golgi intermediate compartment (ERGIC) 1	0.574802	0.00785119	0.0615475	F6SLP4;A0A494BAW5;A0A494BAK4;Q9DC16;A0A494BAX4
Spcs2	signal peptidase complex subunit 2 homolog (S. cerevisiae)	0.660399	0.0078639	0.0615475	A0A140LHR3;A0A140LJ01;A0A140LHG8;Q9CYN2;A0A140LJG6;A0A140LIK0
Drg1	developmentally regulated GTP binding protein 1	0.73801	0.0082194	0.0632333	P32233
Bri3bp	Bri3 binding protein	0.648789	0.00831729	0.0636249	Q8BXV2
Bax	BCL2-associated X protein	0.503731	0.00852247	0.0644661	A0A1B0GT81;A0A1B0GTA4;Q07813;A0A1B0GS13
Nherf1	NHERF family PDZ scaffold protein 1	0.641735	0.00883606	0.0660996	P70441
Vdac2	voltage-dependent anion channel 2	0.50228	0.00894455	0.0665435	Q60930;G3UX26;A0A286YCR8;D3YZT5
Nup85	nucleoporin 85	0.539198	0.00911906	0.0673656	Q8R480
Csde1	cold shock domain containing E1, RNA binding	0.499918	0.00915455	0.0673656	Q91W50;Q8JZN2;A0A0G2JF72
Pgrmc2	progesterone receptor membrane component 2	0.546937	0.00941188	0.0683138	Q80UU9
Epb41	erythrocyte membrane protein band 4.1	0.619682	0.00946953	0.0683138	A2A842;A2A841;P48193-2;P48193;A2A839;A2A838;A2AD32;A0A571BEG4
Prpf3	pre-mRNA processing factor 3	0.910228	0.00948309	0.0683138	Q922U1
Ubqln1	ubiquilin 1	0.542133	0.00948522	0.0683138	Q8R317;Q8R317-2
Cyc1	cytochrome c-1	0.580647	0.00958029	0.0686334	Q9D0M3;Q9D0M3-2;A0A2R8VHK1
Slc3a2	solute carrier family 3 (activators of dibasic and neutral amino acid transport), member 2	0.741322	0.0102485	0.072273	P10852;P10852-2;A0A0U1RP98
Cad; Cps1	carbamoyl-phosphate synthetase 2, aspartate transcarbamylase, and dihydroorotase; carbamoyl-phosphate synthetase 1	0.644155	0.0105825	0.0741528	E9QAI5;B2RQC6;G3UWN2;B2RQC6-2
Mtch2	mitochondrial carrier 2	0.56656	0.0106654	0.0741528	Q791V5;A2AFW6;Q9D050
Adpgk	ADP-dependent glucokinase	0.587516	0.0107049	0.0741528	Q3UDS7;A0A1L1SSF2;Q8VDL4-3;Q8VDL4
Ccdc47	coiled-coil domain containing 47	0.658603	0.0111759	0.0764254	F7C265;Q9D024-2;Q9D024;Q9D024-3
Dcakd	dephospho-CoA kinase domain containing	0.837361	0.0113253	0.0769611	Q8BHC4;B0QZX9
Mapre1; Mapre3	microtubule-associated protein, RP/EB family, member 1; microtubule-associated protein, RP/EB family, member 3	0.591793	0.0114579	0.0771838	Q61166
Lsm6	LSM6 homolog, U6 small nuclear RNA and mRNA degradation associated	0.527283	0.011541	0.0773592	P62313
Atp1a1; Atp1a2; Atp1a3; Atp1a4; Atp4a; Atp12a	ATPase, Na+/K+ transporting, alpha 1 polypeptide; ATPase, Na+/K+ transporting, alpha 2 polypeptide; ATPase, Na+/K+ transporting, alpha 3 polypeptide; ATPase, Na+/K+ transporting, alpha 4 polypeptide; ATPase, H+/K+ exchanging, gastric, alpha polypeptide; ATPase, H+/K+ transporting, nongastric, alpha polypeptide	0.65404	0.0117198	0.0781703	Q8VDN2
Hspa4; Hspa4l	heat shock protein 4; heat shock protein 4 like	0.952417	0.0118151	0.0784201	Q3U2G2;Q61316
Atp5j2	ATP synthase, H+ transporting, mitochondrial F0 complex, subunit F2	0.750889	0.012286	0.0811479	F8WHP8;P56135
Btf3	basic transcription factor 3	0.740177	0.0127883	0.08384	Q64152-2;Q64152
Eif3m	eukaryotic translation initiation factor 3, subunit M	0.755506	0.0129556	0.08384	Q99JX4;A2A702
Stoml2	stomatin (Epb7.2)-like 2	0.467147	0.0131588	0.08384	Q99JB2;A2AG39;F6WI02
Cox6c	cytochrome c oxidase subunit 6C	0.469601	0.0131693	0.08384	Q9CPQ1
Sec22b	SEC22 homolog B, vesicle trafficking protein	0.500835	0.013189	0.08384	O08547;E9Q6R3;A0A0G2JF08
Rtn3	reticulon 3	0.438601	0.0134431	0.0850558	Q9ES97-3;Q9ES97-4;Q9ES97-5;Q9ES97-2;Q9ES97
Emb	embigin	0.651387	0.0135861	0.0855611	P21995
Polr1c	polymerase (RNA) I polypeptide C	0.447126	0.0139923	0.0873065	P52432;G3UXX5;D3Z7Q8;D3Z3D6
Zc3h15	zinc finger CCCH-type containing 15	0.609009	0.0142024	0.0882109	Q3TIV5;Q3TIV5-2
Cct5	chaperonin containing Tcp1, subunit 5 (epsilon)	0.473854	0.0146573	0.0906209	P80316
Slc16a1	solute carrier family 16 (monocarboxylic acid transporters), member 1	0.550189	0.015347	0.0938725	P53986
Snd1	staphylococcal nuclease and tudor domain containing 1	0.624551	0.0153912	0.0938725	Q78PY7;Q3TJ56
Cops4	COP9 signalosome subunit 4	0.744305	0.0156515	0.0941872	O88544;D3Z1R9;D3YV99;F6QTS1
Cyp51	cytochrome P450, family 51	0.4786	0.015787	0.0945825	Q8K0C4
Cyfip1; Cyfip2	cytoplasmic FMR1 interacting protein 1; cytoplasmic FMR1 interacting protein 2	0.755659	0.0162306	0.0968118	Q7TMB8-2;Q7TMB8;A0A0R4J119;A0A0U1RQ05
Tsr1	TSR1 20S rRNA accumulation	0.967516	0.0164483	0.0969847	Q5SWD9;Q5SWD9-2;Q5SWD9-3
Emc8	ER membrane protein complex subunit 8	0.369901	0.0165388	0.0969847	O70378;M0QWP2;M0QWY0
Sf3b6	splicing factor 3B, subunit 6	0.738317	0.016743	0.0969847	P59708;A0A1W2P7L7
Ube2k	ubiquitin-conjugating enzyme E2K	0.464234	0.016777	0.0969847	P61087;A0A0J9YUI1;A0A0J9YU07;Q3V3R8;D3Z4U3
Nsfl1c	NSFL1 (p97) cofactor (p47)	0.800904	0.0168326	0.0969847	Q9CZ44;Q9CZ44-3;A2AT02;Q9CZ44-2
Bcl2l13	BCL2-like 13 (apoptosis facilitator)	0.606417	0.0169853	0.0974494	P59017
Atad3a	ATPase family, AAA domain containing 3A	0.445976	0.0185433	0.104895	Q925I1-2;Q925I1
Rab6a; Rab6b; Rab39	RAB6A, member RAS oncogene family; RAB6B, member RAS oncogene family; RAB39, member RAS oncogene family	0.784004	0.0189077	0.105354	P35279-2;P35279;D3YV69;P61294;A0A1L1SRS6
Ptpn23	protein tyrosine phosphatase, non-receptor type 23	0.859545	0.0190392	0.105652	Q6PB44-2;Q6PB44
Vbp1	von Hippel-Lindau binding protein 1	0.42727	0.0195316	0.107503	P61759;Q3TIR6
Slc25a3	solute carrier family 25 (mitochondrial carrier, phosphate carrier), member 3	0.903977	0.0201313	0.109911	G5E902;Q8VEM8
Prmt5	protein arginine N-methyltransferase 5	0.973508	0.0202962	0.110366	Q8CIG8;A0A0R4J049
Psmc1	protease (prosome, macropain) 26S subunit, ATPase 1	0.672348	0.0206401	0.111787	P62192
Vcp	valosin containing protein	0.402135	0.0211368	0.114021	Q01853
Sars	seryl-aminoacyl-tRNA synthetase	0.485737	0.0214475	0.114782	Q8C483;P26638;A2AFS0
Bsg	basigin	0.602141	0.0215634	0.114913	K3W4Q8;P18572-2;P18572;J3QP71
Dnajb6; Dnajb7; Dnajb2	DnaJ heat shock protein family (Hsp40) member B6; DnaJ heat shock protein family (Hsp40) member B7; DnaJ heat shock protein family (Hsp40) member B2	0.444807	0.0220784	0.115518	A0A0G2JER9;O54946-2;O54946;G3X8S5
Pdxdc1	pyridoxal-dependent decarboxylase domain containing 1	0.515499	0.0220968	0.115518	A0A0R4J034;Q99K01-2;Q99K01;Q99K01-4;Q99K01-3
Ap1g1	adaptor protein complex AP-1, gamma 1 subunit	0.811559	0.0224142	0.116361	Q8CBB7;P22892
Atp1b3	ATPase, Na+/K+ transporting, beta 3 polypeptide	0.443233	0.0225455	0.116361	P97370
Hmox2	heme oxygenase 2	0.741322	0.0226303	0.116361	O70252;D3YX62
Dync1h1	dynein cytoplasmic 1 heavy chain 1	0.785328	0.0226878	0.116361	Q9JHU4
Atp2a2; Atp2a1; Atp2a3	ATPase, Ca++ transporting, cardiac muscle, slow twitch 2; ATPase, Ca++ transporting, cardiac muscle, fast twitch 1; ATPase, Ca++ transporting, ubiquitous	0.452264	0.0233893	0.118446	O55143;O55143-2
Nmt1	N-myristoyltransferase 1	0.543332	0.0234663	0.118446	O70310
		0.504568	0.0236715	0.118446	Q8CGB9;Q9JHR7
Msh2	mutS homolog 2	0.348112	0.0237067	0.118446	P43247
Ipo5; Ranbp6	importin 5; RAN binding protein 6	0.413226	0.0240604	0.119466	Q8BKC5;Q8BKC5-2
Tmem11	transmembrane protein 11	0.530108	0.0240961	0.119466	E9Q933;Q8BK08
Psmc2	proteasome (prosome, macropain) 26S subunit, ATPase 2	0.666668	0.0242637	0.119466	P46471;Q8BVQ9
Rras2; Rras	related RAS viral (r-ras) oncogene 2; related RAS viral (r-ras) oncogene	0.361073	0.0247517	0.12114	P62071
Poldip3	polymerase (DNA-directed), delta interacting protein 3	0.57788	0.0250032	0.121748	Q3UDD3;Q8BG81
Bub3	BUB3 mitotic checkpoint protein	0.613906	0.0252186	0.121748	A0A140LHA2;Q9WVA3;A0A140LJ21
Tmed2	transmembrane p24 trafficking protein 2	0.54241	0.0253294	0.121748	Q9R0Q3;F6V6T4;Q8BPI2
Atp5md	ATP synthase membrane subunit DAPIT	0.415381	0.0253887	0.121748	Q78IK2
Rtn4	reticulon 4	0.430697	0.0255055	0.121748	Q99P72;Q99P72-3
Usp5	ubiquitin specific peptidase 5 (isopeptidase T)	0.482697	0.0260562	0.12363	Q3U4W8;P56399
Eif3j1; Eif3j2	eukaryotic translation initiation factor 3, subunit J1; eukaryotic translation initiation factor 3, subunit J2	0.71837	0.0261138	0.12363	Q3UGC7;Q66JS6
Abcf1	ATP-binding cassette, sub-family F (GCN20), member 1	0.756318	0.0265265	0.123851	Q6P542
Tnpo1	transportin 1	0.423837	0.0271182	0.124468	Q8BFY9-2;Q8BFY9;Q3TKD0
Tagln2; Tagln3	transgelin 2; transgelin 3	0.372684	0.0274016	0.124503	Q9WVA4
Cse1l	chromosome segregation 1-like (S. cerevisiae)	0.49787	0.0279371	0.126509	Q9ERK4;E9Q1T9;F6ZEW4
Vps26b	VPS26 retromer complex component B	0.376478	0.0283958	0.127734	Q8C0E2;Q8C0E2-2
Fdps	farnesyl diphosphate synthetase	0.381398	0.0300994	0.132751	Q920E5;A0A0G2JEA5;A0A0G2JEB3;A0A0G2JDJ5
Cltc	clathrin, heavy polypeptide (Hc)	0.354845	0.0303849	0.133143	Q68FD5;Q5SXR6
Gstm1; Gstm3; Gstm7; Gstm4; Gstm6	glutathione S-transferase, mu 1; glutathione S-transferase, mu 3; glutathione S-transferase, mu 7; glutathione S-transferase, mu 4; glutathione S-transferase, mu 6	0.530125	0.031082	0.134406	A2AE89;P10649;F6WHQ7
Pdha1	pyruvate dehydrogenase E1 alpha 1	0.415415	0.0311694	0.134406	P35486
Nipsnap1	nipsnap homolog 1	0.48757	0.0323412	0.136785	O55125;Q5SVG6
Tpm4	tropomyosin 4	0.691015	0.0330163	0.138833	Q6IRU2
Rab1b	RAB1B, member RAS oncogene family	0.375184	0.0344771	0.143637	A0A494B945;Q9D1G1;A0A494BBL7;A0A494BA38
Cox4i1	cytochrome c oxidase subunit 4I1	0.352736	0.0348275	0.144652	P19783;M0QWX7
Ociad1	OCIA domain containing 1	0.313684	0.0351808	0.145672	A0A0J9YUB6;Q9CRD0;Q9CRD0-3;Q9CRD0-2
Suclg1	succinate-CoA ligase, GDP-forming, alpha subunit	0.524315	0.0352986	0.145714	Q9WUM5
Sar1b	secretion associated Ras related GTPase 1B	0.67582	0.0358073	0.146229	Q9CQC9
Ubfd1	ubiquitin family domain containing 1	0.357628	0.0358541	0.146229	Q78JW9;A0A0U1RQ55
Nt5c	5',3'-nucleotidase, cytosolic	0.503115	0.0359633	0.146229	Q9JM14;A2A9X5
Fads2	fatty acid desaturase 2	0.408861	0.0365889	0.148328	Q9Z0R9
Slc25a4; Slc25a31	solute carrier family 25 (mitochondrial carrier, adenine nucleotide translocator), member 4; solute carrier family 25 (mitochondrial carrier; adenine nucleotide translocator), member 31	0.312124	0.036701	0.148338	P48962
Nap1l4	nucleosome assembly protein 1-like 4	0.390864	0.0369726	0.148543	B7ZNL2;Q78ZA7
Wdr18	WD repeat domain 18	0.452611	0.0371517	0.148543	Q4VBE8
Lin7c	lin-7 homolog C, crumbs cell polarity complex component	0.378608	0.0371527	0.148543	O88952
Cybc1	cytochrome b 245 chaperone 1	0.448288	0.0376108	0.149221	Q3TYS2
Nudcd3	NudC domain containing 3	0.475317	0.0378708	0.149221	Q8R1N4;A0A0A0MQL8;Q8R1N4-3;Q8R1N4-2
Dnm2; Dnm3; Dnm1	dynamin 2; dynamin 3; dynamin 1	0.566672	0.0379115	0.149221	P39054;Q3T9X3;Q3TCR7;G3X9G4;P39054-2;F8WIV5;G3UZZ3
Luc7l2	LUC7-like 2 (S. cerevisiae)	0.41678	0.0386631	0.150864	Q7TNC4-2;Q7TNC4-3;Q7TNC4-4;Q7TNC4;E9Q715;Q05CX5
Cttn	cortactin	0.375023	0.0390435	0.151475	Q921L6;Q60598
Prpsap2	phosphoribosyl pyrophosphate synthetase-associated protein 2	0.365869	0.0397084	0.152742	Q8R574
Uqcrq	ubiquinol-cytochrome c reductase, complex III subunit VII	0.403243	0.0400398	0.153323	Q9CQ69
Uchl5	ubiquitin carboxyl-terminal esterase L5	0.505446	0.0401204	0.153323	Q9WUP7-2;Q9WUP7;A0A087WP81
Ola1	Obg-like ATPase 1	0.444622	0.0401991	0.153323	Q9CZ30;B1AYJ9;Q9CZ30-2
Dtymk	deoxythymidylate kinase	0.608493	0.0408373	0.154184	P97930;D3Z3R3
Sec62	SEC62 homolog (S. cerevisiae)	0.39654	0.0421339	0.15847	Q8BU14
Psmd1	proteasome (prosome, macropain) 26S subunit, non-ATPase, 1	0.587085	0.0425494	0.159149	Q3TXS7
Psat1	phosphoserine aminotransferase 1	0.834074	0.0429393	0.159322	Q99K85;Q3U6K9
Tpt1	tumor protein, translationally-controlled 1	0.466723	0.0434625	0.159494	P63028;D3YU75
Clic4	chloride intracellular channel 4 (mitochondrial)	0.687856	0.0440112	0.160191	Q9QYB1
Ndufc2	NADH:ubiquinone oxidoreductase subunit C2	0.456607	0.044951	0.162303	Q9CQ54;A0A0U1RPJ5
Psmc3	proteasome (prosome, macropain) 26S subunit, ATPase 3	1.1067	0.045114	0.162432	O88685;A2AGN7;B7ZCF1;A0A087WPH7
Mcm6	minichromosome maintenance complex component 6	0.685118	0.0452266	0.162432	P97311;Q3ULG5
Tomm70a	translocase of outer mitochondrial membrane 70A	0.656913	0.046481	0.166241	Q9CZW5
Igf2bp2	insulin-like growth factor 2 mRNA binding protein 2	0.439276	0.0465513	0.166241	Q5SF07;A6X8Z3;Q5SF07-2
Eprs	glutamyl-prolyl-tRNA synthetase	0.401995	0.0468796	0.166241	Q8CGC7
Copb1	coatomer protein complex, subunit beta 1	0.837086	0.0469012	0.166241	Q9JIF7
Hcfc1	host cell factor C1	0.362653	0.0474043	0.16715	Q61191;B1AUX2
Actn4; Sptbn4	actinin alpha 4; spectrin beta, non-erythrocytic 4	0.300223	0.0486704	0.170725	P57780;A0A1L1SV25;E9Q2W9
Vars	valyl-tRNA synthetase	0.365283	0.0491849	0.171062	Q9Z1Q9;G3UY93
Stxbp2	syntaxin binding protein 2	0.360741	0.0492719	0.171062	F8WGM5;Q64324
Rdx	radixin	0.316665	0.0495526	0.171361	P26043;A0A5F8MPB9;Q7TSG6
Srp68	signal recognition particle 68	0.407732	0.0497658	0.171361	Q8BMA6;A2AAN2
Rcc2	regulator of chromosome condensation 2	0.446454	0.0500574	0.171361	Q8BK67
Gpd2	glycerol phosphate dehydrogenase 2, mitochondrial	0.326273	0.0500759	0.171361	Q64521;A2AQR0
Tomm40	translocase of outer mitochondrial membrane 40	0.345352	0.0502102	0.171361	Q9QYA2
Prpsap1	phosphoribosyl pyrophosphate synthetase-associated protein 1	0.654225	0.0502432	0.171361	B1AT82;Q9D0M1;B1AT84;A0A8V5KYQ3
Tubb6	tubulin, beta 6 class V	0.387324	0.050294	0.171361	Q922F4
		0.462457	0.0503706	0.171361	Q8BGX0-3;Q8BGX0-2;Q8BGX0
Acta1; Actc1; Acta2; Actg2	actin alpha 1, skeletal muscle; actin, alpha, cardiac muscle 1; actin alpha 2, smooth muscle, aorta; actin, gamma 2, smooth muscle, enteric	0.605323	0.0507676	0.171848	P68134;P68033;P62737;P63268;A0A1D5RM20;D3Z2K3;A0A494B9T3;D3YZY0
Copg1	coatomer protein complex, subunit gamma 1	0.54331	0.0510788	0.171967	Q9QZE5
Adsl	adenylosuccinate lyase	0.320211	0.0512109	0.171967	P54822;E9Q242;E9Q3T7
Dstn	destrin	0.415759	0.0512424	0.171967	Q9R0P5
Dync1li1	dynein cytoplasmic 1 light intermediate chain 1	0.37257	0.0513107	0.171967	Q8R1Q8
Gemin5	gem nuclear organelle associated protein 5	0.674269	0.0516483	0.172278	A2AFQ9;E9PUU4;Q8BX17
Map1b; Map1a	microtubule-associated protein 1B; microtubule-associated protein 1 A	0.629116	0.0516581	0.172278	P14873
Slc35f3	solute carrier family 35, member F3	0.345298	0.0518634	0.172538	A0A571BFY6;A0A571BEK8;Q1LZI2
Map3k19	mitogen-activated protein kinase kinase kinase 19	0.32122	0.0520203	0.172636	A0A087WS76;A0A140LHL6;E9Q3S4
Tpm1	tropomyosin 1, alpha	0.433453	0.0527675	0.173838	E9Q450;Q8BP43;P58771-2;E9Q452;P58771;E9Q454;Q8BSH3;F8WID5;E9Q453;E9Q456;E9Q448;G5E8R2;E9Q455;B7ZNL3;G5E8R1;G5E8R0;S4R2U0
Eif5b	eukaryotic translation initiation factor 5B	0.575563	0.0540939	0.177224	Q05D44
Arfgap2; Arfgap3	ADP-ribosylation factor GTPase activating protein 2; ADP-ribosylation factor GTPase activating protein 3	0.350845	0.0543168	0.177224	Q99K28;Q99K28-2
		0.543198	0.0551085	0.178083	F7C9F6
Gdi2	guanosine diphosphate (GDP) dissociation inhibitor 2	0.355913	0.0556483	0.179328	Q61598;Q61598-2;A0A1Y7VL99
Dad1	defender against cell death 1	0.288425	0.0557584	0.179328	P61804
Aars	alanyl-tRNA synthetase	0.294021	0.0559792	0.179559	Q8BGQ7
Sec61a1; Sec61a2	Sec61 alpha 1 subunit (S. cerevisiae); Sec61, alpha subunit 2 (S. cerevisiae)	0.317614	0.0560957	0.179559	P61620
Atp5l	ATP synthase, H+ transporting, mitochondrial F0 complex, subunit G	0.319383	0.0567482	0.179995	Q9CPQ8
Rap1b; Rap1a	RAS related protein 1b; RAS-related protein 1a	0.638627	0.0567635	0.179995	Q99JI6;A0A0G2JDL9;P62835;A0A0G2JE52;A0A0G2JED9
Rad50	RAD50 double strand break repair protein	0.344706	0.0574383	0.181243	Q5SV02;P70388-2;P70388;A8Y5I3
Dcps	decapping enzyme, scavenger	0.419395	0.0575588	0.181243	Q9DAR7;Q3TBW9;D6RFQ0
Eif3l	eukaryotic translation initiation factor 3, subunit L	0.514338	0.0577312	0.181364	Q8QZY1
Dnajb11	DnaJ heat shock protein family (Hsp40) member B11	0.522968	0.0579441	0.181445	Q99KV1
Phb2	prohibitin 2	0.348797	0.0583216	0.181445	O35129;F6QPR1
Psap	prosaposin	0.327369	0.0584334	0.181445	E9PZ00;Q8BFQ1;K3W4L3;J3QPG5;Q61207
Bag6	BCL2-associated athanogene 6	0.46625	0.0584808	0.181445	Q3UF95;Q9Z1R2;G3UYQ2;G3UZT6;A0A1B0GX81
Uqcr10	ubiquinol-cytochrome c reductase, complex III subunit X	0.361151	0.0589507	0.182028	Q8R1I1
Ubqln2	ubiquilin 2	0.297918	0.0591525	0.182028	Q9QZM0
Impact	impact, RWD domain protein	0.67532	0.059632	0.182261	O55091;A0A3Q4EC12;A0A3Q4L314
Psmd7	proteasome (prosome, macropain) 26S subunit, non-ATPase, 7	0.420127	0.0600681	0.183181	P26516
Grpel1	GrpE-like 1, mitochondrial	0.430787	0.0603482	0.183594	Q99LP6
Marchf5	membrane associated ring-CH-type finger 5	0.368571	0.0604749	0.183594	Q3KNM2;A0A0R4J1H0;F6W8T3
Ifitm2	interferon induced transmembrane protein 2	0.422491	0.0615419	0.185999	Q99J93;A0A1B0GT68
Scamp3	secretory carrier membrane protein 3	0.38803	0.0619005	0.186252	E9Q855;Q3UXS0;O35609
Serbp1	serpine1 mRNA binding protein 1	0.320167	0.0625132	0.187678	Q9CY58;Q3UMP4
Hip1; Hip1r	huntingtin interacting protein 1; huntingtin interacting protein 1 related	0.622669	0.0628835	0.187956	Q8VD75;A0A0J9YUA3
Zfp207	zinc finger protein 207	0.480653	0.0633164	0.188833	Q9JMD0-4;Q9JMD0-3;Q9JMD0-2;Q9JMD0;M0QWF0
Eras	ES cell-expressed Ras	0.322813	0.0635707	0.188989	Q7TN89
Atic	5-aminoimidazole-4-carboxamide ribonucleotide formyltransferase/IMP cyclohydrolase	0.567473	0.0636478	0.188989	Q9CWJ9
Csnk2b	casein kinase 2, beta polypeptide	0.258436	0.0638944	0.189306	G3UZA4;G3UZJ5;G3UZX4;P67871;G3UWU5;G3UXG7
Tmem14c	transmembrane protein 14C	0.531888	0.0640899	0.189471	Q9CQN6
Rpl35a	ribosomal protein L35A	0.321545	0.0650543	0.19107	O55142
Ppp4r3a	protein phosphatase 4 regulatory subunit 3A	0.443423	0.066521	0.19349	E9Q481;Q6P2K6
Ddost	dolichyl-di-phosphooligosaccharide-protein glycotransferase	0.831108	0.0665809	0.19349	O54734
Magohb; Magoh	mago homolog B, exon junction complex core component; mago homolog, exon junction complex core component	0.358635	0.0666957	0.19349	A0A023T778;Q9CQL1;P61327;G3UZW7
Ndufa2	NADH:ubiquinone oxidoreductase subunit A2	0.316056	0.0668609	0.19349	Q9CQ75
Tfip11	tuftelin interacting protein 11	0.403615	0.0672099	0.193505	Q9ERA6
Hdac6	histone deacetylase 6	0.363629	0.0673122	0.193505	Q9Z2V5;A0A1B0GX25
Xrn2	5'-3' exoribonuclease 2	0.277454	0.0679668	0.194973	Q9DBR1-2;Q9DBR1
Tomm34	translocase of outer mitochondrial membrane 34	0.339586	0.0686621	0.195723	Q9CYG7;Q9CYG7-2
Tubb3	tubulin, beta 3 class III	0.57449	0.0695694	0.19687	Q9ERD7
Naa50	N(alpha)-acetyltransferase 50, NatE catalytic subunit	0.29958	0.0696209	0.19687	Q6PGB6-3;Q6PGB6-2;Q6PGB6;Q6PGB6-4;Q6PGB6-5
Lbr	lamin B receptor	0.393193	0.0720046	0.201851	Q3U9G9
Npm3	nucleoplasmin 3	0.283332	0.0727082	0.2032	Q9CPP0
Fkbp3	FK506 binding protein 3	0.544197	0.0730524	0.2032	Q62446;A0A1Y7VLK0;A0A1Y7VP01;A0A1Y7VMJ9
Oxsr1; Stk39	oxidative-stress responsive 1; serine/threonine kinase 39	0.270791	0.0735238	0.203998	Q6P9R2
Eif2a	eukaryotic translation initiation factor 2A	0.40082	0.0738381	0.204451	Q8BJW6;Q8BJW6-2
Slc25a13; Slc25a12	solute carrier family 25 (mitochondrial carrier, adenine nucleotide translocator), member 13; solute carrier family 25 (mitochondrial carrier, Aralar), member 12	0.678555	0.0741258	0.204829	Q9QXX4
Tuba1b	tubulin, alpha 1B	0.248163	0.075561	0.207525	P05213;A0A2R8VHF3
Cd2ap	CD2-associated protein	0.54574	0.0772107	0.210475	A0A3B2W812;Q9JLQ0
Tm9sf2	transmembrane 9 superfamily member 2	0.429495	0.0772572	0.210475	P58021;E9PZ69
Gnai3	guanine nucleotide binding protein (G protein), alpha inhibiting 3	0.322406	0.0786841	0.212915	Q9DC51
Dpy30	dpy-30, histone methyltransferase complex regulatory subunit	0.445331	0.0787002	0.212915	Q99LT0
Tmed10	transmembrane p24 trafficking protein 10	0.40994	0.0790615	0.213236	Q9D1D4;A0A1Y7VM54;Q9D1D4-2
Agps	alkylglycerone phosphate synthase	0.371352	0.0797084	0.214137	A2AL50;Q8C0I1;H3BKN2;A2AL49
Timm44	translocase of inner mitochondrial membrane 44	0.262183	0.0803224	0.214907	O35857
Aimp1	aminoacyl tRNA synthetase complex-interacting multifunctional protein 1	0.381279	0.081454	0.216677	Q3UZG4;P31230
Dhcr24	24-dehydrocholesterol reductase	0.32129	0.0818906	0.216986	Q8VCH6
Fermt2	fermitin family member 2	0.364284	0.0824901	0.217834	Q8CIB5
Hsph1	heat shock 105kDa/110kDa protein 1	0.305991	0.0826398	0.217834	Q61699;E9Q0U7;Q61699-2
Api5	apoptosis inhibitor 5	0.566564	0.0828541	0.217834	O35841
Gtf2e1	general transcription factor II E, polypeptide 1 (alpha subunit)	0.505634	0.0837845	0.219853	Q9D0D5
Arl2	ADP-ribosylation factor-like 2	0.305045	0.0841918	0.220173	Q9D0J4
Umps	uridine monophosphate synthetase	0.320771	0.0845584	0.220205	P13439
Slc35b1	solute carrier family 35, member B1	0.293921	0.0847318	0.220205	P97858
Ube2l3	ubiquitin-conjugating enzyme E2L 3	0.353227	0.0852442	0.220765	A0A338P7E5;P68037;A0A338P786
Nup155	nucleoporin 155	0.315727	0.0852897	0.220765	A0A2R8VHH1;Q99P88
Kars	lysyl-tRNA synthetase	0.343378	0.0858025	0.220868	Q8R2P8;Q99MN1
Vapa	vesicle-associated membrane protein, associated protein A	0.360799	0.0863149	0.221765	Q9WV55;A0A3B2W837
Lman2	lectin, mannose-binding 2	0.373543	0.0864954	0.221808	Q9DBH5
Dazap1	DAZ associated protein 1	0.604873	0.0883837	0.223685	Q3UGB5;Q9JII5-2;Q9JII5;D3Z4J1
Rtcb	RNA 2',3'-cyclic phosphate and 5'-OH ligase	0.332489	0.0898629	0.225799	Q99LF4
Swi5	SWI5 recombination repair homolog (yeast)	0.39716	0.0898858	0.225799	A0A0A0MQ99;V9GXX7;Q8K3D3-2
Psmd8	proteasome (prosome, macropain) 26S subunit, non-ATPase, 8	0.339309	0.0908207	0.227724	Q9CX56;Q9CPS5;Q3TG45
Slc25a11	solute carrier family 25 (mitochondrial carrier oxoglutarate carrier), member 11	0.504556	0.0919768	0.228928	Q9CR62;Q5SX46
Sfn	stratifin	0.262754	0.0929691	0.230128	O70456
Opa1	OPA1, mitochondrial dynamin like GTPase	0.297161	0.0936934	0.231498	P58281-2;H7BX01;P58281;F6U775
Uqcrb	ubiquinol-cytochrome c reductase binding protein	0.31015	0.094994	0.233858	Q9CQB4;Q9D855
Prpf31	pre-mRNA processing factor 31	0.431365	0.095268	0.234107	Q8CCF0-2;Q8CCF0
Nsf	N-ethylmaleimide sensitive fusion protein	0.481975	0.0954945	0.234238	P46460
Igf2bp1	insulin-like growth factor 2 mRNA binding protein 1	0.221328	0.096081	0.235251	O88477
Capza2	capping actin protein of muscle Z-line subunit alpha 2	0.428256	0.0974879	0.237407	P47754;A0A0N4SVM0;D6RCW7
Far1	fatty acyl CoA reductase 1	0.411718	0.0979507	0.237896	D3Z5W6;D3Z4N9;Q922J9-2;Q922J9-3;Q922J9;Q922J9-4;D3Z072
Ppp1cb	protein phosphatase 1 catalytic subunit beta	0.4218	0.09804	0.237896	P62141
Atp5o	ATP synthase, H+ transporting, mitochondrial F1 complex, O subunit	0.462259	0.0994489	0.240169	Q9DB20;A0A338P776
Gtse1	G two S phase expressed protein 1	0.343989	0.0995265	0.240169	Q8R080
Psmd12	proteasome (prosome, macropain) 26S subunit, non-ATPase, 12	0.223231	0.100421	0.24151	Q9D8W5;B1AT36;Q3TRH2
Sptbn1; Sptbn2	spectrin beta, non-erythrocytic 1; spectrin beta, non-erythrocytic 2	0.484652	0.102106	0.244679	Q62261;Q62261-2;A0A0A0MQG2
Cand1	cullin associated and neddylation disassociated 1	0.242781	0.102281	0.244679	Q6ZQ38
Lig3	ligase III, DNA, ATP-dependent	0.447983	0.103095	0.245375	Q3UC82;Q80ZH7;K4DI59;P97386;B1AT03;P97386-2
Vta1	vesicle (multivesicular body) trafficking 1	0.305457	0.103445	0.245728	Q9CR26;F6W5Q8
Dpysl2	dihydropyrimidinase-like 2	0.485948	0.104405	0.247527	O08553
Chd4; Chd5	chromodomain helicase DNA binding protein 4; chromodomain helicase DNA binding protein 5	0.370432	0.105243	0.247527	E9QAS4;E9QAS5;Q6PDQ2
Rps14	ribosomal protein S14	0.211292	0.106036	0.247544	P62264;D3YVF4;D3Z7I1
Lrpprc	leucine-rich PPR-motif containing	0.368031	0.106845	0.247544	Q6PB66
Hnrnph3	heterogeneous nuclear ribonucleoprotein H3	0.275492	0.106849	0.247544	D3YWT1;D3Z3N4
Timm50	translocase of inner mitochondrial membrane 50	0.647904	0.107037	0.247544	Q9D880
Palld; Mypn	palladin, cytoskeletal associated protein; myopalladin	0.234899	0.10723	0.247544	Q9ET54-4;Q9ET54-6;Q9ET54;Q9ET54-3;Q9ET54-5;Q9ET54-2
Nars	asparaginyl-tRNA synthetase	0.221559	0.109001	0.249304	A0A498WGK2;Q8BP47;A0A494BAX5;A0A494BB89
Tnpo3	transportin 3	0.346662	0.10973	0.250548	Q6P2B1;Q6P2B1-2;Q6P2B1-3
Chchd3	coiled-coil-helix-coiled-coil-helix domain containing 3	0.317551	0.110209	0.25085	Q9D9P1;D3Z0L4;Q9CRB9;S4R238
Sec61g	SEC61, gamma subunit	0.246166	0.110832	0.251789	G3UWH0;P60060
Cct2	chaperonin containing Tcp1, subunit 2 (beta)	0.21542	0.111419	0.252275	P80314
Septin7; Septin10; Septin14	septin 7; septin 10; septin 14	0.302088	0.11202	0.253215	E9Q1G8;E9Q9F5;O55131
Ywhah	tyrosine 3-monooxygenase/tryptophan 5-monooxygenase activation protein, eta polypeptide	0.323141	0.113263	0.254747	P68510
Plp2	proteolipid protein 2	0.213789	0.114438	0.256151	Q9R1Q7
Crabp2	cellular retinoic acid binding protein II	0.434381	0.114893	0.256151	P22935
Nudt5	nudix hydrolase 5	0.264049	0.115396	0.256151	Q9JKX6;A2ATT5;A0A0A6YVU1
Rab5a	RAB5A, member RAS oncogene family	0.338646	0.115674	0.256151	Q9CQD1
Frg1	FSHD region gene 1	0.306569	0.11571	0.256151	P97376
Strn3	striatin, calmodulin binding protein 3	0.224886	0.115779	0.256151	B2RQS1;Q9ERG2
Cox5a	cytochrome c oxidase subunit 5A	0.34724	0.116612	0.257574	P12787
Dnajc8	DnaJ heat shock protein family (Hsp40) member C8	0.283143	0.117331	0.258654	A2ALF0;Q6NZB0;A2ALF3;F6TQL3;F7CXJ2
Bzw2	basic leucine zipper and W2 domains 2	0.297173	0.117865	0.258654	Q91VK1
Ube2c	ubiquitin-conjugating enzyme E2C	0.232145	0.117898	0.258654	Q9D1C1;A2A4Z1
Sdhc	succinate dehydrogenase complex, subunit C, integral membrane protein	0.352856	0.117933	0.258654	F8WGB3;Q9CZB0
Mta2	metastasis-associated gene family, member 2	0.258157	0.120073	0.26096	Q9R190
Rpn2	ribophorin II	0.297399	0.120402	0.261257	A2ACG7;Q9DBG6
Tubb5	tubulin, beta 5 class I	0.205365	0.121513	0.263244	P99024
Ruvbl1	RuvB-like protein 1	0.230024	0.122407	0.263917	P60122
Eif1; Eif1b	eukaryotic translation initiation factor 1; eukaryotic translation initiation factor 1B	0.31543	0.122606	0.263925	P48024;A0A1L1SSA3;Q9CXU9;J3QN87;J3QPZ8
Kif5b; Kif5c; Kif5a	kinesin family member 5B; kinesin family member 5C; kinesin family member 5A	0.233353	0.12285	0.26403	Q61768
Slc2a1	solute carrier family 2 (facilitated glucose transporter), member 1	0.197828	0.123693	0.264715	P17809
Ago2; Ago1; Ago3; Ago4	argonaute RISC catalytic subunit 2; argonaute RISC catalytic subunit 1; argonaute RISC catalytic subunit 3; argonaute RISC catalytic subunit 4	0.333105	0.123935	0.264715	Q8CJG0
Capza1	capping actin protein of muscle Z-line subunit alpha 1	0.18765	0.124103	0.264715	P47753;Q5RKN9
Scfd1	Sec1 family domain containing 1	0.477559	0.124217	0.264715	Q8BRF7-3;Q8BRF7;Q8BRF7-2
Agfg1	ArfGAP with FG repeats 1	0.223664	0.124641	0.264715	A0A087WNV1;A0A087WSR7;A0A087WR52;Q8K2K6-3;Q8K2K6-1;Q8K2K6;Q8K2K6-2
Arf4	ADP-ribosylation factor 4	0.218481	0.124722	0.264715	P61750;E9Q798
Srsf2	serine and arginine-rich splicing factor 2	0.293638	0.124733	0.264715	Q62093
Arf5	ADP-ribosylation factor 5	0.300492	0.125549	0.265613	P84084
Pcbp2; Pcbp3	poly(rC) binding protein 2; poly(rC) binding protein 3	0.215943	0.126044	0.265613	B2M1R7;Q61990;Q61990-3;Q61990-2;A0A2R8VHP9;A0A2R8VI25;A0A2R8VKN0;Q3TT81;A0A2R8VI73;A0A2R8VI12;A0A2R8VI71;A0A2R8VHG2;A0A2R8VJY1;A0A2R8W6L5;A0A2R8VHZ0;A0A2R8VHY9;A0A2R8VHL8;A0A2R8VHN3;A0A2R8VKF0;A0A2R8W6U6
Pgam5	phosphoglycerate mutase family member 5	0.231709	0.12634	0.265613	Q8BX10;Q8BX10-2;A0A0G2JG95
Gnl3	guanine nucleotide binding protein-like 3 (nucleolar)	0.307138	0.126899	0.265613	Q8CI11;Q8CI11-2;A0A2I3BPZ6
Dnajc7	DnaJ heat shock protein family (Hsp40) member C7	0.274989	0.126922	0.265613	A0A6I8MWX8;Q9QYI3;A2A5E1;A0A6I8MX00;A0A6I8MWY7;A0A6I8MWZ1;A0A6I8MWZ9;F7BTP8
Spag7	sperm associated antigen 7	0.282394	0.128048	0.267145	Q7TNE3;Q5SX56
Marcksl1	MARCKS-like 1	0.261731	0.128447	0.267193	P28667
Ctps	cytidine 5'-triphosphate synthase	0.404969	0.128614	0.267193	P70698
Ddx20	DEAD box helicase 20	0.213211	0.128663	0.267193	Q9JJY4
Kpna2	karyopherin (importin) alpha 2	0.289584	0.129496	0.268337	P52293
Ccdc43	coiled-coil domain containing 43	0.275922	0.131028	0.269667	E9Q2S9;Q9CR29;Q9CR29-2
Psmb4	proteasome (prosome, macropain) subunit, beta type 4	0.230393	0.13116	0.269667	P99026
Tmed9	transmembrane p24 trafficking protein 9	0.305191	0.131253	0.269667	A0A286YDS5;Q99KF1
Atxn10	ataxin 10	0.305909	0.131745	0.269667	P28658
Rab5c; Rab5b	RAB5C, member RAS oncogene family; RAB5B, member RAS oncogene family	0.203373	0.131781	0.269667	Q8C266;P35278;P61021
Psma4	proteasome subunit alpha 4	0.536074	0.132256	0.269667	Q9R1P0;E9PW69;E9Q0X0
Coro1b	coronin, actin binding protein 1B	0.329351	0.132444	0.269667	Q9WUM3;A0A494BAI1;D3YUG6;A0A494B9Y4
Ndufs3	NADH:ubiquinone oxidoreductase core subunit S3	0.230807	0.133748	0.271099	Q9DCT2
Rangap1	RAN GTPase activating protein 1	0.362094	0.134899	0.271637	P46061
Polr2b	polymerase (RNA) II (DNA directed) polypeptide B	0.303053	0.134904	0.271637	Q8CFI7
Anxa2	annexin A2	0.196635	0.135217	0.271637	B0V2N7;P07356;B0V2N8
Psmb7	proteasome (prosome, macropain) subunit, beta type 7	0.353955	0.135976	0.272222	P70195
Gclm	glutamate-cysteine ligase, modifier subunit	0.291417	0.136068	0.272222	F6VNW5;H3BJA3;O09172;A0A0G2JDI4
Tufm	Tu translation elongation factor, mitochondrial	0.236502	0.136114	0.272222	Q8BFR5;Q8BFR5-2
Sgta	small glutamine-rich tetratricopeptide repeat (TPR)-containing, alpha	0.180902	0.136465	0.272222	Q8BJU0-2;Q8BJU0;A0A1W2P6P1
Pdia4	protein disulfide isomerase associated 4	0.188723	0.136513	0.272222	A0A0R4J0Z1;P08003
Gars	glycyl-tRNA synthetase	0.254519	0.137045	0.27288	Q9CZD3
Gna11; Gna14; Gnaq	guanine nucleotide binding protein, alpha 11; guanine nucleotide binding protein, alpha 14; guanine nucleotide binding protein, alpha q polypeptide	0.276084	0.137567	0.273518	P21278
Gapdh; Gapdhs	glyceraldehyde-3-phosphate dehydrogenase; glyceraldehyde-3-phosphate dehydrogenase, spermatogenic	0.198107	0.137943	0.273864	A0A0A0MQF6;P16858;A0A1D5RLD8;S4R257
Ankfy1	ankyrin repeat and FYVE domain containing 1	0.304657	0.138801	0.274964	Q810B6
Raver1	ribonucleoprotein, PTB-binding 1	0.195246	0.140251	0.276215	A0A1L1SRY4;Q9CW46
Fads1	fatty acid desaturase 1	0.314787	0.141563	0.276352	A0A494BAD7;Q920L1
Mif	macrophage migration inhibitory factor (glycosylation-inhibiting factor)	0.437585	0.141842	0.276352	P34884
Slc16a3	solute carrier family 16 (monocarboxylic acid transporters), member 3	0.22978	0.142031	0.276352	P57787;B1ATM2
Psmc6	proteasome (prosome, macropain) 26S subunit, ATPase, 6	0.171677	0.144658	0.279811	P62334
Cnot1	CCR4-NOT transcription complex, subunit 1	0.620934	0.144887	0.279853	Q6ZQ08;Q6ZQ08-4;B7ZWL1;A0A1D5RMJ8;Q6ZQ08-2
Psmd6	proteasome (prosome, macropain) 26S subunit, non-ATPase, 6	0.246844	0.146215	0.281215	Q99JI4
Hat1	histone aminotransferase 1	0.305994	0.147745	0.283353	A2ATU9;Q8BY71
Tm9sf4	transmembrane 9 superfamily member 4	0.297785	0.148491	0.284141	Q8BH24
Bzw1	basic leucine zipper and W2 domains 1	0.203652	0.148585	0.284141	A0A087WQS2;Q9CQC6;A0A087WPF9
Anxa4	annexin A4	0.209962	0.14915	0.284141	D3Z0S1;A0A0N4SV57;A0A0N4SW89;P97429;S4R1F2;F7ANV6
Ube2d3; Ube2d2b; Ube2d2a	ubiquitin-conjugating enzyme E2D 3; ubiquitin-conjugating enzyme E2D 2B; ubiquitin-conjugating enzyme E2D 2A	0.208092	0.149205	0.284141	A0A0G2JE32;A0A0G2JGL0;P61079;A0A0G2JF40;Q05CK8;A0A0G2JGZ3;A0A494BAN1;A0A494BA56;Q6ZWY6;P62838
Ssrp1	structure specific recognition protein 1	0.409116	0.150458	0.28548	A2AW05;Q08943;Q08943-2
Usp47	ubiquitin specific peptidase 47	0.258894	0.15061	0.28548	A0A1L1SV73;Q8BY87-2;Q8BY87
Myh9	myosin, heavy polypeptide 9, non-muscle	0.338316	0.151586	0.286245	Q8VDD5
Psmd11	proteasome (prosome, macropain) 26S subunit, non-ATPase, 11	0.187105	0.151852	0.286245	Q8BG32
Rab18	RAB18, member RAS oncogene family	0.232593	0.152002	0.286245	A0A3Q4EI12;P35293;A0A452J8C1
Hsp90b1	heat shock protein 90, beta (Grp94), member 1	0.215348	0.153599	0.287653	P08113;F7C312
Kpnb1	karyopherin (importin) beta 1	0.179346	0.154176	0.287878	P70168
Rrp12	ribosomal RNA processing 12 homolog	0.429003	0.154365	0.287878	Q6P5B0
Cops2	COP9 signalosome subunit 2	0.333133	0.154607	0.287878	P61202-2;P61202;A2AQE4
Rpl23a	ribosomal protein L23A	0.1625	0.154782	0.287878	P62751
Sdha	succinate dehydrogenase complex, subunit A, flavoprotein (Fp)	0.215569	0.156794	0.29007	Q8K2B3
Sall2	spalt like transcription factor 2	0.287409	0.156922	0.29007	A0A2I3BQV4;Q9QX96
Serpina3a	serine (or cysteine) peptidase inhibitor, clade A, member 3A	0.308839	0.158551	0.291682	H7BWY0;Q6P4P1-2;Q6P4P1
Pno1	partner of NOB1 homolog	0.221394	0.160332	0.293967	Q9CPS7
Rpl14	ribosomal protein L14	0.178864	0.160525	0.293967	Q9CR57
Psmd13	proteasome (prosome, macropain) 26S subunit, non-ATPase, 13	0.183551	0.161975	0.295174	Q9WVJ2;E9Q5I9;E9Q0U1
Ktn1	kinectin 1	0.238524	0.163293	0.29626	F8VQC7;A0A087WQF8;A0A087WS23;A0A087WQQ5;A0A087WPW5;A0A087WQI3;A0A087WP85;A0A087WQD0;A0A087WPX0;A0A087WRS1;A0A087WQ25;A0A087WQG4;A0A087WP14;A0A087WS29;A0A087WS04;A0A087WP48;A0A087WNW3;Q61595;Q61595-8;Q61595-4;Q61595-11;Q61595-15;Q61595-7;Q61595-9;Q61595-5;Q61595-13;Q61595-6;Q61595-10;Q61595-14;Q61595-3;Q61595-16;Q61595-12;Q61595-2
Pdcd6ip	programmed cell death 6 interacting protein	0.228776	0.163368	0.29626	Q9WU78-3;Q9WU78
Igf2bp3	insulin-like growth factor 2 mRNA binding protein 3	0.274497	0.167879	0.302673	Q9CPN8
Anp32e	acidic (leucine-rich) nuclear phosphoprotein 32 family, member E	0.269333	0.168655	0.302853	P97822;E9Q5H2;E9PZF5;P97822-2
Srsf9	serine and arginine-rich splicing factor 9	0.216929	0.169006	0.302853	Q9D0B0
Septin2	septin 2	0.228329	0.169097	0.302853	P42208;E9Q3V6;F6WYM0;D3YYB1;D3Z3C0;D3Z1S1;F6UKN5;D3YZU7
Eipr1	EARP complex and GARP complex interacting protein 1	0.249616	0.169489	0.302934	Q8K0G5;A0A1Y7VN36
Pfdn1	prefoldin 1	0.254477	0.169589	0.302934	Q9CQF7;Q9CWM4;A0A494BBK3;A0A494BAH5
Rps18	ribosomal protein S18	0.161337	0.170122	0.303066	F6YVP7;A0A1Y7VKY1;P62270;S4R1N6
Cdv3	carnitine deficiency-associated gene expressed in ventricle 3	0.46513	0.170263	0.303066	Q4VAA2;A0A087WNP6;Q4VAA2-2;A0A087WRM0
Napa; Napb	N-ethylmaleimide sensitive fusion protein attachment protein alpha; N-ethylmaleimide sensitive fusion protein attachment protein beta	0.288402	0.170392	0.303066	Q9DB05
Ruvbl2	RuvB-like protein 2	0.193403	0.170691	0.303066	Q9WTM5
Ncapd2	non-SMC condensin I complex, subunit D2	0.361282	0.171454	0.303066	A0A0R4J0H7;Q8K2Z4;Q8K2Z4-2
Mrps28	mitochondrial ribosomal protein S28	0.161404	0.173476	0.305842	Q9CY16
Mylk	myosin, light polypeptide kinase	0.192476	0.174456	0.307046	B1B1A8;Q6PDN3-2;Q6PDN3-3;Q6PDN3
Rps19	ribosomal protein S19	0.160985	0.174613	0.307046	Q9CZX8;D3YUT3;D3YUG3;D3Z5R8;D3Z722;S4R223
Pspc1	paraspeckle protein 1	0.180647	0.175181	0.307456	Q8R326;Q8R326-2
Gpx4	glutathione peroxidase 4	0.214458	0.1753	0.307456	O70325-2;O70325;O70325-3;S4R1E5
Hsp90ab1	heat shock protein 90 alpha (cytosolic), class B member 1	0.14619	0.176014	0.308309	P11499
Mtap	methylthioadenosine phosphorylase	0.328023	0.17636	0.308515	Q9CQ65
Cops5	COP9 signalosome subunit 5	0.45539	0.180009	0.310982	O35864
Sf3a3	splicing factor 3a, subunit 3	0.191812	0.180181	0.310982	Q9D554
Rps17	ribosomal protein S17	0.161177	0.180332	0.310982	P63276
Cd276	CD276 antigen	0.174565	0.180373	0.310982	Q8VE98
Eif4g2	eukaryotic translation initiation factor 4, gamma 2	0.162423	0.180668	0.310982	F7CBP1;G3XA17;Q62448-2;Q62448
Tubb4b; Tubb1	tubulin, beta 4B class IVB; tubulin, beta 1 class VI	0.156627	0.180874	0.310982	P68372
Pcbp1	poly(rC) binding protein 1	0.180639	0.180967	0.310982	P60335
Cwc15	CWC15 spliceosome-associated protein	0.161554	0.181807	0.311772	A0A1L1SVD8;Q9JHS9
Mesd	mesoderm development LRP chaperone	0.245832	0.184321	0.314321	Q9ERE7;D3YVR4
Kpna3	karyopherin (importin) alpha 3	0.198708	0.18559	0.315031	O35344
Pcmt1	protein-L-isoaspartate (D-aspartate) O-methyltransferase 1	0.337698	0.185714	0.315031	F7D432;E9PWE0;E0CYV0;P23506;P23506-2;F6TXE3;F6V9F1
Pgd	phosphogluconate dehydrogenase	0.440708	0.186072	0.315031	Q9DCD0
Ppm1a; Ppm1b	protein phosphatase 1A, magnesium dependent, alpha isoform; protein phosphatase 1B, magnesium dependent, beta isoform	0.196186	0.186155	0.315031	Q9EQE2;P49443;Q99NF7;P36993-4;P36993;P36993-3;P36993-5
Fmr1	fragile X messenger ribonucleoprotein 1	0.172445	0.187418	0.315538	E9QAT0;D3Z6U8;E9QNF5;Q6AXB7;P35922-9;P35922-8;P35922-3;P35922-7;P35922-2;P35922
Nelfb	negative elongation factor complex member B	0.186408	0.187621	0.315538	A0A5H1ZRL3;Q8C4Y3-3;Q8C4Y3
Hspd1	heat shock protein 1 (chaperonin)	0.145433	0.187631	0.315538	P63038;P63038-2
Hmgcs1; Hmgcs2	3-hydroxy-3-methylglutaryl-Coenzyme A synthase 1; 3-hydroxy-3-methylglutaryl-Coenzyme A synthase 2	0.245164	0.187832	0.315538	Q8JZK9
Tmpo	thymopoietin	0.189065	0.188305	0.315941	Q61033
Pdap1	PDGFA associated protein 1	0.216699	0.188735	0.315992	Q3UHX2
Ndufa8	NADH:ubiquinone oxidoreductase subunit A8	0.162414	0.190019	0.317209	Q9DCJ5
Sucla2	succinate-Coenzyme A ligase, ADP-forming, beta subunit	0.409527	0.190232	0.317209	Q9Z2I9
Ehd1	EH-domain containing 1	0.184231	0.190525	0.31727	Q9WVK4
M6pr	mannose-6-phosphate receptor, cation dependent	0.170386	0.191372	0.317813	P24668
Ugdh	UDP-glucose dehydrogenase	0.149535	0.191533	0.317813	O70475
Hsp90aa1	heat shock protein 90, alpha (cytosolic), class A member 1	0.149779	0.192741	0.319036	P07901
Ppp2r1b	protein phosphatase 2, regulatory subunit A, beta	0.389525	0.193646	0.320106	Q3TTF6;H3BKU1;G3UWS4;Q7TNP2;H3BLE7;H3BIV7;H3BLQ0
Prkcsh	protein kinase C substrate 80K-H	0.167678	0.197897	0.32558	O08795-2;O08795
Ubxn1	UBX domain protein 1	0.200509	0.199204	0.327197	Q922Y1;A0A498WFS2
Tubb2b; Tubb2a	tubulin, beta 2B class IIB; tubulin, beta 2A class IIA	0.407729	0.200722	0.329028	Q9CWF2;Q7TMM9
Ybx3	Y box protein 3	0.187587	0.202354	0.330902	Q9JKB3;Q9JKB3-2
Srp54c; Srp54a; Srp54b	signal recognition particle 54C; signal recognition particle 54A; signal recognition particle 54B	0.197797	0.203901	0.332237	E9PXC0;P14576
Prkci	protein kinase C, iota	0.167475	0.204017	0.332237	Q62074
Stmn2	stathmin-like 2	0.184088	0.205046	0.332778	P55821
Reep5	receptor accessory protein 5	0.218732	0.205467	0.332778	A0A494BBE3;G3X8R0;Q60870
Nampt	nicotinamide phosphoribosyltransferase	0.300157	0.207954	0.335601	Q99KQ4
Eef1b2	eukaryotic translation elongation factor 1 beta 2	0.172885	0.210647	0.337934	O70251;A0A087WS46
Sec61b	Sec61 beta subunit	0.157261	0.214847	0.342652	Q9CQS8;E9PW43
Mcm7	minichromosome maintenance complex component 7	0.181188	0.215178	0.342652	Q61881
Prdx1	peroxiredoxin 1	0.207094	0.215359	0.342652	P35700;B1AXW5;B1AXW6;B1AXW4
Rpl28	ribosomal protein L28	0.137702	0.216503	0.344067	P41105
Lonp1	lon peptidase 1, mitochondrial	0.139845	0.217448	0.345164	Q8CGK3
Psmd14	proteasome (prosome, macropain) 26S subunit, non-ATPase, 14	0.168218	0.218134	0.345845	O35593
Cox5b	cytochrome c oxidase subunit 5B	0.246178	0.218823	0.345845	Q9D881;P19536
Polr2a	polymerase (RNA) II (DNA directed) polypeptide A	0.225271	0.22029	0.346829	A0A0R4J0V5;P08775
Dars	aspartyl-tRNA synthetase	0.24331	0.221519	0.347465	Q922B2
Fasn	fatty acid synthase	0.141547	0.221721	0.347465	P19096;A0A0U1RNJ1
Rps10	ribosomal protein S10	0.187782	0.222598	0.348035	P63325;A0A338P7K4;A0A3B2W864;Q3UW83;A0A338P731
Rpl17	ribosomal protein L17	0.187929	0.223345	0.348664	Q6ZWZ7;Q9CPR4
Slc25a5	solute carrier family 25 (mitochondrial carrier, adenine nucleotide translocator), member 5	0.128796	0.225475	0.34976	P51881
T	brachyury, T-box transcription factor T	0.154559	0.226027	0.34976	P20293
Ddx23	DEAD box helicase 23	0.167118	0.227029	0.350111	D3Z0M9
Larp4	La ribonucleoprotein 4	0.242809	0.228601	0.351735	A0A2R8VKL5;E9Q066;G3X9Q6;Q8BWW4;A0A2R8W6Y5
Rheb	Ras homolog enriched in brain	0.194203	0.230054	0.353167	Q921J2
Eif2s1	eukaryotic translation initiation factor 2, subunit 1 alpha	0.133412	0.232988	0.355655	Q6ZWX6
Celf1	CUGBP, Elav-like family member 1	0.222942	0.233838	0.355943	A0A0R4J0T5;P28659-2;P28659-3;P28659;P28659-4
Pwp1	PWP1 homolog, endonuclein	0.13071	0.233966	0.355943	Q99LL5
Ctnna1	catenin (cadherin associated protein), alpha 1	0.131504	0.234595	0.356101	P26231
Upf1	UPF1 regulator of nonsense transcripts homolog (yeast)	0.164227	0.237915	0.359254	Q9EPU0-2;Q9EPU0
Cct6a; Cct6b	chaperonin containing Tcp1, subunit 6a (zeta); chaperonin containing Tcp1, subunit 6b (zeta)	0.117442	0.23853	0.359254	Q52KG9;P80317
Bpnt2	3'(2'), 5'-bisphosphate nucleotidase 2	0.150087	0.239782	0.360186	Q80V26
Nedd4; Smurf1; Smurf2; Hecw2; Hecw1	neural precursor cell expressed, developmentally down-regulated 4; SMAD specific E3 ubiquitin protein ligase 1; SMAD specific E3 ubiquitin protein ligase 2; HECT, C2 and WW domain containing E3 ubiquitin protein ligase 2; HECT, C2 and WW domain containing E3 ubiquitin protein ligase 1	0.217919	0.240387	0.360186	P46935;A0A571BDN7
Cct8	chaperonin containing Tcp1, subunit 8 (theta)	0.121856	0.240537	0.360186	P42932;H3BL49
Eif3g	eukaryotic translation initiation factor 3, subunit G	0.13817	0.240841	0.360186	Q9Z1D1
Psmd3	proteasome (prosome, macropain) 26S subunit, non-ATPase, 3	0.12092	0.241461	0.360461	P14685
Snrnp200	small nuclear ribonucleoprotein 200 (U5)	0.114355	0.245003	0.364944	Q6P4T2
Pfas	phosphoribosylformylglycinamidine synthase (FGAR amidotransferase)	0.185209	0.245974	0.365903	Q5SUR0
Lsm8	LSM8 homolog, U6 small nuclear RNA associated	0.194082	0.246458	0.365903	Q6ZWM4;A0A0N4SUZ3
Nt5dc2	5'-nucleotidase domain containing 2	0.1651	0.246902	0.366162	A0A2I3BR81;A0A2I3BRL0;Q91X76;A0A2I3BQR1
Pes1	pescadillo ribosomal biogenesis factor 1	0.126517	0.250188	0.369251	Q5SQ20;Q9EQ61
Cfdp1	craniofacial development protein 1	0.13779	0.250286	0.369251	O88271
Tmx1	thioredoxin-related transmembrane protein 1	0.140685	0.251353	0.369926	F6V084;Q8VBT0
Cct4	chaperonin containing Tcp1, subunit 4 (delta)	0.115615	0.252795	0.371241	P80315;G5E839
Ywhab	tyrosine 3-monooxygenase/tryptophan 5-monooxygenase activation protein, beta polypeptide	0.205349	0.253302	0.371583	Q9CQV8;Q9CQV8-2;A2A5N1
Eif3a	eukaryotic translation initiation factor 3, subunit A	0.128084	0.254264	0.37259	P23116
Nap1l1	nucleosome assembly protein 1-like 1	0.106342	0.255412	0.372963	Q3TF41;Q8BSH9;P28656
Apex1	apurinic/apyrimidinic endonuclease 1	0.210087	0.255664	0.372963	P28352;F6QA74;D3Z124;D3Z6R9
Cul5	cullin 5	0.171208	0.256044	0.372963	E9PV12;G3X914;Q9D5V5;E9Q6Z0
Ykt6	YKT6 v-SNARE homolog (S. cerevisiae)	0.23435	0.256446	0.372963	Q9CQW1
Psmc5	protease (prosome, macropain) 26S subunit, ATPase 5	0.159295	0.258597	0.374882	P62196;Q8K1K2
Ift57	intraflagellar transport 57	0.18189	0.259388	0.375225	F7B458;Q8BXG3-2;Q8BXG3
Lrrc40	leucine rich repeat containing 40	0.237055	0.260424	0.376323	A0A0R4J0W6;Q9CRC8
Fkbp4	FK506 binding protein 4	0.158882	0.261718	0.377387	P30416;F6S2D5
Flna	filamin, alpha	0.220039	0.262955	0.378364	B7FAU9;Q8BTM8;B7FAV1
Zmpste24	zinc metallopeptidase, STE24	0.154926	0.264774	0.380215	Q80W54
Psrc1	proline/serine-rich coiled-coil 1	0.111946	0.269062	0.384294	Q9D0P7;A2AEF3
Dnaja1	DnaJ heat shock protein family (Hsp40) member A1	0.104604	0.269594	0.384422	P63037;B1AXY1;B1AXY0
Cct3	chaperonin containing Tcp1, subunit 3 (gamma)	0.142677	0.270571	0.385205	P80318;E9Q133;Q3U0I3
Abcf2	ATP-binding cassette, sub-family F (GCN20), member 2	0.221968	0.27091	0.385205	Q99LE6
Tcea1; Tcea2	transcription elongation factor A (SII) 1; transcription elongation factor A (SII), 2	0.127488	0.272846	0.386841	P10711-2;E9PYD5;P10711
Copa	coatomer protein complex subunit alpha	0.220647	0.273998	0.387302	Q8CIE6;F8WHL2
Lman1	lectin, mannose-binding, 1	0.156282	0.274708	0.387302	Q9D0F3
Rfc3	replication factor C (activator 1) 3	0.110342	0.274953	0.387302	Q8R323
Elp3	elongator acetyltransferase complex subunit 3	0.211117	0.274989	0.387302	A0A286YDB8;Q9CZX0;Q9CZX0-2
Tpp2	tripeptidyl peptidase II	0.1958	0.275718	0.387302	Q64514-2;Q64514;A0A087WRC0
Morf4l2	mortality factor 4 like 2	0.125774	0.27639	0.387302	Q9R0Q4;A2AEB4;A2AEB3;A2AEB5
Ranbp1	RAN binding protein 1	0.205536	0.276488	0.387302	P34022;H7BX22
Mcm4; Mcm8	minichromosome maintenance complex component 4; minichromosome maintenance 8 homologous recombination repair factor	0.188621	0.277365	0.387863	P49717
Dlst	dihydrolipoamide S-succinyltransferase (E2 component of 2-oxo-glutarate complex)	0.150751	0.277828	0.387863	Q9D2G2;Q9D2G2-2
Npepps	aminopeptidase puromycin sensitive	0.203747	0.278043	0.387863	Q11011;E9Q039;F6QYF8;E9Q6F4
Sf1	splicing factor 1	0.111564	0.282238	0.392325	E9Q4Q2;D3YZC9;D3YZD0;Q64213-2;Q64213-3;Q64213;D3YVH4
Cops7a	COP9 signalosome subunit 7A	0.186451	0.286293	0.395158	Q9CZ04;Q9CZ04-2
		0.129702	0.286368	0.395158	A0A494BB10
		0.119337	0.28683	0.395158	B0QZL6;A2A891-4;A2A891-3
Ist1	increased sodium tolerance 1 homolog (yeast)	0.14719	0.288003	0.395503	Q9CX00
Prss3b	protease, serine 3B	0.156236	0.290682	0.396869	Q9CPN9
Sptlc1	serine palmitoyltransferase, long chain base subunit 1	0.121729	0.2907	0.396869	O35704
Srsf5	serine and arginine-rich splicing factor 5	0.104565	0.290763	0.396869	Q9D8S5;O35326
Rai14	retinoic acid induced 14	0.141975	0.291353	0.397273	Q9EP71;A0A2I3BPY7
Got2	glutamatic-oxaloacetic transaminase 2, mitochondrial	0.298418	0.292451	0.39837	P05202
Stip1	stress-induced phosphoprotein 1	0.123456	0.296624	0.403042	Q60864
Tpd52l2	tumor protein D52-like 2	0.110871	0.297426	0.403521	Q8BKP1;F6VQ81;Q3TUJ9
Trmt112	tRNA methyltransferase 11-2	0.107156	0.297784	0.40354	Q9DCG9;Q8VCR4
Rps6	ribosomal protein S6	0.0969462	0.298261	0.40354	P62754
Xpnpep1	X-prolyl aminopeptidase (aminopeptidase P) 1, soluble	0.13026	0.299609	0.40388	Q3UE92;S4R1I3;Q6P1B1;A0A494BBG8
Sms	spermine synthase	0.156902	0.303103	0.405536	P97355;E9PZ58
Psmd5	proteasome (prosome, macropain) 26S subunit, non-ATPase, 5	0.106151	0.304269	0.406256	Q8BJY1
Atp5j	ATP synthase, H+ transporting, mitochondrial F0 complex, subunit F	0.189775	0.304645	0.406256	P97450;E9QAD6
Psmc4	proteasome (prosome, macropain) 26S subunit, ATPase, 4	0.0796605	0.305226	0.406368	P54775;A0A140LIZ5
Nsdhl	NAD(P) dependent steroid dehydrogenase-like	0.239496	0.306231	0.406995	Q9R1J0
Map1lc3b; Map1lc3a	microtubule-associated protein 1 light chain 3 beta; microtubule-associated protein 1 light chain 3 alpha	0.0786328	0.311525	0.410841	Q9CQV6;M0QWC2;Q91VR7
Spcs1	signal peptidase complex subunit 1 homolog (S. cerevisiae)	0.122362	0.313214	0.412139	A0A2I3BRW0;Q9D958
G3bp1	GTPase activating protein (SH3 domain) binding protein 1	0.0754023	0.314479	0.413002	P97855
Ppp2r2a; Ppp2r2d; Ppp2r2b; Ppp2r2c	protein phosphatase 2, regulatory subunit B, alpha; protein phosphatase 2, regulatory subunit B, delta; protein phosphatase 2, regulatory subunit B, beta; protein phosphatase 2, regulatory subunit B, gamma	0.117143	0.315098	0.413413	Q6P1F6;Q9CWU3
Ezr	ezrin	0.181185	0.315721	0.413829	P26040
Etf1	eukaryotic translation termination factor 1	0.0936795	0.316939	0.41416	Q8BWY3
Yme1l1	YME1-like 1 (S. cerevisiae)	0.100946	0.317502	0.41416	O88967
Ywhag	tyrosine 3-monooxygenase/tryptophan 5-monooxygenase activation protein, gamma polypeptide	0.103025	0.319491	0.414751	P61982
Rpl26	ribosomal protein L26	0.075798	0.321106	0.416055	B1ARA3;P61255;B1ARA5
Thrap3	thyroid hormone receptor associated protein 3	0.0939752	0.321729	0.416464	Q569Z6;Q8BZN7
Pitpnb	phosphatidylinositol transfer protein, beta	0.112073	0.322291	0.416792	Q8JZZ5;P53811
Rbm14	RNA binding motif protein 14	0.109029	0.322828	0.416818	Q8C2Q3;E9QL13;Q8C2Q3-2
Noc4l	NOC4 like	0.083363	0.323148	0.416818	Q8BHY2
Igbp1	immunoglobulin (CD79A) binding protein 1	0.115482	0.323234	0.416818	Q61249
Tln1	talin 1	0.12085	0.325646	0.41913	P26039
Ndufs4	NADH:ubiquinone oxidoreductase core subunit S4	0.0809067	0.327771	0.420138	A0A338P7A0;E9QPX3;Q9CXZ1
Ywhae	tyrosine 3-monooxygenase/tryptophan 5-monooxygenase activation protein, epsilon polypeptide	0.0845186	0.327956	0.420138	P62259
Cops6	COP9 signalosome subunit 6	0.112937	0.32835	0.420138	O88545;D3Z0F5
Smu1	smu-1 suppressor of mec-8 and unc-52 homolog (C. elegans)	0.107688	0.328414	0.420138	Q3UKJ7;Q3UKJ7-2
Gpn2	GPN-loop GTPase 2	0.336748	0.328601	0.420138	Q8VEJ1
Ran; 1700009N14Rik; Rasl2-9	RAN, member RAS oncogene family; RIKEN cDNA 1700009N14 gene; RAS-like, family 2, locus 9	0.0914599	0.330038	0.420746	P62827;Q14AA6;Q61820
Ddx21	DExD box helicase 21	0.0755309	0.330202	0.420746	Q9JIK5
Nop58	NOP58 ribonucleoprotein	0.0833872	0.330911	0.420746	Q6DFW4;A0A0A0MQ76;A0A087WP00;A0A087WQ46
Cnn3	calponin 3, acidic	0.0859039	0.332278	0.421476	Q9DAW9;A0A0G2JDV8
Ndufa13	NADH:ubiquinone oxidoreductase subunit A13	0.0858572	0.332573	0.421476	Q9ERS2
Myl6; Myl6b	myosin, light polypeptide 6, alkali, smooth muscle and non-muscle; myosin, light polypeptide 6B	0.0691382	0.334908	0.423283	Q60605-2;A0A1W2P6G5;A0A1W2P6F6;A0A1W2P7Q9;Q60605
Timp1	tissue inhibitor of metalloproteinase 1	0.06523	0.335751	0.423283	P12032
Tmod3	tropomodulin 3	0.109643	0.336382	0.423291	Q9JHJ0
Get3	guided entry of tail-anchored proteins factor 3, ATPase	0.0764433	0.3391	0.424132	O54984
Gmps	guanine monophosphate synthetase	0.19483	0.33915	0.424132	Q3THK7
Iqgap1; Iqgap3	IQ motif containing GTPase activating protein 1; IQ motif containing GTPase activating protein 3	0.0780816	0.340872	0.424669	Q9JKF1
Nras; Kras	neuroblastoma ras oncogene; Kirsten rat sarcoma viral oncogene homolog	0.165096	0.340927	0.424669	A0A0G2JGP4;Q9D091;P08556;A0A0G2JE25;A0A0G2JGM2;C0H5X4;P32883-2;P32883
Znrd2	zinc ribbon domain containing 2	0.0708524	0.345732	0.429863	P56873
Lpcat3	lysophosphatidylcholine acyltransferase 3	0.0705251	0.34632	0.430199	Q91V01
Ipo7	importin 7	0.0955634	0.347861	0.430835	Q9EPL8
Eloc	elongin C	0.0972194	0.349367	0.430835	A0A087WQE6;A0A087WNT1;P83940;A0A087WPE4
Car4	carbonic anhydrase 4	0.0686599	0.350681	0.430835	F6ST32;Q64444
Ak1	adenylate kinase 1	0.0936415	0.350767	0.430835	Q9R0Y5;Q9R0Y5-2
Letm1	leucine zipper-EF-hand containing transmembrane protein 1	0.0848323	0.352519	0.430835	Q9Z2I0
		0.0610979	0.352874	0.430835	O35226-2;O35226-3;O35226-5
Mdh1	malate dehydrogenase 1, NAD (soluble)	0.212633	0.353304	0.430835	P14152;A0A5F8MPN8
Eif3h	eukaryotic translation initiation factor 3, subunit H	0.0942572	0.353514	0.430835	Q91WK2
Acin1	apoptotic chromatin condensation inducer 1	0.0788082	0.354768	0.431974	F6RJ39;Q9JIX8-4;Q9JIX8;Q52KR6;B8JJ92;B8JJ91;Q9JIX8-3;Q9JIX8-2
Rpl6	ribosomal protein L6	0.0571535	0.356996	0.433347	P47911
Klc2; Klc4	kinesin light chain 2; kinesin light chain 4	0.0789921	0.357476	0.433347	D3YXZ3;Q91YS4;O88448;Q9DBS5
Prpf8	pre-mRNA processing factor 8	0.109056	0.359159	0.434694	Q99PV0
Stk24; Stk25	serine/threonine kinase 24; serine/threonine kinase 25 (yeast)	0.0587559	0.36029	0.435176	Q99KH8
Cmpk1	cytidine monophosphate (UMP-CMP) kinase 1	0.0757886	0.3607	0.435284	A0A0R4J093;Q9DBP5
Actn1; Actn3	actinin, alpha 1; actinin alpha 3	0.0824286	0.361625	0.435623	A1BN54;Q7TPR4
Hnrnpdl	heterogeneous nuclear ribonucleoprotein D-like	0.0672656	0.361967	0.435647	D3YTQ3;F6VQH5;Q9Z130
Tcp1	t-complex protein 1	0.0686542	0.363505	0.436722	P11983;P11983-2
Rps28	ribosomal protein S28	0.0804742	0.365813	0.438328	G3UYV7;P62858
Atxn2l	ataxin 2-like	0.061162	0.367435	0.439106	Q3TGG2;Q7TQH0-2;A0A0U1RPL0;Q7TQH0-3;Q7TQH0;E9Q5Q0
Polr2e	polymerase (RNA) II (DNA directed) polypeptide E	0.0526894	0.368994	0.43993	Q80UW8
Dkc1	dyskeratosis congenita 1, dyskerin	0.063281	0.3691	0.43993	Q9ESX5;A2AN81;F6YUI5;B7ZCL7
Eif3c	eukaryotic translation initiation factor 3, subunit C	0.132729	0.369487	0.439977	Q8R1B4
P3h1	prolyl 3-hydroxylase 1	0.0713677	0.370078	0.439977	A6PW84;A2A7Q5;Q3V1T4-3;Q3V1T4;Q3V1T4-2
		0.119494	0.370113	0.439977	A0A7P0A164;A0A571BEE9
Uck2; Uck1	uridine-cytidine kinase 2; uridine-cytidine kinase 1	0.0853425	0.371596	0.440158	A0A0B4J1E5;Q99PM9;A0A0A6YXW7;A0A0A6YXG9;A0A0A6YVQ3
Ldhb	lactate dehydrogenase B	0.125914	0.372019	0.440158	A0A6I8MX27;P16125;D3Z7F0
Rpsa	ribosomal protein SA	0.0781236	0.372026	0.440158	P14206
Itga6	integrin alpha 6	0.0614496	0.372216	0.440158	A0A5F8MPB5;Q61739-2;Q61739;F6VSK8
Plxna1; Plxna4; Plxna3; Plxna2	plexin A1; plexin A4; plexin A3; plexin A2	0.129107	0.373288	0.441041	P70206;Q80UG2
Gpi1	glucose-6-phosphate isomerase 1	0.185539	0.376915	0.443775	P06745
Pacsin2	protein kinase C and casein kinase substrate in neurons 2	0.0608747	0.377242	0.443775	Q9WVE8;A0A2R8W750;A0A338P6P7;Q3UP40;A0A2R8W6S4
Eif4e	eukaryotic translation initiation factor 4E	0.0998013	0.377912	0.444178	A0A0G2JH04;P63073;A0A0G2JFB4;A0A0G2JGT5
Nucb1	nucleobindin 1	0.0805218	0.379158	0.445256	A0A1C7CYU3;Q02819;A0A1B0GR41;A0A1B0GS16;A0A1B0GR92
Aprt	adenine phosphoribosyl transferase	0.0937907	0.380909	0.445881	P08030
Cct7	chaperonin containing Tcp1, subunit 7 (eta)	0.0597457	0.382269	0.446585	P80313;A0A0N4SV00
Atp6v1b2; Atp6v1b1	ATPase, H+ transporting, lysosomal V1 subunit B2; ATPase, H+ transporting, lysosomal V1 subunit B1	0.141599	0.385451	0.448368	P62814
Nploc4	NPL4 homolog, ubiquitin recognition factor	0.0776778	0.386834	0.44959	P60670-2;P60670
Rps29	ribosomal protein S29	0.134596	0.387556	0.449713	P62274
Tfrc	transferrin receptor	0.0748769	0.389114	0.4502	Q62351;Q8C872
Pfkm	phosphofructokinase, muscle	0.0561612	0.390431	0.450548	P47857;P47857-2;P47857-3
Septin9	septin 9	0.0433014	0.392925	0.451247	A2A6U3;Q80UG5-3;Q80UG5;Q80UG5-2;A2A6U5
Fundc2	FUN14 domain containing 2	0.0565454	0.39382	0.451892	Q9D6K8
Sec23a	SEC23 homolog A, COPII coat complex component	0.0477154	0.394769	0.452214	E9Q1S3;Q01405
Hspa8; Hspa2	heat shock protein 8; heat shock protein 2	0.0430384	0.395741	0.452459	P63017;Q504P4
Atp5k	ATP synthase, H+ transporting, mitochondrial F1F0 complex, subunit E	0.0605243	0.395985	0.452459	Q06185;Q8BTB6
Etfa	electron transferring flavoprotein, alpha polypeptide	0.0499446	0.397345	0.45363	Q99LC5
Spata5; Katnal2	spermatogenesis associated 5; katanin p60 subunit A-like 2	0.0534088	0.398022	0.454018	A0A0G2JFY0;A0A0A0MQ80;Q3UMC0;D3Z0U5;D6RGM7;D3Z4J2;Q9D3R6-3;Q9D3R6
Calr	calreticulin	0.159949	0.398691	0.454018	P14211
Rps27l	ribosomal protein S27-like	0.0555654	0.402084	0.457465	Q6ZWY3;D6RH49;D3YYB0
Sfpq	splicing factor proline/glutamine rich (polypyrimidine tract binding protein associated)	0.0388219	0.404	0.458138	Q8VIJ6
Sugt1	SGT1, suppressor of G2 allele of SKP1 (S. cerevisiae)	0.0516183	0.405015	0.458521	Q9CX34
Cfl1	cofilin 1, non-muscle	0.0418614	0.405718	0.458933	P18760;F8WGL3;A0A494B9A7
Ppp2r5d; Ppp2r5b	protein phosphatase 2, regulatory subunit B', delta; protein phosphatase 2, regulatory subunit B', beta	0.0725328	0.407135	0.459411	Q91V89;Q7TNL5
Syncrip	synaptotagmin binding, cytoplasmic RNA interacting protein	0.0362126	0.407159	0.459411	G3UZI2;A0A0R4J259;G3V018;Q7TMK9-2;Q7TMK9;G3UZ48;G3UXJ6
Uso1	USO1 vesicle docking factor	0.0433217	0.408385	0.460027	Q9Z1Z0;Q9Z1Z0-2;Q9Z1Z0-4
Rpl12	ribosomal protein L12	0.0392663	0.409949	0.460834	P35979
Crocc2	ciliary rootlet coiled-coil, rootletin family member 2	0.076477	0.412291	0.462887	F6XLV1
Rps26	ribosomal protein S26	0.0498763	0.414438	0.464491	P62855
Eif5	eukaryotic translation initiation factor 5	0.0455225	0.414641	0.464491	P59325;Q8BVV6;A0A1Y7VJG2
Naca	nascent polypeptide-associated complex alpha polypeptide	0.0415043	0.414748	0.464491	Q60817;P70670
Rpl4	ribosomal protein L4	0.0327959	0.416151	0.464884	Q9D8E6
Lrp2	low density lipoprotein receptor-related protein 2	0.0407332	0.416597	0.464884	A2ARV4
Tbl3	transducin (beta)-like 3	0.075182	0.416816	0.464884	Q8C4J7;F6YAR3
Lars	leucyl-tRNA synthetase	0.0614755	0.41838	0.465737	Q8BMJ2
Srsf3	serine and arginine-rich splicing factor 3	0.0358359	0.41846	0.465737	P84104-2;P84104
Msh6	mutS homolog 6	0.0600463	0.418954	0.465737	P54276
Enah	ENAH actin regulator	0.10913	0.421699	0.4684	A0A0A6YXC8;E9QKR1;A0A0A6YW06;J3QNM3;E9QKQ9;E9QLZ9;Q03173-6;Q03173-3;Q03173-4;Q03173-5;Q03173;Q03173-2
Prpf19	pre-mRNA processing factor 19	0.0451586	0.425087	0.471067	Q99KP6;Q99KP6-2;Q99KP6-3
Mrps22	mitochondrial ribosomal protein S22	0.0355128	0.429019	0.474421	Q9CXW2
Cyb5b	cytochrome b5 type B	0.0345137	0.429995	0.474421	Q9CQX2
Lmnb1; Lmna	lamin B1; lamin A	0.0349898	0.430639	0.474421	P14733
Eif4a1	eukaryotic translation initiation factor 4A1	0.0313431	0.43065	0.474421	P60843
Eif4a3; Eif4a3l1	eukaryotic translation initiation factor 4A3; eukaryotic translation initiation factor 4A3 like 1	0.0272419	0.431801	0.474881	Q91VC3;A0A0N4SVP8;E9PV04;A2AFK7;A0A0N4SVM5
Isy1	ISY1 splicing factor homolog	0.0534989	0.432363	0.474881	Q69ZQ2;A0A0N4SV90;A0A0N4SUJ7;A0A0N4SUM8
Psme3	proteaseome (prosome, macropain) activator subunit 3 (PA28 gamma, Ki)	0.0339056	0.433372	0.474881	P61290;A2A4J1;A2A4J3
Picalm; Snap91	phosphatidylinositol binding clathrin assembly protein; synaptosomal-associated protein 91	0.064847	0.433411	0.474881	Q7M6Y3-2;Q7M6Y3-3;Q7M6Y3-5;Q7M6Y3-4;Q7M6Y3-6;Q7M6Y3;A0A140LHQ8
Pcna	proliferating cell nuclear antigen	0.0366124	0.435108	0.47556	P17918
Trim28	tripartite motif-containing 28	0.0241112	0.43905	0.477758	Q62318;Q62318-2
Dynlt1b; Dynlt1f; Dynlt1c; Dynlt1a	dynein light chain Tctex-type 1B; dynein light chain Tctex-type 1F; dynein light chain Tctex-type 1C; dynein light chain Tctex-type 1A	0.0368546	0.43965	0.477758	A0A338P7B7;P51807
Wdhd1	WD repeat and HMG-box DNA binding protein 1	0.0325565	0.440239	0.478015	A0A0R4J1F8;A0A2K6EDP7;P59328-3;P59328
Ppat	phosphoribosyl pyrophosphate amidotransferase	0.0270847	0.444259	0.480531	Q8CIH9
Nasp	nuclear autoantigenic sperm protein (histone-binding)	0.0344909	0.444834	0.480531	B1AU75;Q99MD9
Eif3e	eukaryotic translation initiation factor 3, subunit E	0.0225238	0.445815	0.480599	P60229
Erlin2; Erlin1	ER lipid raft associated 2; ER lipid raft associated 1	0.0258145	0.446481	0.480672	Q8BFZ9;A0A1B0GT70;Q91X78
Msmo1	methylsterol monoxygenase 1	0.0275295	0.447659	0.481438	Q9CRA4;D3Z458
Grhpr	glyoxylate reductase/hydroxypyruvate reductase	0.023817	0.450756	0.482889	D6REG4;Q91Z53
Pfkl	phosphofructokinase, liver, B-type	0.0214371	0.450792	0.482889	P12382
Snrpd2	small nuclear ribonucleoprotein D2	0.0201722	0.452967	0.48368	P62317
Eif2s2	eukaryotic translation initiation factor 2, subunit 2 (beta)	0.0220132	0.454338	0.48368	Q99L45
Rptor	regulatory associated protein of MTOR, complex 1	0.0411778	0.454811	0.48368	A2ACM0;Q8K4Q0;Q8K4Q0-4
Tcof1	treacle ribosome biogenesis factor 1	0.0357173	0.456652	0.48368	H3BL37;O08784
Ftl1	ferritin light polypeptide 1	0.0367634	0.456936	0.48368	A0A1B0GR60;Q9CPX4;P49945;P29391
Psma7; Psma8	proteasome subunit alpha 7; proteasome subunit alpha 8	0.0289862	0.458582	0.484181	Q9Z2U0;A0A338P7D7;Q9CWH6
Mdn1	midasin AAA ATPase 1	0.0242579	0.459542	0.484595	J3QMC5;A2ANY6
Tra2b	transformer 2 beta	0.0169832	0.462288	0.485786	F8WJG3;P62996
Cops3	COP9 signalosome subunit 3	0.0338774	0.462391	0.485786	O88543
Bcar1	breast cancer anti-estrogen resistance 1	0.0176052	0.462537	0.485786	Q61140-2;Q61140
Psmd2	proteasome (prosome, macropain) 26S subunit, non-ATPase, 2	0.0173882	0.463376	0.485786	Q8VDM4
Drg2	developmentally regulated GTP binding protein 2	0.0169418	0.463537	0.485786	Q9QXB9
Nup62	nucleoporin 62	0.0216692	0.464757	0.486307	Q63850
Rpl8	ribosomal protein L8	0.0144278	0.465424	0.486456	P62918
Eef1g	eukaryotic translation elongation factor 1 gamma	0.0175407	0.465618	0.486456	Q9D8N0
Rpl15	ribosomal protein L15	0.0123678	0.467604	0.487831	Q9CZM2;B8JKK2
Adrm1	adhesion regulating molecule 1 26S proteasome ubiquitin receptor	0.0221765	0.468375	0.487831	Q9JKV1;A0A0A6YVU8;D3YUD8
Naa15; Naa16	N(alpha)-acetyltransferase 15, NatA auxiliary subunit; N(alpha)-acetyltransferase 16, NatA auxiliary subunit	0.0168061	0.470029	0.488823	G3X8Y3;A0A0A6YW80;Q80UM3
Anxa7	annexin A7	0.0209236	0.470772	0.488823	A0A2C9F2D2;Q07076
Rps7	ribosomal protein S7	0.0144697	0.471413	0.488941	P62082
		0.0177211	0.471607	0.488941	S4R1W8
Cdc5l	cell division cycle 5-like (S. pombe)	0.0185921	0.472743	0.489036	Q6A068;A0A1W2P855;A0A1W2P7Z8;A0A1W2P7H4;A0A1W2P6Q8;A0A1W2P7S8
Bysl	bystin-like	0.0160513	0.47344	0.489036	O54825
Snrpn; Snrpb	small nuclear ribonucleoprotein N; small nuclear ribonucleoprotein B	0.0165925	0.474685	0.489036	P63163;P27048;A0A0G2JGN4
Aco2	aconitase 2, mitochondrial	0.0153893	0.474894	0.489036	Q99KI0
Eef1a1	eukaryotic translation elongation factor 1 alpha 1	0.0105384	0.47495	0.489036	P10126;D3YZ68
		0.014874	0.477166	0.490199	A0A075B5P4;A0A0A6YWR2;P01868;P01869
Ssb	small RNA binding exonuclease protection factor La	0.0207485	0.478386	0.490709	P32067;A2AR07;D6RI87
Ythdf3	YTH N6-methyladenosine RNA binding protein 3	0.0119489	0.479337	0.490725	Q8BYK6;Q8BYK6-3;Q8BYK6-2
Prps2	phosphoribosyl pyrophosphate synthetase 2	0.00975438	0.479857	0.490725	Q9CS42
Rps3	ribosomal protein S3	0.00800936	0.480281	0.490725	P62908;D3YV43;A0A140LI77
Csnk2a1	casein kinase 2, alpha 1 polypeptide	0.0108379	0.480908	0.490725	Q60737
Dnajc9	DnaJ heat shock protein family (Hsp40) member C9	0.0134775	0.481689	0.490725	Q91WN1
		0.0130602	0.481813	0.490725	P20065-2
Nmral1	NmrA-like family domain containing 1	0.0159127	0.482027	0.490725	D3YU12;Q8K2T1;G5E8S7;Q8K2T1-2;Q8K2T1-3
Tacc3	transforming, acidic coiled-coil containing protein 3	0.00966313	0.48312	0.491204	Q6NV52;Q99LH8;Q9JJ11-2;Q9JJ11
H2ac6; H2ac7; H2ac8; H2ac11; H2ac22; H2ac24; H2ac4; H2ac13; H2ac23; H2ac12; H2aj; H2ac15; H2ac10; H2ac25; H2ac1	H2A clustered histone 6; H2A clustered histone 7; H2A clustered histone 8; H2A clustered histone 11; H2A clustered histone 22; H2A clustered histone 24; H2A clustered histone 4; H2A clustered histone 13; H2A clustered histone 23; H2A clustered histone 12; H2J.A histone; H2A clustered histone 15; H2A clustered histone 10; H2A clustered histone 25; H2A clustered histone 1	0.0104534	0.483968	0.491593	A0A0N4SV66;C0HKE9;C0HKE8;C0HKE7;C0HKE6;C0HKE5;C0HKE4;C0HKE3;C0HKE2;C0HKE1;Q8CGP6;Q8R1M2;Q8CGP7;Q8CGP5;Q8BFU2;Q8CGP4
Rpl10; Rpl10l	ribosomal protein L10; ribosomal protein L10-like	0.00812486	0.486221	0.493476	I7HLV2;Q6ZWV3;P86048
Sec31a	Sec31 homolog A (S. cerevisiae)	0.00997622	0.486551	0.493476	S4R2A9;Q3UPL0-2;Q3UPL0
Hsd17b4	hydroxysteroid (17-beta) dehydrogenase 4	0.00702356	0.487825	0.494037	P51660
Emd	emerin	0.0145813	0.488572	0.494037	O08579;Q3THM8;I7HJS1;B7FAU5
Eif3b	eukaryotic translation initiation factor 3, subunit B	0.00621127	0.488754	0.494037	Q8JZQ9
Elmod1	ELMO/CED-12 domain containing 1	0.00420348	0.494124	0.496361	E9Q0K9;Q3V1U8
Clic1	chloride intracellular channel 1	0.00441336	0.494504	0.496361	Q9Z1Q5
Eif4h	eukaryotic translation initiation factor 4H	0.00407999	0.494827	0.496361	Q9WUK2;Q9WUK2-2
Tsfm	Ts translation elongation factor, mitochondrial	0.00185528	0.496921	0.497288	Q9CZR8
Pbdc1	polysaccharide biosynthesis domain containing 1	0.00121579	0.497953	0.497953	Q9D0B6;Q9D0B6-2
		-12.2266	1	1	A0A075B5P3;A0A0A6YVP0
		-14.0865	1	1	F6TQW2;A0A0A6YY53;P01864
Arglu1	arginine and glutamate rich 1	-8.61841	1	1	Q3UL36;A0A140LIS5;Q3UL36-2
		-8.52772	1	1	A0A075B5M7;A0A0G2JDV4;A0A0B4J1J2;A0A0B4J1J1
		-7.63467	1	1	P01647;P01645;P01644;A0A075B5L0;A0A140T8M1;P04946;P01648;P01646;P01643
		-7.8783	1	1	A0A075B663;P01723;P01727;A0A075B664;P01728;P01726
		-8.45361	1	1	A0A140T8M2;P01636
Snrpd1	small nuclear ribonucleoprotein D1	-7.653	1	1	P62315
		-11.0498	1	1	A0A075B6A3;A0A0A6YXW6
		-8.10528	1	1	A0A075B5M2;A0A075B5M3;A0A0G2JH00;A0A0G2JGI6;A0A075B5L2;P01680
		-9.75868	1	1	A0A140T8M5
		-10.5367	1	1	P01863;P01865
		-9.00435	1	1	A0A075B5J6;P01629
Dhx30	DEAH (Asp-Glu-Ala-His) box polypeptide 30	-9.0673	1	1	A0A0G2JGL8;Q99PU8-2;Q99PU8;Q99PU8-3
		-8.59481	1	1	A0A0B4J1H6;P01630
Jchain	immunoglobulin joining chain	-8.53296	1	1	P01592
		-8.70026	1	1	A0A140T8P6
C1qb	complement component 1, q subcomponent, beta polypeptide	-6.73821	1	1	P14106
C1qc	complement component 1, q subcomponent, C chain	-6.72342	1	1	Q02105
		-6.1227	1	1	A0A075B5K5;P01628;P01627
		-6.90772	1	1	P01878
		-5.15266	1	1	A0A075B5T5
		-8.07832	1	1	A0A075B5N9;A0A0G2JE31;P01668;P01669;P01655;P01659;P01665;P01672;P01671;P01670;P01667;P01673;P01674;P03977;P01664;P01660;P01656;P01654;P01666
		-5.06337	1	1	A0A075B5M4
		-6.8487	1	1	P18528
		-7.03969	1	1	A0A075B5V1;A0A075B5V6;A0A075B5U4;A0A0A6YXN4;A0A0A6YXA5;A0A0A6YWK5;A0A0A6YVW3;A0A075B5Y4;A0A075B5V2;A0A075B5V0;A0A075B5U7;P01757;P01756;P06330
		-6.57697	1	1	A0A0B4J1H7;A0A0B4J1H8
Alb	albumin	-5.448	1	1	P07724
		-3.78086	1	1	A0A075B5P5;A0A1Y7VJN6;P03987-2;P03987
		-6.70702	1	1	A0A0B4J1I9;A0A0B4J1I4;A0A0A6YYE7;P04945
		-4.11771	1	1	A0A140T8P4
Ndufb10	NADH:ubiquinone oxidoreductase subunit B10	-2.22595	1	1	Q9DCS9;D3YUK4
		-2.08912	1	1	A0A5H1ZRK8;P01837
Akap8	A kinase (PRKA) anchor protein 8	-1.22965	1	1	Q9DBR0
Rps5	ribosomal protein S5	-0.967326	1	1	Q91V55;D3YYM6;D3Z1S8;P97461
Rcc1	regulator of chromosome condensation 1	-1.05895	1	1	Q8VE37;Q6PFB2
Cap1	CAP, adenylate cyclase-associated protein 1 (yeast)	-1.52321	1	1	P40124
Srrm1	serine/arginine repetitive matrix 1	-0.81894	1	1	E9QKA4;A2A8V8;A2A8V9;E9PUK6;Q52KI8-2;Q52KI8;A2A983
Mrfap1	Morf4 family associated protein 1	-0.755297	1	1	Q9CQL7
Eif1ax	eukaryotic translation initiation factor 1A, X-linked	-0.954423	1	1	Q8BMJ3
Serpinh1	serine (or cysteine) peptidase inhibitor, clade H, member 1	-1.02546	1	1	P19324
Psmf1	proteasome (prosome, macropain) inhibitor subunit 1	-0.923741	1	1	Q8BHL8
Ctnnb1	catenin (cadherin associated protein), beta 1	-0.951007	1	1	Q02248;E9Q6A9
Pold1	polymerase (DNA directed), delta 1, catalytic subunit	-1.20373	1	1	P52431;D6RFB8
Dnmt1	DNA methyltransferase (cytosine-5) 1	-0.716277	1	1	P13864;J3QNW0;P13864-2
Prpf40a; Prpf40b	pre-mRNA processing factor 40A; pre-mRNA processing factor 40B	-1.04542	1	1	A0A6Q6PUT5;Q9R1C7;A0A1B0GRU8;Q9R1C7-2
Blmh	bleomycin hydrolase	-1.64813	1	1	Q8R016;E9PY26
Rpl36a; Rpl36al	ribosomal protein L36A; ribosomal protein L36A-like	-0.705795	1	1	P83882;A0A2I3BPG9
Taok1	TAO kinase 1	-1.22405	1	1	Q5F2E8
		-1.80519	1	1	A0A075B5N7;A0A0G2JGY3;A0A140T8Q3;P01633
Calu	calumenin	-0.699617	1	1	O35887;Q6XLQ8;G3V004;G3UXA8;G3UWR0;G3UWV3
Nme1	NME/NM23 nucleoside diphosphate kinase 1	-0.958943	1	1	P15532;Q5NC80
Rab8a	RAB8A, member RAS oncogene family	-1.13197	1	1	P55258
Puf60	poly-U binding splicing factor 60	-0.65669	1	1	Q3UEB3-3;Q3UEB3-2;Q3UEB3
Arl6	ADP-ribosylation factor-like 6	-0.719754	1	1	O88848-2;O88848;D3Z067
Srsf10	serine and arginine-rich splicing factor 10	-0.778869	1	1	Q3TFP0;Q9R0U0-3;Q9R0U0-2;Q9R0U0;A3KG57
Rpl34; Rpl34-ps1	ribosomal protein L34; ribosomal protein L34, pseudogene 1	-0.708659	1	1	Q9D1R9;A0A0G2JEY6
Nop56	NOP56 ribonucleoprotein	-0.623808	1	1	Q9D6Z1
Brix1	BRX1, biogenesis of ribosomes	-0.725479	1	1	Q9DCA5
Twf1	twinfilin actin binding protein 1	-0.561653	1	1	Q91YR1
Snrpe	small nuclear ribonucleoprotein E	-0.764413	1	1	E9Q0W8;E9Q4F4;P62305
Hnrnpr	heterogeneous nuclear ribonucleoprotein R	-0.58766	1	1	Q8VHM5;F7B5B5;A2AW41
Hnrnpm	heterogeneous nuclear ribonucleoprotein M	-0.680235	1	1	Q9D0E1-2;Q9D0E1;B8JK33;B8JK32
Rpl22l1	ribosomal protein L22 like 1	-0.584417	1	1	Q9D7S7-2;Q9D7S7
Polr2h	polymerase (RNA) II (DNA directed) polypeptide H	-0.750138	1	1	Q923G2;A0A338P6I2;A0A338P6B4
Gtf2i	general transcription factor II I	-0.942761	1	1	G3UYD0;Q3UHU8;Q9ESZ8-5;Q9ESZ8-4;Q9ESZ8-3;Q9ESZ8-6;Q9ESZ8-2;Q9ESZ8;G3UYJ6
Sf3b1	splicing factor 3b, subunit 1	-0.538276	1	1	Q99NB9;G5E866
Marcks	myristoylated alanine rich protein kinase C substrate	-0.74526	1	1	P26645
Ppp1cc	protein phosphatase 1 catalytic subunit gamma	-0.502515	1	1	P63087;P63087-2;A0A0G2JGC1;A0A0G2JFF1
Ubap2l	ubiquitin-associated protein 2-like	-0.545794	1	1	Q80X50-2;Q80X50-4;Q80X50;Q80X50-5;A0A0H2UH17;A0A0G2JDV6;Q80X50-3
Clns1a	chloride channel, nucleotide-sensitive, 1A	-0.848162	1	1	Q923F1;Q61189
Rcn2	reticulocalbin 2	-0.651232	1	1	Q8BP92
Erh	ERH mRNA splicing and mitosis factor	-0.610794	1	1	P84089;G3UW85;A0A1W2P7H9;A0A1W2P7T3
Nolc1	nucleolar and coiled-body phosphoprotein 1	-0.618038	1	1	A0A286YDA2;A0A286YDT3;E9Q5C9;A0A286YDV7;E9Q5C9-2
Nudcd2	NudC domain containing 2	-0.526832	1	1	Q9CQ48;E0CYQ2
Srpk1; Srpk3	serine/arginine-rich protein specific kinase 1; serine/arginine-rich protein specific kinase 3	-0.868806	1	1	O70551;A0A3B2W883;A0A3B2W430
Gspt1; Gspt2	G1 to S phase transition 1; G1 to S phase transition 2	-0.60052	1	1	Q8R050;Q8R050-2
Cul3	cullin 3	-0.886543	1	1	Q9JLV5;E9Q4T8
Lsm14a	LSM14A mRNA processing body assembly factor	-0.823525	1	1	Q8K2F8;F6X2V9
H1f4	H1.4 linker histone, cluster member	-0.532567	1	1	P43274
		-1.08543	1	1	A0A0N4SVZ2
Ckap4	cytoskeleton-associated protein 4	-0.584816	1	1	Q8BMK4
Ctnnd1	catenin (cadherin associated protein), delta 1	-0.530375	1	1	P30999;E9Q8Z4;E9Q8Z6;G3X9V2;E9Q904;E9Q901;E9Q986;D3Z2H2;E9Q8Z9;E9Q905;E9Q907;D3Z7H6;E9Q8Z8;E9Q903;E9Q906;P30999-2;E9Q8Z5;P30999-3;D3Z2H7
Caprin1	cell cycle associated protein 1	-0.459968	1	1	Q60865
Tmem87a	transmembrane protein 87A	-0.601608	1	1	A2AQJ7;A2AQJ5;A2AQJ6;Q8BXN9;Q8BXN9-2;Q8BXN9-3
Vim; Prph; Nefm; Des; Ina; Nefl	vimentin; peripherin; neurofilament, medium polypeptide; desmin; internexin neuronal intermediate filament protein, alpha; neurofilament, light polypeptide	-0.616427	1	1	P20152;A0A0A6YWC8
Msto1	misato 1, mitochondrial distribution and morphology regulator	-0.544839	1	1	E9PUB7;Q2YDW2-2;Q2YDW2;D3YX87
Sf3b5	splicing factor 3b, subunit 5	-1.0756	1	1	Q923D4
Nsun2	NOL1/NOP2/Sun domain family member 2	-1.05704	1	1	Q1HFZ0;H3BKN0;Q1HFZ0-2
Dync1i2	dynein cytoplasmic 1 intermediate chain 2	-0.519237	1	1	A2BFF8;Q3TPJ8;A2BFF5;A2BFF9;O88487
Cars	cysteinyl-tRNA synthetase	-0.553155	1	1	Q9ER72-2;Q9ER72
Gtpbp4	GTP binding protein 4	-0.409801	1	1	Q99ME9;A0A217FL53
Idh1	isocitrate dehydrogenase 1 (NADP+), soluble	-0.643585	1	1	O88844;A0A087WPT4;A0A087WRS9
Hdac1	histone deacetylase 1	-0.590701	1	1	O09106
Xpo7	exportin 7	-0.676614	1	1	E9PUW7;A0A2I3BQV5;Q9EPK7-2;Q9EPK7
Ddx3y; Ddx4	DEAD box helicase 3, Y-linked; DEAD box helicase 4	-0.463322	1	1	Q62095
Dnmt3b; Dnmt3a	DNA methyltransferase 3B; DNA methyltransferase 3A	-1.00683	1	1	Q3KR45;O88509-3;O88509-4;O88509-2;O88509
Fbl; Fbll1	fibrillarin; fibrillarin-like 1	-0.625523	1	1	P35550
H2ax	H2A.X variant histone	-0.603199	1	1	P27661
Fubp3	far upstream element (FUSE) binding protein 3	-0.723854	1	1	A2AJ72;Q3TIX6;A0A0A6YVV5;F7AM43
Morf4l1	mortality factor 4 like 1	-0.56391	1	1	P60762-2;P60762;A0A087WQB0
Rbm39	RNA binding motif protein 39	-0.452378	1	1	Q8VH51-3;Q8VH51-2;Q8VH51;F7AA45;E9Q8F0
Dynll1; BC048507	dynein light chain LC8-type 1; cDNA sequence BC048507	-0.442432	1	1	P63168
Snrpa1	small nuclear ribonucleoprotein polypeptide A'	-0.472388	1	1	P57784
Ubtf	upstream binding transcription factor, RNA polymerase I	-0.566389	1	1	A2AWT6;A2AWT7;A2AWT5;P25976-2;P25976
Glipr2	GLI pathogenesis-related 2	-0.512208	1	1	Q9CYL5
Hnrnpa1	heterogeneous nuclear ribonucleoprotein A1	-0.432003	1	1	Q5EBP8;P49312;P49312-2
Pa2g4	proliferation-associated 2G4	-0.689035	1	1	P50580;P50580-2
Eif2s3y	eukaryotic translation initiation factor 2, subunit 3, structural gene Y-linked	-0.378175	1	1	Q9Z0N2
Xab2	XPA binding protein 2	-0.478102	1	1	Q9DCD2;F6TM12
Asf1a; Asf1b	anti-silencing function 1A histone chaperone; anti-silencing function 1B histone chaperone	-1.1062	1	1	A0A1W2P7K2;Q9CQE6;A0A1W2P7E1
Snap47	synaptosomal-associated protein, 47	-0.432145	1	1	Q8R570;B2FDF6;Q8R570-2
Sf3a2	splicing factor 3a, subunit 2	-0.615396	1	1	G3UVU2;Q62203;D3YW09
Rad23b	RAD23 homolog B, nucleotide excision repair protein	-0.685543	1	1	P54728
Nob1	NIN1/RPN12 binding protein 1 homolog	-0.527629	1	1	Q8BW10;E9PW56
Fus	fused in sarcoma	-0.49328	1	1	G3UXT7;Q8CFQ9;P56959
Ube2o	ubiquitin-conjugating enzyme E2O	-0.674579	1	1	Q6ZPJ3
Ap1b1	adaptor protein complex AP-1, beta 1 subunit	-0.439534	1	1	Q5SVG5;Q5SVG4;O35643
Snw1	SNW domain containing 1	-0.440652	1	1	A0A0B4J1E2;Q9CSN1
Sf3a1	splicing factor 3a, subunit 1	-0.529139	1	1	Q8K4Z5
Rab34	RAB34, member RAS oncogene family	-0.561983	1	1	F7BE32;B1AQD3;Q0PD20;B1AQD4;Q64008
Mest	mesoderm specific transcript	-0.654292	1	1	D3Z383;Q07646-2;Q07646
Elavl1	ELAV (embryonic lethal, abnormal vision)-like 1 (Hu antigen R)	-0.489675	1	1	P70372
Snrpd3	small nuclear ribonucleoprotein D3	-0.395364	1	1	P62320
Arhgdia	Rho GDP dissociation inhibitor (GDI) alpha	-0.633521	1	1	Q99PT1
Rbm22	RNA binding motif protein 22	-0.414677	1	1	Q8BHS3
Ddx46	DEAD box helicase 46	-0.45774	1	1	Q569Z5;F8WHR6;Q569Z5-2
Arpc4	actin related protein 2/3 complex, subunit 4	-0.576828	1	1	P59999;Q3TX55;E9PWA7
Rcn1	reticulocalbin 1	-0.510749	1	1	Q05186
Ipo8	importin 8	-0.514797	1	1	Q7TMY7-2;Q7TMY7;B2KGD7
Pdcl3	phosducin-like 3	-0.447012	1	1	Q8BVF2
Hdlbp	high density lipoprotein (HDL) binding protein	-0.43241	1	1	Q8VDJ3;A0A087WP83
Snrpa	small nuclear ribonucleoprotein polypeptide A	-0.420221	1	1	Q62189;D3Z0S6
Cbx5	chromobox 5	-0.407138	1	1	Q61686
Hdgf	heparin binding growth factor	-0.528804	1	1	P51859;E0CXA0
Pnlip	pancreatic lipase	-1.74269	1	1	A0A494B914;Q6P8U6
Septin11; Septin8	septin 11; septin 8	-0.418477	1	1	A0A0J9YTY0;A0A0J9YUL3;Q8C1B7-3;Q8C1B7-2;Q8C1B7
Snrpc	U1 small nuclear ribonucleoprotein C	-0.441428	1	1	Q62241;A0A3B2W450;A0A3B2WCR6
Snrpb2	U2 small nuclear ribonucleoprotein B	-0.354027	1	1	Q9CQI7;A2CES4
Xpo4	exportin 4	-0.391353	1	1	A0A0R4J254;Q9ESJ0
Atad1	ATPase family, AAA domain containing 1	-0.321226	1	1	Q9D5T0;A0A494BAB5;A0A494B9L7;A0A494B9Y0
Hgs	HGF-regulated tyrosine kinase substrate	-0.497303	1	1	Q3UMA3;Q99LI8;B1ATY9;F6VV02
Rpl32	ribosomal protein L32	-0.441092	1	1	P62911
Hspe1	heat shock protein 1 (chaperonin 10)	-0.660521	1	1	Q64433;Q9JI95
Uchl3; Uchl4	ubiquitin carboxyl-terminal esterase L3 (ubiquitin thiolesterase); ubiquitin carboxyl-terminal esterase L4	-0.667101	1	1	Q9JKB1;A0A2I3BQ39;P58321
Srrt	serrate RNA effector molecule homolog (Arabidopsis)	-0.795951	1	1	Q99MR6-3;Q99MR6-4;Q99MR6-2;Q99MR6;A0A0G2JDF8
Rps15a	ribosomal protein S15A	-0.301427	1	1	P62245;F8WJ41;D3Z712;D3YVB4
Nosip	nitric oxide synthase interacting protein	-0.468198	1	1	Q9D6T0;A0A1B0GT07;Q9D6T0-2
Ywhaz	tyrosine 3-monooxygenase/tryptophan 5-monooxygenase activation protein, zeta polypeptide	-0.475828	1	1	P63101;A0A2I3BQ03
Eif3k	eukaryotic translation initiation factor 3, subunit K	-0.34843	1	1	Q9DBZ5;Q3TY56;Q9DBZ5-2
Ipo11	importin 11	-0.452645	1	1	Q8K2V6-2;Q8K2V6
Srsf11	serine and arginine-rich splicing factor 11	-0.614061	1	1	Q3UIX4;F6RDI8;E9Q6E5;D3Z4B0
Snrpg	small nuclear ribonucleoprotein polypeptide G	-0.370106	1	1	P62309
Qars	glutaminyl-tRNA synthetase	-0.467228	1	1	Q8BML9;D3Z158
Dctn2	dynactin 2	-0.421745	1	1	Q99KJ8
Pgrmc1	progesterone receptor membrane component 1	-0.720497	1	1	O55022
H2az2; H2az1	H2A.Z histone variant 2; H2A.Z variant histone 1	-0.448281	1	1	Q3THW5;P0C0S6;Q8R029;Q3UA95
Ybx1	Y box protein 1	-0.303176	1	1	P62960;A2BGG7
Tma7	translational machinery associated 7	-0.467375	1	1	Q8K003
Lyar	Ly1 antibody reactive clone	-0.497515	1	1	Q08288
Ube4b	ubiquitination factor E4B	-0.672083	1	1	G3UZD6;A0A571BD95;A0A5F8MP95;Q9ES00
Hmga1; Hmga1b	high mobility group AT-hook 1; high mobility group AT-hook 1B	-0.498658	1	1	Q3TE85;A0A338P6F6;P17095;A0A338P6G6;A0A384DV79;A0A338P6E8;P17095-1
Rpl37a	ribosomal protein L37a	-0.468617	1	1	P61514;A0A1D5RL86
Cab39	calcium binding protein 39	-0.629512	1	1	Q06138
Rps20	ribosomal protein S20	-0.317358	1	1	P60867
U2af2	U2 small nuclear ribonucleoprotein auxiliary factor (U2AF) 2	-0.505459	1	1	Q3KQM4;Q80XR5;P26369
Eif3f	eukaryotic translation initiation factor 3, subunit F	-0.428082	1	1	Q9DCH4
Copg2	coatomer protein complex, subunit gamma 2	-0.451698	1	1	Q9QXK3-4;Q9QXK3;Q9QXK3-3;Q9QXK3-2
Smc3	structural maintenance of chromosomes 3	-0.383417	1	1	Q9CW03
Sod1	superoxide dismutase 1, soluble	-0.953427	1	1	P08228
Rbm17	RNA binding motif protein 17	-0.302736	1	1	Q8JZX4
Arhgap1	Rho GTPase activating protein 1	-0.443065	1	1	A2AH25;Q5FWK3
Luc7l3	LUC7-like 3 (S. cerevisiae)	-0.33192	1	1	Q5SUF2;Q5SUF2-3;Q5SUF2-2
Rtraf	RNA transcription, translation and transport factor	-0.421056	1	1	Q9CQE8
H4c8; H4c14; H4c3; H4c4; H4c6; H4c9; H4c11; H4c12; H4c18; H4c16; H4c1; H4c2; H4c17	H4 clustered histone 8; H4 clustered histone 14; H4 clustered histone 3; H4 clustered histone 4; H4 clustered histone 6; H4 clustered histone 9; H4 clustered histone 11; H4 clustered histone 12; H4 clustered histone 18; H4 histone 16; H4 clustered histone 1; H4 clustered histone 2; H4 clustered histone 17	-0.336534	1	1	P62806
Copb2	coatomer protein complex, subunit beta 2 (beta prime)	-0.681764	1	1	O55029
Ilf3; Strbp	interleukin enhancer binding factor 3; spermatid perinuclear RNA binding protein	-0.471214	1	1	Q45VK5;A0A1L1STE4;Q9Z1X4-2;Q9Z1X4;Q9Z1X4-3
Fubp1	far upstream element (FUSE) binding protein 1	-0.305431	1	1	Q3TUE1;A0A0G2JGW9;A0A0G2JFY5;Q3UUU2;Q91WJ8;A0A0G2JG00;Q91WJ8-2;A0A0G2JFK2
St13	suppression of tumorigenicity 13	-0.325461	1	1	F8WJK8;Q99L47
Sox2; Sox3; Sox15; Sox14; Sox21; Sox1	SRY (sex determining region Y)-box 2; SRY (sex determining region Y)-box 3; SRY (sex determining region Y)-box 15; SRY (sex determining region Y)-box 14; SRY (sex determining region Y)-box 21; SRY (sex determining region Y)-box 1	-0.311011	1	1	Q60I23;P48432
Fam32a	family with sequence similarity 32, member A	-0.323227	1	1	Q9CR80
H1f2; H1f6	H1.2 linker histone, cluster member; H1.6 linker histone, cluster member	-0.338012	1	1	P15864
Dnaja2	DnaJ heat shock protein family (Hsp40) member A2	-0.679008	1	1	Q9QYJ0
Khsrp	KH-type splicing regulatory protein	-0.305153	1	1	Q3U0V1;A0A3B2WCD8
Smc2	structural maintenance of chromosomes 2	-0.483148	1	1	Q8CG48
2210408I21Rik	RIKEN cDNA 2210408I21 gene	-0.537761	1	1	Q3UPC7
Cpsf2	cleavage and polyadenylation specific factor 2	-0.291863	1	1	O35218
Rtca	RNA 3'-terminal phosphate cyclase	-0.342547	1	1	Q9D7H3;D3Z263
Fau	Finkel-Biskis-Reilly murine sarcoma virus (FBR-MuSV) ubiquitously expressed (fox derived)	-0.290349	1	1	A0A494B9Z0;A0A494BBA8;Q642K5;P62862
Rps24	ribosomal protein S24	-0.283128	1	1	P62849-2;P62849-3;P62849;A0A286YEB7
Usp9x; Usp9y	ubiquitin specific peptidase 9, X chromosome; ubiquitin specific peptidase 9, Y chromosome	-0.425443	1	1	Q4FE56;P70398
Cbx3	chromobox 3	-0.343766	1	1	Q9DCC5;P23198;D3Z313
Ythdf1	YTH N6-methyladenosine RNA binding protein 1	-0.295714	1	1	A2AWN8;P59326
Rps11	ribosomal protein S11	-0.264585	1	1	P62281;A0A1B0GRR3;A0A1B0GSE8
Gorasp2	golgi reassembly stacking protein 2	-0.356928	1	1	A2ATI9;Q99JX3-2;Q99JX3;A2ATI8;A2ATI6
Prps1l3; Prps1	phosphoribosyl pyrophosphate synthetase 1-like 3; phosphoribosyl pyrophosphate synthetase 1	-0.329207	1	1	G3UXL2;Q9D7G0
Srp72	signal recognition particle 72	-0.357912	1	1	F8VQC1;E9Q740
Rab14	RAB14, member RAS oncogene family	-0.380142	1	1	Q91V41;Q50HX3
Hars	histidyl-tRNA synthetase	-0.433897	1	1	Q61035
Ralb	v-ral simian leukemia viral oncogene B	-0.383317	1	1	Q9JIW9;F6QC68
Prkra	protein kinase, interferon inducible double stranded RNA dependent activator	-0.386743	1	1	Q9WTX2
Sf3b2	splicing factor 3b, subunit 2	-0.291371	1	1	Q3UJB0;A0A494B9S9
Usp10	ubiquitin specific peptidase 10	-0.459523	1	1	P52479;P52479-2
Matr3	matrin 3	-0.297795	1	1	Q8K310;A0A494BAZ2
Dimt1	DIM1 dimethyladenosine transferase 1-like (S. cerevisiae)	-0.257281	1	1	Q9D0D4
Nme2	NME/NM23 nucleoside diphosphate kinase 2	-0.62383	1	1	E9PZF0;Q01768
Eef1e1	eukaryotic translation elongation factor 1 epsilon 1	-0.368512	1	1	Q9D1M4
Mrpl33	mitochondrial ribosomal protein L33	-0.327011	1	1	Q9CQP0
Rplp2	ribosomal protein, large P2	-0.302251	1	1	P99027;A0A5F8MPY2
Ube3a	ubiquitin protein ligase E3A	-0.266528	1	1	O08759-2;O08759;O08759-3;A0A0J9YUK0
Rps3a1	ribosomal protein S3A1	-0.307433	1	1	P97351
Greb1l	growth regulation by estrogen in breast cancer-like	-0.469343	1	1	B9EJV3;G3UYH8
Arf6	ADP-ribosylation factor 6	-0.391533	1	1	P62331
Decr1	2,4-dienoyl CoA reductase 1, mitochondrial	-0.390423	1	1	Q9CQ62
Sf3b3	splicing factor 3b, subunit 3	-0.27182	1	1	Q921M3;Q921M3-2
Aldoa	aldolase A, fructose-bisphosphate	-0.526314	1	1	P05064;D3YWI1;D3Z510;A0A0U1RPN8
		-0.291719	1	1	Q8BG05-2
Actr2	ARP2 actin-related protein 2	-0.496212	1	1	P61161
Fip1l1	FIP1 like 1 (S. cerevisiae)	-0.255587	1	1	D3Z3F1;Q9D824-4;Q9D824;Q9D824-3;Q9D824-2
Rbm12	RNA binding motif protein 12	-0.412275	1	1	Q8R4X3;V9GXJ1;F6YJB6
Prdx6; Prdx6b	peroxiredoxin 6; peroxiredoxin 6B	-0.538971	1	1	O08709;Q6GT24;D3Z0Y2
Ctbp2	C-terminal binding protein 2	-0.305821	1	1	Q91YZ2;P56546;P56546-2;E9PWQ9;E9Q0T4
Lsm4	LSM4 homolog, U6 small nuclear RNA and mRNA degradation associated	-0.319663	1	1	Q9CY46;Q9QXA5;D3YTP8;A0A1B0GQZ9
Ap3b1; Ap3b2	adaptor-related protein complex 3, beta 1 subunit; adaptor-related protein complex 3, beta 2 subunit	-0.315899	1	1	Q9Z1T1
Dbi	diazepam binding inhibitor	-0.384146	1	1	Q4VWZ5;P31786;D3Z563;M0QWU8
Top1	topoisomerase (DNA) I	-0.253765	1	1	Q04750
Dnm1l	dynamin 1-like	-0.321884	1	1	Q8K1M6-3;E9PUD2
Dhx15; Dhx16	DEAH (Asp-Glu-Ala-His) box polypeptide 15; DEAH (Asp-Glu-Ala-His) box polypeptide 16	-0.284236	1	1	O35286;Q497W9;A0A0G2JG10
Las1l	LAS1-like (S. cerevisiae)	-0.325073	1	1	A2BE28-2;A2BE28
Fam50a; Fam50b	family with sequence similarity 50, member A; family with sequence similarity 50, member B	-0.425224	1	1	Q9WV03
H1f1	H1.1 linker histone, cluster member	-0.336748	1	1	P43275
Mybbp1a	MYB binding protein (P160) 1a	-0.244198	1	1	Q7TPV4
Vps26a	VPS26 retromer complex component A	-0.395454	1	1	P40336-2;P40336
Zc3hc1	zinc finger, C3HC type 1	-0.34492	1	1	H3BKM2;Q80YV2;D3Z3D0;Q80YV2-2
Mcl1	myeloid cell leukemia sequence 1	-0.305741	1	1	P97287-2;P97287
Chtop	chromatin target of PRMT1	-0.526302	1	1	E9PW20;Q9CY57-5;Q9CY57-4;Q9CY57-3;Q9CY57-2;Q9CY57;D3YZA1;D3Z7T7
Tubg2; Tubg1	tubulin, gamma 2; tubulin, gamma 1	-0.280418	1	1	Q8VCK3;P83887
Fscn1	fascin actin-bundling protein 1	-0.649923	1	1	Q61553;A0A0G2JDU7
Prpf4	pre-mRNA processing factor 4	-0.374071	1	1	Q9DAW6
Carm1	coactivator-associated arginine methyltransferase 1	-0.382738	1	1	D3YUP1;Q9WVG6-2;Q9WVG6
Ahcyl; Ahcy	adenosylhomocysteinase like; S-adenosylhomocysteine hydrolase	-0.318438	1	1	P50247
Cnpy2	canopy FGF signaling regulator 2	-0.247041	1	1	A0A1W2P729;Q9QXT0
Pdia3	protein disulfide isomerase associated 3	-0.677104	1	1	P27773
Akap12	A kinase (PRKA) anchor protein (gravin) 12	-0.482004	1	1	Q9WTQ5;A0A668KLV9;A0A668KLD3;Q9WTQ5-2
Rpl30	ribosomal protein L30	-0.27975	1	1	A0A2I3BQF4;P62889
Cstf2; Cstf2t	cleavage stimulation factor, 3' pre-RNA subunit 2; cleavage stimulation factor, 3' pre-RNA subunit 2, tau	-0.247913	1	1	Q8BIQ5-2;Q8BIQ5;A2AEK1;A2AEK3;F6ZKC7;Q8C7E9
Ppp1r7	protein phosphatase 1, regulatory subunit 7	-0.246526	1	1	Q3UM45
Pgk1	phosphoglycerate kinase 1	-0.390466	1	1	P09411;S4R2M7
Raly	hnRNP-associated with lethal yellow	-0.329539	1	1	A2AU62;Q64012-2;Q64012;A2AU61;A2AU60
Ogt	O-linked N-acetylglucosamine (GlcNAc) transferase (UDP-N-acetylglucosamine:polypeptide-N-acetylglucosaminyl transferase)	-0.510497	1	1	Q8CGY8-2;Q8CGY8
Qki	quaking, KH domain containing RNA binding	-0.27693	1	1	Q9QYS9-8;Q9QYS9-4;Q9QYS9-3;Q9QYS9-6;Q9QYS9-2;Q9QYS9;Q9QYS9-7;A0A3B2WCH2;Q9QYS9-5
Eps15l1	epidermal growth factor receptor pathway substrate 15-like 1	-0.277763	1	1	Q60902-4;Q60902-2;Q60902;A0A1D5RLS1;Q60902-3
Nufip2	nuclear FMR1 interacting protein 2	-0.321303	1	1	Q5F2E7;Q5F2E7-2
Dhx9	DEAH (Asp-Glu-Ala-His) box polypeptide 9	-0.206242	1	1	E9QNN1;A0A087WPL5;O70133-2;O70133;O70133-3;Q3UR42
Copz1	coatomer protein complex, subunit zeta 1	-0.23722	1	1	P61924;A0A2R8VJV3;Q8R3M1
Tpm3	tropomyosin 3, gamma	-0.265382	1	1	P21107-2;D3Z2H9;D3Z6I8;E9Q7Q3
Sumo2	small ubiquitin-like modifier 2	-0.485094	1	1	H7BWX9;D3Z794;P61957;G3UZX6
Ncln	nicalin	-0.460498	1	1	Q8VCM8;D3YU17
Gps1	G protein pathway suppressor 1	-0.596845	1	1	Q3MIA8;G3UXW9;Q99LD4;A0A140LJB7;B1ATU4;Q99LD4-2
Sap18; Sap18b	Sin3-associated polypeptide 18; Sin3-associated polypeptide 18B	-0.237673	1	1	D3YY73;D3Z2N9;E9Q317;O55128
Anp32a	acidic (leucine-rich) nuclear phosphoprotein 32 family, member A	-0.422083	1	1	D3YYE1;D3Z7M9;O35381;F6UFG6
Arpc2	actin related protein 2/3 complex, subunit 2	-0.433668	1	1	Q9CVB6;D3YXG6
Iqsec3	IQ motif and Sec7 domain 3	-0.301155	1	1	A0A0N4SWH8;Q3TES0
Chmp4b	charged multivesicular body protein 4B	-0.226094	1	1	Q9D8B3
Ubl4a; Gm44504	ubiquitin-like 4A; predicted readthrough transcript (NMD candidate), 44504	-0.271093	1	1	P21126
Ap2a2	adaptor-related protein complex 2, alpha 2 subunit	-0.268939	1	1	P17427
Luc7l	Luc7-like	-0.243381	1	1	A0A0R4J047;Q9CYI4;Q9CYI4-2;D3Z765
Ldlr	low density lipoprotein receptor	-0.283416	1	1	A0A1L1SRE8;P35951
Ddx1	DEAD box helicase 1	-0.214067	1	1	Q91VR5
Prmt1; Prmt8	protein arginine N-methyltransferase 1; protein arginine N-methyltransferase 8	-0.398462	1	1	Q9JIF0-3;Q9JIF0-2;Q9JIF0;A0A171KXD3;A0A140LHF7;A0A140LJ70;A0A140LJF4
Rplp0	ribosomal protein, large, P0	-0.190467	1	1	P14869;D3YVM5;S4R1N1
Ldha; Ldhc	lactate dehydrogenase A; lactate dehydrogenase C	-0.438906	1	1	A0A1B0GSX0;P06151;A0A1B0GSR9;D3YZQ9;A0A1B0GT41;A0A1B0GQX5
Clta	clathrin, light polypeptide (Lca)	-0.626979	1	1	B1AWE0;Q6PFA2;B1AWE1;B1AWD8;B1AWD9;O08585
Top2a; Top2b	topoisomerase (DNA) II alpha; topoisomerase (DNA) II beta	-0.240012	1	1	Q01320
Nup107	nucleoporin 107	-0.280232	1	1	E9Q4V9;Q8BH74
Rbmxl1; Rbmx	RNA binding motif protein, X-linked like-1; RNA binding motif protein, X chromosome	-0.241282	1	1	A0A2I3BRL8;Q91VM5;Q9WV02;S4R1F6;A2AFI3;Q9WV02-2
Hmgb2	high mobility group box 2	-0.473183	1	1	P30681;A0A1B0GQX9
Acat2; Acat3	acetyl-Coenzyme A acetyltransferase 2; acetyl-Coenzyme A acetyltransferase 3	-0.196596	1	1	Q8CAY6;G3XA25;Q80X81;A0A3B2WAL8
Set	SET nuclear oncogene	-0.405997	1	1	Q9EQU5;A2BE93;A2BE92
Eif4b	eukaryotic translation initiation factor 4B	-0.21357	1	1	Q8BGD9;B2RWE8
Ilf2	interleukin enhancer binding factor 2	-0.269315	1	1	Q9CXY6
Glg1	golgi apparatus protein 1	-0.2508	1	1	F8WHM5;Q61543
Rpl24	ribosomal protein L24	-0.18587	1	1	Q8BP67
Bcap31	B cell receptor associated protein 31	-0.275574	1	1	Q61335
Clptm1	cleft lip and palate associated transmembrane protein 1	-0.31933	1	1	Q8VBZ3
		-0.217026	1	1	Q9CY58-2;Q9CY58-3;A0A0N4SV32;Q9CY58-4;A0A0N4SWH2
Ttc1	tetratricopeptide repeat domain 1	-0.319038	1	1	A2AJK8;Q91Z38
Cdc42	cell division cycle 42	-0.201582	1	1	P60766;P60766-1
Nup93	nucleoporin 93	-0.316479	1	1	Q8BJ71;A0A1D5RLQ0;Q8BJ71-2
Scaf8; Scaf4	SR-related CTD-associated factor 8; SR-related CTD-associated factor 4	-0.235778	1	1	Q6DID3;Q7TSH6;Q7TSH6-2;Q7TSH6-3
Hyou1	hypoxia up-regulated 1	-0.368458	1	1	Q9JKR6
Xrcc6	X-ray repair complementing defective repair in Chinese hamster cells 6	-0.26903	1	1	A0A0R4J187;P23475;A0A2R8VHZ9
Rpa1	replication protein A1	-0.407361	1	1	Q5SWN2;Q8VEE4
Rpl23	ribosomal protein L23	-0.252252	1	1	P62830
Rbbp7	retinoblastoma binding protein 7, chromatin remodeling factor	-0.259702	1	1	Q60973;A2AFI9;A2AFJ1;F6ZLC6
Acot7	acyl-CoA thioesterase 7	-0.459926	1	1	E9PYH2;Q91V12-2;Q91V12-3;Q91V12-4;Q91V12
Rpl19	ribosomal protein L19	-0.268219	1	1	A2A547;P84099
Sptan1	spectrin alpha, non-erythrocytic 1	-0.434128	1	1	A3KGU5;A3KGU7;E9Q447;A3KGU9;P16546-2;P16546
Pfdn6	prefoldin subunit 6	-0.235668	1	1	Q03958;G3UYF9;A0A3Q4EBT3
Txn1	thioredoxin 1	-0.248565	1	1	P10639
Lrrc59	leucine rich repeat containing 59	-0.190363	1	1	Q922Q8
Smarca5; Smarca1	SWI/SNF related, matrix associated, actin dependent regulator of chromatin, subfamily a, member 5; SWI/SNF related, matrix associated, actin dependent regulator of chromatin, subfamily a, member 1	-0.184594	1	1	Q91ZW3
Alyref; Alyref2	Aly/REF export factor; Aly/REF export factor 2	-0.164621	1	1	O08583;O08583-2;Q9JJW6-2;G3X9I4;Q9JJW6
Vps28	vacuolar protein sorting 28	-0.199279	1	1	Q9D1C8;A0A2R8VKS6
Ewsr1	Ewing sarcoma breakpoint region 1	-0.498451	1	1	Q5SUT0;Q5SUS9;Q61545
Khdrbs1; Khdrbs3; Khdrbs2	KH domain containing, RNA binding, signal transduction associated 1; KH domain containing, RNA binding, signal transduction associated 3; KH domain containing, RNA binding, signal transduction associated 2	-0.206921	1	1	Q60749
Pgam1; Pgam2	phosphoglycerate mutase 1; phosphoglycerate mutase 2	-0.413573	1	1	Q9DBJ1
Rpl38	ribosomal protein L38	-0.177526	1	1	Q9JJI8
Bccip	BRCA2 and CDKN1A interacting protein	-0.176052	1	1	Q9CWI3
Eif6	eukaryotic translation initiation factor 6	-0.164509	1	1	O55135;A6PWZ2
Ddx5	DEAD box helicase 5	-0.15924	1	1	Q8BTS0;Q61656;S4R1I6
Npm1	nucleophosmin 1	-0.185115	1	1	Q5SQB0;Q61937;Q9DAY9;Q5SQB5
Nudt21	nudix hydrolase 21	-0.309104	1	1	Q9CQF3;A0A1D5RM23;A0A1D5RLS2
Snrnp70	small nuclear ribonucleoprotein 70 (U1)	-0.306867	1	1	Q62376;A0A1B0GRR8;Q62376-2;A0A1B0GR69;A0A1B0GR44
Rpl9	ribosomal protein L9	-0.184423	1	1	P51410;A0A0G2JES3;A0A140T8T4;D3Z629
Srsf1	serine and arginine-rich splicing factor 1	-0.177488	1	1	H7BX95;Q6PDM2;Q6PDM2-3;Q6PDM2-2
Nop2	NOP2 nucleolar protein	-0.207376	1	1	E9QN31;Q922K7
Rps2	ribosomal protein S2	-0.164718	1	1	P25444;D3YVC1;D3YWJ3
Prmt3	protein arginine N-methyltransferase 3	-0.203124	1	1	Q922H1
Lin28a	lin-28 homolog A	-0.160799	1	1	Q8K3Y3
Pfdn2	prefoldin 2	-0.260419	1	1	O70591;F8WJ30
Rack1	receptor for activated C kinase 1	-0.273386	1	1	P68040
Rpl13	ribosomal protein L13	-0.161245	1	1	P47963
Lsm12	LSM12 homolog	-0.178702	1	1	Q9D0R8
Pam16	presequence translocase-asssociated motor 16	-0.206105	1	1	Q9CQV1;A0A1L1SQA2
Abracl	ABRA C-terminal like	-0.22826	1	1	A0A1W2P7X0;E9QMV2;Q4KML4
		-0.15601	1	1	P63323;F7AEH4;A0A1W2P7A1
Parp1	poly (ADP-ribose) polymerase family, member 1	-0.198195	1	1	Q921K2;P11103
Cdk1; Cdk15; Cdk18; Cdk14; Cdk16; Cdk17	cyclin-dependent kinase 1; cyclin-dependent kinase 15; cyclin-dependent kinase 18; cyclin-dependent kinase 14; cyclin-dependent kinase 16; cyclin-dependent kinase 17	-0.327018	1	1	P11440;D3Z2T9
Psip1	PC4 and SFRS1 interacting protein 1	-0.229108	1	1	Q99JF8;A2BI12;Q99JF8-2
H1f5	H1.5 linker histone, cluster member	-0.237227	1	1	P43276
Thsd7b	thrombospondin, type I, domain containing 7B	-0.516749	1	1	Q6P4U0;Q8BHP3
Hnrnpa2b1	heterogeneous nuclear ribonucleoprotein A2/B1	-0.210787	1	1	O88569;O88569-3;O88569-2;A0A0N4SUM2
Zpr1	ZPR1 zinc finger	-0.441717	1	1	F8WHU9;Q62384
Lss	lanosterol synthase	-0.225426	1	1	Q8BLN5
Mrpl12	mitochondrial ribosomal protein L12	-0.147018	1	1	Q9DB15
Ftsj3	FtsJ RNA methyltransferase homolog 3 (E. coli)	-0.232803	1	1	Q9DBE9
Srsf6	serine and arginine-rich splicing factor 6	-0.201321	1	1	Q3TWW8
Rps15	ribosomal protein S15	-0.194831	1	1	P62843;D3YTQ9
Clint1	clathrin interactor 1	-0.222291	1	1	Q5SUH7;Q5SUH6;Q99KN9;Q99KN9-2
Rbbp4	retinoblastoma binding protein 4, chromatin remodeling factor	-0.213647	1	1	Q60972
Ncapg	non-SMC condensin I complex, subunit G	-0.335544	1	1	E9PWG6
Eno1; Eno1b; Eno3; Eno2	enolase 1, alpha non-neuron; enolase 1B, retrotransposed; enolase 3, beta muscle; enolase 2, gamma neuronal	-0.240021	1	1	P17182;Q6PHC1
Yars	tyrosyl-tRNA synthetase	-0.340118	1	1	Q91WQ3;A2A7S7
Paip1	polyadenylate binding protein-interacting protein 1	-0.193054	1	1	D3Z3J6;F6Y616;Q8VE62;G3UYE5;G3UZ67
Rsu1	Ras suppressor protein 1	-0.249996	1	1	A2AUR7;Q9D031;Q01730
Ythdf2	YTH N6-methyladenosine RNA binding protein 2	-0.229077	1	1	Q91YT7
Iars	isoleucine-tRNA synthetase	-0.200597	1	1	Q8BU30
Ddx39a	DEAD box helicase 39a	-0.169099	1	1	Q8VDW0
Idh3b	isocitrate dehydrogenase 3 (NAD+) beta	-0.210648	1	1	A0A668KL51;Q91VA7
Psmb1	proteasome (prosome, macropain) subunit, beta type 1	-0.379289	1	1	O09061;A0A338P7C0
Fis1	fission, mitochondrial 1	-0.23953	1	1	Q9CQ92;G3X9U9
Larp1	La ribonucleoprotein 1, translational regulator	-0.301592	1	1	Z4YJT3;Q6ZQ58
Rps27a; Uba52; Ubb; Ubc	ribosomal protein S27A; ubiquitin A-52 residue ribosomal protein fusion product 1; ubiquitin B; ubiquitin C	-0.148277	1	1	P62983;A0A0A6YW67;E9Q9J0;E9Q4P0;E9Q5F6;E9QNP0;Q5SX22;P62984;P0CG49;P0CG50
Mad2l1	MAD2 mitotic arrest deficient-like 1	-0.216887	1	1	Q9Z1B5
Rpl27	ribosomal protein L27	-0.143622	1	1	P61358
Rgs10	regulator of G-protein signalling 10	-0.350316	1	1	Q9CQE5
Impdh2	inosine monophosphate dehydrogenase 2	-0.160311	1	1	P24547;A0A0A6YY72
Psmb6	proteasome (prosome, macropain) subunit, beta type 6	-0.361559	1	1	Q60692
U2surp	U2 snRNP-associated SURP domain containing	-0.173817	1	1	Q6NV83-2;Q6NV83;Q6NV83-3
Mars1	methionine-tRNA synthetase 1	-0.198042	1	1	Q68FL6;E9QB02
Rpl3; Rpl3l	ribosomal protein L3; ribosomal protein L3-like	-0.153517	1	1	P27659
Rps27; Rps27rt	ribosomal protein S27; ribosomal protein S27, retrogene	-0.298401	1	1	A0A0G2JDW7;Q6ZWU9;A0A0G2JG29
U2af1; U2af1l4	U2 small nuclear ribonucleoprotein auxiliary factor (U2AF) 1; U2 small nuclear RNA auxiliary factor 1-like 4	-0.196291	1	1	Q9D883;G3UW94
Rbpms	RNA binding protein gene with multiple splicing	-0.141594	1	1	T1ECW4;Q9WVB0;Q9WVB0-2;S4R1Y2
Taldo1	transaldolase 1	-0.270484	1	1	A0A1B0GR11;Q93092-2;Q93092
Gga2	golgi associated, gamma adaptin ear containing, ARF binding protein 2	-0.216081	1	1	Q6P5E6;Q6P5E6-2
Gtpbp1	GTP binding protein 1	-0.260313	1	1	O08582
Ptbp2	polypyrimidine tract binding protein 2	-0.157854	1	1	Q91Z31;Q91Z31-2;A0A0G2JGW0
Supt16	SPT16, facilitates chromatin remodeling subunit	-0.146438	1	1	G3X956;Q920B9
Golm1	golgi membrane protein 1	-0.302304	1	1	Q91XA2
Afdn	afadin, adherens junction formation factor	-0.172418	1	1	E9Q852;E9Q9C3;Q9QZQ1-2;Q9QZQ1;E9PYX7
Coro1c	coronin, actin binding protein 1C	-0.234361	1	1	Q9WUM4
Phgdh	3-phosphoglycerate dehydrogenase	-0.18594	1	1	Q61753
Sae1	SUMO1 activating enzyme subunit 1	-0.234351	1	1	Q9R1T2;Q9R1T2-2
Myh10; Myh6	myosin, heavy polypeptide 10, non-muscle; myosin, heavy polypeptide 6, cardiac muscle, alpha	-0.146009	1	1	Q3UH59;Q61879;Q5SV64
Park7	Parkinson disease (autosomal recessive, early onset) 7	-0.236214	1	1	Q99LX0;A2A813;A2A815
Rsl1d1	ribosomal L1 domain containing 1	-0.138609	1	1	Q8BVY0;A0A2R8VHW2
Hnrnpu	heterogeneous nuclear ribonucleoprotein U	-0.127688	1	1	Q8VEK3;Q8VEK3-2
		-0.183842	1	1	A0A140LIX7
Hint1	histidine triad nucleotide binding protein 1	-0.22116	1	1	P70349;B0R1E3
Etfb	electron transferring flavoprotein, beta polypeptide	-0.364707	1	1	Q9DCW4;A0A0U1RNP5;A0A0N4SVE0;A0A0U1RNR3;A0A0N4SWE9
Arl1	ADP-ribosylation factor-like 1	-0.12584	1	1	P61211;F8WIB1
Rpl11	ribosomal protein L11	-0.115807	1	1	Q9CXW4;A2BH06
Iqgap2	IQ motif containing GTPase activating protein 2	-0.127996	1	1	Q3UQ44
Kdelr2; Kdelr1	KDEL (Lys-Asp-Glu-Leu) endoplasmic reticulum protein retention receptor 2; KDEL (Lys-Asp-Glu-Leu) endoplasmic reticulum protein retention receptor 1	-0.156555	1	1	Q9CQM2;A0A1B0GT97;A0A1B0GQW0;Q99JH8
Hnrnpl	heterogeneous nuclear ribonucleoprotein L	-0.164043	1	1	G5E924;Q8R081;G3UY38
Ganab	alpha glucosidase 2 alpha neutral subunit	-0.151276	1	1	Q8BHN3-2;Q8BHN3;Q8BHN3-3
Wars1	tryptophanyl-tRNA synthetase1	-0.141386	1	1	P32921-2;P32921
Cpsf1	cleavage and polyadenylation specific factor 1	-0.163314	1	1	A0A2R8VK76;Q9EPU4
P4hb	prolyl 4-hydroxylase, beta polypeptide	-0.284222	1	1	P09103
Map2	microtubule-associated protein 2	-0.273269	1	1	A0A668KLC6;P20357;E9Q8Y2;Q80X35;Q80ZL4;Q3TLQ0;G3UZE9
Sec23b	SEC23 homolog B, COPII coat complex component	-0.23246	1	1	Q9D662
Coa3	cytochrome C oxidase assembly factor 3	-0.157691	1	1	Q9D2R6;E9Q6W2
Vat1	vesicle amine transport 1	-0.119413	1	1	Q62465
Capzb	capping actin protein of muscle Z-line subunit beta	-0.235828	1	1	A2AMW0;P47757-2;P47757-4;P47757;F7CAZ6
Rpl10a	ribosomal protein L10A	-0.117324	1	1	A0A3B2WBL1;Q5XJF6;A0A3B2WDD2;P53026;A0A3B2W824
Rps21	ribosomal protein S21	-0.257428	1	1	Q9CQR2
Fabp5	fatty acid binding protein 5, epidermal	-0.219091	1	1	Q05816
Psma5	proteasome subunit alpha 5	-0.316737	1	1	Q9Z2U1
C1qbp	complement component 1, q subcomponent binding protein	-0.10861	1	1	Q8R5L1;O35658
Cs; Csl	citrate synthase; citrate synthase like	-0.147872	1	1	Q9CZU6
Nono	non-POU-domain-containing, octamer binding protein	-0.131494	1	1	Q99K48
Try10	trypsin 10	-0.186242	1	1	Q792Z1
Ddb1	damage specific DNA binding protein 1	-0.225714	1	1	Q3U1J4;A0A494BAF6
Slain1	SLAIN motif family, member 1	-0.140893	1	1	F6V9T4;F7B673;F7D4S5;Q68FF7-2;Q68FF7
Mrps23	mitochondrial ribosomal protein S23	-0.261508	1	1	Q8VE22;F7ARZ1;Q3TI14;Q5SXC9;A7M7Q8
Usp14	ubiquitin specific peptidase 14	-0.155842	1	1	E9PYI8;Q9JMA1
Sar1a	secretion associated Ras related GTPase 1A	-0.152681	1	1	Q99JZ4;P36536;A0A1W2P720;A0A1W2P6N3
Mettl16	methyltransferase like 16	-0.237045	1	1	Q5SW15;Q9CQG2-2;Q9CQG2;F8WHZ7
Ccar1	cell division cycle and apoptosis regulator 1	-0.132291	1	1	Q8CH18-3;Q8CH18
G3bp2	GTPase activating protein (SH3 domain) binding protein 2	-0.132674	1	1	P97379-2;P97379;A0A0J9YTQ8
Rbm25	RNA binding motif protein 25	-0.195333	1	1	B2RY56;S4R2B0
Actl6a; Actl6b	actin-like 6A; actin-like 6B	-0.243436	1	1	Q9Z2N8;A0A0A6YWG8
Snrpf	small nuclear ribonucleoprotein polypeptide F	-0.127083	1	1	P62307
Mapk1	mitogen-activated protein kinase 1	-0.126809	1	1	P63085
Pfdn5	prefoldin 5	-0.129836	1	1	Q9WU28;E9PVG3;E9PZ62
Fxr1	FMR1 autosomal homolog 1	-0.120984	1	1	Q61584-4;Q61584-3;Q61584;A0A0G2JEP0;Q61584-5;Q61584-6;Q61584-2;Q61584-7;A0A0H2UH27
Rpl29	ribosomal protein L29	-0.149921	1	1	P47915;A0A1L1SUN1;A0A1L1SS27;W4VSN7
Snu13	SNU13 homolog, small nuclear ribonucleoprotein (U4/U6.U5)	-0.130096	1	1	Q9D0T1
Hnrnpd; Rbm31y; Gm21379	heterogeneous nuclear ribonucleoprotein D; RNA binding motif 31, Y-linked; predicted gene, 21379	-0.10091	1	1	F6ZV59;G5E8G0;G3X9W0;Q60668-4;Q60668-3;Q60668-2;Q60668;E9Q5B6;F6SHF3
H2bc23; H2bc24; H2bc22; H2bc12; H2bc4; H2bc6; H2bc8; H2bc18; H2bc9; H2bc3; H2bc14; H2bc7; H2bc11; H2bc13; H2bc15; H2bc27; H2bc21; H2bc1	H2B clustered histone 23; H2B clustered histone 24; H2B clustered histone 22; H2B clustered histone 12; H2B clustered histone 4; H2B clustered histone 6; H2B clustered histone 8; H2B clustered histone 18; H2B clustered histone 9; H2B clustered histone 3; H2B clustered histone 14; H2B clustered histone 7; H2B clustered histone 11; H2B clustered histone 13; H2B clustered histone 15; H2B clustered h…	-0.118588	1	1	Q8CBB6;Q8CGP2;Q8CGP1;Q6ZWY9;Q64525;Q64478;Q64475;P10854;P10853;Q8CGP2-2;Q9D2U9;Q8CGP0;Q64524;P70696
Lig1	ligase I, DNA, ATP-dependent	-0.217777	1	1	P37913;Q8R055
Ube2i	ubiquitin-conjugating enzyme E2I	-0.118458	1	1	G3UYP0;P63280;Q8CFZ0
Cdc37	cell division cycle 37	-0.153042	1	1	Q61081;A0A1L1STC0
Rps23	ribosomal protein S23	-0.108365	1	1	P62267
Cul7	cullin 7	-0.134796	1	1	Q8VE73-3;Q8VE73;E9Q6H4
Flnb	filamin, beta	-0.179071	1	1	Q80X90
Gsta4; Gm3776; Gsta3; Gsta1	glutathione S-transferase, alpha 4; predicted gene 3776; glutathione S-transferase, alpha 3; glutathione S-transferase, alpha 1 (Ya)	-0.202327	1	1	P24472
Pelp1	proline, glutamic acid and leucine rich protein 1	-0.145032	1	1	Q9DBD5
Ddx17	DEAD box helicase 17	-0.128544	1	1	Q3U741;Q501J6;Q3TU25;Q501J6-2
Rpl7a	ribosomal protein L7A	-0.105032	1	1	P12970
Txndc17	thioredoxin domain containing 17	-0.13581	1	1	Q9CQM5
Timm13	translocase of inner mitochondrial membrane 13	-0.110263	1	1	P62075;A0A1W2P756;A0A1W2P7H2
Hnrnpab	heterogeneous nuclear ribonucleoprotein A/B	-0.104614	1	1	Q99020;Q20BD0;Q80XR6
Pds5a	PDS5 cohesin associated factor A	-0.287847	1	1	Q6A026;E9QPI5
Prpf6	pre-mRNA splicing factor 6	-0.169927	1	1	Q91YR7;Q91YR7-2
Crnkl1	crooked neck pre-mRNA splicing factor 1	-0.118391	1	1	P63154
Tmpo	thymopoietin	-0.101262	1	1	Q61029-3;Q61029;Q61029-4;Q61029-2;Q61033-2
H3f3a; H3f3b	H3.3 histone A; H3.3 histone B	-0.11197	1	1	E0CZ27;P84244;P02301
Mat2a; Mat1a	methionine adenosyltransferase II, alpha; methionine adenosyltransferase I, alpha	-0.0833853	1	1	Q3THS6;A0A0U1RNT6;A0A0U1RNK6;A0A0U1RQ95
Eif4g1	eukaryotic translation initiation factor 4, gamma 1	-0.0980556	1	1	E9PVC5;E9PVC6;E9Q9E1;Q6NZJ6;Q6NZJ6-2;A0A0J9YUS5
Rps16	ribosomal protein S16	-0.0885588	1	1	P14131
Rps13	ribosomal protein S13	-0.0849718	1	1	P62301;Q921R2
Eef1d	eukaryotic translation elongation factor 1 delta (guanine nucleotide exchange protein)	-0.0935184	1	1	Q80T06;A0A0R4J1E2;P57776;P57776-3;E9QN08;D3YUQ9
Elob	elongin B	-0.126482	1	1	P62869;A0A3B2WBM3
Nudc	nudC nuclear distribution protein	-0.0829582	1	1	O35685
Hnrnpc	heterogeneous nuclear ribonucleoprotein C	-0.105498	1	1	Q9Z204-2;Q9Z204;Q9Z204-4;Q9Z204-3;Q9Z204-5
Hnrnpk	heterogeneous nuclear ribonucleoprotein K	-0.0815947	1	1	P61979;P61979-2;H3BLL4;A0A286YDM3;H3BK96
Pabpc1; Pabpc6; Pabpc1l; Pabpc5	poly(A) binding protein, cytoplasmic 1; poly(A) binding protein, cytoplasmic 6; poly(A) binding protein, cytoplasmic 1-like; poly(A) binding protein, cytoplasmic 5	-0.0799438	1	1	P29341
Hmgb1	high mobility group box 1	-0.319	1	1	A0A0J9YUD8;A0A0J9YUZ4;P63158;D3YVC6;D3YZ18
Arf1; Arf3; Arf2	ADP-ribosylation factor 1; ADP-ribosylation factor 3; ADP-ribosylation factor 2	-0.0912842	1	1	P84078;P61205;Q8BSL7
Neb	nebulin	-0.183296	1	1	A2AQA9;E9Q1W3;A0A571BF46;A0A571BF58;A0A1B0GSF5;F6RDH3
Rpl18	ribosomal protein L18	-0.102651	1	1	P35980;A0A1B0GSS8;A0A1B0GQU8;A0A1B0GSA8;A0A1B0GSF7
Smg9	SMG9 nonsense mediated mRNA decay factor	-0.172533	1	1	Q9DB90
Ddx3x; D1Pas1	DEAD box helicase 3, X-linked; DNA segment, Chr 1, Pasteur Institute 1	-0.0882332	1	1	Q62167;P16381
Pnn	pinin	-0.146757	1	1	O35691;Q3TUQ5
Cdc34; Ube2r2	cell division cycle 34; ubiquitin-conjugating enzyme E2R 2	-0.104267	1	1	A0A1W2P7U1;Q8CFI2;A0A1W2P7T2;A0A1W2P8B1;A0A1W2P7U9;A0A087WP01;A0A140T8I4
Kif21a; Kif7; Kif21b; Kif27	kinesin family member 21A; kinesin family member 7; kinesin family member 21B; kinesin family member 27	-0.112761	1	1	F8WGN6;E9Q0J5;Q9QXL2-3;Q9QXL2-2;Q9QXL2-4;Q9QXL2;E9QMU1;J3QNW9;F8VQE2;E9Q0A4;B7ZNG0-2;B7ZNG0;Q7M6Z4;Q9QXL1
Arl6ip1	ADP-ribosylation factor-like 6 interacting protein 1	-0.127745	1	1	Q9JKW0;A0A0U1RPY6
Mcm2	minichromosome maintenance complex component 2	-0.165118	1	1	P97310
Trim33	tripartite motif-containing 33	-0.269079	1	1	E9QME5;E9QP19;Q99PP7-2;Q99PP7
Banf1	BAF nuclear assembly factor 1	-0.112891	1	1	O54962
Hnrnph1	heterogeneous nuclear ribonucleoprotein H1	-0.0779795	1	1	Q8C2Q7;O35737
Eif3i	eukaryotic translation initiation factor 3, subunit I	-0.0813665	1	1	Q9QZD9;A2AE03
Nup43	nucleoporin 43	-0.0956796	1	1	P59235
Ncl	nucleolin	-0.078012	1	1	P09405
Ddx56	DEAD box helicase 56	-0.178658	1	1	Q9D0R4;Q5SVX2
Pebp1	phosphatidylethanolamine binding protein 1	-0.13688	1	1	P70296;D3Z1V4;D6RHS6
Kif13b	kinesin family member 13B	-0.0888366	1	1	E9Q4K7;A0A286YCV9
Itsn1	intersectin 1 (SH3 domain protein 1A)	-0.1175	1	1	E9Q3I8;E9Q3I9;E9Q3I4;E9Q3I5;E9Q0N0;Q9Z0R4-2;Q9Z0R4;D3Z6P4;Q6NZJ5
Fen1	flap structure specific endonuclease 1	-0.10103	1	1	Q91Z50;P39749
Samm50	SAMM50 sorting and assembly machinery component	-0.121983	1	1	Q8BGH2
Hnrnpa0	heterogeneous nuclear ribonucleoprotein A0	-0.0870894	1	1	Q9CX86
Acaca; Acacb	acetyl-Coenzyme A carboxylase alpha; acetyl-Coenzyme A carboxylase beta	-0.134456	1	1	Q5SWU9;Q5SWU9-2
Ebna1bp2	EBNA1 binding protein 2	-0.112248	1	1	Q9D903
Cul4b; Cul4a	cullin 4B; cullin 4A	-0.102246	1	1	E9PXY1;A2A432-2;A2A432;J3QJX0
Asns	asparagine synthetase	-0.115817	1	1	Q61024
Krt76	keratin 76	-0.439966	1	1	Q3UV17
Rsrc2	arginine/serine-rich coiled-coil 2	-0.078868	1	1	S4R2L4;S4R265;A2RTL5
Ptbp1; Ptbp3; Ptprb	polypyrimidine tract binding protein 1; polypyrimidine tract binding protein 3; protein tyrosine phosphatase, receptor type, B	-0.0748243	1	1	P17225-2;P17225;Q8CB58;E9QMW9
Rfc2	replication factor C (activator 1) 2	-0.0776453	1	1	Q9WUK4
Ahsa1	AHA1, activator of heat shock protein ATPase 1	-0.0940524	1	1	Q8BK64
Ssbp1	single-stranded DNA binding protein 1	-0.087406	1	1	Q8R2K3;Q9CYR0
Calm1; Calm2; Calm3; Calml3	calmodulin 1; calmodulin 2; calmodulin 3; calmodulin-like 3	-0.132041	1	1	P0DP28;P0DP27;P0DP26;A0A3Q4EHJ0;Q9D6P8
Idh2	isocitrate dehydrogenase 2 (NADP+), mitochondrial	-0.0996382	1	1	P54071
Ik	IK cytokine	-0.075539	1	1	Q9Z1M8;A0A494BAW7
Prps1l1	phosphoribosyl pyrophosphate synthetase 1-like 1	-0.113562	1	1	Q8C5R8
H1f0	H1.0 linker histone	-0.0786633	1	1	P10922
Rpl27a	ribosomal protein L27A	-0.0706569	1	1	P14115
Naa10; Txnl4a; Naa11	N(alpha)-acetyltransferase 10, NatA catalytic subunit; thioredoxin-like 4A; N(alpha)-acetyltransferase 11, NatA catalytic subunit	-0.164934	1	1	B1AUY8;B1AUY7;Q9QY36;B1AUY9;B1AUZ1;Q3V4D5
Eif5a; Eif5a2	eukaryotic translation initiation factor 5A; eukaryotic translation initiation factor 5A2	-0.0996886	1	1	P63242;A0A0A0MQM0;J3QPS8;Q8BGY2
Lmnb2	lamin B2	-0.072484	1	1	A0A0R4J0Q5;P21619;P21619-2
Ddx19b; Ddx19a	DEAD box helicase 19b; DEAD box helicase 19a	-0.120035	1	1	Q8BZY3;Q8R3C7;Q61655
Ptma	prothymosin alpha	-0.224301	1	1	P26350
Or8h9	olfactory receptor family 8 subfamily H member 9	-0.141452	1	1	Q8VG37
Prdx4	peroxiredoxin 4	-0.108082	1	1	O08807;B1AZS9
Cacybp	calcyclin binding protein	-0.147512	1	1	Q9CXW3;A0A0A6YY29
Idh3a	isocitrate dehydrogenase 3 (NAD+) alpha	-0.0957709	1	1	A0A1L1STE6;Q9D6R2;Q9D6R2-2
Dis3	DIS3 homolog, exosome endoribonuclease and 3'-5' exoribonuclease	-0.0906355	1	1	Q9CSH3;A0A2I3BR78
Ipo4	importin 4	-0.0865068	1	1	Q8VI75;Q5U4C5
Wapl	WAPL cohesin release factor	-0.110128	1	1	F6YCH1;B7ZP47;Q65Z40
Sub1	SUB1 homolog, transcriptional regulator	-0.078421	1	1	P11031
Ttc9c	tetratricopeptide repeat domain 9C	-0.0664421	1	1	Q810A3
Tsc22d1	TSC22 domain family, member 1	-0.0921961	1	1	H3BLI9;D3YW86;D3Z0V7;E9QLZ1;P62500-2;P62500-3;P62500
Ube2n; Ube2t	ubiquitin-conjugating enzyme E2N; ubiquitin-conjugating enzyme E2T	-0.114279	1	1	P61089
Glud1	glutamate dehydrogenase 1	-0.167414	1	1	P26443
Plin3	perilipin 3	-0.0768279	1	1	Q9DBG5
Psma6	proteasome subunit alpha 6	-0.0976618	1	1	Q9QUM9;E0CXB1
Aimp2	aminoacyl tRNA synthetase complex-interacting multifunctional protein 2	-0.0684087	1	1	Q8R010;Q8R3V2
Srrm2	serine/arginine repetitive matrix 2	-0.0846584	1	1	Q8BTI8-3;Q8BTI8;Q8BTI8-2
Cdk11b; Ptk6	cyclin-dependent kinase 11B; PTK6 protein tyrosine kinase 6	-0.0817012	1	1	A2A9P6;P24788;P24788-2
Prrc2c	proline-rich coiled-coil 2C	-0.0955499	1	1	S4R2J9;A0A0A0MQ79;Q3TLH4-5;Q3TLH4;S4R294
Scd2; Scd3; Scd1	stearoyl-Coenzyme A desaturase 2; stearoyl-coenzyme A desaturase 3; stearoyl-Coenzyme A desaturase 1	-0.100474	1	1	P13011;A0A494BAV5
		-0.0974446	1	1	O09167
Rps9	ribosomal protein S9	-0.0544085	1	1	Q6ZWN5;F7CJS8;D3YWH9;Q9CXW7
H1f10	H1.10 linker histone	-0.0791028	1	1	Q80ZM5
Trap1	TNF receptor-associated protein 1	-0.0668323	1	1	Q9CQN1
Tfg	Trk-fused gene	-0.0668701	1	1	Q9Z1A1;B8JJG9;B8JJG7;B8JJG8;F6QJV5
Prdx2	peroxiredoxin 2	-0.116267	1	1	Q61171;D3Z4A4
Hnrnpf	heterogeneous nuclear ribonucleoprotein F	-0.0522528	1	1	Q9Z2X1;Q9Z2X1-2;J3QMT0;J3QM80
Clpx	caseinolytic mitochondrial matrix peptidase chaperone subunit	-0.0502637	1	1	Q9JHS4;Q6P8N8;F7BB92
Snap23; Snap25	synaptosomal-associated protein 23; synaptosomal-associated protein 25	-0.0643724	1	1	Q9D3L3;O09044;B0R030
Rpl7	ribosomal protein L7	-0.056038	1	1	P14148;F6XI62
Hypk	huntingtin interacting protein K	-0.0608494	1	1	A0A8Q0PQH5;Q9CR41;Q9CR41-2
Mthfd1	methylenetetrahydrofolate dehydrogenase (NADP+ dependent), methenyltetrahydrofolate cyclohydrolase, formyltetrahydrofolate synthase	-0.111807	1	1	Q922D8;A0A1W2P733
Rpl22	ribosomal protein L22	-0.0528766	1	1	P67984
Dpm1	dolichol-phosphate (beta-D) mannosyltransferase 1	-0.0652223	1	1	F8WII3;O70152;A2BDX2
Usp7	ubiquitin specific peptidase 7	-0.158008	1	1	F8VPX1;E9PXY8;Q6A4J8;Q6A4J8-2;Q6A4J8-3
Msi1	musashi RNA-binding protein 1	-0.0680954	1	1	Q61474;F8WJA5;Q61474-2;A0A0J9YU67;A0A0J9YTX9
Rrm1	ribonucleotide reductase M1	-0.0632241	1	1	P07742
Uggt1	UDP-glucose glycoprotein glucosyltransferase 1	-0.118973	1	1	Q6P5E4
Rnaseh2a	ribonuclease H2, large subunit	-0.0547112	1	1	Q9CWY8;Q05C51;F6RP29
Plaa	phospholipase A2, activating protein	-0.100655	1	1	P27612
Pabpc4; Pabpc4l	poly(A) binding protein, cytoplasmic 4; poly(A) binding protein, cytoplasmic 4-like	-0.0535111	1	1	Q91YZ8;A3KFU5;A3KFU8;Q6PHQ9
Ppia	peptidylprolyl isomerase A	-0.0989283	1	1	P17742;A0A1L1SST0
Rpl18a	ribosomal protein L18A	-0.151059	1	1	A0A1D5RLW5;A0A1D5RM85;P62717;A0A1D5RME4;A0A1D5RM79
Cherp	calcium homeostasis endoplasmic reticulum protein	-0.0705567	1	1	G5E8I8;A0A1D5RL92;Q8CGZ0
Rtl9	retrotransposon Gag like 9	-0.0826247	1	1	Q32KG4;Q32KG4-2
Arcn1	archain 1	-0.0681323	1	1	Q5XJY5
Ptges3	prostaglandin E synthase 3	-0.0594125	1	1	Q9R0Q7;D3Z7C6
Rwdd1	RWD domain containing 1	-0.0554628	1	1	Q9CQK7
Ddx42	DEAD box helicase 42	-0.0925048	1	1	Q810A7;Q810A7-2
Ogdh	oxoglutarate (alpha-ketoglutarate) dehydrogenase (lipoamide)	-0.0502041	1	1	Q60597;Z4YJV4;Q60597-2;Q60597-4;Q60597-3
Trp53bp1	transformation related protein 53 binding protein 1	-0.0470289	1	1	A0A5H1ZRL7;P70399-5;P70399;A2AU90
Ppa1	pyrophosphatase (inorganic) 1	-0.0518764	1	1	Q9D819
Sall4	spalt like transcription factor 4	-0.0633483	1	1	Q8BX22
Bclaf1	BCL2-associated transcription factor 1	-0.057091	1	1	Q8K019-2;Q8K019;F8WI22;A0A087WRN1;A0A087WQA0;Q8K019-3
Hspa9	heat shock protein 9	-0.0480364	1	1	P38647
Txnl1	thioredoxin-like 1	-0.0966157	1	1	A0A498WGD8;Q8CDN6;A0A494BBI1;A0A494B955
Acly	ATP citrate lyase	-0.0374213	1	1	Q3V117;Q91V92
Ubap2	ubiquitin-associated protein 2	-0.0541424	1	1	A2AMY5;Q91VX2
Ndufb5	NADH:ubiquinone oxidoreductase subunit B5	-0.0601814	1	1	D3Z568;Q9CQH3;F6Y6V5;D3YX99;D3Z6W9
Srprb	signal recognition particle receptor, B subunit	-0.0504529	1	1	P47758
Dbn1	drebrin 1	-0.0360241	1	1	A0A0R4J1E3;Q9QXS6-3;Q9QXS6;Q9QXS6-2
COX2	cytochrome c oxidase subunit II	-0.0336398	1	1	P00405
Tcerg1	transcription elongation regulator 1 (CA150)	-0.0574382	1	1	Q8CGF7-2;Q8CGF7;Q8CGF7-3
		-0.0329538	1	1	P49718
Rpl35	ribosomal protein L35	-0.0297526	1	1	Q6ZWV7
Snx5	sorting nexin 5	-0.0540714	1	1	Q9D8U8
Gart	phosphoribosylglycinamide formyltransferase	-0.0288132	1	1	Q64737
Pdia6	protein disulfide isomerase associated 6	-0.0662144	1	1	Q922R8;Q3TML0;F7DBQ0
Rars	arginyl-tRNA synthetase	-0.0451126	1	1	Q9D0I9
Myef2	myelin basic protein expression factor 2, repressor	-0.027952	1	1	A2ATP5;A2ATP6;Q8C854-2;Q8C854-3;Q8C854;F6XJA1;G8JL68;Q8C854-1
Gng7	guanine nucleotide binding protein (G protein), gamma 7	-0.034043	1	1	D3Z483;G3X9Q2;Q61016
Cpsf6	cleavage and polyadenylation specific factor 6	-0.0320563	1	1	H3BJ30;H3BJW3;Q6NVF9;H3BKW0
Srsf7	serine and arginine-rich splicing factor 7	-0.030928	1	1	A0A3Q4EH04;A0A3Q4L335;A0A3Q4L393;Q8BL97-3;Q8BL97-4;Q8BL97-2;Q8BL97
Tpi1	triosephosphate isomerase 1	-0.107103	1	1	P17751-2;P17751;H7BXC3
Ssr1	signal sequence receptor, alpha	-0.028664	1	1	A0A286YCT4;A0A286YCG8;Q9CY50;A0A286YDB7
Tkt	transketolase	-0.0507641	1	1	P40142;A0A286YE28
Acp1	acid phosphatase 1, soluble	-0.0363642	1	1	Q9D358;A0A1W2P7X3;Q561M1;Q9D358-2
Pkm; Pklr	pyruvate kinase, muscle; pyruvate kinase liver and red blood cell	-0.0296114	1	1	P52480
Ywhaq	tyrosine 3-monooxygenase/tryptophan 5-monooxygenase activation protein theta	-0.0236747	1	1	P68254-2;P68254
Ccnb1	cyclin B1	-0.0322433	1	1	P24860;G3UY65;Q68EM3
Cpsf3	cleavage and polyadenylation specificity factor 3	-0.0250443	1	1	Q9QXK7;A0A1Y7VLY3
Hsd17b12	hydroxysteroid (17-beta) dehydrogenase 12	-0.037059	1	1	O70503
Strap	serine/threonine kinase receptor associated protein	-0.0318072	1	1	Q9Z1Z2
Lsm3	LSM3 homolog, U6 small nuclear RNA and mRNA degradation associated	-0.0248934	1	1	P62311
Ptrh2	peptidyl-tRNA hydrolase 2	-0.0272818	1	1	Q8R2Y8
Glo1	glyoxalase 1	-0.0346062	1	1	Q9CPU0;A0A494BAF7;A0A494BBE7
Rps25	ribosomal protein S25	-0.0176985	1	1	A0A1L1SQA8;P62852
Ddx6	DEAD (Asp-Glu-Ala-Asp) box polypeptide 6	-0.0233432	1	1	P54823
Ppp2r1a	protein phosphatase 2, regulatory subunit A, alpha	-0.0308539	1	1	Q76MZ3
Cnot2	CCR4-NOT transcription complex, subunit 2	-0.0201708	1	1	E9Q027;Q8C5L3-3;Q8C5L3-2;Q8C5L3;E9Q8D5
Actg1; Actb; Actbl2; Cracdl	actin, gamma, cytoplasmic 1; actin, beta; actin, beta-like 2; capping protein inhibiting regulator of actin like	-0.0242993	1	1	P63260;P60710;E9Q5F4;E9Q1F2;G3UZ07
Cnot9	CCR4-NOT transcription complex, subunit 9	-0.0263364	1	1	Q9JKY0
Gtf2e2	general transcription factor II E, polypeptide 2 (beta subunit)	-0.018765	1	1	Q9D902
		-0.0222226	1	1	Q9CWZ3-2
Mtdh	metadherin	-0.0374049	1	1	Q80WJ7;F6QHD1;E9PUX0;F6ZQL0;F6QFT1
Rab10; Rab15; Rab13	RAB10, member RAS oncogene family; RAB15, member RAS oncogene family; RAB13, member RAS oncogene family	-0.0190754	1	1	P61027
Eef2	eukaryotic translation elongation factor 2	-0.0216977	1	1	P58252
Cyb5a	cytochrome b5 type A (microsomal)	-0.0212557	1	1	G5E850;P56395;E0CY88
Itgb1	integrin beta 1 (fibronectin receptor beta)	-0.0159479	1	1	P09055;P09055-2
Rpl13a	ribosomal protein L13A	-0.0233079	1	1	P19253;A0A1B0GSQ6;A0A1B0GS68;A0A1B0GSB2;A0A1B0GTA1;A0A1B0GSC2;A0A1B0GT00
Eftud2	elongation factor Tu GTP binding domain containing 2	-0.0163513	1	1	O08810;A2AH85;G3UZ34
Rpl31	ribosomal protein L31	-0.0123403	1	1	P62900;A0A0A6YX26;A0A0A6YXL3
Cbx1	chromobox 1	-0.0197305	1	1	P83917;Q7TPM0;Q9CYJ8
Tardbp	TAR DNA binding protein	-0.0117009	1	1	Q921F2;Q6VYI4;Q6VYI5;Q8BLD4;Q8R0B4;A0A087WRZ5;A0A087WR97;A0A087WQA5
Ap2b1	adaptor-related protein complex 2, beta 1 subunit	-0.0182907	1	1	Q9DBG3;Q9DBG3-2;H3BKM0;H3BIY9
Ndufa10	NADH:ubiquinone oxidoreductase subunit A10	-0.0123625	1	1	Q99LC3
Stt3b	STT3, subunit of the oligosaccharyltransferase complex, homolog B (S. cerevisiae)	-0.0185887	1	1	A0A0R4J0D3;Q3TDQ1
Vapb	vesicle-associated membrane protein, associated protein B and C	-0.0142697	1	1	Q8BH80;Q9QY76
Mycbp	MYC binding protein	-0.026048	1	1	Q9EQS3;A2A7K5
Paics	phosphoribosylaminoimidazole carboxylase, phosphoribosylaminoribosylaminoimidazole, succinocarboxamide synthetase	-0.0125766	1	1	Q9DCL9
Myl12a; Myl12b; Myl9	myosin, light chain 12A, regulatory, non-sarcomeric; myosin, light chain 12B, regulatory; myosin, light polypeptide 9, regulatory	-0.00966865	1	1	Q6ZWQ9;Q3THE2;D3YV37;Q9CQ19
Aldh18a1	aldehyde dehydrogenase 18 family, member A1	-0.0232299	1	1	Q9Z110-2;Q9Z110
Rrp1	ribosomal RNA processing 1	-0.00976934	1	1	P56183-2;P56183-3;P56183
Rbm3	RNA binding motif (RNP1, RRM) protein 3	-0.013888	1	1	O89086;Q8BG13
Supt6	SPT6, histone chaperone and transcription elongation factor	-0.0103669	1	1	Q62383
Ube2v1	ubiquitin-conjugating enzyme E2 variant 1	-0.00842299	1	1	B7ZBY7;E9PY39;Q9CZY3;B7ZBY6;Q9CZY3-2
Smc4	structural maintenance of chromosomes 4	-0.00603543	1	1	Q8CG47;E9Q2X6
Hspa5	heat shock protein 5	-0.00485283	1	1	P20029
Tubb4a	tubulin, beta 4A class IVA	-0.00665157	1	1	Q9D6F9
Rpl36	ribosomal protein L36	-0.00678304	1	1	Q6ZWZ4;P47964
Rps4x	ribosomal protein S4, X-linked	-0.00309597	1	1	P62702
Mcm3	minichromosome maintenance complex component 3	-0.0063601	1	1	P25206
Cisd1	CDGSH iron sulfur domain 1	-0.00543023	1	1	Q91WS0
Ddx49	DEAD box helicase 49	-0.00249276	1	1	Q4FZF3
Ddx39b	DEAD box helicase 39b	-0.00331961	1	1	Q9Z1N5
Psmb3	proteasome (prosome, macropain) subunit, beta type 3	-0.00361857	1	1	Q9R1P1
Rps8	ribosomal protein S8	-0.00148785	1	1	P62242

## Sheet: DIV5_Degron_48h
Gene names	Protein names	log2FC	p value	q value	Protein Group Ids
Fasn	Fatty acid synthase;[Acyl-carrier-protein] S-acetyltransferase;[Acyl-carrier-protein] S-malonyltransferase;3-oxoacyl-[acyl-carrier-protein] synthase;3-oxoacyl-[acyl-carrier-protein] reductase;3-hydroxyacyl-[acyl-carrier-protein] dehydratase;Enoyl-[acyl-carrier-protein] reductase;Oleoyl-[acyl-carrier-protein] hydrolase	0.191549	7.52578e-07	0	P19096;A0A0U1RNJ1
Nsdhl	Sterol-4-alpha-carboxylate 3-dehydrogenase, decarboxylating	0.443106	2.15721e-05	0.038	Q9R1J0
Uso1	General vesicular transport factor p115	0.306306	2.73887e-05	0.0253333	Q9Z1Z0;Q9Z1Z0-2;Q9Z1Z0-4;Q9Z1Z0-3;A0A0J9YUG0
Hyou1	Hypoxia up-regulated protein 1	0.218131	4.54089e-05	0.037	Q9JKR6;F6TRP3;A0A1L1SQ34;E0CYZ2
Rpn2	Dolichyl-diphosphooligosaccharide--protein glycosyltransferase subunit 2	0.178283	8.48351e-05	0.0448	A2ACG7;Q9DBG6
Vhl	Von Hippel-Lindau disease tumor suppressor	0.801914	0.000100176	0.044	P40338;A0A0N4SW09
Psmd9	26S proteasome non-ATPase regulatory subunit 9	-0.428046	0.000104632	0.0377143	Q9CR00
Cpd	Carboxypeptidase D	0.599319	0.000110298	0.0345	O89001
Pam16	Mitochondrial import inner membrane translocase subunit TIM16	-0.580434	0.000126018	0.0368889	Q9CQV1;A0A1L1SQA2
Uggt1	UDP-glucose:glycoprotein glucosyltransferase 1	0.135656	0.00012825	0.0356	Q6P5E4;G3UYG7;G3UY73;G3UZU8;G3UY35;G3UXP5;E9Q4X2
Rdh11	Retinol dehydrogenase 11	0.343712	0.000149697	0.0447273	Q9R1R8;Q9QYF1
Cyp51a1	Lanosterol 14-alpha demethylase	0.567937	0.000157268	0.041	Q8K0C4
Fxyd6	FXYD domain-containing ion transport regulator 6	0.396171	0.000188617	0.044	Q9D164-2;Q9D164
Ralb	Ras-related protein Ral-B	0.38984	0.000266079	0.0548571	Q9JIW9;F6QC68;A0A1Y7VL93
Rpn1	Dolichyl-diphosphooligosaccharide--protein glycosyltransferase subunit 1	0.190715	0.00040575	0.0850667	Q91YQ5;A0A0N4SUJ8
Tagln3	Transgelin-3	0.371234	0.000475048	0.091	Q9R1Q8
Rsu1	Ras suppressor protein 1	0.465018	0.000485367	0.0865882	A2AUR7;Q9D031;Q01730;E0CXG5;A0A0A6YWZ2;B1AYQ0
Psap	Prosaposin	0.417666	0.000517467	0.0857778	E9PZ00;Q8BFQ1;K3W4L3;J3QPG5;Q61207
Ppip5k2	Inositol hexakisphosphate and diphosphoinositol-pentakisphosphate kinase 2	-0.211761	0.00055695	0.0882105	E9Q9J4;Q6ZQB6-3;Q6ZQB6;Q6ZQB6-2;A0A087WPZ7;A2ARP1-6;A2ARP1-7;A2ARP1-3;A2ARP1-2;A2ARP1
Uhrf1	E3 ubiquitin-protein ligase UHRF1	-0.215973	0.000587172	0.0868	Q8VDF2;Q8VDF2-2;E9Q5Y5
Cirbp	Cold-inducible RNA-binding protein	0.342679	0.000592873	0.0830476	P60824;D3YU80;K4DI65
Tecr	Very-long-chain enoyl-CoA reductase	0.371565	0.000617318	0.0834545	Q9CY27;G3UWE1;A0A5F8MQC8;Q52L67;A0A5F8MPU6;A0A1D5RLH3;Q3TAN8;A0A1D5RLB4
Acly	ATP-citrate synthase	0.202933	0.000647873	0.0831304	Q3V117;Q91V92;Q3TS02
Lrpap1	Alpha-2-macroglobulin receptor-associated protein	0.218903	0.00067733	0.0835	P55302;F6WMD1
Lcmt1	Leucine carboxyl methyltransferase 1	1.24712	0.000872663	0.1048	A0A0U1RNF2;A2RTH5;A0A0U1RPZ5
Mapt	Microtubule-associated protein;Microtubule-associated protein tau	0.376827	0.000889561	0.102	B1AQW2;P10637-4;P10637-3;P10637-5;A0A0A0MQC7;A2A5Y6;P10637-6;P10637-2;P10637;B1AQW4
Vdac2	Voltage-dependent anion-selective channel protein 2	0.20506	0.000914286	0.101037	G3UX26;Q60930;A0A286YCR8;D3YZT5;D3YUN8
Cmss1	Protein CMSS1	-0.414312	0.000920921	0.0991429	Q9CZT6
Rpsa	40S ribosomal protein SA	-0.15915	0.000929761	0.0971034	P14206;A0A1L1SUK3;A0A1L1SRW0
Ldha	L-lactate dehydrogenase A chain;L-lactate dehydrogenase	-0.144415	0.00098922	0.100133	A0A1B0GSX0;P06151;A0A1B0GSR9;D3YZQ9;A0A1B0GT41;A0A1B0GQX5;A0A1B0GSL7;A0A1B0GRW9;A0A1B0GS79;A0A1B0GRC1;A0A1B0GRS2;D3YVR7;D3YZE4;P00342;A0A1B0GSR2;A0A1B0GRE9
Grpel1	GrpE protein homolog 1, mitochondrial	0.344441	0.00104702	0.104774	Q99LP6
Aif1l	Allograft inflammatory factor 1-like	-0.512685	0.00108671	0.103	A0A0A6YWH2;Q9EQX4
Cdca3	Cell division cycle-associated protein 3	-0.547389	0.00110098	0.102182	Q99M54;D3YXE3;D3YZ81;D3Z3H6
Rpl10;Rpl10l	60S ribosomal protein L10;60S ribosomal protein L10-like	-0.252446	0.00112009	0.102	I7HLV2;Q6ZWV3;P86048;A0A1B0GXC3
Rpl13a	60S ribosomal protein L13a	-0.19151	0.00116105	0.104	P19253;A0A1B0GSQ6;A0A1B0GTA1;A0A1B0GS68;A0A1B0GSB2;A0A1B0GQW6;A0A1B0GSC2;A0A1B0GSF0;A0A1B0GRH1;A0A1B0GT00;A0A1B0GSJ2;A0A1B0GSL5
Ifitm2	Interferon-induced transmembrane protein 2	-0.49584	0.001175	0.101333	Q99J93;A0A1B0GT68
Mthfd1	C-1-tetrahydrofolate synthase, cytoplasmic;Methylenetetrahydrofolate dehydrogenase;Methenyltetrahydrofolate cyclohydrolase;Formyltetrahydrofolate synthetase;C-1-tetrahydrofolate synthase, cytoplasmic, N-terminally processed	-0.132677	0.00117738	0.0988108	Q922D8;A0A1W2P733;A0A1W2P7L5
Ddx3x;D1Pas1	ATP-dependent RNA helicase DDX3X;Putative ATP-dependent RNA helicase Pl10	-0.102836	0.00122219	0.101053	Q62167;P16381
Sigmar1	Sigma non-opioid intracellular receptor 1	0.342806	0.00122971	0.0984615	O55242;O55242-2
Me2	NAD-dependent malic enzyme, mitochondrial	-0.130324	0.0012835	0.0998	Q99KE1
Sacs	Sacsin	0.530165	0.00131662	0.0988293	E9QNY8;Q9JLC8-2;Q9JLC8-3;Q9JLC8
Vps9d1	VPS9 domain-containing protein 1	-0.143207	0.00131821	0.0968571	D6RGB6;Q3U280;Q8C190-2;Q8C190
Pafah1b3	Platelet-activating factor acetylhydrolase IB subunit gamma	0.103276	0.00139808	0.0995349	Q61205;D3Z7E6;D3Z2X5;Q8CA83
Tuba8	Tubulin alpha-8 chain	0.368429	0.0014202	0.0986364	Q9JJZ2
Hells	Lymphocyte-specific helicase	-0.193938	0.00144827	0.0976889	Q60848;Q60848-2;D3Z414
Rpl12	60S ribosomal protein L12	-0.294279	0.00152554	0.101043	P35979
Capns1	Calpain small subunit 1	0.824892	0.00156417	0.101106	O88456;A0A0R4J1C2
Strap	Serine-threonine kinase receptor-associated protein	-0.132319	0.00159224	0.100167	Q9Z1Z2
Copa	Coatomer subunit alpha;Xenin;Proxenin;Coatomer subunit alpha	0.125318	0.0016727	0.101551	Q8CIE6;F8WHL2;F6XJN3
P4hb	Protein disulfide-isomerase	0.195083	0.00185282	0.10944	P09103;E9Q8G8
Tpm1	Tropomyosin alpha-1 chain	-0.300719	0.00186697	0.107608	Q8BP43;E9Q456;P58771
Idh1	Isocitrate dehydrogenase [NADP] cytoplasmic	0.231158	0.00190916	0.108769	O88844;A0A087WPT4;A0A087WRS9;D3YVY3;A0A087WRM4
Ssr4	Translocon-associated protein subunit delta	0.451631	0.00192217	0.107472	Q9D8L3;Q62186
Cyb5r3	NADH-cytochrome b5 reductase 3;NADH-cytochrome b5 reductase 3 membrane-bound form;NADH-cytochrome b5 reductase 3 soluble form;NADH-cytochrome b5 reductase	0.164925	0.00195789	0.107333	Q9DCN2;Q9DCN2-2;F2Z456
Col3a1	Collagen alpha-1(III) chain	0.773357	0.00198579	0.106909	P08121;A0A087WPJ5;A0A087WPS3;CON__P04258
Abhd12	Monoacylglycerol lipase ABHD12	0.384496	0.0020568	0.108429	Q99LR1;D6RFU2;Q99LR1-2;F7BHM8
Mvd	Diphosphomevalonate decarboxylase	0.209438	0.00215004	0.112632	Q99JF5
Prpf40a	Pre-mRNA-processing factor 40 homolog A	-0.179869	0.00244602	0.124897	A0A6Q6PUT5;Q9R1C7;A0A1B0GRU8;Q9R1C7-2;E9QMI6;D3Z4N6;E9QP07;A0A0R4J1S2;Q80W14-2;Q80W14;Q80W14-3;A2AQW6;A0A1B0GSF1
Yipf6	Protein YIPF;Protein YIPF6	0.369455	0.00254006	0.126305	B1AV66;Q8BR70
Ints7	Integrator complex subunit 7	0.360889	0.00257161	0.1254	A0A0R4J0E4;Q7TQK1;Q7TQK1-2
Eif4a2	Eukaryotic initiation factor 4A-II;Eukaryotic initiation factor 4A-II, N-terminally processed	0.292403	0.00257743	0.124131	P10630;P10630-2;Q8BTU6;A0A338P6X5;E9Q561;D6RJ60;D6RJ11
Hip1	Huntingtin-interacting protein 1	-0.179505	0.0027073	0.128387	Q8VD75;A0A0J9YUA3;A0A1D5RMM7;A0A0J9YV08;A0A0J9YUX9
Dgcr14	Protein DGCR14	-0.505349	0.00275282	0.127683	Q3UFM6;O70279
Rif1	Telomere-associated protein RIF1	0.0854771	0.00292861	0.134063	Q6PR54-2;Q6PR54;Q6PR54-3;A0A2I3BRD9;A0A2I3BQI4;A0A2I3BQ21
Igf2bp2	Insulin-like growth factor 2 mRNA-binding protein 2	-0.0815598	0.00294058	0.132431	Q5SF07;A6X8Z3;Q5SF07-2
Pls3	Plastin-3	-0.165348	0.00297692	0.131818	A0A1C7CYV0;B1AX58;Q99K51;Q61233;Q3V0K9
Rpl26	60S ribosomal protein L26	-0.125238	0.00299609	0.131403	B1ARA3;P61255;B1ARA5
Vcl	Vinculin	-0.105234	0.00304378	0.132059	Q64727;A0A286YDJ4
Ube2c	Ubiquitin-conjugating enzyme E2 C	-0.15073	0.00309282	0.132464	Q9D1C1;A2A4Z1
Naa50	N-alpha-acetyltransferase 50	-0.123628	0.00311144	0.130914	Q6PGB6-3;Q6PGB6-2;Q6PGB6;Q6PGB6-4;Q6PGB6-5
Mpdu1	Mannose-P-dolichol utilization defect 1 protein	0.401117	0.00316049	0.13031	Q8R0J2;Q9R0Q9;E9PVP3;Q5F2B1;F6XX36
Rcc2	Protein RCC2	0.144521	0.00317533	0.129667	Q8BK67;A2AWQ2
	Uncharacterized protein C7orf50 homolog	-0.418091	0.00325235	0.131068	Q9CXL3;A0A0G2JEY4
Upf2		0.340625	0.003316	0.132811	A2AT37
Ociad1	OCIA domain-containing protein 1	0.179241	0.00340595	0.133333	Q9CRD0;A0A0J9YUB6;Q9CRD0-3;Q9CRD0-2;A0A0J9YTV6;A0A0J9YTV7
Ppp4c	Serine/threonine-protein phosphatase 4 catalytic subunit	0.355155	0.00345404	0.134474	P97470;A0A0U1RQ12;A0A0U1RPR5;A0A0U1RPK2
Pitpnb	Phosphatidylinositol transfer protein beta isoform	0.147232	0.00349152	0.135636	Q8JZZ5;P53811
Glg1	Golgi apparatus protein 1	0.200168	0.00351134	0.134205	F8WHM5;Q61543;F6RSH1;E9PWD8
Mpp7	MAGUK p55 subfamily member 7	0.345782	0.00359254	0.135038	G5E8S8;Q8BVD5-3;Q8BVD5-2;Q8BVD5
Xpo4	Exportin-4	-0.406086	0.0036006	0.1335	Q9ESJ0;A0A0R4J254;G3UX04
Pfdn1	Prefoldin subunit 1	-0.17311	0.00362788	0.13284	Q9CQF7;Q9CWM4;A0A494BBK3;A0A494BAH5
Ergic3	Endoplasmic reticulum-Golgi intermediate compartment protein 3	0.24368	0.00363745	0.131463	F6RK81;F6UIS1;Q9CQE7;Q9CQE7-2
Rpl4	60S ribosomal protein L4	-0.186477	0.00367663	0.132	Q9D8E6
Rps2	40S ribosomal protein S2	-0.0590275	0.00369202	0.130952	P25444;D3YVC1;D3YWJ3
Lss	Lanosterol synthase	0.169837	0.00371878	0.130212	Q8BLN5;F7BJL0
Pa2g4	Proliferation-associated protein 2G4	-0.143365	0.00373133	0.129116	P50580;P50580-2
Copb1	Coatomer subunit beta	0.128549	0.00408717	0.140736	Q9JIF7
Sncg	Gamma-synuclein	0.470601	0.00412051	0.139545	Q9Z0F7
Gdi1	Rab GDP dissociation inhibitor alpha	0.377189	0.00415529	0.138742	P50396;D6RI86;B7FAU8
Rpl6	60S ribosomal protein L6	-0.0930527	0.00419	0.137556	P47911
Cars	Cysteine--tRNA ligase, cytoplasmic	0.0974323	0.00423226	0.138374	Q9ER72-2;Q9ER72;A0A140LII7;A0A140LIB6
Cul4b	Cullin-4B	-0.121937	0.00434209	0.14013	E9PXY1;A2A432-2;A2A432;J3QJX0
Sec11a	Signal peptidase complex catalytic subunit SEC11;Signal peptidase complex catalytic subunit SEC11A	0.206249	0.0043963	0.140903	D3YWT0;D3Z569;D3YTS1;Q9R0P6
Map2	Microtubule-associated protein 2;Microtubule-associated protein	0.245539	0.00442965	0.139787	A0A668KLC6;P20357;Q80X35;Q80ZL4;G3UZJ2;G3UZE9;E9Q8Y2;G3UXY3;F7ALC8;G3UZK9
Acox1	Peroxisomal acyl-coenzyme A oxidase 1	0.51305	0.00477071	0.148253	Q9R0H0;Q9R0H0-2;A2A848
Sqle	Squalene monooxygenase	0.470584	0.00484956	0.150458	P52019;Q3TSS7
Pdia3	Protein disulfide-isomerase A3	0.134576	0.00490536	0.150433	P27773;F6Q404
Pcyox1l	Prenylcysteine oxidase-like	0.765281	0.00493092	0.149592	Q8C7K6
Pfdn6	Prefoldin subunit 6	-0.123793	0.00499789	0.149657	Q03958;G3UYF9;A0A3Q4EBT3
Ftl1;Ftl2	Ferritin;Ferritin light chain 1;Ferritin light chain 2	0.484838	0.00501219	0.14932	Q9CPX4;P29391;A0A1B0GR60;P49945;A0A1B0GRH4
Ube2d3;Ube2d2b;Ube2d2	Ubiquitin-conjugating enzyme E2 D3;Ubiquitin-conjugating enzyme E2 D2B;Ubiquitin-conjugating enzyme E2 D2	-0.14875	0.00503058	0.148317	A0A0G2JE32;A0A0G2JGL0;P61079;A0A0G2JF40;Q05CK8;A0A0G2JGZ3;A0A494BAN1;A0A494BA56;Q6ZWY6;P62838
Eif6	Eukaryotic translation initiation factor 6	-0.342685	0.00504367	0.14749	O55135;A6PWZ2
Cycs	Cytochrome c, somatic	0.336868	0.00507928	0.146951	P62897;CON__P62894;P00015
Crlf3	Cytokine receptor-like factor 3	0.392608	0.00512635	0.146885	Q9Z2L7;Q9Z2L7-2;J3QMV5
Fut11	Alpha-(1,3)-fucosyltransferase 11	0.360031	0.00524767	0.148876	Q8BHC9
Pcyt2	Ethanolamine-phosphate cytidylyltransferase	0.396903	0.00524867	0.147472	A2ABY3;Q922E4
Stt3a	Dolichyl-diphosphooligosaccharide--protein glycosyltransferase subunit STT3A	0.220029	0.00538106	0.150542	P46978;D3YZN5
Sec61b;Gm10320	Protein transport protein Sec61 subunit beta	0.29234	0.00539857	0.149741	Q9CQS8;E9PW43
Slc9a3r1	Na(+)/H(+) exchange regulatory cofactor NHE-RF1	0.17266	0.00541825	0.148697	P70441;P70441-2
Rps27l	40S ribosomal protein S27-like;40S ribosomal protein S27	-0.150517	0.00544324	0.147964	Q6ZWY3;D6RH49;D3YYB0
Rtn1	Reticulon	0.29281	0.00544995	0.146775	Q7M6W1;A3QM89
Stk24	Serine/threonine-protein kinase 24;Serine/threonine-protein kinase 24 35 kDa subunit;Serine/threonine-protein kinase 24 12 kDa subunit	0.164845	0.0055384	0.147536	Q99KH8
Med10	Mediator of RNA polymerase II transcription subunit 10	0.629676	0.00556747	0.14715	Q9CXU0;A0A1Y7VKC0;A0A1Y7VKE4;A0A1Y7VMY2
Mat2a	S-adenosylmethionine synthase isoform type-2	-0.134909	0.00556943	0.14586	Q3THS6;A0A0U1RNT6;A0A0U1RNK6;A0A0U1RQ95;A0A0U1RQB0;Q91X83
Sdf2l1	Stromal cell-derived factor 2-like protein 1	0.299227	0.00570756	0.148417	Q9ESP1
Arf1;Arf3;Arf2	ADP-ribosylation factor 1;ADP-ribosylation factor 3;ADP-ribosylation factor 2	0.308736	0.00574673	0.148276	P84078;P61205;Q8BSL7;A2A6T9
Reps1	RalBP1-associated Eps domain-containing protein 1	0.427581	0.00582426	0.149094	D3Z2E3;F6R6F1;E9Q632;O54916-3;O54916-4;O54916;F7AB82;B9EI38;Q80XA6
Pmvk	Phosphomevalonate kinase	0.21987	0.00584046	0.148034	D3YXP6;Q9D1G2;Q9D1G2-2;Q9D1G2-3
Hspa5	78 kDa glucose-regulated protein	0.118288	0.00592728	0.149042	P20029
Isy1	Pre-mRNA-splicing factor ISY1 homolog	-0.292607	0.00613901	0.154	Q69ZQ2;A0A0N4SV90;A0A0N4SUJ7;A0A0N4SUM8;A0A0N4SV52
Ethe1	Persulfide dioxygenase ETHE1, mitochondrial	0.227153	0.00625054	0.155471	Q9DCM0
Calr	Calreticulin	0.152476	0.0063172	0.156721	P14211
Ptges3	Prostaglandin E synthase 3	-0.186761	0.00632607	0.155675	Q9R0Q7;D3Z7C6
		0.220484	0.00651901	0.159677	C0HK80;C0HK79
Emc1	ER membrane protein complex subunit 1	0.292511	0.00657187	0.16016	Q8C7X2-2;Z4YJW0;Q8C7X2;Q8C7X2-3;A0A1Y7VP81
Atp5h	ATP synthase subunit d, mitochondrial	0.137042	0.0065957	0.15946	Q9DCX2;B1ASE2
Acss2	Acetyl-coenzyme A synthetase, cytoplasmic	0.578854	0.00661365	0.158961	A2AQN5;A2AQN4;Q9QXG4;F7CU63
Calu	Calumenin	0.137534	0.0066168	0.157719	O35887;G3V004;G3UWR0;G3UXA8;G3UWV3;G3UY49;G3UXA3
Eef2	Elongation factor 2	-0.0912861	0.00674409	0.159938	P58252
Scarb1	Scavenger receptor class B member 1	0.237503	0.0069698	0.162862	Q61009-2;Q61009
Rdx	Radixin	0.0901714	0.00729395	0.168275	P26043;A0A5F8MPB9;Q7TSG6
Hp1bp3	Heterochromatin protein 1-binding protein 3	0.266302	0.00736609	0.167576	Q3TEA8-2;A2AM70;A2AM62
Eefsec	Selenocysteine-specific elongation factor	0.143121	0.0073713	0.166526	Q9JHW4;A0A0N4SUV6;A0A0N4SWD9;A0A0N4SWB3;A0A0N4SUU3
Dnajb6	DnaJ homolog subfamily B member 6	-0.396045	0.00756322	0.169284	A0A0G2JER9;O54946-2;O54946;G3X8S5;A0A0G2JGN9;A0A0G2JEI3;F6YRQ2;A0A087WP03;Q5RL26;O35723;Q9QYI5-2;Q9QYI5-1;Q9QYI8;Q9QYI5
Sub1	Activated RNA polymerase II transcriptional coactivator p15	0.254049	0.00759642	0.168652	P11031
Scamp3	Secretory carrier-associated membrane protein 3	-0.133684	0.00763215	0.167941	E9Q855;Q3UXS0;O35609
Nup107	Nuclear pore complex protein Nup107	-0.0893272	0.00778144	0.170423	Q8BH74;E9Q4V9;A0A1W2P7R1
Thoc3	THO complex subunit 3	0.316884	0.00786833	0.171275	Q8VE80
Npm3	Nucleoplasmin-3	-0.19636	0.00809083	0.175281	Q9CPP0
Golga5	Golgin subfamily A member 5	0.315847	0.00832428	0.179086	Q9QYE6;A0A1Y7VMD3
Vac14	Protein VAC14 homolog	0.329593	0.00836083	0.178184	Q80WQ2;A0A1D5RLY2
Slc12a7	Solute carrier family 12 member 7	-0.228757	0.00848667	0.17938	Q9WVL3;Q9WVL3-2;A0A1Y7VMP9
Srrm2	Serine/arginine repetitive matrix protein 2	-0.12324	0.00863407	0.181986	Q8BTI8-3;Q8BTI8-2;Q8BTI8;A0A087WPS9;A0A087WRX8;A0A3B2W3Z4
Mdh1	Malate dehydrogenase, cytoplasmic	0.0883694	0.00863865	0.180778	P14152;A0A5F8MPN8;B1ATQ3
Polr1e	DNA-directed RNA polymerase I subunit RPA49	0.354458	0.00878886	0.182207	G8JL51;Q8K202-3;Q8K202-2;Q8K202
Scarb2	Lysosome membrane protein 2	0.522424	0.00890664	0.183096	O35114
Spcs2	Signal peptidase complex subunit 2	0.364858	0.00897883	0.183619	A0A140LHR3;A0A140LJ01;A0A140LHG8;Q9CYN2;A0A140LJG6;A0A140LIK0;A0A140LHW5
Ranbp1	Ran-specific GTPase-activating protein	-0.134428	0.00924551	0.187946	P34022;H7BX22
Tcp1	T-complex protein 1 subunit alpha	-0.0724667	0.00925046	0.186685	P11983;P11983-2;F2Z483;A0A3B2WDE2
Klc1	Kinesin light chain 1	0.26466	0.00931712	0.186773	Q5UE59;E9Q7C9;Q7TNF4;Q8CD76;A0A5F8MPZ2;O88447;F6UYN4
Lman2	Vesicular integral-membrane protein VIP36	0.153902	0.00935231	0.186437	Q9DBH5
Ywhag	14-3-3 protein gamma;14-3-3 protein gamma, N-terminally processed	0.235263	0.00963262	0.190237	P61982;D3YW45
Ipo11	Importin-11	-0.108527	0.00971111	0.190641	Q8K2V6;Q8K2V6-2;A0A087WS00
Nop9	Nucleolar protein 9	-0.281826	0.00979157	0.191195	Q8BMC4
Tmem126a	Transmembrane protein 126A	0.39233	0.00991575	0.192774	Q9D8Y1;D6RG44
Rpl10a	Ribosomal protein;60S ribosomal protein L10a	-0.166285	0.00998785	0.193	A0A3B2WBL1;Q5XJF6;A0A3B2WDD2;P53026;A0A3B2W824;A0A3B2W820;A0A3B2WCA5;D6RE43
Dpysl3	Dihydropyrimidinase-related protein 3	0.148876	0.0100293	0.193019	Q3TT92;E9PWE8;Q62188
Cat	Catalase	0.167815	0.0100371	0.191975	P24270;A2AL20
Dpysl2	Dihydropyrimidinase-related protein 2	0.125769	0.0102086	0.195119	O08553
Sf3b6	Splicing factor 3B subunit 6	0.174147	0.0102735	0.195925	P59708;A0A1W2P7L7
Mtch1	Mitochondrial carrier homolog 1	0.705189	0.0103314	0.196099	D3YXC2;A0A3Q4EC24;A0A3Q4EGL4;Q791T5-2;Q791T5;A0A3Q4EG99;A0A3Q4EBT8;A0A3Q4EGX8
Tpp2	Tripeptidyl-peptidase 2	-0.058239	0.0103534	0.195086	Q64514-2;Q64514;A0A087WRC0;Q05DJ9;A0A087WQR6;A0A087WP19
Plod1	Procollagen-lysine,2-oxoglutarate 5-dioxygenase 1	0.315513	0.0103779	0.194847	Q9R0E2
Rnaseh2c	Ribonuclease H2 subunit C	0.175557	0.0104051	0.194	Q9CQ18;A0A494B9C7;A0A494BBB6;F6ZDT4
Tpm2		-0.195273	0.0106192	0.196412	P58774-2;A2AIM4
Npc1	Niemann-Pick C1 protein	0.353804	0.0106955	0.19694	O35604
Kpna2	Importin subunit alpha-1	-0.189518	0.010703	0.19576	P52293;A2A600;A2A601;A6PW68;F2Z431;A2A602
Apoc1	Apolipoprotein C-I;Truncated apolipoprotein C-I	0.695401	0.0107134	0.194905	P34928
Anp32a	Acidic leucine-rich nuclear phosphoprotein 32 family member A	-0.130103	0.0107811	0.194888	D3Z7M9;O35381;D3YYE1;F6UFG6;Q64G17
Vdac1	Voltage-dependent anion-selective channel protein 1	0.219068	0.0109261	0.196424	Q60932;Q60932-2;F2Z471
Yme1l1	ATP-dependent zinc metalloprotease YME1L1	0.159364	0.0112495	0.200374	O88967
Snd1	Staphylococcal nuclease domain-containing protein 1	0.0655994	0.0112622	0.199326	Q78PY7;Q3TJ56;E9Q3E9
Cnpy2	Protein canopy homolog 2	0.235637	0.0113417	0.199815	A0A1W2P729;Q9QXT0
Lin28a	Protein lin-28 homolog A	-0.165098	0.0113924	0.199264	Q8K3Y3;H3BLC6;H3BL11;H3BK51
Rab11fip1	Rab11 family-interacting protein 1	-0.46889	0.011414	0.1984	E9Q8L9;Q9D620;A0A1B0GRJ0;G3UW57;G3XA57;G3XA57-2
Erp44	Endoplasmic reticulum resident protein 44	0.210236	0.0114264	0.197341	Q9D1Q6
Matr3	Matrin-3	-0.0670761	0.0114267	0.196226	Q8K310;A0A494BAZ2;A0A494BAZ7;A0A494BAD4;A0A494B9B1;A0A494B9X1;A0A494BAL7;A0A494B968;A0A494B9C9;A0A494B8Y5;A0A494BAC5;A0A494BB50;A0A494B9Q4
Rer1	Protein RER1	0.362167	0.0114855	0.195775	Q9CQU3
Cox7a2l	Cytochrome c oxidase subunit 7A-related protein, mitochondrial	-0.241173	0.0120219	0.204961	E9PZS8;Q61387
Rps29	40S ribosomal protein S29	-0.583837	0.0120487	0.204133	P62274
Tpmt	Thiopurine S-methyltransferase	0.279334	0.012084	0.203779	A0A0R4J018;O55060;D3Z380;D3Z217;D3YWK6;D6RIK3;D3Z0R1
Phactr4	Phosphatase and actin regulator 4	-0.203909	0.0121461	0.203626	Q501J7-2;Q501J7;Q501J7-3;A0A0A0MQL5;A0A0A0MQJ4
Rbp1	Retinol-binding protein 1	0.24386	0.0121462	0.202514	Q00915
Pdia6	Protein disulfide-isomerase A6	0.162684	0.0121622	0.201978	Q922R8;Q3TML0;F7DBQ0
Gemin4		-0.148191	0.0123379	0.20467	Q6P6L6
Txlna	Alpha-taxilin	-0.0867989	0.0124887	0.206151	Q6PAM1;Q6PAM1-2;A2ADZ3;A2ADZ4;A2ADZ2;A8Y5J8
Rps6	40S ribosomal protein S6	-0.139703	0.0125641	0.207102	P62754
Ero1l	ERO1-like protein alpha	0.194254	0.0126625	0.207191	Q8R180;A0A2I3BPM1
Aacs	Acetoacetyl-CoA synthetase	0.18569	0.0132166	0.216042	Q9D2R0
Dnajc3	DnaJ homolog subfamily C member 3	2.9496	0.013269	0.215516	Q91YW3
Kpnb1	Importin subunit beta-1	-0.0791462	0.0133339	0.215372	P70168
Rb1cc1	RB1-inducible coiled-coil protein 1	-0.325194	0.0135857	0.218979	F7CC56;Q9ESK9;F7CCJ3;E9PX56
Parg	Poly(ADP-ribose) glycohydrolase	0.215536	0.0136886	0.218549	G3X8U8;O88622-2;O88622;E9Q088;A0A2I3BRU5
Tmem11	Transmembrane protein 11, mitochondrial	0.167318	0.0136899	0.217505	Q8BK08;E9Q933;Z4YN74
Natd1	Protein NATD1	0.238147	0.0137861	0.217785	Q9DBW3
Tcea1	Transcription elongation factor A protein 1	-0.169946	0.01393	0.218857	P10711-2
Dbi	Acyl-CoA-binding protein	0.156365	0.0140641	0.219838	Q4VWZ5;P31786;D3Z563;M0QWU8
Xrn2	5-3 exoribonuclease 2	-0.139912	0.0141029	0.219212	Q9DBR1-2;Q9DBR1
Dcx	Neuronal migration protein doublecortin	0.343674	0.0142389	0.220583	Q9CXL6;Q6PGI2;O88809;A0A0A6YX33;A0A0A6YWI6;A0A0A6YX71;Q6PGN3-6;Q6PGN3-5;Q6PGN3-4;Q6PGN3-2;Q6PGN3;Q6PGN3-3
Ikbkap	Elongator complex protein 1	-0.0905178	0.0142432	0.21948	Q7TT37
Srrt	Serrate RNA effector molecule homolog	-0.116727	0.0142523	0.218985	Q99MR6-3;Q99MR6-4;Q99MR6-2;Q99MR6;A0A0G2JDF8;A0A0G2JG65;A0A0G2JDN3;A0A0G2JDF1;A0A1Y7VNN4
Mettl16	Methyltransferase-like protein;Methyltransferase-like protein 16	-0.310749	0.0142549	0.217941	Q5SW15;Q9CQG2-2;Q9CQG2;F8WHZ7
Riok1	Serine/threonine-protein kinase RIO1	-0.338475	0.0142861	0.217241	Q922Q2;A0A286YDE8;A0A286YCL3;A0A286YCS3
Atp1b1	Sodium/potassium-transporting ATPase subunit beta-1	0.151838	0.0143329	0.216647	A0A0A6YX05;P14094
Wdr37	WD repeat-containing protein 37	0.223663	0.0143653	0.215863	Q8CBE3;H3BK66;Q05BF4;H3BJR7;H3BJS1;H3BJZ0;H3BKY3;H3BJR4
Morf4l2	Mortality factor 4-like protein 2	-0.221474	0.0143829	0.215068	Q9R0Q4;A2AEB4;A2AEB3;A2AEB5;A2AEB8;A2AEB7;A2AEB6
Ncam1	Neural cell adhesion molecule 1	0.230518	0.014475	0.215304	A0A0A6YY91;P13595;E9Q589;P13595-3;A0A0A6YWU2;P13595-4
Supt4h1b;Supt4h1a	Transcription elongation factor SPT4-B;Transcription elongation factor SPT4-A	-0.277635	0.0145377	0.214904	Q9Z199;P63271
Mum1	PWWP domain-containing protein MUM1	-0.224564	0.014734	0.217282	Q6DID5;D3Z468
Snf8	Vacuolar-sorting protein SNF8	-0.241332	0.0148194	0.217295	A2A6M1;Q9CZ28
Snrpf	Small nuclear ribonucleoprotein F	-0.43057	0.0151972	0.2211	P62307
Nolc1		-0.158926	0.0155481	0.225	A0A286YDA2;A0A286YDT3;E9Q5C9;A0A286YDV7;E9Q5C9-2;A0A286YCD1;A0A286YDZ1
Rps27	40S ribosomal protein S27	-0.246531	0.0155493	0.223944	A0A0G2JDW7;Q6ZWU9;A0A0G2JG29;A0A0G2JEX7
Sars	Serine--tRNA ligase, cytoplasmic	0.0669041	0.0155583	0.223047	Q8C483;P26638;A2AFS0;A2AFS1
Ormdl2	ORM1-like protein 2	0.610643	0.0156176	0.222977	Q9CQZ0;Q9CQZ0-2
Rpl32	60S ribosomal protein L32	-0.363997	0.0157095	0.223204	P62911
Tma16	Translation machinery-associated protein 16	-0.239492	0.0160582	0.2273	Q9CR02;Q9CR02-2
Dnajb11	DnaJ homolog subfamily B member 11	0.12524	0.0161126	0.227339	Q99KV1;A0A338P778
Prtg	Protogenin	-0.144167	0.0161155	0.226301	Q2EY15
Phldb1	Pleckstrin homology-like domain family B member 1	-0.308564	0.01618	0.226	E9PWB1;D3Z4N0;D3Z0X5;Q6PDH0;Q6PDH0-2;E9Q307;E9PWW4;F6RYD0;F6RUK9;F7AWU3;F7B296;E9Q340
Rbm14	RNA-binding protein 14	-0.10817	0.0162274	0.225339	Q8C2Q3;E9QL13;Q8C2Q3-2
Fam213a	Redox-regulatory protein FAM213A	0.297516	0.0163011	0.225495	Q3U125;Q9CYH2;D3Z143;D3YWL4;D3Z0A8;D3YYG8;D3Z398;D3Z252
Pgm2l1	Glucose 1,6-bisphosphate synthase	0.649196	0.0163177	0.224628	Q8CAA7
Nipsnap3b	Protein NipSnap homolog 3B	0.218814	0.0163427	0.224214	Q9CQE1;B1AWZ5
Ccdc167	Coiled-coil domain-containing protein 167	0.349044	0.0165101	0.225173	F6WM75;D6RG69;Q9D162-3;Q9D162;Q9D162-2
Abr;Bcr	Active breakpoint cluster region-related protein;Breakpoint cluster region protein	-0.350319	0.0166289	0.225699	E9PUE7;A0A571BG95;Q5SSL4-3;Q5SSL4-4;Q5SSL4;Q5SSL4-2;H3BJY3;Q6PAJ1
Bod1	Biorientation of chromosomes in cell division protein 1	0.274005	0.0167284	0.226696	Q5SQY2
Slc2a1	Solute carrier family 2, facilitated glucose transporter member 1	0.360189	0.0167893	0.22693	P17809;A0A140LIU2;G3UYL0;A2A7P3;G3V010
Pitpna	Phosphatidylinositol transfer protein alpha isoform	0.345372	0.0168378	0.227127	P53810;J3QQ30;J3QPW1;F8WGG5
Vdac3	Voltage-dependent anion-selective channel protein 3	0.296831	0.0173196	0.232296	J3QMG3;Q60931
Chaf1a	Chromatin assembly factor 1 subunit A	-0.237384	0.0173581	0.231827	Q9QWF0;A0A3B2WD19
Atp6v1a	V-type proton ATPase catalytic subunit A	0.193832	0.0175636	0.233414	P50516;P50516-2;D3Z1B9;D3YWH3;D3YZ23
Armc10	Armadillo repeat-containing protein 10	-0.168364	0.0176982	0.234541	Q9D0L7;Q9D0L7-2;D3Z5T2
Rps20	40S ribosomal protein S20	-0.120391	0.0178255	0.235487	P60867
Dhfr	Dihydrofolate reductase	-0.109192	0.0178338	0.234774	P00375
Eef1g	Elongation factor 1-gamma	-0.125787	0.0179473	0.234966	Q9D8N0
Ogdhl		0.304759	0.0180079	0.235561	B2RXT3;E9Q7L0
Lpcat3	Lysophospholipid acyltransferase 5	0.941541	0.0180813	0.235361	Q91V01;A0A0N4SUM3
Rab3gap2	Rab3 GTPase-activating protein non-catalytic subunit	0.40247	0.0181142	0.235063	E9QKE4;A0A0A6YWM5;Q8BMG7
Xab2	Pre-mRNA-splicing factor SYF1	-0.242047	0.0182814	0.235583	Q9DCD2;F6TM12;E0CYF8
Rab14	Ras-related protein Rab-14	0.0869728	0.0185602	0.238423	Q91V41;Q50HX3;A0A2R8VHW9
Cul1	Cullin-1	0.085297	0.0185838	0.237719	Q9WTX6;Q3TPM3;D3Z2H3;A0A0N4SUW1
Ormdl3	ORM1-like protein 3	0.431585	0.018588	0.236741	Q9CPZ6
Uqcc2	Ubiquinol-cytochrome-c reductase complex assembly factor 2	0.316625	0.0185941	0.236066	Q9CQY6;D3Z4C9;D3Z4D6
Msmo1	Methylsterol monooxygenase 1	0.360814	0.0187884	0.237796	Q9CRA4;D3Z458;D3YTN3
Ldhb	L-lactate dehydrogenase B chain;L-lactate dehydrogenase	0.14178	0.0190778	0.240374	A0A6I8MX27;P16125;D3Z7F0;A0A0N4SVV8
Pcm1	Pericentriolar material 1 protein	-0.175902	0.0191584	0.240324	Q9R0L6-2;Q9R0L6;A0A1B0GT33
Gfm1	Elongation factor G, mitochondrial	-0.186243	0.0195661	0.244387	Q8K0D5
Cnot7	CCR4-NOT transcription complex subunit 7	0.222208	0.0196862	0.244514	Q60809;Q3TLK9
Phax	Phosphorylated adapter RNA export protein	0.135303	0.0198857	0.246432	Q9JJT9;G5E8V8;F6RPD4
Acadvl	Very long-chain specific acyl-CoA dehydrogenase, mitochondrial	0.371387	0.0200344	0.247219	B1AR28;P50544
Cdc42	Cell division control protein 42 homolog	0.25494	0.0200667	0.246746	P60766;P60766-1
Ppib	Peptidyl-prolyl cis-trans isomerase B	0.127023	0.0202507	0.248253	P24369
Rps3	40S ribosomal protein S3	-0.0837257	0.0204076	0.249024	P62908;D3YV43;A0A140LI77
Yy1	Transcriptional repressor protein YY1	-0.498489	0.020669	0.251169	Q00899
Pick1;Lgalsl	Galectin;Galectin-related protein	-0.372269	0.0208051	0.251969	E9QAC6;Q8VED9
Psmb5	Proteasome subunit beta type-5	-0.119354	0.0208448	0.251938	O55234;Q8BTY5
Rpl19	Ribosomal protein L19;60S ribosomal protein L19	-0.252889	0.0209099	0.251612	A2A547;P84099
Dpm3	Dolichol-phosphate mannosyltransferase subunit 3	-0.230372	0.0209896	0.251923	Q9D1Q4
Map1s	Microtubule-associated protein 1S;MAP1S heavy chain;MAP1S light chain	-0.133891	0.0210255	0.251308	Q8C052;A0A1D5RLY6;A0A1D5RMG7;A0A1D5RML0;A0A1D5RMF1
Rpl18	60S ribosomal protein L18	-0.0943523	0.0212331	0.252536	P35980;A0A1B0GSS8;A0A1B0GQU8;A0A1B0GSA8;A0A1B0GSF7;A0A1B0GRZ3;A0A1B0GS28
Tcf3	Transcription factor E2-alpha	-0.331045	0.0215894	0.256046	F6T941;E9PWE3;E9PWE5;E9PWE4;E9PVV2;A0A0R4J011;E9PVV1;A0A0R4J014;E9PWE2;P15806-2;P15806
Ddx21	Nucleolar RNA helicase 2	-0.112175	0.0217009	0.256593	Q9JIK5
Rpl23a	60S ribosomal protein L23a	-0.135076	0.0218213	0.257364	P62751
Gbf1		0.187225	0.0218592	0.256966	Q6DFZ1;H3BLN1;A0A668KLD0
Mtch2	Mitochondrial carrier homolog 2	0.158048	0.0219456	0.257113	Q791V5;A2AFW6;Q9D050;D6RCZ1
Enah	Protein enabled homolog	0.208307	0.0222172	0.259131	A0A0A6YXC8;E9QKR1;A0A0A6YW06;J3QNM3;E9QKQ9;E9QLZ9;Q03173-6;Q03173-3;Q03173-4;Q03173-5;Q03173;Q03173-2;A0A0A6YVZ6
Zcchc8	Zinc finger CCHC domain-containing protein 8	-0.111106	0.0223133	0.259179	Q9CYA6;A0A0G2JH09;A0A0G2JDI6;A0A0G2JFE4;A0A0G2JGW3
Hk2	Hexokinase;Hexokinase-2	-0.110309	0.0224068	0.259123	E9Q5B5;O08528;E9Q9M6;Q91W97;E9Q3Z4;E9Q8S8;Q3TRM8
Cap2	Adenylyl cyclase-associated protein 2;Adenylyl cyclase-associated protein	-0.259735	0.0225565	0.259852	Q9CYT6;A0A286YCS6;D3YTR7
Timm50	Mitochondrial import inner membrane translocase subunit TIM50	0.139243	0.0227088	0.261269	Q9D880
Rnf114	E3 ubiquitin-protein ligase RNF114	0.385124	0.0227494	0.260735	Q9ET26;S4R1Z0
Eif3l	Eukaryotic translation initiation factor 3 subunit L	-0.0681141	0.0227836	0.260059	Q8QZY1;A0A2R8VH97
Sumo3	Small ubiquitin-related modifier;Small ubiquitin-related modifier 3	0.509526	0.0229274	0.260759	G3UZ60;G3UWI9;G3UWX9;G3UZA7;Q9Z172-2;Q9Z172
Psat1	Phosphoserine aminotransferase	0.131124	0.0232687	0.263869	Q99K85;Q3U6K9;E9Q6P1
Igf2bp1	Insulin-like growth factor 2 mRNA-binding protein 1	-0.143022	0.0234212	0.264348	O88477
Ina	Alpha-internexin	0.219661	0.0235194	0.264188	P46660;A0A0R4J036;P08553
Prkar2a	cAMP-dependent protein kinase type II-alpha regulatory subunit	0.312424	0.0235377	0.263381	A0A0A6YX73;Q8K1M3;P12367;A0A0A6YY28
Atf7ip	Activating transcription factor 7-interacting protein 1	-0.163441	0.0235609	0.262824	A0A0N4SVP5;A0A087WR75;Q7TT18;A0A087WR39;A0A087WQB3
Impdh2	Inosine-5-monophosphate dehydrogenase 2	-0.0828606	0.0236422	0.262771	P24547;A0A0A6YXS4;A0A0A6YY72
Rrm2	Ribonucleoside-diphosphate reductase subunit M2	-0.164265	0.023706	0.262847	P11157;F6RUC3;D3Z0D8;D3Z2A4;Q6PEE3;D3YXX2
Fth1	Ferritin heavy chain;Ferritin heavy chain, N-terminally processed	0.272934	0.0239437	0.264567	P09528;A0A494BA92;A0A494BAP3;A0A494B9D4
Clptm1	Cleft lip and palate transmembrane protein 1 homolog	0.201803	0.0240209	0.264749	Q8VBZ3
Glrx3	Glutaredoxin-3	-0.119038	0.0240856	0.264592	Q9CQM9;A0A1B0GS58;A0A1B0GT04;A0A1B0GSD3
Rrm1	Ribonucleoside-diphosphate reductase large subunit	-0.0913414	0.0241951	0.26487	P07742;A0A1B0GSB1
Hnrnpll	Heterogeneous nuclear ribonucleoprotein L-like	-0.0777805	0.0242006	0.264028	Q921F4;V9GXB6;Q921F4-4
Nomo1	Nodal modulator 1	0.11014	0.0242633	0.263972	Q6GQT9
Bag4	BAG family molecular chaperone regulator 4	-0.459258	0.0244869	0.265528	Q8CI61
Hsp90b1	Endoplasmin	0.111571	0.0244918	0.264706	P08113;F7C312
Copg2	Coatomer subunit gamma-2	0.32789	0.0245407	0.264179	Q9QXK3-4;Q9QXK3;Q9QXK3-3;Q9QXK3-2
Atp5b	ATP synthase subunit beta, mitochondrial	0.108596	0.0248076	0.266076	P56480
Kpna1	Importin subunit alpha-5;Importin subunit alpha-5, N-terminally processed	-0.220973	0.0253541	0.271658	Q60960;G3UXT6;G3UZK5;G3UWJ8
Wdhd1	WD repeat and HMG-box DNA-binding protein 1	-0.121224	0.0257395	0.275031	A0A0R4J1F8;A0A2K6EDP7;P59328-3;P59328;P59328-2;A0A2I3BQ38
Sumf2	Sulfatase-modifying factor 2	-0.119107	0.0259156	0.276259	Q8BPG6;A0A0J9YUK9;A0A0J9YUF6
Rpl14	60S ribosomal protein L14	-0.185197	0.0262931	0.27859	Q9CR57
Prrc2c	Protein PRRC2C	-0.18868	0.0267312	0.281878	S4R2J9;A0A0A0MQ79;Q3TLH4-5;Q3TLH4;S4R294;S4R2L9;S4R2E2;S4R209;S4R298
Gm21992;Rbm4;Rbm4b	RNA-binding protein 4	-0.240573	0.026735	0.280956	F7BGR7;Q8C7Q4;F6TBN8;A0A494BAP6;Q5CZX8;S4R1A6;A0A494B9C0;A0A494BB78;Q8C7Q4-2;B0LM42
Sort1	Sortilin	0.309253	0.0269244	0.282295	Q6PHU5;Q6PHU5-2
Mlec	Malectin	0.191824	0.0271299	0.28412	Q6ZQI3
Nom1	Nucleolar MIF4G domain-containing protein 1	-0.235673	0.0271408	0.28328	Q3UFM5
Gmps	GMP synthase [glutamine-hydrolyzing]	-0.0731525	0.0272845	0.283734	Q3THK7
Alad	Delta-aminolevulinic acid dehydratase	-0.242301	0.0274136	0.284026	P10518
Ptgr1	Prostaglandin reductase 1	0.129663	0.0274274	0.283089	Q91YR9
Nup98	Nuclear pore complex protein Nup98-Nup96;Nuclear pore complex protein Nup98;Nuclear pore complex protein Nup96	-0.14184	0.0275585	0.283421	A0A1B0GSX7;Q6PFD9;B2RQL0;A0A140T8J8;A0A1B0GRB5;A0A1B0GRA7;A0A1B0GS62
Melk	Maternal embryonic leucine zipper kinase	-0.369173	0.0276314	0.283187	Q61846;A2ALQ9;A2ALR0
Tkt	Transketolase	0.0761024	0.0279889	0.286353	P40142;A0A286YE28;E0CY51
Ndufs6	NADH dehydrogenase [ubiquinone] iron-sulfur protein 6, mitochondrial	0.119698	0.0279908	0.285472	A0A1Y7VKP8;A0A1Y7VM38;P52503
Actr1a	Alpha-centractin	0.107209	0.0281332	0.285779	P61164;A0A494BB86;A0A494BAH0
Sec22b	Vesicle-trafficking protein SEC22b	0.126835	0.0281844	0.285359	O08547;E9Q6R3;A0A0G2JF08
Dnm1l	Dynamin-1-like protein	0.12533	0.0289157	0.292671	Q8K1M6-3;E9PUD2;Q8K1M6-5
Nedd4	E3 ubiquitin-protein ligase NEDD4	-0.0786739	0.0289868	0.292592	P46935;A0A571BDN7;A0A571BEP7;Q3V335;V9GWV8;V9GXK3;V9GXS6
Kbp;2510003E04Rik	KIF1-binding protein	-0.154348	0.0290259	0.292026	Q6ZPU9;H3BIY2;Q6ZPU9-2;E0CXN7;Q6ZPU9-3;E0CXJ9
Ccdc124	Coiled-coil domain-containing protein 124	-0.179316	0.0294992	0.296281	Q9D8X2
Rraga;Rragb	Ras-related GTP-binding protein A;Ras-related GTP-binding protein B	-0.382653	0.0297004	0.297758	Q80X95;Q6NTA4;G3UYP1
Tollip	Toll-interacting protein	0.218199	0.0298529	0.29821	A9JEI5;Q8C5G6;F7AT44;Q9QZ06
Dpf2	Zinc finger protein ubi-d4	-0.325457	0.0304577	0.30381	D3Z5N6;Q61103;F8WIP7;A0A494BBF7
Ak2	Adenylate kinase 2, mitochondrial;Adenylate kinase 2, mitochondrial, N-terminally processed	-0.128624	0.030489	0.303192	Q9WTP6;Q9WTP6-2;F7BP55
Heatr6	HEAT repeat-containing protein 6	-0.431065	0.0305175	0.302579	Q6P1G0
Rpl7a	60S ribosomal protein L7a	-0.0878944	0.0306234	0.302671	P12970
Por	NADPH--cytochrome P450 reductase	0.206541	0.0309647	0.304887	Q05DV1;P37040;E9PVT9;E9Q997
Aldoa;Aldoart1	Fructose-bisphosphate aldolase A;Fructose-bisphosphate aldolase	-0.101471	0.0312111	0.306056	P05064;A6ZI44;Q9CPQ9;A6ZI46;D3YWI1;D3Z510;A0A0U1RPN8;D3YV98;A0A0U1RPT5;A6ZI47;Q91Y97
Vat1	Synaptic vesicle membrane protein VAT-1 homolog	0.321873	0.0312279	0.305205	Q62465
Ddost	Dolichyl-diphosphooligosaccharide--protein glycosyltransferase 48 kDa subunit	0.216217	0.0312359	0.304285	O54734
Adamtsl1	ADAMTS-like protein 1	0.621616	0.0312968	0.303864	E9PWW5;Q8BLI0;F6WY46;B7ZCH8;Q8BLI0-2
Nol8	Nucleolar protein 8	-0.403831	0.0313934	0.303643	E9QKD1;Q3UHX0;Q3UHX0-2
Ppil2	Peptidyl-prolyl cis-trans isomerase-like 2	0.202938	0.0314217	0.303067	Q9D787;A0A338P6J5;A0A338P6S7
Acadm	Medium-chain specific acyl-CoA dehydrogenase, mitochondrial	0.277415	0.0315783	0.303927	P45952
Trp53i11	Tumor protein p53-inducible protein 11	0.188149	0.0317384	0.304549	A2AGS6;Q4QQM4
Peg10	Retrotransposon-derived protein PEG10	-0.201286	0.031931	0.305726	E9Q3F7;Q7TN75;H3BJQ1;Q7TN75-2
Scd1	Acyl-CoA desaturase 1	0.408255	0.0319821	0.305321	P13516
Bckdk	[3-methyl-2-oxobutanoate dehydrogenase [lipoamide]] kinase, mitochondrial	0.643104	0.0320256	0.304846	A0A0U1RNL7;A0A0U1RPT4;O55028;D3Z7R0;A0A0U1RQ97;A0A0U1RQ50
Cct6a	T-complex protein 1 subunit zeta	-0.0703835	0.0320879	0.304675	Q52KG9;P80317;Q61390;B1AT05
Vps25	Vacuolar protein-sorting-associated protein 25	0.376361	0.0323029	0.306186	Q9CQ80;A8XY17;A2A4J8;A2A4K0;Q9CQ80-2;E9PXS9
Sall4	Sal-like protein 4	-0.272548	0.0325651	0.308	Q8BX22;Q8BX22-2;A2AUZ7
Rangap1	Ran GTPase-activating protein 1	-0.0979721	0.0326603	0.307785	P46061;A0A2R8VHK9;A0A2R8W753
Homer3	Homer protein homolog 3	0.145584	0.0328659	0.309131	Q99JP6-2;Q99JP6;J3QQ00
Lonp1	Lon protease homolog, mitochondrial	0.113368	0.032867	0.308261	Q8CGK3
Eif2s3x	Eukaryotic translation initiation factor 2 subunit 3, X-linked	-0.063113	0.0329585	0.307964	Q9Z0N1;A2AAW9
		0.284014	0.0329887	0.307398	P0DN34
Uqcrb	Cytochrome b-c1 complex subunit 7	0.229656	0.0332686	0.309224	Q9CQB4;Q9D855
Nol9	Polynucleotide 5-hydroxyl-kinase NOL9	-0.170843	0.0333142	0.308891	Q3TZX8-2;Q3TZX8;Q3TZX8-3;A0A0U1RPV7
Cmpk1	UMP-CMP kinase	0.160702	0.0334274	0.309135	A0A0R4J093;Q9DBP5;F6TY56;D6RIL5
Utp11l	Probable U3 small nucleolar RNA-associated protein 11	-0.512717	0.0334938	0.308851	Q9CZJ1
Eif4a1	Eukaryotic initiation factor 4A-I	-0.0804127	0.0335186	0.308198	P60843
Twsg1	Twisted gastrulation protein homolog 1	0.344825	0.0338148	0.310238	Q9EP52
Twf1	Twinfilin-1	0.171032	0.0339324	0.310289	Q91YR1;D3Z2H0
Serpinh1	Serpin H1	0.161045	0.0339404	0.309406	P19324;A0A140LHR4;A0A140LHK0;A0A140LHD6
Rps11	40S ribosomal protein S11	-0.177848	0.0340118	0.309287	P62281;A0A1B0GRR3;A0A1B0GSE8
Slc27a4	Long-chain fatty acid transport protein 4	0.24741	0.0340829	0.309364	Q91VE0
Csde1	Cold shock domain-containing protein E1	-0.105558	0.034087	0.308503	Q8JZN2;Q91W50;A0A0G2JF72;A0A0G2JE62;A0A0G2JDJ7
Tuba1b	Tubulin alpha-1B chain	0.0990044	0.0342164	0.308866	P05213;A0A2R8VHF3
Brox	BRO1 domain-containing protein BROX	-0.619136	0.0347535	0.313455	Q8K2Q7;A0A0A6YWK4;Q8K2Q7-2
Senp3	Sentrin-specific protease 3	0.251872	0.0348123	0.312895	Q9EP97;F6Z9L5
Hdgfrp2	Hepatoma-derived growth factor-related protein 2	0.108754	0.0349107	0.313107	Q3UMU9-4;Q3UMU9-2;Q3UMU9;Q3UMU9-3
Ahcy	Adenosylhomocysteinase	-0.102083	0.0350163	0.313318	P50247;A2ALT5
Prkar2b	cAMP-dependent protein kinase type II-beta regulatory subunit	0.181419	0.0351534	0.313876	H3BK84;P31324
Akap12	A-kinase anchor protein 12	0.131592	0.035259	0.31414	Q9WTQ5;A0A668KLV9;A0A668KLD3;Q9WTQ5-2;A0A668KM55
Rps9	40S ribosomal protein S9	-0.0737007	0.0353104	0.313855	Q6ZWN5;F7CJS8;D3YWH9;Q9CXW7;D3Z673;D3YUV6
Asl	Argininosuccinate lyase	0.169099	0.0353148	0.312992	Q91YI0;E0CY49;E0CYV3;F7D439
Nans		0.131748	0.0353181	0.312189	Q99J77
Wdr55	WD repeat-containing protein 55	-0.312111	0.0354737	0.312554	Q9CX97
Coro1b	Coronin-1B	0.208513	0.0356032	0.313116	Q9WUM3;A0A494B9Y4;A0A494BAI1;D3YUG6
Emc8	ER membrane protein complex subunit 8	0.198315	0.0356296	0.312463	M0QWY0;M0QWP2;O70378
Ptrh2	Peptidyl-tRNA hydrolase 2, mitochondrial	0.175927	0.0358877	0.314132	Q8R2Y8
Gspt1	Eukaryotic peptide chain release factor GTP-binding subunit ERF3A	0.208841	0.0360958	0.314871	Q8R050-2;Q8R050;Q149F3;REV__S4R1J5;REV__S4R2R4;REV__Q05921
Rpl36a;Gm6525	60S ribosomal protein L36a	-0.107819	0.036244	0.315071	P83882;A0A2I3BPG9;A0A0A6YW33
Spcs3		0.2981	0.0363164	0.314736	Q6ZWQ7
Emb	Embigin	0.141301	0.0363855	0.314424	P21995
Stx12	Syntaxin-12	0.110464	0.036451	0.313984	Q9ER00
Kif2a	Kinesin-like protein;Kinesin-like protein KIF2A	0.0898441	0.0364844	0.313319	E0CZ72;P28740-2;P28740;P28740-1;F8VQ42
Mrfap1	MORF4 family-associated protein 1	-0.307497	0.03653	0.312916	Q9CQL7
Hsd17b4	Peroxisomal multifunctional enzyme type 2;(3R)-hydroxyacyl-CoA dehydrogenase;Enoyl-CoA hydratase 2	0.0924088	0.0370531	0.317022	P51660
Ccnk	Cyclin-K	0.178163	0.037076	0.316472	Q3U3M5;O88874
Crk	Adapter molecule crk	0.116314	0.0371913	0.316535	Q64010;Q8JZR2;Q5ND50;Q64010-2;F7D232;Q3TQV3
Htatsf1	HIV Tat-specific factor 1 homolog	0.405641	0.037342	0.316811	Q8BGC0;Q8BGC0-2
Acsl4	Long-chain-fatty-acid--CoA ligase 4	0.152391	0.037401	0.316574	Q9QUJ7-2;Q9QUJ7
Dcun1d1	DCN1-like protein;DCN1-like protein 1	0.267124	0.0374638	0.316127	A0A140T8R8;A0A0G2JGV7;Q3UT23;A0A1Y7VP24;Q9QZ73;A0A0G2JEA2;A0A0G2JDN9;A0A1B0GXL7;A0A0G2JDM0
Calb2;Calb1	Calbindin;Calretinin	-0.193085	0.0377345	0.317926	Q8CCS7;P12658;Q08331
Tmed7		0.176059	0.0378298	0.317794	E9Q7G1;D3YZZ5
Gpx4	Phospholipid hydroperoxide glutathione peroxidase, mitochondrial;Glutathione peroxidase	0.409119	0.0380302	0.318779	O70325-2;O70325;O70325-3;S4R1E5
Kctd5	BTB/POZ domain-containing protein KCTD5	0.234299	0.0380567	0.318257	A0A0R4J000;Q8VC57
Ipo7	Importin-7	-0.112553	0.0380792	0.317634	Q9EPL8;A0A140LHD0
Rpl7	60S ribosomal protein L7	-0.111414	0.038142	0.31742	P14148;F6XI62
Nucb2	Nucleobindin-2;Nesfatin-1	0.539404	0.0382763	0.318135	Q3UKN6;P81117
Atp6v0d1	V-type proton ATPase subunit d 1	0.16561	0.0384793	0.318566	P51863
Galnt2	Polypeptide N-acetylgalactosaminyltransferase 2;Polypeptide N-acetylgalactosaminyltransferase 2 soluble form	0.242853	0.0385678	0.318725	Q6PB93-2;Q6PB93
Gnb2l1	Guanine nucleotide-binding protein subunit beta-2-like 1;Guanine nucleotide-binding protein subunit beta-2-like 1, N-terminally processed	-0.157568	0.0395621	0.32614	P68040
Clpb	Caseinolytic peptidase B protein homolog	0.247051	0.0397195	0.326515	Q60649;Q8CCN6;E9PY58
Ddx20	Probable ATP-dependent RNA helicase DDX20	-0.126274	0.0397345	0.325851	Q9JJY4
Mogs	Mannosyl-oligosaccharide glucosidase	0.107066	0.039761	0.325179	Q80UM7
Fkbp11	Peptidyl-prolyl cis-trans isomerase FKBP11	0.305374	0.0398035	0.324788	Q9D1M7
Atp5j2	ATP synthase subunit f, mitochondrial	0.364326	0.0398727	0.32448	F8WHP8;P56135
Scp2	Non-specific lipid-transfer protein	0.368354	0.0398991	0.323715	P32020-2;P32020
Phb	Prohibitin	0.124565	0.0399222	0.323046	P67778;Q5SQG5
Aff4	AF4/FMR2 family member 4	-0.753061	0.0401292	0.324344	Q9ESC8;B7ZC42
Rpl23	60S ribosomal protein L23	-0.210892	0.0402833	0.324889	P62830;A2A6F8
Fabp5	Fatty acid-binding protein, epidermal	-0.171616	0.0403585	0.324544	Q05816
Hpx	Hemopexin	0.448508	0.0405179	0.324975	Q91X72
Vps29	Vacuolar protein sorting-associated protein 29	0.174288	0.0405626	0.324712	D3Z645;Q9QZ88;Q9QZ88-2;D3YYD5;D3YW98
Smpd4	Sphingomyelin phosphodiesterase 4	-0.107722	0.0409913	0.32709	A0A338P6S3;Q6ZPR5-3;Q6ZPR5-2;Q6ZPR5-4;Q6ZPR5;A0A338P735;A0A338P7L1;A0A338P695;Q6ZPR5-5;A0A338P6W7
Ipo4	Importin-4	-0.162798	0.041254	0.3279	Q8VI75;Q5U4C5;D6RES6;A0A2I3BRV3
Smc4	Structural maintenance of chromosomes protein 4;Structural maintenance of chromosomes protein	-0.0876232	0.041451	0.328786	Q8CG47;E9Q2X6;Q3U763;A0A0A6YXY3
Crmp1	Dihydropyrimidinase-related protein 1	0.259168	0.0415232	0.328744	P97427;A0A0J9YUZ1;A0A0J9YTX5
Psmd13	26S proteasome non-ATPase regulatory subunit 13	-0.0499363	0.0416611	0.328812	Q9WVJ2;E9Q5I9;E9Q0U1;F6ZQQ3;F6PXS6;E9PY93
Sfr1	Swi5-dependent recombination DNA repair protein 1 homolog	-0.187709	0.0418718	0.32962	Q8BP27;Q8BP27-2;Q8BP27-3
Galnt1	Polypeptide N-acetylgalactosaminyltransferase 1;Polypeptide N-acetylgalactosaminyltransferase 1 soluble form	0.311932	0.0421888	0.331064	E9Q0U0;O08912
Hadhb	Trifunctional enzyme subunit beta, mitochondrial;3-ketoacyl-CoA thiolase	0.360512	0.042222	0.330398	Q99JY0;D3YXU1
Acp1	Low molecular weight phosphotyrosine protein phosphatase	-0.145898	0.0425905	0.332294	Q9D358;A0A1W2P7X3
Twf2	Twinfilin-2	-0.23074	0.0426388	0.331795	A0A1L1SU53;Q9Z0P5;A0A1L1STC8;Q9Z0P5-2;A0A087WRG4
Ola1	Obg-like ATPase 1	0.103009	0.0427056	0.331766	Q9CZ30;B1AYJ9;Q9CZ30-2
Tmed2	Transmembrane emp24 domain-containing protein 2	0.43435	0.0427686	0.331299	Q9R0Q3;F6V6T4;Q8BPI2
Ftsj3	pre-rRNA processing protein FTSJ3	-0.162804	0.043063	0.332942	Q9DBE9
Slc25a3	Phosphate carrier protein, mitochondrial	0.150335	0.043308	0.334402	G5E902;Q8VEM8
Ppp1r9b	Neurabin-2	0.287553	0.0433518	0.334164	Q6R891;Q6R891-2;H3BJA6
Fgfr1op	FGFR1 oncogene partner	-0.225341	0.0435555	0.33494	Q66JX5-2;Q66JX5;F6UTB8;P0CAX8
Ssr3	Translocon-associated protein subunit gamma	0.225443	0.0437363	0.335471	Q9DCF9-2;Q9DCF9
Eif3h	Eukaryotic translation initiation factor 3 subunit H	-0.103242	0.0437508	0.334782	Q91WK2
Poldip3	Polymerase delta-interacting protein 3	-0.252362	0.0438834	0.335033	Q8BG81;Q3UDD3;F6VR84
Gns	N-acetylglucosamine-6-sulfatase	0.213348	0.0438894	0.334339	Q8BFR4;A0A1W2P8D3
Nudt16l1	Protein syndesmos	0.199496	0.0439369	0.333943	Q8VHN8;A0A2R8VH99;Q8VHN8-2;Q8VHN8-3;A0A087WSB5;A0A087WRE5;E9Q9G1;Q6P3D0
Taldo1	Transaldolase	-0.128374	0.0439684	0.333463	A0A1B0GR11;Q93092-2;Q93092
Stmn1	Stathmin	0.112157	0.0439858	0.332777	D3Z1Z8;D3Z5N2;P54227;Q05DI3;D3Z4C2;G3X9Z6;P63042;REV__A0A0A0MQK3;REV__Q9WTN3-4;REV__F6XZS9;REV__Q9WTN3-2;REV__Q9WTN3-3;REV__Q9WTN3
Api5	Apoptosis inhibitor 5	-0.0693081	0.0441148	0.332936	O35841
Ilkap	Integrin-linked kinase-associated serine/threonine phosphatase 2C	0.228284	0.0441778	0.332632	Q8R0F6;A0A087WS54;Q8R0F6-2;A0A087WPY0
Carhsp1	Calcium-regulated heat stable protein 1	0.231675	0.0443499	0.333082	Q9CR86
Tmem184c		0.287325	0.0445344	0.333915	D3YVG4
Atxn2l	Ataxin-2-like protein	-0.106863	0.0445846	0.333508	Q7TQH0-2;Q3TGG2;A0A0U1RPL0;Q7TQH0-3;Q7TQH0;E9Q5Q0;J3QP59
Rab7a	Ras-related protein Rab-7a	0.0528175	0.0446434	0.333196	P51150;A0A0N4SVR6;A0A0N4SVG9
Nsf	Vesicle-fusing ATPase	0.084697	0.0447471	0.333399	P46460;G3UX86;G3UX98
Dhx33	Putative ATP-dependent RNA helicase DHX33	0.229618	0.0449198	0.333991	Q80VY9;A3QK59;J3QNQ9
Ado	2-aminoethanethiol dioxygenase	-0.364152	0.045022	0.334237	Q6PDY2
Anapc4	Anaphase-promoting complex subunit 4	0.23031	0.0451643	0.334444	Q91W96;D6RDT6;A0A0G2JF77
Eif4ebp1	Eukaryotic translation initiation factor 4E-binding protein 1	0.460624	0.0452403	0.334125	Q60876
Myo18a	Unconventional myosin-XVIIIa	-0.310818	0.045513	0.335475	E9Q405;A0A1C7ZN10;K3W4L0;B2RRE2;E9QAX2;Q9JMH9-5;Q9JMH9-7;Q9JMH9-2;Q9JMH9-4;Q9JMH9-1;Q9JMH9;Q9JMH9-6;E9QA74
Gemin5	Gem-associated protein 5	-0.20943	0.0457781	0.336184	A2AFQ9;E9PUU4;Q8BX17;F7CKD6
Mdh2	Malate dehydrogenase, mitochondrial	0.0666557	0.0457812	0.335468	P08249;A0A0G2JGY4;A0A0G2JF23
Vwa9	von Willebrand factor A domain-containing protein 9	0.326706	0.045931	0.335835	Q8R3P6;Q8R3P6-2
Ppm1b	Protein phosphatase 1B	0.74175	0.0459725	0.335379	Q99NF7;P36993-4;P36993;P36993-3;P36993-5
Dync1i2	Cytoplasmic dynein 1 intermediate chain 2	0.119263	0.0461493	0.335882	A2BFF8;Q3TPJ8;O88487;A2BFF5;A2BFF9
Bcl2l1	Bcl-2-like protein 1	0.296894	0.0462081	0.335445	A2AHX9;Q9QWX2;Q64373-2;Q64373-3;Q64373-4;Q64373;A2AHX7;A2AHX8
Casc4	Protein CASC4	0.297923	0.0463162	0.335347	E9PZJ6;Q6P2L7-3;Q6P2L7-2;Q6P2L7;A2AR60
Rbm10	RNA-binding protein 10	-0.180582	0.0464402	0.335475	Q99KG3-2;Q99KG3-3;Q99KG3
Ruvbl1	RuvB-like 1	-0.0586754	0.0464765	0.334962	P60122;D3YW60
Rcn1	Reticulocalbin-1	0.0773373	0.0465703	0.334973	Q05186
Dusp3	Dual specificity protein phosphatase 3	-0.363451	0.0466605	0.335074	H3BKL8;B1AQF4;Q9D7X3;Q3V2Y9;H3BKD1
Ncstn	Nicastrin	0.276219	0.0467873	0.335372	P57716
Fam162a	Protein FAM162A	0.137097	0.0468644	0.335338	Q9D6U8;A0A338P6X2
Csnk2a1	Casein kinase II subunit alpha	0.103348	0.0470498	0.3365	Q60737;A2ANR6;Q6NSS6
Ddx3y	ATP-dependent RNA helicase DDX3Y	-0.232043	0.0470749	0.335857	Q62095
Ehd1	EH domain-containing protein 1	0.194897	0.047107	0.335493	Q9WVK4;Q9QXY6;Q8BH64
G3bp1	Ras GTPase-activating protein-binding protein 1	-0.0682159	0.0471803	0.335228	P97855
Polr2a	DNA-directed RNA polymerase II subunit RPB1	-0.217399	0.0472069	0.334619	A0A0R4J0V5;P08775
Dhodh	Dihydroorotate dehydrogenase (quinone), mitochondrial	0.384261	0.047229	0.334075	E9Q1V3;O35435;D3YZY5;F6TCT7
Mrpl50	39S ribosomal protein L50, mitochondrial	0.243328	0.0474836	0.335286	Q8VDT9
Cltc	Clathrin heavy chain 1;Clathrin heavy chain	0.0675896	0.0476071	0.335508	Q68FD5;Q5SXR6;F6Z1R4
Znf207	BUB3-interacting and GLEBS motif-containing protein ZNF207	-0.138393	0.0476223	0.33486	Q9JMD0-4;Q9JMD0-3
Tbl1x	F-box-like/WD repeat-containing protein TBL1X	-0.257002	0.0477563	0.335282	Q9QXE7
Aldh16a1	Aldehyde dehydrogenase family 16 member A1	-0.207143	0.0479159	0.336052	D3Z0B9;A0A1B0GSU0;Q571I9;A0A1B0GSN3
Pcyt1a;Pcyt1b	Choline-phosphate cytidylyltransferase A;Choline-phosphate cytidylyltransferase B	0.175897	0.0483808	0.338675	P49586;D3Z3T5;Q811Q9-2;Q811Q9
Stoml2	Stomatin-like protein 2, mitochondrial	-0.10489	0.0486389	0.33993	Q99JB2;A2AG39;F6WI02;A2AG41
Mcm4	DNA replication licensing factor MCM4	-0.106635	0.0489944	0.341683	P49717;A0A2R8VHP7;A0A2R8VKJ4
Lman1	Protein ERGIC-53	0.147683	0.0491531	0.342113	Q9D0F3
Golim4	Golgi integral membrane protein 4	0.18467	0.0493974	0.343274	D3YVW2;Q8BXA1;F6RUD1
Tubb3	Tubulin beta-3 chain	0.347391	0.0494002	0.342534	Q9ERD7;A0A1D5RM76
Prkab1	5-AMP-activated protein kinase subunit beta-1	0.249327	0.0497579	0.344499	Q9R078;S4R2R1
Rsrc2	Arginine/serine-rich coiled-coil protein 2	1.04495	0.0505085	0.349279	S4R265;S4R2L4;A2RTL5;Q8BI46;S4R2G2;S4R1M5
Cul3	Cullin-3	-0.11368	0.0505103	0.348557	Q9JLV5;E9Q4T8;F6ZZK0;F6R0N8;F6UY44
Nucb1	Nucleobindin-1	0.191421	0.050514	0.347838	Q02819;A0A1C7CYU3;A0A1B0GR41;A0A1B0GR92;A0A1B0GS16;A0A1B0GT83
Col4a3bp	Collagen type IV alpha-3-binding protein	0.372667	0.0508123	0.348853	Q9EQG9;Q9EQG9-2;Q9EQG9-3
Snx6	Sorting nexin-6;Sorting nexin-6, N-terminally processed	0.18506	0.0508903	0.348689	Q6P8X1;A0A1W2P701
Srpk1	SRSF protein kinase 1	-0.123083	0.0510205	0.349011	O70551;A0A3B2W883;F8WGJ7;A0A3B2W430;A0A3B2W4B9;A0A3B2W7I6
Fdps	Farnesyl pyrophosphate synthase	0.163495	0.0511432	0.349398	Q920E5;A0A0G2JEA5;A0A0G2JEB3;A0A0G2JDJ5;A0A0G2JE82
Hnrnpu	Heterogeneous nuclear ribonucleoprotein U	-0.057008	0.0516652	0.352271	Q8VEK3;Q8VEK3-2
Saal1	Protein SAAL1	0.320273	0.0517583	0.352169	Q9D2C2;Q9D2C2-2
Hm13;H13	Minor histocompatibility antigen H13	-0.332371	0.0519463	0.352598	Q9D8V0;A3KGR9;Q9D8V0-4;Q6PGJ8;Q9D8V0-3
Faf1	FAS-associated factor 1	-0.167921	0.0519518	0.351899	P54731
Rab5c	Ras-related protein Rab-5C	0.130291	0.0522617	0.353073	Q8C266;P35278;A2A5F5;A2A5F6
Dhcr24	Delta(24)-sterol reductase	0.222034	0.0524054	0.353197	Q8VCH6
Aspscr1	Tether containing UBX domain for GLUT4	0.25071	0.052422	0.352618	Q8VBT9;A2ABZ8;A2AC02;A2AC03;A2AC05;Q8VBT9-3;Q8VBT9-2;A2AC01;E9PVI1;F7CRQ2;E9Q779;E9PWZ4
Hmgcr	3-hydroxy-3-methylglutaryl-coenzyme A reductase;3-hydroxy-3-methylglutaryl coenzyme A reductase	0.313049	0.0524398	0.352067	Q01237;F2Z470;E9PY17;F6X166;F7CA39
Ddx24	ATP-dependent RNA helicase DDX24	-0.12349	0.0529914	0.355368	F8WJA0;Q9ESV0;A0A1Y7VKX7;A0A1Y7VLU4;A0A1Y7VK75
Pole4	DNA polymerase epsilon subunit 4	-0.320513	0.0530207	0.354888	E0CYA9;Q9CQ36
Nucks1	Nuclear ubiquitous casein and cyclin-dependent kinase substrate 1	-0.401137	0.0530213	0.354153	A0A087WRY3;Q80XU3
Ncbp2	Nuclear cap-binding protein subunit 2	-0.143375	0.0530655	0.353711	Q9CQ49;A0A338P7L9
Usp15	Ubiquitin carboxyl-terminal hydrolase 15	0.122591	0.0531215	0.35341	Q8R5H1-5;Q8R5H1-2;Q8R5H1;Q8R5H1-4;Q8R5H1-3;A0A1W2P8B7
Akap8l	A-kinase anchor protein 8-like	0.354028	0.0531328	0.352798	A0A494B9R0;A0A494BBL1;A0A494B9L0;Q5RL57;Q9R0L7
Ndufa3	NADH dehydrogenase [ubiquinone] 1 alpha subcomplex subunit 3	0.387975	0.0535568	0.355121	Q9CQ91;D3Z670
Gapvd1	GTPase-activating protein and VPS9 domain-containing protein 1	0.243008	0.0536112	0.354705	Q6PAR5-5;Q6PAR5-2;Q6PAR5;Q6PAR5-4;Q6PAR5-6;F7ADT6;F7ADQ2;Q6PAR5-3;F6UFP6;E9Q0D1;F7ADS7;F6X819
Bola2	BolA-like protein 2	-0.157983	0.0536565	0.354372	Q8BGS2;Q8BGS2-2
Nrcam	Neuronal cell adhesion molecule	-0.366099	0.0537139	0.354082	A0A1W2P7Y9;Q810U4-2;Q810U4;Q810U4-3
Epm2aip1	EPM2A-interacting protein 1	0.238294	0.0537556	0.353589	Q8VEH5
Jmjd1c	Probable JmjC domain-containing histone demethylation protein 2C	-0.21179	0.0542568	0.356935	A0A0A0MQ98;G3UZM1;Q69ZK6;G3UYW3
Suclg2	Succinyl-CoA ligase [GDP-forming] subunit beta, mitochondrial	-0.101464	0.0542985	0.35656	Q9Z2I8;Q9Z2I8-2;A0A0N4SWD1
Slc25a4	ADP/ATP translocase 1	0.106973	0.054348	0.356251	P48962;Q3V132
Ttc27	Tetratricopeptide repeat protein 27	-0.205182	0.0545178	0.356808	Q8CD92-2;Q8CD92;A0A3Q4EGI6;A0A3Q4L363;A0A3Q4EG57
Rpl28	60S ribosomal protein L28	-0.231619	0.0549103	0.358823	P41105
Prpf4	U4/U6 small nuclear ribonucleoprotein Prp4	-0.110408	0.0549692	0.358527	Q9DAW6
Actr3	Actin-related protein 3	0.183823	0.0550457	0.358201	Q99JY9;A0A087WRA1;A0A087WS98;A0A087WP86;A0A087WQ14;Q641P0;A0A087WQ83;Q641P0-2
Nptn	Neuroplastin	0.281613	0.055051	0.357523	P97300-1;P97300;H3BKA7;H3BIX4;Z4YLB7;P97300-4;P97300-3;A0A0A0MQN8
Mif	Macrophage migration inhibitory factor	0.193196	0.0551619	0.357416	P34884
Gdap1l1	Ganglioside-induced differentiation-associated protein 1-like 1	0.36612	0.0552	0.356966	Q8VE33;Q3USC7;A2A5H8
Scd2	Acyl-CoA desaturase 2	0.302613	0.0553539	0.35741	P13011;A0A494BAV5;Q99PL7;Q6T707
Taok1	Serine/threonine-protein kinase TAO1	0.194549	0.0553993	0.356994	Q5F2E8;A0A0R4J1T3;Q8BYC6
Ap2s1	AP-2 complex subunit sigma	0.2541	0.0555243	0.356849	P62743;A0A0U1RPS0
Rfc5	Replication factor C subunit 5	0.247345	0.0558465	0.358329	Q9D0F6;D3Z1Y6
Basp1	Brain acid soluble protein 1	0.250683	0.0558844	0.35785	Q91XV3
Atp13a1	Manganese-transporting ATPase 13A1	-0.237138	0.0560769	0.35832	Q9EPE9;A0A571BD32
Chd7	Chromodomain-helicase-DNA-binding protein 7	-0.146734	0.0560946	0.357701	A2AJK6;A2AJK6-3;E9PV74
Dync1h1	Cytoplasmic dynein 1 heavy chain 1	0.0330723	0.0563194	0.35846	Q9JHU4;F6ZX84
Ctnna2	Catenin alpha-2	-0.246569	0.05638	0.358094	E0CXB9;Q61301-2;Q61301-3;Q61301;Q8BS72;A0A0N4SUZ7
Glud1	Glutamate dehydrogenase 1, mitochondrial	0.0690872	0.0563925	0.357566	P26443;F7CFA5
Hspa9	Stress-70 protein, mitochondrial	-0.0680141	0.0563992	0.356898	P38647
Tnpo1	Transportin-1	-0.0493347	0.0564396	0.356468	Q8BFY9-2;Q8BFY9;Q3TKD0;J3QMX2;A0A1B0GT37
Usp47	Ubiquitin carboxyl-terminal hydrolase 47	-0.117444	0.0566591	0.357572	A0A1L1SV73;Q8BY87-2;Q8BY87
Kif20a	Kinesin-like protein KIF20A	-0.324472	0.0567901	0.357662	P97329;A0A494B9Q9;A0A494BBG6
Ddah1	N(G),N(G)-dimethylarginine dimethylaminohydrolase 1	-0.204189	0.0568042	0.357047	Q9CWS0;D3YU15
Rpl29;Gm3550	60S ribosomal protein L29	-0.296214	0.0572684	0.359698	P47915;A0A1L1SUN1;A0A1L1SS27;W4VSN7
Amot	Angiomotin	-0.220583	0.0573598	0.359544	Q8VHG2;Q8VHG2-2;B1AXE9;F6QYS7;F6YMV1;A0A067XG49
Lsm8	U6 snRNA-associated Sm-like protein LSm8	0.171395	0.0575143	0.359869	Q6ZWM4;A0A0N4SUZ3
Mrpl46	39S ribosomal protein L46, mitochondrial	-0.220219	0.0576147	0.360008	Q9EQI8
Fsd1	Fibronectin type III and SPRY domain-containing protein 1	0.310148	0.0579846	0.362111	Q7TPM6;Q7TPM6-2
Ttf2	Transcription termination factor 2	0.733526	0.0579956	0.361433	Q5NC05
Polr2j	DNA-directed RNA polymerase II subunit RPB11	0.230949	0.0580737	0.361185	D3YZ20;Q6PI63;O08740;D3YZ19
Ubfd1	Ubiquitin domain-containing protein UBFD1	0.197607	0.0582086	0.361763	Q78JW9;A0A0U1RQ55
Sdf4	45 kDa calcium-binding protein	0.257128	0.0582095	0.361074	Q61112;Q61112-2
Myeov2	Myeloma-overexpressed gene 2 protein homolog	0.408578	0.0586779	0.363475	D3Z159;Q3U898
Dnajc17	DnaJ homolog subfamily C member 17	-0.720627	0.0588294	0.363431	Q91WT4
Pdcd4	Programmed cell death protein 4	0.268321	0.0588821	0.363136	Q61823;A0A494BA05
Bcas2	Pre-mRNA-splicing factor SPF27	0.145002	0.0589985	0.363047	Q9D287;D6RGA5;D6RHR7
Zfr	Zinc finger RNA-binding protein	-0.0944199	0.0592167	0.363819	O88532;F6QJP7;F6V459;D3Z5G4
Ahnak		0.245061	0.0594904	0.364723	E9Q616
Tfg		-0.112669	0.059528	0.36415	Q9Z1A1;B8JJG7;B8JJG8;F6QJV5;B8JJG9
Ndufs7	NADH dehydrogenase [ubiquinone] iron-sulfur protein 7, mitochondrial	0.504283	0.0595288	0.363497	Q9DC70
Tbc1d5	TBC1 domain family member 5	-0.249297	0.0598623	0.365318	A0A286YDB3;Q80XQ2
Rpl15	60S ribosomal protein L15	-0.141518	0.0601018	0.366153	Q9CZM2;B8JKK2
Copb2	Coatomer subunit beta	0.0703014	0.0601227	0.365634	O55029
Plch1	1-phosphatidylinositol 4,5-bisphosphate phosphodiesterase eta-1;Phosphoinositide phospholipase C	0.124778	0.0605512	0.367665	Q4KWH5;A0A0A0MQM2;I1E4X6;Q4KWH5-2;H3BKK4;I1E4X4;Q4KWH5-4;Q4KWH5-3;H3BKE1;H3BK11;F7C512;F7C3A0;E0CY47;H3BIW6;A2AP18-2;A2AP18-3;A2AP18-4;A2AP18;Q4KWH5-5;A0A087WSR3
H1fx		-0.150329	0.060553	0.366996	Q80ZM5
Exoc2	Exocyst complex component 2	0.255304	0.0608504	0.368007	Q9D4H1
Impa1	Inositol monophosphatase 1	-0.111069	0.0610082	0.368348	Q924B0;Q80ZJ2;O55023;A0A0A6YW07;D3Z703
Scyl2	SCY1-like protein 2	0.166251	0.0610882	0.368244	G5E8J9;Q8CFE4;Q80UY7;Q8CFE4-2
Spc24	Kinetochore protein Spc24	-0.427475	0.0611193	0.367838	Q9D083;A0A1L1SV84;Q9D083-3;Q9D083-2
Lman2l	VIP36-like protein	0.299777	0.0612384	0.368022	A0A0A6YX25;D3Z4P2;P59481;F6QN75;J3QNZ7
Pak2	Serine/threonine-protein kinase PAK 2;PAK-2p27;PAK-2p34	-0.109774	0.0614189	0.368184	Q8CIN4
Igf2bp3	Insulin-like growth factor 2 mRNA-binding protein 3	-0.125283	0.0621378	0.372051	Q9CPN8
Impact	Protein IMPACT	0.0417019	0.0621957	0.371758	O55091;A0A3Q4L314;A0A3Q4EC12;A0A3Q4L328;A0A3Q4L2V8;A0A3Q4EIE8
Mphosph6	M-phase phosphoprotein 6	0.178722	0.0622631	0.371569	Q9D1Q1
Ajuba	LIM domain-containing protein ajuba	-0.515231	0.0622935	0.371131	Q91XC0
Gstm1	Glutathione S-transferase Mu 1	0.271253	0.0623149	0.37055	A2AE89;P10649;F6WHQ7;D3YVP6;E9QAC8;D3YVP5;Q80W21;D3YZ29;A2AE91;Q8R5I6;D3YVP8;D3YVP9;E9PV63;G5E8M7;P19639;O35660
Pabpc4	Polyadenylate-binding protein	-0.0980251	0.0625392	0.371076	A3KFU5;Q6PHQ9;Q91YZ8;A3KFU8;V9GXG3;A0A0A6YWT2;G5E8X2
Raver1	Ribonucleoprotein PTB-binding 1	-0.098267	0.0626734	0.371165	Q9CW46;A0A1L1SRY4;Q9CW46-2
Dnmt1	DNA (cytosine-5)-methyltransferase 1	-0.154496	0.0631224	0.372986	P13864;P13864-2
Pgam1	Phosphoglycerate mutase 1	-0.115731	0.0631785	0.372564	Q9DBJ1;O70250
Gnaq	Guanine nucleotide-binding protein G(q) subunit alpha	0.204214	0.0635141	0.373783	P21279
Tomm40	Mitochondrial import receptor subunit TOM40 homolog	0.246237	0.063685	0.374184	Q9QYA2;G3UY77
Panx1	Pannexin-1	0.433526	0.0638314	0.374252	Q9JIP4
Bag5	BAG family molecular chaperone regulator 5	-0.224375	0.0641802	0.375892	Q8CI32;E0CX76;E0CYW3
Ckb	Creatine kinase B-type	0.197187	0.0641931	0.375355	Q04447;A0A0J9YKD4;P07310
Sars2	Serine--tRNA ligase, mitochondrial	0.148118	0.0644394	0.376064	Q9JJL8
Hsph1	Heat shock protein 105 kDa	-0.101851	0.0647269	0.377207	E9Q0U7;Q61699;Q61699-2;D3Z027;D3Z3I9;A0A0J9YTZ7
Pdcl3	Phosducin-like protein 3	-0.112843	0.0648915	0.37764	Q8BVF2;A0A0A6YXV1
Emc3	ER membrane protein complex subunit 3	0.158197	0.0652472	0.379075	Q99KI3
Umps	Uridine 5-monophosphate synthase;Orotate phosphoribosyltransferase;Orotidine 5-phosphate decarboxylase	-0.0817383	0.0652757	0.378565	P13439;D6RJ62
Sec63	Translocation protein SEC63 homolog	0.156088	0.0652872	0.377979	Q8VHE0
Anxa11	Annexin A11	0.271615	0.0654019	0.378124	P97384;D3Z7U0
Fads2	Fatty acid desaturase 2	0.183897	0.0654955	0.378198	Q9Z0R9
Ccdc88a	Girdin	0.201345	0.0655212	0.37763	A0A6I8MX08;Q5SNZ0-3;Q5SNZ0-2;Q5SNZ0;Z4YLP6
Ap2a2	AP-2 complex subunit alpha-2	-0.0442711	0.0656749	0.378	P17427
Stxbp1	Syntaxin-binding protein 1	0.233196	0.065705	0.377518	O08599-2;O08599;A0A140LHJ4
Cnot1	CCR4-NOT transcription complex subunit 1	0.0707809	0.0657137	0.376947	Q6ZQ08;Q6ZQ08-4;B7ZWL1;A0A1D5RMJ8;Q6ZQ08-2;A0A1D5RMD8;A0A1D5RML9;Q6ZQ08-3;A0A1D5RM04;A0A1D5RMB6;A0A1D5RM03
Crabp1	Cellular retinoic acid-binding protein 1	0.143143	0.0659787	0.37773	P62965
Dnpep	Aspartyl aminopeptidase	0.121944	0.0659857	0.377119	Q3TVK3;Q9Z2W0;Q8BPW9;A0A087WS31;A0A087WSE6;A0A087WNX3;A0A087WSD3;A0A087WRC1;A0A087WSU0
Tubb4b	Tubulin beta-4B chain	0.054977	0.0662338	0.37778	P68372;G3UZR1;CON__ENSEMBL:ENSBTAP00000025008;A2AQ07
Sar1a	GTP-binding protein SAR1a	-0.21487	0.0662733	0.377233	Q99JZ4;P36536
Rbm5	RNA-binding protein 5	-0.193331	0.0662878	0.376717	Q91YE7-2;Q91YE7;S4R273;S4R1N4;S4R1V5;S4R184;A0A0A6YX44;S4R1U7
Pdcd6	Programmed cell death protein 6	0.284438	0.0663645	0.376514	P12815-2;P12815
Champ1	Chromosome alignment-maintaining phosphoprotein 1	0.159569	0.0664619	0.376437	Q8K327
Rcbtb2	RCC1 and BTB domain-containing protein 2	-0.226768	0.0668381	0.378131	F6QHR6;E9Q3B1;Q99LJ7-2;Q99LJ7
Ndufb6	NADH dehydrogenase [ubiquinone] 1 beta subcomplex subunit 6	0.2818	0.0668942	0.377851	A2AP32;Q3UIU2
Noc4l	Nucleolar complex protein 4 homolog	0.16213	0.06694	0.377448	Q8BHY2
Cpsf2	Cleavage and polyadenylation specificity factor subunit 2	-0.121676	0.0670044	0.377136	O35218
Acot9;Acot10	Acyl-coenzyme A thioesterase 9, mitochondrial;Acyl-coenzyme A thioesterase 10, mitochondrial	-0.285867	0.0670775	0.376866	Q9R0X4;Q32MW3
Klc4	Kinesin light chain 4	0.334981	0.0670904	0.376254	Q9DBS5
Hspa13	Heat shock 70 kDa protein 13	0.233456	0.0672161	0.37624	Q8BM72;D3Z0Y0;Q8BM72-2
Coprs	Coordinator of PRMT5 and differentiation stimulator	0.313403	0.0674134	0.376622	Q9CQ13
Csnk2a2	Casein kinase II subunit alpha	0.122265	0.067433	0.375993	O54833;A0A1D5RM74;A0A1D5RLE4;A0A1D5RM55
Kat8	Histone acetyltransferase KAT8	0.38268	0.0675875	0.376191	Q9D1P2;A0A0U1RNW7;Q9D1P2-2
Cyb5a	Cytochrome b5	0.149462	0.0677539	0.376578	G5E850;P56395;E0CY88;A0A494B9D8
Rqcd1	Cell differentiation protein RCD1 homolog	0.132058	0.0680335	0.377637	Q9JKY0
Tmx1	Thioredoxin-related transmembrane protein 1	0.104641	0.0681078	0.377397	Q8VBT0;F6V084
Cdk2ap1	Cyclin-dependent kinase 2-associated protein 1	-0.219667	0.0683788	0.37845	F2Z4B3;O35207
Cox5a	Cytochrome c oxidase subunit 5A, mitochondrial	0.153743	0.0686448	0.379372	P12787
Nelfa	Negative elongation factor A	0.200269	0.0686797	0.378874	Q8BG30
Bclaf1	Bcl-2-associated transcription factor 1	-0.371852	0.0687307	0.378478	F8WI22;A0A087WRN1;A0A087WQA0;Q8K019-3;A0A087WRF8
Usp19	Ubiquitin carboxyl-terminal hydrolase;Ubiquitin carboxyl-terminal hydrolase 19	0.201482	0.0687748	0.378097	E9Q9M5;A0A0A6YWX1;J3KMM1;Q3UJD6-2;Q3UJD6;A0A0A6YWN9;A0A0A6YXT9
Tdp2	Tyrosyl-DNA phosphodiesterase 2	-0.215547	0.0697128	0.382779	Q9JJX7;A0A286YDM0
Dhx30	Putative ATP-dependent RNA helicase DHX30	0.163171	0.0697591	0.382412	Q99PU8;A0A0G2JGL8;Q99PU8-2;Q99PU8-3;A0A0G2JE53;A0A0G2JEY7;A0A0G2JGD9;A0A0G2JGL1
Rnf113a2;Rnf113a1		-0.412432	0.0699191	0.382408	Q14B01;Q8R3P8
Tpbg	Trophoblast glycoprotein	0.260931	0.0702363	0.383506	Q9Z0L0
Zc3h7b		0.284169	0.0703089	0.383213	F8VPP8;A0A2R8VHI0
Psmd2	26S proteasome non-ATPase regulatory subunit 2	-0.0526321	0.0706005	0.383867	Q8VDM4;A0A338P6M5;A0A338P6S9;A0A338P7H4;E9Q2S8
Nr2f1;Nr2f2	COUP transcription factor 2;COUP transcription factor 1	-0.20492	0.0709246	0.38513	Q32NY6;B8JJI9;F7CII1;D3YYP4;P43135;Q60632;A0A140LJF1;P43136
Tbp	TATA-box-binding protein	0.229899	0.070949	0.38465	P29037
Erlin2	Erlin-2	0.144467	0.07112	0.384974	Q8BFZ9;A0A1B0GT70;A0A1B0GSD8;A0A1B0GRG7;A0A1B0GT43;E9PUH5;A0A1B0GRQ1;A0A1B0GQZ0
Fkbp2	Peptidyl-prolyl cis-trans isomerase FKBP2	0.140364	0.0712949	0.385276	P45878
Acsf2	Acyl-CoA synthetase family member 2, mitochondrial	0.174691	0.0715677	0.386541	Q8VCW8
Sssca1	Sjoegren syndrome/scleroderma autoantigen 1 homolog	-0.226556	0.0715921	0.386142	P56873;E0CYU9
Supt6h	Transcription elongation factor SPT6	0.0834743	0.0718014	0.386592	Q62383
Mri1	Methylthioribose-1-phosphate isomerase	0.267223	0.0718413	0.386122	Q9CQT1;F8WI95;F6YY88
Ddx23		0.0596153	0.0721226	0.387082	D3Z0M9
Slc7a5	Large neutral amino acids transporter small subunit 1	0.226456	0.0724889	0.388406	Q9Z127
Pih1d1	PIH1 domain-containing protein 1	0.244509	0.0732187	0.391458	Q9CQJ2;A0A1B0GQV4;A0A1B0GSA4;A0A1B0GRL0
Jam3	Junctional adhesion molecule C	-0.347756	0.0736469	0.393168	Q9D8B7
Paf	PCNA-associated factor	-0.253899	0.0742845	0.395824	Q9CQX4
Eif3c	Eukaryotic translation initiation factor 3 subunit C	-0.0946384	0.0743816	0.395629	Q8R1B4;M0QWV3;A0A0U1RPR0
Ogfod1	Prolyl 3-hydroxylase OGFOD1	-0.211597	0.0751089	0.399221	D3YTU2;Q3U0K8-2;Q3U0K8-3;Q3U0K8
Cstb	Cystatin-B	0.22295	0.0751523	0.398814	Q62426
Morc3		0.308136	0.0751552	0.398233	F7BJB9
Trappc3	Trafficking protein particle complex subunit 3	0.153087	0.0753722	0.398895	O55013
Lmnb1	Lamin-B1	-0.0587952	0.0754067	0.398387	P14733
Surf4	Surfeit locus protein 4	0.658904	0.0754454	0.398042	Q64310;E0CXD9;F7CH13
Ncaph	Condensin complex subunit 2	0.0814598	0.0754855	0.397627	Q8C156
Eif2s3y	Eukaryotic translation initiation factor 2 subunit 3, Y-linked	-0.209298	0.07551	0.397117	Q9Z0N2
Phf23	PHD finger protein 23	0.679197	0.0757189	0.397833	B0QZH9;Q8BSN5;Q8BSN5-3;Q8BSN5-2
Tmem41b	Transmembrane protein 41B	0.668606	0.0759806	0.398963	D6RFP3;Q8K1A5;D6RDC1;D6RIR0;Q8K1A5-2
Nosip	Nitric oxide synthase-interacting protein	-0.101413	0.0761194	0.399272	Q9D6T0;A0A1B0GT07;Q9D6T0-2;A0A1B0GS48;A0A1B0GSR8;A0A1B0GS52
Srsf3	Serine/arginine-rich splicing factor 3	-0.175004	0.0764282	0.400128	P84104-2;P84104
Stmn2	Stathmin-2	0.197606	0.0768797	0.401994	P55821
Naa38	N-alpha-acetyltransferase 38, NatC auxiliary subunit	-0.215566	0.0772029	0.403326	Q9D2U5-2;Q9D2U5
Ppil1	Peptidyl-prolyl cis-trans isomerase-like 1	-0.131245	0.0774386	0.403917	Q9D0W5
Mtr	Methionine synthase	0.242902	0.0775822	0.404127	A6H5Y3
Adk	Adenosine kinase	-0.187135	0.0775847	0.403513	A0A286YCN3;A0A286YCD7;P55264-2;P55264
Gap43	Neuromodulin	0.288226	0.0777193	0.403564	P06837
Prps2	Ribose-phosphate pyrophosphokinase 2	0.0872208	0.0777842	0.403192	Q9CS42
Wasl	Neural Wiskott-Aldrich syndrome protein	0.24748	0.0780677	0.404372	Q91YD9
Cmas	N-acylneuraminate cytidylyltransferase	0.246364	0.0785449	0.406497	A0A0R4J0B4;Q99KK2;Q99KK2-2
Arf6	ADP-ribosylation factor 6	0.451498	0.0786131	0.406104	P62331
Ndufv3	NADH dehydrogenase [ubiquinone] flavoprotein 3, mitochondrial	-0.174201	0.0791884	0.408771	Q8BK30
Lias	Lipoyl synthase, mitochondrial	0.304731	0.0793022	0.408651	A0A0M3HEP3;Q99M04
Casp6	Caspase-6;Caspase-6 subunit p18;Caspase-6 subunit p11	0.131129	0.0794165	0.408619	O08738
Hmgcs1	Hydroxymethylglutaryl-CoA synthase, cytoplasmic	0.0806282	0.0801381	0.411719	Q8JZK9;P54869
Nsun2	tRNA (cytosine(34)-C(5))-methyltransferase	-0.050766	0.0806948	0.414125	Q1HFZ0;H3BKN0;Q1HFZ0-2;H3BJF3
Canx	Calnexin	0.0836075	0.0809003	0.414582	P35564
Fis1	Mitochondrial fission 1 protein	0.211761	0.0809063	0.413969	Q9CQ92;G3X9U9;D3YZ32
Sqstm1	Sequestosome-1	-0.284284	0.0809779	0.413637	D3YZJ1;Q64337-2;Q64337
Actn1	Alpha-actinin-1	0.149274	0.0810346	0.413412	Q7TPR4;A1BN54;O88990
Timm44	Mitochondrial import inner membrane translocase subunit TIM44	0.232331	0.0811312	0.413304	O35857
Mt-Cyb	Cytochrome b	0.300491	0.0813841	0.41384	P00158
Ubqln1	Ubiquilin-1	-0.0915951	0.0816636	0.414638	Q8R317;Q8R317-2;A0A286YE09
Psme2	Proteasome activator complex subunit 2	0.202143	0.0816926	0.414111	P97372;G3X9V0;E0CZ90
Aco2	Aconitate hydratase, mitochondrial	0.0588573	0.0817881	0.41404	Q99KI0;A0A2R8W744;A0A2R8VHM8;A0A2R8VJW0
Pcbp2	Poly(rC)-binding protein 2	-0.0797817	0.0818545	0.413742	B2M1R7;Q61990;Q61990-3;A0A2R8VI12;A0A2R8W6L5;A0A2R8VI71;A0A2R8VKN0;A0A2R8VI73;A0A2R8VHG2;A0A2R8W6U6;A0A2R8W6H3
Rcl1	RNA 3-terminal phosphate cyclase-like protein	-0.275715	0.0818918	0.413262	A0A494BAM2;Q9JJT0
Hsd17b7	3-keto-steroid reductase	0.136369	0.0820541	0.413951	O88736;Q8C5N9
Zmat3	Zinc finger matrin-type protein 3	-0.360995	0.082284	0.414412	B9EI21;O54836
Rsrc1	Serine/Arginine-related protein 53	-0.247907	0.0825406	0.414939	Q3TGY1;Q9DBU6
Psmg2	Proteasome assembly chaperone 2	0.321604	0.0826491	0.414679	Q9EST4-3;Q9EST4;REV__A0A0A6YWX5;Q9EST4-2
Hsd17b10	3-hydroxyacyl-CoA dehydrogenase type-2	0.114415	0.0828048	0.414936	A2AFQ2;Q99N15;O08756
Wash1	WAS protein family homolog 1	-0.218267	0.0828398	0.414537	Q8VDD8
Lnp	Protein lunapark	0.181662	0.0830125	0.414721	A2ASL8;Q7TQ95;A2ASM0;A2ASM1;A2ASM2
Ube2g2	Ubiquitin-conjugating enzyme E2 G2	-0.427861	0.0830916	0.41462	G3UZX2;P60605
Nmt2	Glycylpeptide N-tetradecanoyltransferase 2;Glycylpeptide N-tetradecanoyltransferase	0.11427	0.0833423	0.415462	O70311;A2AJH3;F7APP3
Polr1a	DNA-directed RNA polymerase I subunit RPA1	-0.168937	0.083355	0.41486	O35134;A0A0U1RPX8;A0A0U1RPM9
Add1	Alpha-adducin	0.124429	0.0834401	0.414729	Q9QYC0;F8WHZ9;F8WGR0;Q9QYC0-2;E9Q1K3;D3Z0T1;F6RDR0;A0A0J9YVI4;F6V4G5
Rars2	Probable arginine--tRNA ligase, mitochondrial	-0.232682	0.0837354	0.415802	Q3U186;A2AT41
Cdc123	Cell division cycle protein 123 homolog	-0.143566	0.0838965	0.415982	Q8CII2;Q8CII2-2
Slc25a1	Tricarboxylate transport protein, mitochondrial	0.167206	0.0841626	0.416624	Q8JZU2;F6VVY4
Tm9sf4	Transmembrane 9 superfamily member 4	0.277533	0.0846093	0.418371	Q8BH24
Oxsr1	Serine/threonine-protein kinase OSR1	0.169252	0.0848638	0.418912	Q6P9R2;D6RFV0
Nif3l1	NIF3-like protein 1	-0.102153	0.0850174	0.419087	Q9EQ80;D3Z0G0;E9PWJ6
Map1b	Microtubule-associated protein 1B;MAP1B heavy chain;MAP1 light chain LC1	0.126533	0.0850769	0.418736	P14873
Slc25a22	Mitochondrial glutamate carrier 1	0.1388	0.0851982	0.418679	E9Q6M6;Q9D6M3;A0A0J9YTY6;E9PV90;E9PY45;V9GWS2;Q80X52;A0A0J9YVJ3;E9Q579;Q9DB41-2;Q9DB41
Hspa12a	Heat shock 70 kDa protein 12A	0.212586	0.0852323	0.4183	Q8K0U4
Capn2	Calpain-2 catalytic subunit	0.268166	0.0853585	0.41822	O08529
Nanp	N-acylneuraminate-9-phosphatase	0.18568	0.0853882	0.417807	Q9CPT3
Rplp0	60S acidic ribosomal protein P0	-0.0614098	0.0853908	0.417189	P14869;S4R1N1;D3YVM5
Mgea5	Protein O-GlcNAcase	0.117207	0.0857102	0.418275	Q9EQQ9;Q9EQQ9-3;A0A494B913;Q9EQQ9-2;A0A494BAA3
Nupl1	Nucleoporin p58/p45	-0.154444	0.085856	0.418519	Q8R332-4;Q8R332-3;Q8R332-2;Q8R332
Mrpl12	39S ribosomal protein L12, mitochondrial	-0.11657	0.0863861	0.420895	Q9DB15
Tm9sf2	Transmembrane 9 superfamily member 2	0.413198	0.0864659	0.420641	P58021;E9PZ69
Ddx54	ATP-dependent RNA helicase DDX54	-0.159678	0.0866481	0.420664	Q8K4L0
Pold3	DNA polymerase delta subunit 3	-0.388298	0.0868631	0.421238	A0A140LHY7;Q8BH76;Q9EQ28;A0A140LIW6
Gltscr2		-0.137844	0.0870483	0.421646	Q8BK35
Txndc5	Thioredoxin domain-containing protein 5	0.0929955	0.0871287	0.42162	Q91W90;E9PXX7;A0A0R4J1Y7
Ctnnbl1	Beta-catenin-like protein 1	0.116346	0.0874222	0.422517	Q9CWL8
Dnajb1	DnaJ homolog subfamily B member 1	-0.144201	0.087491	0.422286	Q9QYJ3;Q3TYL7
2011-09-01	Septin-11	-0.0963745	0.0880247	0.424553	A0A0J9YTY0;A0A0J9YUL3;Q8C1B7-3;Q8C1B7-2;Q8C1B7;A0A0J9YVA6;A0A0J9YUV6;B7ZC46;B1AQY9;B1AQZ0;Q8CHH9;Q8CHH9-2
Rtfdc1	Protein RTF2 homolog	0.150923	0.0880585	0.424128	Q99K95
Cyb5b	Cytochrome b5 type B	0.104558	0.0881798	0.424221	Q9CQX2
Dnm2	Dynamin-2	0.0917957	0.0882934	0.424017	Q3T9X3;Q3TCR7;G3X9G4;F8WIV5;P39054-2;P39054;G3UZZ3;E9QLL2;Q8BZ98-2;Q8BZ98;G3UY64;G3UXX2
Cox6a1	Cytochrome c oxidase subunit 6A, mitochondrial;Cytochrome c oxidase subunit 6A1, mitochondrial	0.148702	0.0882955	0.423427	Q9DCW5;P43024
Gosr1	Golgi SNAP receptor complex member 1	-0.106617	0.0883101	0.422896	O88630
Samm50	Sorting and assembly machinery component 50 homolog	0.118594	0.0884995	0.423336	Q8BGH2
Trim27	Zinc finger protein RFP	0.346996	0.0885371	0.422922	A0A1Y7VKW0;Q62158
Ap3m1	AP-3 complex subunit mu-1	-0.089861	0.0887522	0.423327	H7BWY2;Q9JKC8;A0A286YDZ6;D6RI63;D3YWU3;D3YXV9;Q8R2R9
Ngfr	Tumor necrosis factor receptor superfamily member 16	0.353267	0.0889128	0.423517	Q9Z0W1
Ccdc86	Coiled-coil domain-containing protein 86	-0.194983	0.0889534	0.423099	Q9JJ89
Sgta	Small glutamine-rich tetratricopeptide repeat-containing protein alpha	-0.190615	0.0891897	0.423673	Q8BJU0;Q8BJU0-2;A0A1W2P6P1;A0A1W2P7I5
Enpp3	Ectonucleotide pyrophosphatase/phosphodiesterase family member 3;Alkaline phosphodiesterase I;Nucleotide pyrophosphatase	0.218791	0.0897016	0.425837	Q6DYE8;A0A1W2P763
Rpl8	60S ribosomal protein L8	-0.132831	0.0897468	0.425337	P62918
Mrps30	28S ribosomal protein S30, mitochondrial	-0.183934	0.0900393	0.426031	Q9D0G0
Tbrg4	Protein TBRG4	-0.139154	0.0910466	0.430422	Q91YM4-2;Q91YM4;Q5SWP1;E9PUT1;Q5SWP0
Usp5	Ubiquitin carboxyl-terminal hydrolase;Ubiquitin carboxyl-terminal hydrolase 5	0.0983852	0.0913438	0.430942	Q3U4W8;P56399;D3Z4K7;D3YYA5
Spin1	Spindlin-1	-0.166814	0.0917496	0.432523	Q61142-2;Q61142
Psmd5	26S proteasome non-ATPase regulatory subunit 5	0.0532776	0.0918554	0.432346	Q8BJY1;F7BA91
Cdc40	Pre-mRNA-processing factor 17	-0.315689	0.0920537	0.432691	Q9DC48
Smap;1110004F10Rik	Small acidic protein	0.145172	0.0921394	0.432498	Q9R0P4;A0A0U1RPJ7;D6RI64;D3YVR9;A0A0U1RPI0
Plrg1	Pleiotropic regulator 1	-0.159014	0.0923564	0.432847	Q922V4;D3Z4V1;F8WI31
Slc25a13	Calcium-binding mitochondrial carrier protein Aralar2	0.164172	0.0927603	0.434285	Q9QXX4
Myh10	Myosin-10	-0.0407127	0.0927821	0.433786	Q3UH59;Q61879;Q5SV64;Q8BXF2;K3W4R2;Q6URW6-2;Q6URW6;Q6URW6-3;A0A140LI60
Asns	Asparagine synthetase [glutamine-hydrolyzing]	0.131219	0.09294	0.433812	Q61024;D3Z0C2;D3Z028;D3YYR0
Rps13	40S ribosomal protein S13	-0.103395	0.0931018	0.433961	P62301;Q921R2;A0A0U1RQ71
Nnt	NAD(P) transhydrogenase, mitochondrial	0.164873	0.0931096	0.433419	Q61941;E9Q8F4;Q8C9V5;Q8BGK0
Lancl2	LanC-like protein 2	0.152306	0.0933533	0.433938	F6RJV6;Q9JJK2
Arcn1	Coatomer subunit delta	0.0490887	0.0933787	0.433365	Q5XJY5
Smap1	Stromal membrane-associated protein 1	0.380977	0.0935487	0.433486	Q91VZ6;D3YVX4
Tubb6	Tubulin beta-6 chain	0.10971	0.0936959	0.43354	Q922F4
Prmt5	Protein arginine N-methyltransferase 5	-0.108459	0.0940413	0.434908	Q8CIG8;A0A0R4J049;F6QQQ6
Vamp4	Vesicle-associated membrane protein 4	0.160271	0.0942182	0.434926	O70480;Q8BSN6;A0A0A6YY66
Mvk	Mevalonate kinase	0.131775	0.0943526	0.434944	Q3UEB4;Q9R008;D3YV77;A0A0G2JEG0;A0A0G2JFX8;A0A0G2JDI0
Actr2	Actin-related protein 2	0.162765	0.0944022	0.434569	P61161
Drap1	Dr1-associated corepressor	0.373214	0.0946607	0.435247	F6T9K1;D3YY09;Q9D6N5;D3YYC2;G3UXH5
Mprip	Myosin phosphatase Rho-interacting protein	0.182561	0.0946845	0.434739	Q5SWZ5;P97434-4;P97434-3;P97434;P97434-5;P97434-2;F6S5I0;F6RND9;F6XZM9
Marcksl1	MARCKS-related protein	0.141899	0.0947388	0.434354	P28667
Mrps33	28S ribosomal protein S33, mitochondrial	-0.264926	0.0949987	0.434957	Q9D2R8
Vasp	Vasodilator-stimulated phosphoprotein	-0.265915	0.0954942	0.436667	P70460
Atp2b1	Plasma membrane calcium-transporting ATPase 1	0.110891	0.0958326	0.437788	G5E829;A0A1W2P7C7;A0A1W2P772;F7AAP4;Q0VF55;Q6Q477;Q3UHH0;A2ALL9;E9Q828;A0A1W2P7R3;Q8C048;S4R1C4;Q6Q477-2;A0A1W2P882;A0A1W2P6X7;F8WHB1;Q9R0K7;A0A1W2P867
Ints12	Integrator complex subunit 12	-0.146452	0.0960398	0.438132	Q9D168
Dctpp1	dCTP pyrophosphatase 1	-0.255227	0.0960639	0.437613	Q9QY93
Fam21	WASH complex subunit FAM21	0.156956	0.0961683	0.437501	Q6PGL7;Q6PGL7-2
Cdkn2aip	CDKN2A-interacting protein	0.186353	0.0962256	0.437116	Q8BI72;A0A1I7Q4A1
Lmna	Prelamin-A/C;Lamin-A/C	-0.238388	0.0964481	0.437563	P48678-2;P48678;P48678-3;D3YUF7
Pfas	Phosphoribosylformylglycinamidine synthase	-0.0789356	0.0965164	0.437179	Q5SUR0;F6RUL9;G3UY86
Lgals1	Galectin-1	0.162093	0.0965441	0.436741	P16045;A0A2R8VHJ0
Cdca2	Cell division cycle-associated protein 2	-0.302506	0.0965673	0.436278	D3YZE8;Q14B71;D3Z5P7;Q14B71-2
Rcn2	Reticulocalbin-2	0.142431	0.0970651	0.438043	Q8BP92;D6RHL9
Serbp1	Plasminogen activator inhibitor 1 RNA-binding protein	-0.0855675	0.0971086	0.437628	Q9CY58;Q3UMP4;A0A0N4SV32;Q9CY58-4;A0A0N4SWH2;A0A0N4SUQ1;A0A0N4SUN8;A0A0N4SV40;A0A0N4SVK5
Gdpd1	Glycerophosphodiester phosphodiesterase domain-containing protein 1	0.118227	0.0971212	0.437111	Q9CRY7
Zfp444		-0.337205	0.0975255	0.438809	A0A140LIC1;A0A140LI69;E9Q3H2;D3Z1T3;D3Z688;Q3TDV8
Atp5a1	ATP synthase subunit alpha, mitochondrial;ATP synthase subunit alpha	0.0790798	0.0975689	0.438378	Q03265;D3Z6F5;D6RJ16
Tmco1	Transmembrane and coiled-coil domain-containing protein 1	0.15164	0.0975784	0.437852	A0A0A6YVS2;Q921L3
Polr2b	DNA-directed RNA polymerase II subunit RPB2	-0.231292	0.0979152	0.438987	Q8CFI7
Ppp1cb	Serine/threonine-protein phosphatase PP1-beta catalytic subunit	-0.324703	0.0982462	0.439822	P62141;A0A0J9YUU8
Mia3	Melanoma inhibitory activity protein 3	0.0701233	0.0983585	0.439866	A0A0R4J2D3;Q8BI84;Q8BI84-2;Q8BI84-3;A0A0A6YX61
Tex10	Testis-expressed sequence 10 protein	-0.107459	0.0988619	0.441396	Q3URQ0;F6ZZ61
Spg20	Spartin	-0.256285	0.098886	0.440922	Q8R1X6;D3Z3F8;Q8R1X6-2;D3Z2D6;D3Z1M5
Tufm	Elongation factor Tu, mitochondrial	-0.0265129	0.0989076	0.440434	Q8BFR5;Q8BFR5-2;A0A0U1RNQ6;A0A0U1RPC4
Epb4.1l2;Epb41l2	Band 4.1-like protein 2	0.444383	0.0993157	0.441508	A0A1W2P6I5;Q80UE4;Q8C928;Q80UE5;O70318;A0A1W2P7I4;A0A1W2P896;A0A1W2P7H7
Naa25	N-alpha-acetyltransferase 25, NatB auxiliary subunit	-0.133293	0.0997791	0.44322	Q8BWZ3;Q8BWZ3-2;G3UZ51
Pqbp1	Polyglutamine-binding protein 1	0.161025	0.100016	0.443589	Q91VJ5;A2AER8;A2AER9
Psmg1	Proteasome assembly chaperone 1	0.295973	0.100075	0.443254	Q9JK23;A0A3B2WB82;A0A3B2W3V4
Rcor2	REST corepressor 2	0.239396	0.100124	0.442936	A0A0R4J1I0;Q8C796
Pip4k2b	Phosphatidylinositol 5-phosphate 4-kinase type-2 beta	0.266143	0.100235	0.442821	Q80XI4;O70172
Anxa7	Annexin A7	0.302762	0.100442	0.443034	A0A2C9F2D2;Q07076
G6pdx	Glucose-6-phosphate 1-dehydrogenase X;Glucose-6-phosphate 1-dehydrogenase	0.117148	0.100466	0.442654	Q00612;A3KG36;G3UWD6;P97324;REV__P46662
Aup1	Ancient ubiquitous protein 1	0.280289	0.10047	0.442079	A0A0N4SVA6;Q3U3K9;P70295
Snrpg	Small nuclear ribonucleoprotein G	0.179419	0.100627	0.442145	P62309
Atic	Bifunctional purine biosynthesis protein PURH;Phosphoribosylaminoimidazolecarboxamide formyltransferase;IMP cyclohydrolase	-0.096344	0.100667	0.441789	Q9CWJ9
Llgl1	Lethal(2) giant larvae protein homolog 1	0.107614	0.100921	0.442356	A0A0R4J0S4;Q80Y17
Ogt	UDP-N-acetylglucosamine--peptide N-acetylglucosaminyltransferase 110 kDa subunit	-0.0692863	0.100927	0.441832	Q8CGY8;Q8CGY8-2
Cops5	COP9 signalosome complex subunit 5	0.0725655	0.101132	0.442197	O35864;A0A087WQA8;A0A087WRH6;A0A087WQ60
Ppat	Amidophosphoribosyltransferase	-0.140477	0.101153	0.441753	Q8CIH9
Psph	Phosphoserine phosphatase	0.208091	0.101407	0.442338	Q99LS3;D3Z4T3;A0A0J9YVH9
Itgb1	Integrin beta-1	0.163363	0.10146	0.441874	P09055;P09055-2
Rbbp7	Histone-binding protein RBBP7	-0.0560406	0.101758	0.442688	Q60973;A2AFI9;A2AFJ1;F6ZLC6;F6U539
Setd1a	Histone-lysine N-methyltransferase	0.164525	0.102013	0.443399	E9PYH6;D3YUD4;A0A0U1RNP2;D3YX07
Cds2	Phosphatidate cytidylyltransferase;Phosphatidate cytidylyltransferase 2	0.1309	0.102225	0.443713	A2AMQ5;Q99L43;Q6PBC0;F6S4G2
Cfap20	Cilia- and flagella-associated protein 20	0.35171	0.102271	0.44337	Q8BTU1-2;Q8BTU1
Eif3b	Eukaryotic translation initiation factor 3 subunit B	-0.0637775	0.102341	0.443261	Q8JZQ9;A0A0G2JG48
Lbr	Lamin-B receptor	0.0970814	0.102546	0.443719	Q3U9G9;A0A0A6YXT6;A0A0A6YW01;A0A0A6YY12;A0A0A6YXW3;A0A0A6YWS3
Eif2b3		-0.0986122	0.102982	0.444981	B1AUN3;Q3UKV0;B1AUN2
Ddx55	ATP-dependent RNA helicase DDX55	0.305634	0.103162	0.445528	E9Q9T6;Q6ZPL9
Wdr74	WD repeat-containing protein 74	-0.242353	0.103341	0.445666	Q8VCG3;Q3UL50
Pdia4	Protein disulfide-isomerase A4	0.0877754	0.103439	0.445571	A0A0R4J0Z1;P08003
Ivns1abp	Influenza virus NS1A-binding protein homolog	0.152336	0.103486	0.445166	Q920Q8-4;Q920Q8-3;Q920Q8;Q920Q8-2
Rpl22	60S ribosomal protein L22	-0.211057	0.103608	0.445175	P67984
Ganab	Neutral alpha-glucosidase AB	0.0639381	0.103696	0.445199	Q8BHN3-2;Q8BHN3;Q8BHN3-3
Mthfd2	Bifunctional methylenetetrahydrofolate dehydrogenase/cyclohydrolase, mitochondrial;NAD-dependent methylenetetrahydrofolate dehydrogenase;Methenyltetrahydrofolate cyclohydrolase	0.213379	0.103749	0.444941	P18155
Eprs	Bifunctional glutamate/proline--tRNA ligase;Glutamate--tRNA ligase;Proline--tRNA ligase	-0.0449352	0.103837	0.444739	Q8CGC7;A0A0A6YWH3;A0A0A6YWA4
Eif3a	Eukaryotic translation initiation factor 3 subunit A	-0.0701706	0.103903	0.444544	P23116;A0A494B9I0
Rpap1	RNA polymerase II-associated protein 1	0.159793	0.104424	0.446704	Q80TE0;Q80TE0-2;V9GWX3
Ddx5	Probable ATP-dependent RNA helicase DDX5	-0.0632179	0.10483	0.447908	Q8BTS0;Q61656;S4R1I6;B1ARB9;B1ARC0;S4R1E3
Rpp30	Ribonuclease P protein subunit p30	0.24622	0.104932	0.447739	O88796
Sufu	Suppressor of fused homolog	-0.439399	0.104966	0.447372	A0A0R4J1M0;D3Z7B6;Q9Z0P7-2;Q9Z0P7-3;Q9Z0P7;Q9Z0P7-4
Fanci	Fanconi anemia group I protein homolog	0.279951	0.105086	0.447572	Q8K368
Tubb5	Tubulin beta-5 chain	0.166554	0.1053	0.447954	P99024
Nap1l1	Nucleosome assembly protein 1-like 1	-0.135758	0.106044	0.450607	Q3TF41;Q8BSH9;P28656
Ssbp3;Ssbp4;Ssbp2	Single-stranded DNA-binding protein 3;Single-stranded DNA-binding protein 2	0.338894	0.106443	0.451883	B1AS37;Q9D032-2;Q9D032;B1AS34;A0A1B0GRS0;A0A1B0GRM9;A0A1B0GT95;A0A338P6Q9;Q3U4B1;Q9CYZ8-2;Q9CYZ8;D6RG78
Znf830	Zinc finger protein 830	0.248999	0.106505	0.451503	Q8R1N0
Supv3l1	ATP-dependent RNA helicase SUPV3L1, mitochondrial	-0.293842	0.106739	0.452061	Q80YD1
Trip6	Thyroid receptor-interacting protein 6	-0.243396	0.106899	0.45199	Q9Z1Y4
Ncapd2	Condensin complex subunit 1	-0.0660057	0.107136	0.452515	A0A0R4J0H7;Q8K2Z4;Q8K2Z4-2;A0A087WNQ1;A0A087WRK6
Fxr2	Fragile X mental retardation syndrome-related protein 2	0.167815	0.107141	0.451945	Q6P5B5;Q9WVR4
Ints4	Integrator complex subunit 4	-0.0881935	0.107272	0.45204	Q8CIM8;Q8CIM8-3;Q8CIM8-2
Fkbp5	Peptidyl-prolyl cis-trans isomerase FKBP5;Peptidyl-prolyl cis-trans isomerase FKBP5, N-terminally processed	0.106427	0.107288	0.451502	Q64378;B8JJC2;A0A3B2WBD2;A0A3B2WCL4
Adnp	Activity-dependent neuroprotector homeobox protein	-0.101643	0.107339	0.451136	Q9Z103
Nit2	Omega-amidase NIT2	0.0757515	0.107371	0.45068	Q9JHW2;A0A338P6G0;A0A338P7A1
Acat2;Acat3	Acetyl-CoA acetyltransferase, cytosolic	0.130202	0.108865	0.456712	Q8CAY6;G3XA25;A0A3B2WAL8;Q80X81
Flnc	Filamin-C	-0.101398	0.108898	0.45633	Q8VHX6-2;Q8VHX6
Csnk1d;Csnk1e	Casein kinase I isoform delta	0.150726	0.108941	0.45591	Q3USK2;Q9DC28-2;Q9DC28;A0A668KLW3;Q3TYE1;A0A2R8W6S2;F7A4U8
Casp3	Caspase-3;Caspase-3 subunit p17;Caspase-3 subunit p12	0.0885933	0.109129	0.456265	P70677;A0A1B0GRX1
Kifc5b	Kinesin-like protein	-0.118603	0.109154	0.455756	E9PUA5;G3UXN2;G3UX22
Sh3pxd2b	SH3 and PX domain-containing protein 2B	0.1494	0.109434	0.456553	A0A5F8MPP7;A2AAY5
Rps26	40S ribosomal protein S26	-0.204909	0.109443	0.45602	P62855
Mapk8	Mitogen-activated protein kinase;Mitogen-activated protein kinase 8	0.367435	0.109533	0.45595	D3Z1Z4;A6P3E4;Q7TSJ7;G3X8U9;Q91Y86
Psma7	Proteasome subunit alpha type-7	-0.0662086	0.11004	0.457767	Q9Z2U0;A0A338P7D7;Q9CWH6;B7ZMS4;A0A3Q4L361;A0A3Q4EHS3;A0A3Q4EG42
Pdcd2	Programmed cell death protein 2	-0.385302	0.110149	0.45773	A0A0R4J0N5;P46718
Psmc3ip	Homologous-pairing protein 2 homolog	0.192456	0.110721	0.459777	D6RFC4;O35047
Psmb1	Proteasome subunit beta type-1	0.226698	0.110752	0.459372	O09061;A0A338P7C0;A0A338P7F1
Cops8	COP9 signalosome complex subunit 8	-0.0618923	0.111082	0.459936	Q8VBV7;A0A087WPM5
Edf1	Endothelial differentiation-related factor 1	-0.07873	0.111597	0.461499	Q9JMG1
Wdr45b	WD repeat domain phosphoinositide-interacting protein 3	-0.130007	0.111793	0.461724	Q9CR39;F6RIG8;F7AZP7
Emc7	ER membrane protein complex subunit 7	0.624526	0.111818	0.461264	Q9EP72
Nelfcd	Negative elongation factor D	-0.278765	0.111939	0.461106	Q3TW27;Q922L6
Ubr7	Putative E3 ubiquitin-protein ligase UBR7	-0.184122	0.112175	0.46188	Q8BU04
Skp1	S-phase kinase-associated protein 1	-0.140909	0.112365	0.462103	Q9WTX5;E9PUV4;E9Q3Q7
Zzef1	Zinc finger ZZ-type and EF-hand domain-containing protein 1	-0.42887	0.112384	0.461625	E9Q5W5;A0A140LJ04;Q5SSH7-2;Q5SSH7
Pgrmc1	Membrane-associated progesterone receptor component 1	0.0932804	0.112401	0.461164	O55022
Cul2	Cullin-2	-0.122251	0.112699	0.462032	Q9D4H8;Q9D4H8-2;E0CYT5
Ptbp1	Polypyrimidine tract-binding protein 1	-0.0886986	0.113931	0.466746	P17225-2;P17225;Q8CB58;E9QMW9;F7DCW4;E9Q0W3;F7AXP1;E9Q279;F7C521;G3UY95;G3UXZ8;A0A1W2P7W3;B2RU80
Gm20390;Nme2	Nucleoside diphosphate kinase;Nucleoside diphosphate kinase B	0.07859	0.113952	0.466256	E9PZF0;Q01768
Hars	Histidine--tRNA ligase, cytoplasmic	0.0830658	0.114047	0.466044	Q61035;A0A494BAV2;A0A494B9A1;G5E823;Q99KK9
Gpc4	Glypican-4;Secreted glypican-4	-0.18903	0.114187	0.466148	P51655
Aurkb	Aurora kinase B	-0.245967	0.114854	0.468476	O70126
Pom121	Nuclear envelope pore membrane protein POM 121	0.125809	0.115018	0.46879	Q8K3Z9
Uba1	Ubiquitin-like modifier-activating enzyme 1	0.0478016	0.115191	0.469007	Q02053;P31254
Ppp1ca	Serine/threonine-protein phosphatase PP1-alpha catalytic subunit	0.112535	0.115229	0.468542	P62137
Tsfm	Elongation factor Ts, mitochondrial	0.256223	0.115338	0.468425	Q9CZR8;Q9CX33
Plbd2	Putative phospholipase B-like 2;Putative phospholipase B-like 2 28 kDa form;Putative phospholipase B-like 2 40 kDa form;Putative phospholipase B-like 2 15 kDa form	0.154675	0.115369	0.468039	Q3TCN2;Q3TCN2-2
Slc7a6os	Probable RNA polymerase II nuclear localization protein SLC7A6OS	-0.26959	0.11554	0.468077	Q7TPE5
Mut	Methylmalonyl-CoA mutase, mitochondrial	0.295457	0.115634	0.467947	P16332
Riok2	Serine/threonine-protein kinase RIO2	0.396421	0.116014	0.469101	A0A338P7E9;Q9CQS5
Peg12		-0.434681	0.116262	0.469777	Q9WVA7
Nipsnap1	Protein NipSnap homolog 1	0.0934219	0.116494	0.470312	O55125;Q5SVG6
Sox21	Transcription factor SOX-21	0.440512	0.116505	0.469777	Q811W0;P53783
Fam195b	Protein FAM195B	-0.173323	0.116731	0.470124	Q3UGS4
Pacsin2	Protein kinase C and casein kinase substrate in neurons protein 2	0.209362	0.11709	0.470886	Q9WVE8;A0A2R8W6S4;A0A338P6P7;A0A2R8W750;Q3UP40
Gtf3c4	General transcription factor 3C polypeptide 4	-0.181771	0.117181	0.470792	Q8BMQ2;E9Q2B0;Q8BMQ2-2;Q8BMQ2-3
Scfd1	Sec1 family domain-containing protein 1	0.128884	0.117235	0.47036	Q8BRF7-3;Q8BRF7;A0A1W2P6R7;Q8BRF7-2
Pfkm	ATP-dependent 6-phosphofructokinase, muscle type	-0.108978	0.117424	0.470567	P47857;P47857-2;P47857-3;A0A2R8VHV2;A0A2R8VHA5
Sh3bgrl2	SH3 domain-binding glutamic acid-rich-like protein;SH3 domain-binding glutamic acid-rich-like protein 2	-0.104873	0.117725	0.471149	A0A087WS96;Q8BG73
Reep5	Receptor expression-enhancing protein;Receptor expression-enhancing protein 5	0.150354	0.118553	0.473857	A0A494BBE3;G3X8R0;Q60870
Lta4h	Leukotriene A-4 hydrolase	0.123797	0.118742	0.474168	P24527
Med17	Mediator of RNA polymerase II transcription subunit 17	0.335182	0.118891	0.474256	Q8VCD5;A0A1L1SQB3
Efnb3	Ephrin-B3	-0.223806	0.118935	0.473893	O35393
Wls	Protein wntless homolog	-0.29185	0.119141	0.474076	Q6DID7;Q6DID7-2
Trio	Triple functional domain protein	0.507239	0.119581	0.475334	A0A2I3BQT2;Q0KL02-3;Q0KL02;Q0KL02-4
Apeh	Acylamino-acid-releasing enzyme	0.0795002	0.119592	0.474854	A0A0R4J107;Q8R146-2;Q8R146;A0A0A6YXV0
Ppp1r14b	Protein phosphatase 1 regulatory subunit 14B	0.231767	0.119716	0.474657	A0A494B9R1;Q62084;A0A494B933;A0A494BB30
Rae1	mRNA export factor	-0.172565	0.119732	0.474212	Q8C570;A2ASC6
Actr1b	Beta-centractin	0.153454	0.119866	0.47419	Q8R5C5;E0CZD4;E0CYB4
Aldoc	Fructose-bisphosphate aldolase C	0.324912	0.120217	0.474995	P05063
Fbxo22	F-box only protein 22	-0.166412	0.120236	0.474485	D6REV6;Q78JE5
Acat1	Acetyl-CoA acetyltransferase, mitochondrial	-0.144238	0.120269	0.474201	Q8QZT1
Clic1	Chloride intracellular channel protein 1	0.0983242	0.120729	0.475411	Q9Z1Q5
Rfc2	Replication factor C subunit 2	0.108766	0.120789	0.47521	Q9WUK4
Cpne3	Copine-3	0.160414	0.120819	0.474786	Q8BT60;V9GX86;B7ZCP8;V9GWY2;Q9D6C8;A0A0R4J1D0;A0A0R4J0J1;Q3UYN2;P59108;Q1RLL3;Q9Z140;Q8BLR2;Q0VE82;Q9DC53;Q8JZW4
Bub1b	Mitotic checkpoint serine/threonine-protein kinase BUB1 beta	-0.195874	0.120836	0.474275	Q9Z1S0
Gars	Glycine--tRNA ligase	-0.0555374	0.120847	0.473732	Q9CZD3
Cstf2	Cleavage stimulation factor subunit 2	-0.111559	0.12215	0.478912	Q8BIQ5;A2AEK1;Q8BIQ5-2;A2AEJ8;A2AEK3;F6ZKC7
Slc4a1ap		0.111961	0.122617	0.48013	E9Q1Q0;E9Q585;E9PX68
Kif5c	Kinesin heavy chain isoform 5C	0.117263	0.12272	0.479977	P28738;P33175;A2ARD4
Sdad1	Protein SDA1 homolog	-0.150107	0.122951	0.480204	A0A0J9YV20;A0A0R4J0B7;Q80UZ2-2;Q80UZ2;Q80UZ2-3
Pelo	Protein pelota homolog	0.150785	0.123132	0.480468	Q80X73
Ncl	Nucleolin	-0.0723328	0.123136	0.479912	P09405;A0A087WRM5
Magoh;Magohb	Protein mago nashi homolog;Protein mago nashi homolog 2	0.0915283	0.123627	0.481372	P61327;A0A023T778;Q9CQL1;G3UZW7
Arpc2	Actin-related protein 2/3 complex subunit 2	0.112989	0.124416	0.484028	Q9CVB6;D3YXG6;A0A087WRT2
P3h1;Lepre1	Prolyl 3-hydroxylase 1	-1.19865	0.124872	0.485171	A6PW84;A2A7Q5;Q3V1T4-3;Q3V1T4;Q3V1T4-2
Ate1	Arginyl-tRNA--protein transferase 1	-0.144455	0.124946	0.484976	Q4FCQ7;J3QNU1;A0A1L1SQ41;Q9Z2A5-2;Q9Z2A5;A0A140LJ98
Paip1	Polyadenylate-binding protein-interacting protein 1	-0.393558	0.125	0.484611	G3UYE5;F6Y616;Q8VE62;D3Z3J6;G3UZ67;G3UZH8;G3UZS6
Btf3l4	Transcription factor BTF3 homolog 4	-0.0572487	0.125074	0.48434	Q9CQH7
Dync1li1	Cytoplasmic dynein 1 light intermediate chain 1	0.0855862	0.125224	0.484523	Q8R1Q8
Crmp1		0.0915051	0.125433	0.484806	Q6P1J1;Q71H75
Rps12	40S ribosomal protein S12	-0.105671	0.125504	0.484444	P63323;F7AEH4;A0A1W2P7A1
Prcc		-0.265781	0.125511	0.483909	Q9EQC8
Kpna6	Importin subunit alpha-7;Importin subunit alpha	-0.203023	0.125831	0.484735	O35345;Q4FJZ2;A2ADZ6
Slc3a2	4F2 cell-surface antigen heavy chain	0.0965633	0.125871	0.484324	P10852;P10852-2;A0A0U1RP98;A0A0U1RPK4;A0A0U1RPL8;A0A0U1RPG5;A0A0U1RP32;A0A0U1RPQ7
Slc25a5	ADP/ATP translocase 2;ADP/ATP translocase 2, N-terminally processed	-0.0529125	0.125949	0.483977	P51881
Utp3	Something about silencing protein 10	-0.160876	0.126106	0.484096	Q9JI13;Q9JI13-2
Acaca	Acetyl-CoA carboxylase 1;Biotin carboxylase	0.0784557	0.126122	0.483595	Q5SWU9;Q5SWU9-2;V9GWS0;E9Q4Z2;V9GXY1;V9GWR9;V9GWS1;D3Z0B3;A0A0R4J1S9
Fdft1	Squalene synthase	0.956739	0.126282	0.483764	P53798;A0A571BEK9;A0A286YD20
Rplp2	60S acidic ribosomal protein P2	-0.0815235	0.126518	0.484177	P99027;A0A5F8MPY2
Cdv3	Protein CDV3	-0.0828316	0.126581	0.483855	Q4VAA2;A0A087WNP6;Q4VAA2-2;A0A087WS49;A0A087WRM0;F8WGL9
Cab39	Calcium-binding protein 39	0.119831	0.126721	0.483923	Q06138;D3YV52;D3Z704
Dld	Dihydrolipoyl dehydrogenase, mitochondrial	0.0918308	0.126768	0.483598	O08749
Incenp	Inner centromere protein	0.329962	0.126886	0.48353	Q9WU62-2;Q9WU62
Eci1	Enoyl-CoA delta isomerase 1, mitochondrial	0.257096	0.127077	0.483824	P42125;A0A3Q4EC00;A0A452J8A5
Gmppb	Mannose-1-phosphate guanyltransferase beta	-0.168891	0.127084	0.483306	Q8BTZ7
Smarce1	SWI/SNF-related matrix-associated actin-dependent regulator of chromatin subfamily E member 1	0.118403	0.127092	0.482785	O54941
Strn4	Striatin-4	0.131253	0.127394	0.48364	P58404-2;P58404;V9GXE7;V9GXI9;V9GXT1
Psmc2	26S protease regulatory subunit 7	-0.0715431	0.127581	0.483762	P46471;Q8BVQ9
Rfx3	Transcription factor RFX3	-0.125544	0.127684	0.483632	G3UWP0;G5E890;P48381-2;P48381
Uqcrc1	Cytochrome b-c1 complex subunit 1, mitochondrial	0.0729	0.128062	0.484506	Q9CZ13;A0A0A6YW82;A0A0A6YWX6;A0A0A6YVZ0
Vwa5a	von Willebrand factor A domain-containing protein 5A	0.121485	0.128308	0.485074	Q99KC8
Tm9sf3	Transmembrane 9 superfamily member 3	0.209136	0.128441	0.48526	A0A498WGK6;Q9ET30
Atg5	Autophagy protein 5	0.140882	0.128838	0.486415	Q99J83
Ube2s	Ubiquitin-conjugating enzyme E2 S	0.233692	0.128901	0.486118	A0A6I8MX03;A0A0U1RQ37;Q921J4;A0A0U1RQ22
Tnpo2	Transportin-2	0.181168	0.129045	0.48629	Q99LG2;E9PV58
Pbk	Lymphokine-activated killer T-cell-originated protein kinase	-0.244514	0.129076	0.485864	Q9JJ78
Brcc3	Lys-63-specific deubiquitinase BRCC36	0.261689	0.129367	0.486507	P46737;E9Q0P6;A3KGA8;P46737-2
Ctsb	Cathepsin B;Cathepsin B light chain;Cathepsin B heavy chain	0.311782	0.12983	0.487654	P10605
Gan	Gigaxonin	-0.178703	0.129887	0.487295	Q8CA72
Mon2	Protein MON2 homolog	0.364964	0.13013	0.487796	B9EKJ3;Q80TL7-2;Q80TL7
Pknox2	Homeobox protein PKNOX2	-0.304824	0.130133	0.487274	H3BL39;A0A087WRV9;A0A087WPZ3;Q8BG99
Nudt9	ADP-ribose pyrophosphatase, mitochondrial	0.220868	0.130493	0.487947	Q8BVU5;A2AH27
Rab1;Rab1A	Ras-related protein Rab-1A	0.123696	0.130642	0.487916	Q5SW88;P62821;Q5SW87;Q5SW86;A0A494BBL7;Q3TYH2;Q9DD03;Q8K386
Nudcd3	NudC domain-containing protein 3	-0.080912	0.130927	0.488445	Q8R1N4;A0A0A0MQL8;Q8R1N4-2;Q8R1N4-3;Q8R1N4-4
Txndc12	Thioredoxin domain-containing protein 12	0.166986	0.131266	0.489203	Q9CQU0
Peg3	Paternally-expressed gene 3 protein	-0.106319	0.131459	0.489421	A0A5F8MPW9;Q3URU2;Q3URU2-2
Acot8	Acyl-coenzyme A thioesterase 8	0.288838	0.131647	0.489618	P58137;Q8BZR4;G3UXJ8
Adpgk	ADP-dependent glucokinase	0.218636	0.131657	0.489098	Q3UDS7;A0A1L1SSF2;Q8VDL4-3;Q8VDL4;Q8VDL4-2
Rps24	40S ribosomal protein S24	-0.155136	0.131663	0.488588	P62849-2;P62849-3;P62849;A0A286YEB7
Prps1l1		0.211766	0.131964	0.489192	Q8C5R8
Sf3b4	Splicing factor 3B subunit 4	0.242791	0.132704	0.491466	Q8QZY9
Ndufb5	NADH dehydrogenase [ubiquinone] 1 beta subcomplex subunit 5, mitochondrial	0.21559	0.133003	0.491869	F6Y6V5;D3YX99;D3Z6W9;Q9CQH3;D3Z568
Lsg1	Large subunit GTPase 1 homolog	-0.224143	0.13346	0.492948	Q3UM18-2;Q3UM18
Cisd2	CDGSH iron-sulfur domain-containing protein 2	0.138239	0.13348	0.492502	Q9CQB5;D3Z3X4
Rbm42	RNA-binding protein 42	0.122952	0.133757	0.492889	D3YYW8;Q91V81
Nat10	N-acetyltransferase 10	-0.174742	0.133833	0.49264	Q8K224;A2BH46
Daxx	Death domain-associated protein 6	-0.292323	0.13389	0.49223	Q3UKR0;G3UWJ9;G3UWI4;G3UX50;O35613
Eif3i	Eukaryotic translation initiation factor 3 subunit I	-0.0928589	0.13414	0.49273	Q9QZD9;A2AE03
Btf3	Transcription factor BTF3	-0.150188	0.134218	0.492534	Q64152-2;Q64152
Scaf8	Protein SCAF8	0.354035	0.134356	0.492533	Q6DID3
Mlf2	Myeloid leukemia factor 2	-0.13611	0.134603	0.492814	Q99KX1
Tbl3	Transducin beta-like protein 3	-0.308555	0.134837	0.493155	Q8C4J7;F6YAR3
Capza2	F-actin-capping protein subunit alpha-2	0.074477	0.134934	0.492916	P47754;A0A0N4SVM0;D6RCW7
Nup35	Nucleoporin NUP53	0.15871	0.135198	0.493528	Q8R4R6;A2ATJ2
Tmed4	Transmembrane emp24 domain-containing protein 4	-0.194595	0.135274	0.493289	Q5SVW9;Q8R1V4
Cpsf3	Cleavage and polyadenylation specificity factor subunit 3	-0.0980396	0.135295	0.492874	Q9QXK7;A0A1Y7VLY3;A0A1Y7VIZ9;A0A1Y7VJ97;A0A1Y7VNI9;A0A1Y7VJU9
Bclaf1	Bcl-2-associated transcription factor 1	0.0736767	0.135377	0.492649	Q8K019-2;Q8K019
Afg3l2	AFG3-like protein 2	-0.395317	0.135577	0.492889	Q8JZQ2;Q920A7-2;S4R1J9;S4R2T7;S4R2F3;Q8C8R3;Q8C8R3-2;Q8C8R3-4
Apobec3	DNA dC->dU-editing enzyme APOBEC-3	0.322833	0.135584	0.492399	Q3U5C5;E9QMH1;Q99J72-3;Q99J72-4;Q99J72-2;Q99J72;H3BL97;Q3TI69
Rpa2	Replication protein A 32 kDa subunit	-0.171469	0.136153	0.494178	Q62193;Q3TE40;F6V8R7
Impad1	Inositol monophosphatase 3	0.265968	0.136198	0.493884	Q80V26
Atp6v1g1	V-type proton ATPase subunit G 1	0.100335	0.136202	0.493356	Q9CR51
Akr1b1;Akr1b3	Aldose reductase	-0.0763344	0.136668	0.494444	P45376;D3YVJ7
Srp54c		-0.26629	0.136939	0.49521	E9PXC0
Tpr		-0.0569641	0.137594	0.497292	Q7M739
Sf3b2		-0.103216	0.137614	0.496869	Q3UJB0;A0A494B9S9
Thrap3	Thyroid hormone receptor-associated protein 3	0.0660614	0.137739	0.496757	Q569Z6;Q8BZN7;F6YSQ2;F6YH92;F7AB07
		-0.202755	0.137753	0.496276	A0A338P6K9;A0A338P6K9-2;A0A5F8MPS4
Rpl30	60S ribosomal protein L30	-0.274419	0.137889	0.496259	P62889;A0A2I3BQF4
Drg2	Developmentally-regulated GTP-binding protein 2	0.0916409	0.137994	0.49603	Q9QXB9
Tuba4a	Tubulin alpha-4A chain	0.157314	0.138191	0.496305	A0A0A0MQA5;P68368;A0A087WQS4;A0A087WRB4;A0A087WSB0;A0A087WSL5;Q3UX10
Bola1	BolA-like protein 1	-0.15081	0.138229	0.49597	Q9D8S9
Akap13		0.25359	0.138355	0.495975	E9Q394-2;A0A140LJJ5;E9Q394;A0A140LID7;A0A140LIX0;A0A140LHQ3;A0A140LHG3
Vrk1	Serine/threonine-protein kinase VRK1	0.121095	0.13846	0.495687	A0A1Y7VMH3;Q80X41-2;Q80X41-5;Q80X41-3;Q80X41;A0A1Y7VLL5
Ict1	Peptidyl-tRNA hydrolase ICT1, mitochondrial	-0.29046	0.138758	0.496544	Q8R035;A2A6T4;Q8R035-2;D6RHR8
Hdac2	Histone deacetylase 2	0.183775	0.138887	0.496371	P70288;A0A0R4J008;Q8BQ10
Sh3bgrl	SH3 domain-binding glutamic acid-rich-like protein	0.111045	0.140303	0.501036	Q9JJU8
Fh	Fumarate hydratase, mitochondrial	0.145343	0.140919	0.502902	P97807;P97807-2;H3BKG7
Shoc2	Leucine-rich repeat protein SHOC-2	0.163572	0.140962	0.502576	A0A494BAG1;O88520
Rab6a;Rab6b	Ras-related protein Rab-6A;Ras-related protein Rab-6B	0.454406	0.141037	0.50246	P35279-2;P35279;D3YV69;P61294;A0A1L1SRS6;Q8BHD0
Cops6	COP9 signalosome complex subunit 6	0.243678	0.141512	0.503505	O88545;D3Z0F5;F6QK86
E2f4	Transcription factor E2F4	-0.176911	0.141532	0.503108	Q8R0K9
Lrrfip1	Leucine-rich repeat flightless-interacting protein 1	-0.211256	0.141631	0.503021	A0A087WSF5;G5E8E1;A0A087WNU6;E9Q9T1;A0A087WPK3;Q3UZ39-2
Hdgfrp3	Hepatoma-derived growth factor-related protein 3	0.111071	0.141655	0.502612	Q9JMG7;Q9JMG7-2
Kif4	Chromosome-associated kinesin KIF4	-0.0992878	0.141812	0.50271	P33174
Pfdn4	Prefoldin subunit 4	-0.231001	0.142894	0.506181	E9Q6U4;Q3UWL8
Mob1b;Mob1a	MOB kinase activator 1A;MOB kinase activator 1B	-0.135633	0.143728	0.508796	Q3UDM0;Q921Y0;Q8BPB0;Q921Y0-2
Rbm33	RNA-binding protein 33	0.179437	0.143768	0.508408	Q9CXK9;D3Z5I9;F6RNF9
Ppp2r1a		0.464076	0.143781	0.5079	G3UWL2
Pcna	Proliferating cell nuclear antigen	-0.102114	0.143841	0.50758	P17918
Sf3a2	Splicing factor 3A subunit 2	-0.287214	0.143905	0.507241	G3UVU2;D3YW09;Q62203;D3Z5A6
Hnrnpm	Heterogeneous nuclear ribonucleoprotein M	0.150521	0.143911	0.506727	Q9D0E1-2;Q9D0E1;B8JK33;B8JK32;F6W322;A0A3Q4EH91;F7C9U3;A0A3Q4L2X3;G3X924;Q91VC4
Hyal2	Hyaluronidase-2	0.159146	0.144387	0.508228	O35632
Rufy3	Protein RUFY3	0.159151	0.144613	0.508546	A0A0G2JFT8;Q9D394;Q9D394-3;Q9D394-4;Q9D394-2;D6RET4;D3Z4D2;Q8BR30;Q8R4C2;Q8BIJ7
Taok2	Serine/threonine-protein kinase TAO2	0.217956	0.145019	0.509764	Q6ZQ29;Q6ZQ29-2;A0A1L1SSV8
Rbm4b	RNA-binding protein 4B	0.203888	0.1453	0.510109	A0A494B9W4;Q8VE92
Slc1a4	Amino acid transporter;Neutral amino acid transporter A	0.202954	0.145342	0.509744	Q5SSP3;O35874
Erlec1	Endoplasmic reticulum lectin 1	0.228682	0.145796	0.510966	Q8VEH8;F6Z458;F7AQQ2
Srprb	Signal recognition particle receptor subunit beta	0.0476055	0.146002	0.511247	P47758;A0A1W2P830
Rpl3	60S ribosomal protein L3	-0.0627216	0.146183	0.511342	P27659;A0A2R8VHN4;A0A087WQK0;A0A087WNS0;Q9CQ09;E9PWZ3
Slc25a11	Mitochondrial 2-oxoglutarate/malate carrier protein	0.0969162	0.146389	0.511511	Q9CR62;Q5SX46;Q5SX48
Naca	Nascent polypeptide-associated complex subunit alpha;Nascent polypeptide-associated complex subunit alpha, muscle-specific form	-0.0462914	0.146533	0.511524	Q60817;P70670
Bud31	Protein BUD31 homolog	0.187759	0.146663	0.51127	Q6PGH1;Q6PGH1-2
Fscn1	Fascin	0.0411472	0.147097	0.512053	Q61553;A0A0G2JDU7;F7BDR1
Eif4g3	Eukaryotic translation initiation factor 4 gamma 3	0.238462	0.147201	0.511861	Z4YKC4;A0A0R4J112;A2AMI2;A0A0N4SVL0;Q80XI3-2;Q80XI3-4;Q80XI3;Q80XI3-3;A2AMI7;A2AMI6
Rbbp9	Putative hydrolase RBBP9	0.243572	0.147211	0.511387	O88851
Vamp7	Vesicle-associated membrane protein 7	0.14669	0.147227	0.510882	P70280
Ctsd	Cathepsin D	0.0691647	0.147282	0.51052	F8WIR1;P18242;F6Y6L6;A0A1B0GT66
Cdc34	Ubiquitin-conjugating enzyme E2 R1	-0.154207	0.147374	0.510505	Q8CFI2;A0A1W2P7U1;A0A1W2P7U9;A0A1W2P8B1;A0A087WP01;A0A140T8I4;A0A1W2P892;A0A1W2P7T2;A0A1W2P861
Eci2	Enoyl-CoA delta isomerase 2, mitochondrial	0.221442	0.147578	0.51058	E9PUY9;E9PYA9;E9PVM6;Q3TCD4;Q9WUR2-2;Q9WUR2;E9PYC6;E9Q858;E9Q7A8;E9PY42;Q78JN3
Gins1	DNA replication complex GINS protein PSF1	-0.15645	0.147948	0.51124	Q9CZ15
Atp6v0a1	V-type proton ATPase subunit a;V-type proton ATPase 116 kDa subunit a isoform 1	0.202161	0.148182	0.511358	K3W4T3;Q9Z1G4-3;Q9Z1G4-2;Q9Z1G4;A2A599
RtcA;Rtca	RNA 3-terminal phosphate cyclase	0.308146	0.148361	0.511477	Q9D7H3;D3Z263;D6REI7;D6RD00
Ube2n	Ubiquitin-conjugating enzyme E2 N	-0.0787693	0.148766	0.512357	P61089;A0A1W2P7Z3
Cnot3	CCR4-NOT transcription complex subunit 3	-0.0831047	0.148966	0.512761	Q8K0V4;A0A0U1RNN8;F6YBV1
Oat	Ornithine aminotransferase, mitochondrial	0.0931049	0.149109	0.512805	P29758
Myef2	Myelin expression factor 2	0.09683	0.149279	0.512986	A2ATP6;Q8C854;A2ATP5;Q8C854-3;Q8C854-1;G8JL68;Q8C854-2;F6XJA1
Vcp	Transitional endoplasmic reticulum ATPase	0.0550171	0.149689	0.513929	Q01853
0610011F06Rik	UPF0585 protein C16orf13 homolog	0.192339	0.149692	0.513411	D3YZM4;E9Q5B2;G5E8X1;Q9DCS2
Mta2	Metastasis-associated protein MTA2	-0.0555359	0.149879	0.513426	Q9R190;H3BLE1
Suclg1	Succinyl-CoA ligase [ADP/GDP-forming] subunit alpha, mitochondrial	0.197192	0.149893	0.512918	Q9WUM5
Rbm27	RNA-binding protein 27	0.0601013	0.150328	0.513881	Q5SFM8;Q5SFM8-2;Q5SFM8-3
Ppm1g	Protein phosphatase 1G	-0.0897839	0.150403	0.513699	Q61074;A0A0J9YVG0;A0A0J9YV96;A0A0J9YUB0
Mrps10	28S ribosomal protein S10, mitochondrial	0.169385	0.150476	0.5134	E9QJS0;G5E8U8;G5E8U5;Q80ZK0;D3Z6K5
Iars	Isoleucine--tRNA ligase, cytoplasmic	0.0344299	0.150538	0.513046	Q8BU30;E9Q866;F6Q6R1
Ints3	Integrator complex subunit 3	0.0991299	0.150539	0.512533	A0A0G2JFJ6;Q7TPD0;Q7TPD0-2
Kdelc1	KDEL motif-containing protein 1	0.186802	0.151421	0.515484	Q9JHP7;Q9JHP7-2;Q9JHP7-3;D6RE32
Gorasp2	Golgi reassembly-stacking protein 2	0.168129	0.151489	0.515209	A2ATI9;Q99JX3-2;Q99JX3;A2ATI8;A2ATI6
Paics	Multifunctional protein ADE2;Phosphoribosylaminoimidazole-succinocarboxamide synthase;Phosphoribosylaminoimidazole carboxylase	-0.0636604	0.15198	0.516587	Q9DCL9;D3Z6P1;D6RCU8
Sypl1	Synaptophysin-like protein 1	0.544397	0.152222	0.516826	O09117-2;O09117
Brd8	Bromodomain-containing protein 8	0.16058	0.152483	0.517072	D3YZC7;D3YZC8;Q8R3B7-2;Q8R3B7
Akap9	A-kinase anchor protein 9	0.30104	0.152868	0.517843	E9QQ10;Q70FJ1-3;Q70FJ1-2;Q70FJ1;A0A140T8S1
Spast	Spastin	-0.17971	0.153148	0.51841	A0A3B2WBA7;A0A3B2WC92;A0A286YE25;Q9QYY8-2;Q9QYY8
Rrp8	Ribosomal RNA-processing protein 8	-0.182692	0.153427	0.518824	E9PVA2;Q9DB85
Kdm3b	Lysine-specific demethylase 3B	0.125135	0.154274	0.521313	Q6ZPY7;A0A286YDJ6;Q6ZPY7-3;Q3UI14
C1qbp	Complement component 1 Q subcomponent-binding protein, mitochondrial	0.137539	0.154381	0.521169	Q8R5L1;O35658
Usp8	Ubiquitin carboxyl-terminal hydrolase 8;Ubiquitin carboxyl-terminal hydrolase	-0.747932	0.154451	0.520947	Q80U87;A2AI52
Asun	Protein asunder homolog	0.122944	0.154502	0.520633	F6W761;Q8QZV7
Stam2	Signal transducing adapter molecule 2	-0.169783	0.154695	0.520842	O88811-2;O88811
Cad	CAD protein;Glutamine-dependent carbamoyl-phosphate synthase;Aspartate carbamoyltransferase;Dihydroorotase	-0.0278347	0.15472	0.520419	E9QAI5;B2RQC6;G3UWN2;B2RQC6-2;E9QAT6;Q8C196;F6S3Z3
Ap3d1	AP-3 complex subunit delta-1	0.103405	0.155048	0.52142	O54774
Luc7l	Putative RNA-binding protein Luc7-like 1	0.179634	0.155475	0.522723	A0A0R4J047;Q9CYI4;Q9CYI4-2;D3Z765;D6RGP6;F6QU81
Pak4	Serine/threonine-protein kinase PAK 4	-0.191594	0.155507	0.522335	Q8BTW9
Cops4	COP9 signalosome complex subunit 4	-0.116708	0.155571	0.522065	O88544;F6QTS1;D3YV99;D3Z1R9;D6RG47
Ptrhd1	Putative peptidyl-tRNA hydrolase PTRHD1	0.0550732	0.155667	0.521917	D3Z4S3
Psmf1	Proteasome inhibitor PI31 subunit	-0.154869	0.155696	0.521547	Q8BHL8
Aen	Apoptosis-enhancing nuclease	0.11739	0.155832	0.521553	A0A0U1RNV2;Q9CZI9-2;Q9CZI9
Mboat7	Lysophospholipid acyltransferase 7	0.205935	0.155943	0.521367	Q8CHK3;F6UP63
Msi2	RNA-binding protein Musashi homolog 2	0.13455	0.156227	0.521894	Q920Q6-3;Q920Q6-2;Q920Q6;B1AT10;B1AT13
Otub1	Ubiquitin thioesterase OTUB1	0.109319	0.156249	0.521478	Q7TQI3;D3YWF6;D3Z7K0
Ddx47	Probable ATP-dependent RNA helicase DDX47	-0.153261	0.15641	0.521512	F6QKD2;A0A0N4SVT1;Q9CWX9;A0A0N4SWC5;A0A0N4SVK2;A0A0N4SV55
Anxa6	Annexin	0.191389	0.156529	0.521374	F8WIT2
Tubb2b	Tubulin beta-2B chain	0.228623	0.157249	0.523556	Q9CWF2
Rpl9	60S ribosomal protein L9	0.107973	0.157416	0.523416	P51410;A0A0G2JES3;A0A140T8T4;D3Z629;D3YZT0;A0A0G2JFQ3
Raet1d;Raet1e;Raet1c;Raet1b;Raet1a	Retinoic acid early-inducible protein 1-delta;Retinoic acid early-inducible protein 1-epsilon;Retinoic acid early-inducible protein 1-gamma;Retinoic acid early-inducible protein 1-beta;Retinoic acid early-inducible protein 1-alpha	0.300281	0.157423	0.522914	Q9JI58;Q9CZQ6;O08604;O08603;O08602
Aifm1	Apoptosis-inducing factor 1, mitochondrial	0.0548771	0.157621	0.523106	B1AU25;Q9Z0X1;Q9Z0X1-2
Supt5h	Transcription elongation factor SPT5	-0.097266	0.157696	0.522975	O55201;O55201-2;A0A140LJ34
Dstn	Destrin	-0.154662	0.15872	0.525804	Q9R0P5
Scrn1	Secernin-1	0.20091	0.159584	0.528178	Q9CZC8;A0A0N4SWD0;D3YXW0
Letm1	LETM1 and EF-hand domain-containing protein 1, mitochondrial	0.0875877	0.16002	0.529026	Q9Z2I0
Gaa	Lysosomal alpha-glucosidase	0.129617	0.16008	0.528681	P70699;F6R5R5;A2AFL3
Eif3e	Eukaryotic translation initiation factor 3 subunit E	-0.0517643	0.160139	0.528363	P60229
Rai14	Ankycorbin	0.152719	0.160397	0.52871	A0A2I3BPY7;Q9EP71
Pgm2	Phosphoglucomutase-2	-0.137644	0.160891	0.530075	Q7TSV4;A0A0G2JG04
Cstf2t	Cleavage stimulation factor subunit 2 tau variant	-0.199117	0.161421	0.531487	Q8C7E9
Psmg4	Proteasome assembly chaperone 4	0.289738	0.161678	0.531881	P0C7N9;D3Z016
Triobp	TRIO and F-actin-binding protein	0.39827	0.161695	0.531435	Q99KW3-4;Q99KW3;Q99KW3-2;A0A2U3TZ82;Q99KW3-1;A0A2R8VI29
Rrp12	RRP12-like protein	-0.0603195	0.161806	0.531281	Q6P5B0
Trim25	E3 ubiquitin/ISG15 ligase TRIM25	-0.288037	0.16288	0.534837	Q5SU71;Q61510
Bccip	BRCA2 and CDKN1A-interacting protein	-0.218372	0.163288	0.53557	Q9CWI3
Ciapin1	Anamorsin	-0.0999775	0.163624	0.536146	Q8WTY4;F7BWP1;E0CYY1;A0A1D5RLF8
Gar1	H/ACA ribonucleoprotein complex subunit 1	-0.163509	0.163628	0.535644	D3YZ09;Q9CY66-3;Q9CY66-2;Q9CY66;F6SL78
Larp7	La-related protein 7	-0.108355	0.163701	0.535384	Q05CL8;A2AMD0;Q05CL8-2;A0A0G2JFW4
Ube2a	Ubiquitin-conjugating enzyme E2 A	0.0984394	0.163885	0.535396	A0A0J9YUN2;Q3TQ27;A0A8Q0LUK5;Q9Z255;A0A0J9YUR7;A0A0J9YUW6;A0A0J9YTT1
Dvl2	Segment polarity protein dishevelled homolog DVL-2	-0.111766	0.164071	0.535698	Q60838
Ppfia1		0.194743	0.164299	0.535863	B2RXQ2;B2RXW8;S4R1D4
Pepd	Xaa-Pro dipeptidase	0.241199	0.16447	0.535977	Q11136
Dhtkd1	Probable 2-oxoglutarate dehydrogenase E1 component DHKTD1, mitochondrial	-0.142385	0.164488	0.535501	A2ATU0
Aldh2	Aldehyde dehydrogenase, mitochondrial	0.0396549	0.164971	0.536555	P47738;A0A0G2JEU1;A0A0G2JFQ0;A0A0G2JF60;D3YYF3;G3UWP3;O35945;Q9JHW9;Q62148;Q9CZS1
Mthfd1l	Monofunctional C1-tetrahydrofolate synthase, mitochondrial	-0.053178	0.16507	0.536399	Q3V3R1
Noc3l	Nucleolar complex protein 3 homolog	-0.401955	0.165254	0.536482	Q8VI84
Ccdc43	Coiled-coil domain-containing protein 43	-0.164654	0.165423	0.536535	E9Q2S9;Q9CR29;Q9CR29-2
Echdc1	Ethylmalonyl-CoA decarboxylase	0.124826	0.165557	0.536485	Q9D9V3;Q9D9V3-2;E0CXS3
Actr10	Actin-related protein 10	0.182679	0.165642	0.536337	Q9QZB7;A0A1Y7VM21
Nup214	Nuclear pore complex protein Nup214	-0.0967888	0.165677	0.535992	Q80U93;A0A0A6YW83;A2ATN3
Aatf	Protein AATF	0.145517	0.165733	0.535562	Q9JKX4-2;Q9JKX4;Q9JKX4-3
Marcks	Myristoylated alanine-rich C-kinase substrate	0.10458	0.166442	0.53737	P26645
Aars	Alanine--tRNA ligase, cytoplasmic	0.0771469	0.166521	0.537139	Q8BGQ7
Snx2	Sorting nexin-2	-0.0923054	0.166608	0.536889	Q9CWK8
Smyd5	SET and MYND domain-containing protein 5	-0.253891	0.166652	0.536546	Q3TYX3
Pus1	tRNA pseudouridine synthase;tRNA pseudouridine synthase A, mitochondrial	-0.14466	0.166736	0.536402	H7BX59;Q9WU56-4;Q9WU56-2;Q9WU56-3;Q9WU56
Atad1	ATPase family AAA domain-containing protein 1	0.151169	0.166845	0.536169	Q9D5T0;A0A494BAB5;A0A494B9Y0;A0A494B9L7
Anxa5	Annexin A5	0.169866	0.166925	0.535809	P48036;A0A0G2JGQ0
Pdk3	[Pyruvate dehydrogenase (acetyl-transferring)] kinase isozyme 3, mitochondrial	-0.164913	0.16711	0.535876	Q922H2
Derl2	Derlin-2	0.367479	0.167216	0.535622	Q3U957;Q8BNI4
Vapa	Vesicle-associated membrane protein-associated protein A	0.0577999	0.167438	0.53579	Q9WV55;A0A3B2W837
Kars	Lysine--tRNA ligase	-0.058815	0.167529	0.535563	Q8R2P8;Q99MN1
Iars2	Isoleucine--tRNA ligase, mitochondrial	0.139861	0.167677	0.535492	Q8BIJ6;E9PWN2;E9PWN3
Lig1	DNA ligase 1;DNA ligase	0.0725651	0.167862	0.535534	P37913;Q8R055;E9PV36
Ubl5	Ubiquitin-like protein 5	-0.146005	0.168305	0.53685	E0CY91;E0CYW1;E0CY38;A0A1Y7VKT9;E0CZB3;Q9EPV8
Mybbp1a	Myb-binding protein 1A	-0.0637058	0.168351	0.536574	Q7TPV4
Try10		0.260813	0.168399	0.536227	Q792Z1
Map1lc3a	Microtubule-associated proteins 1A/1B light chain 3A	-0.146724	0.168443	0.535974	Q91VR7
Sccpdh	Saccharopine dehydrogenase-like oxidoreductase	-0.194429	0.168697	0.536371	J3QNN5;Q8R127
Vps37c	Vacuolar protein sorting-associated protein 37C	-0.0929579	0.168976	0.536742	A0A494BAY0;A0A494BAR3;Q8R105
Wdr91	WD repeat-containing protein 91	0.223338	0.169262	0.537223	D3Z101;S4R1X1;Q7TMQ7
Nubp2	Cytosolic Fe-S cluster assembly factor NUBP2	-0.104303	0.169462	0.537259	A0A3Q4EH93;A0A3Q4L2S1;Q9R061
Smarcd1	SWI/SNF-related matrix-associated actin-dependent regulator of chromatin subfamily D member 1	-0.0866791	0.170166	0.539334	Q61466;A0A2R8VKP3;A0A0G2JG60;Q6P9Z1;A0A2R8VI06;A0A2R8VHB7;A0A2R8VI28
Fam114a2	Protein FAM114A2	-0.0931656	0.170851	0.541246	Q8VE88-2;Q8VE88
Elmo2	Engulfment and cell motility protein 2	0.176416	0.171078	0.541407	F6YXR3;Q8BHL5-2;Q8BHL5;Q8BHL5-3
Chaf1b	Chromatin assembly factor 1 subunit B	-0.2488	0.171162	0.541258	Q9D0N7;D3YTP6;D3Z616
Sp3	Transcription factor Sp3	0.229731	0.172055	0.543458	O70494-3;O70494-2;O70494
Polb	DNA polymerase beta	0.420476	0.172157	0.543337	Q8K409;A0A1B0GT62
Ube2i	SUMO-conjugating enzyme UBC9	0.0941303	0.172724	0.544478	G3UYP0;P63280;Q8CFZ0;G3UZL6
Sec23b	Protein transport protein Sec23B	0.153057	0.172754	0.544132	Q9D662;A2ANA0
Tatdn1	Putative deoxyribonuclease TATDN1	-0.15687	0.172834	0.543912	A0A2I3BPH0;A0A2I3BQ56;A0A0R4J1E8;Q6P8M1-2;Q6P8M1
Ddx6	Probable ATP-dependent RNA helicase DDX6	-0.0490757	0.172898	0.543659	P54823
Tpd52	Tumor protein D52	0.183081	0.173486	0.545291	E9PUA7;D3Z2U2;D3Z637;D3Z125;D3Z7X7;F8WHQ1;Q62393-2;Q62393-3;Q62393
Srm	Spermidine synthase	0.122044	0.173693	0.545275	Q64674
Hsp90ab1	Heat shock protein HSP 90-beta	-0.0438744	0.173914	0.545475	P11499;E9Q3D6;E9Q0C3;E9PX27;D3Z1R1
Timm8b	Mitochondrial import inner membrane translocase subunit Tim8 B	0.334548	0.174017	0.545313	P62077
Usmg5	Up-regulated during skeletal muscle growth protein 5	0.346891	0.174058	0.544899	Q78IK2
Itga6	Integrin alpha-6;Integrin alpha-6 heavy chain;Integrin alpha-6 light chain	0.117143	0.174101	0.544555	A0A5F8MPB5;Q61739-2;Q61739;F6VSK8
Yars	Tyrosine--tRNA ligase, cytoplasmic;Tyrosine--tRNA ligase, cytoplasmic, N-terminally processed;Tyrosine--tRNA ligase	0.0567677	0.174144	0.544284	Q91WQ3;A2A7S7;F6VXZ2
Gstz1	Maleylacetoacetate isomerase	0.176832	0.174445	0.544714	Q9WVL0;A0A1Y7VJZ2;A0A1Y7VNC1
Zfp334		0.0915852	0.174533	0.544528	A2A4U6
Ddah2	N(G),N(G)-dimethylarginine dimethylaminohydrolase 2	0.106769	0.174698	0.544444	Q99LD8;O08972;G3UZR0
Arrb1	Beta-arrestin-1	0.111542	0.174815	0.544291	J3QNU6;Q8BWG8-2;Q8BWG8;F7DF62
Pcmt1	Protein-L-isoaspartate O-methyltransferase;Protein-L-isoaspartate(D-aspartate) O-methyltransferase	0.336692	0.17483	0.543877	F7D432;E9PWE0;E0CYV0;P23506;P23506-2;F6TXE3;F6V9F1
Fam207a	Protein FAM207A	0.152378	0.175125	0.544265	P58468;Q3TVF6
Ddx31		-0.237865	0.175208	0.544098	Q6NZQ2
Sgpl1	Sphingosine-1-phosphate lyase 1	0.196315	0.175582	0.544919	Q8R0X7;D6REF7;D3YZT4
Palld	Palladin	-0.140515	0.17587	0.545255	Q9ET54-3;Q9ET54-4;Q9ET54-6;Q9ET54;Q9ET54-5;Q9ET54-2;D3Z1J5
Tmx4	Thioredoxin-related transmembrane protein 4	0.164275	0.17605	0.545312	Q8C0L0;A2ARI0
Tjp1	Tight junction protein ZO-1	-0.115773	0.176153	0.545144	B9EHJ3;P39447;A0A0U1RPW2;A0A0U1RPB2
Arl6ip5	PRA1 family protein 3	0.341819	0.176225	0.544848	Q8R5J9
Setd3	Histone-lysine N-methyltransferase setd3	-0.112304	0.176463	0.545171	Q91WC0;F2Z420;F2Z438;D6RCY6;Q91WC0-3;Q91WC0-2;Q91WC0-4
Gpsm1	G-protein-signaling modulator 1	-0.247217	0.177147	0.546769	Q6IR34-2;Q6IR34-3;Q6IR34;Q6IR34-5;F6SX81;Q6IR34-4
Atp6v1d	V-type proton ATPase subunit D	0.149955	0.177444	0.547299	P57746
Gpd2	Glycerol-3-phosphate dehydrogenase;Glycerol-3-phosphate dehydrogenase, mitochondrial	0.0836994	0.178172	0.549172	A2AQR0;Q64521
Lztfl1	Leucine zipper transcription factor-like protein 1	-0.158555	0.178481	0.549824	F6VG18;F6VTH5;A0A1L1SSX7;Q9JHQ5;A0A1L1ST13;E9Q9P1
Emc2	ER membrane protein complex subunit 2	0.108914	0.178661	0.549959	Q9CRD2
Gstp1;Gstp2	Glutathione S-transferase P 1;Glutathione S-transferase P 2	0.1742	0.178767	0.549821	A0A494B908;A0A494BAW2;P19157;P46425;A0A494BAS3;A0A494BAU3;A0A494BAM8;Q8VC73;F6RWR5
Znf609	Zinc finger protein 609	-0.283776	0.17902	0.55012	Q8BZ47
Ndrg3	Protein NDRG3	-0.13406	0.179158	0.550093	Q8VCV2;Q9QYF9
Tceb3	Transcription elongation factor B polypeptide 3	-0.166325	0.179242	0.549866	Q8CB77
Cnpy3	Protein canopy homolog 3	0.207291	0.17925	0.549414	Q9DAU1;B0V2V1;Q9DAU1-2
Cpsf1	Cleavage and polyadenylation specificity factor subunit 1	0.0988098	0.179275	0.548996	Q9EPU4;A0A2R8VK76;A0A2R8VI46
Smarca5	SWI/SNF-related matrix-associated actin-dependent regulator of chromatin subfamily A member 5	-0.154198	0.179477	0.549094	Q91ZW3
Rab9a;Rab9	Ras-related protein Rab-9A	0.177858	0.179922	0.550045	Q9R0M6;A2AFP5;A2AFP4
Ccdc22	Coiled-coil domain-containing protein 22	0.210125	0.180174	0.550409	Q9JIG7
Fntb	Protein farnesyltransferase subunit beta	-0.173968	0.180182	0.549938	Q8K2I1;D3YWJ4
Cdc42bpb	Serine/threonine-protein kinase MRCK beta	0.12016	0.180195	0.549481	Q7TT50
Tubb2a	Tubulin beta-2A chain	-0.131913	0.181122	0.552089	Q7TMM9
Pnp	Purine nucleoside phosphorylase	0.152808	0.181312	0.55234	Q543K9;P23492;A0A2I3BQH2;Q9D8C9;A0A2I3BS22
Nmral1	NmrA-like family domain-containing protein 1	-0.072863	0.181611	0.552769	D3YU12;Q8K2T1;G5E8S7;Q8K2T1-2;Q8K2T1-3
Taf15		0.236995	0.182003	0.553586	Q8BQ46;F6QCI0
Uap1	UDP-N-acetylhexosamine pyrophosphorylase;UDP-N-acetylgalactosamine pyrophosphorylase;UDP-N-acetylglucosamine pyrophosphorylase	0.631575	0.182076	0.553294	A0A0R4J1F6;A0A0R4J085;Q3UHZ7;Q91YN5-2;Q91YN5-3;Q91YN5
Tmem47	Transmembrane protein 47	-0.3693	0.182359	0.553622	Q9JJG6;Q9JJG6-2
Myg1	UPF0160 protein MYG1, mitochondrial	-0.0899521	0.18243	0.553395	Q9JK81;F8WGG3;F7A3N3
Slc16a1	Monocarboxylate transporter 1	0.138663	0.182432	0.552928	P53986
Tmem161a	Transmembrane protein 161A	0.198143	0.182621	0.553036	F6UNW2;Q8VCA6-3;Q8VCA6-2;Q8VCA6
Flna	Filamin-A	-0.0396469	0.182625	0.552588	B7FAU9;Q8BTM8;B7FAV1;F6XC15;J3JS91;F6Z2C0;Q8BTM8-2;A0A668KLG7
Ccnd2	G1/S-specific cyclin-D2	-0.181991	0.18314	0.553682	P30280
Idh3g	Isocitrate dehydrogenase [NAD] subunit gamma 1, mitochondrial	0.150815	0.183186	0.553343	P70404
Far1	Fatty acyl-CoA reductase 1	0.0601585	0.183189	0.552878	Q922J9;Q922J9-4;Q922J9-3;Q922J9-2;D3Z4N9;D3Z5W6;D3Z072
Nip7	60S ribosome subunit biogenesis protein NIP7 homolog	-0.268241	0.183282	0.5526	Q9CXK8;E9Q109
Rbm22	Pre-mRNA-splicing factor RBM22	-0.247409	0.184007	0.554503	Q8BHS3
Ccdc12	Coiled-coil domain-containing protein 12	-0.0799683	0.184224	0.554785	Q8R344;A0A0G2JF16;A0A0G2JFK6
Klhl13;Klhl9	Kelch-like protein 13;Kelch-like protein 9	0.19788	0.184322	0.554565	Q80TF4-5;Q6ZPT1;Q80TF4-3;Q80TF4-4;Q80TF4-2;Q80TF4
Lrp1	Prolow-density lipoprotein receptor-related protein 1;Low-density lipoprotein receptor-related protein 1 85 kDa subunit;Low-density lipoprotein receptor-related protein 1 515 kDa subunit;Low-density lipoprotein receptor-related protein 1 intracellular domain	0.147136	0.184358	0.554157	Q91ZX7;A0A0R4J0I9;Q3U5J2
Cox15	Cytochrome c oxidase assembly protein COX15 homolog	0.274853	0.184454	0.553974	Q8BJ03-2;Q8BJ03
Calml3	Calmodulin-like protein 3	0.127404	0.184985	0.555019	P0DP28;P0DP27;P0DP26;A0A3Q4EHJ0;Q9D6P8;A0A1Y7VK66;G3UX57;P20801
Ndufs1	NADH-ubiquinone oxidoreductase 75 kDa subunit, mitochondrial	0.0582081	0.185298	0.555508	Q91VD9;A0A087WQ77;A0A087WSU3;A0A087WQR0
Nisch	Nischarin	-0.0410954	0.186402	0.558233	Q80TM9;Q80TM9-3;Q80TM9-2;Q80TM9-6;Q80TM9-4;F6ZL69;Q80TM9-5;F6YR29;F7AFP3;Q80TM9-7
Tmpo	Lamina-associated polypeptide 2, isoforms beta/delta/epsilon/gamma	0.0567295	0.187229	0.560369	Q61029;Q61029-2;Q61029-4
Sdf2	Stromal cell-derived factor 2	0.17665	0.187774	0.56145	A0A0R4IZW9;Q9DCT5
Hmox1	Heme oxygenase 1	0.0658062	0.187906	0.561407	P14901
Hspd1	60 kDa heat shock protein, mitochondrial	0.0229595	0.188473	0.562882	P63038;P63038-2;D3Z2F2;D3Z7J9
Rcc1	Regulator of chromosome condensation	0.0740402	0.189442	0.565703	Q8VE37;Q6PFB2;A2CER2
Zcchc3		-0.123014	0.189862	0.566575	Q8BPK2
Psmd7	26S proteasome non-ATPase regulatory subunit 7	0.0690666	0.189919	0.566237	P26516
Prpsap1	Phosphoribosyl pyrophosphate synthase-associated protein 1	-0.176164	0.190097	0.566173	B1AT84;B1AT82;Q9D0M1;A0A8V5KYQ3;B1AT83
Dach1	Dachshund homolog 1	-0.390539	0.190251	0.566278	Q9QYB2-2;Q9QYB2
Eml1	Echinoderm microtubule-associated protein-like 1	0.121777	0.190609	0.566846	D6RII3;D3Z4J9;Q05BC3-2;Q05BC3;Q05BC3-3
Tmpo	Lamina-associated polypeptide 2, isoforms alpha/zeta	-0.0841568	0.19138	0.56877	Q61033;Q61033-2
Znf622	Zinc finger protein 622	0.216338	0.191423	0.56841	Q91VY9;A0A2I3BPL6
Rfc3	Replication factor C subunit 3	0.133872	0.191429	0.567935	Q8R323
Mrgbp	MRG/MORF4L-binding protein	-0.0972809	0.191459	0.567504	Q9DAT2
Immt	MICOS complex subunit Mic60	-0.0419529	0.191488	0.567075	Q8CAQ8;Q8CAQ8-5;E9Q800;E9QAY6;A0A0U1RQ14;A0A0U1RNN9
Prkag1	5-AMP-activated protein kinase subunit gamma-1	0.193054	0.192116	0.568656	O54950;A0A2R8W6Y3;A0A2R8VHU2
Cdh2	Cadherin-2	-0.0735027	0.192311	0.568766	D3YYT0;P15116;P39038
Znf687	Zinc finger protein 687	0.230659	0.192786	0.569736	Q9D2D7-3;Q9D2D7-2;Q9D2D7
P4ha1	Prolyl 4-hydroxylase subunit alpha-1	-0.0878498	0.19294	0.569693	Q60715;Q60715-2;E9Q7B0
Mrpl44	39S ribosomal protein L44, mitochondrial	0.199379	0.193346	0.570538	Q9CY73
Cdc37	Hsp90 co-chaperone Cdc37;Hsp90 co-chaperone Cdc37, N-terminally processed	0.104585	0.193485	0.570443	Q61081;A0A1L1STC0
Polr1b	DNA-directed RNA polymerase I subunit RPA2	-0.278135	0.193534	0.570065	P70700;A2AP84
Ctu2	Cytoplasmic tRNA 2-thiolation protein 2	-0.240546	0.193563	0.569698	Q3U308;G3UXB4;D3Z2M0
Nt5dc2		-0.0410774	0.193617	0.569355	A0A2I3BR81;A0A2I3BRL0;A0A2I3BQR1;Q91X76;A0A2I3BPH8
Ssu72	RNA polymerase II subunit A C-terminal domain phosphatase SSU72	-0.199895	0.193813	0.569575	Q9CY97-2;Q9CY97
Ankfy1	Rabankyrin-5	0.105895	0.193963	0.569438	Q810B6;Q810B6-2
Prkaca	cAMP-dependent protein kinase catalytic subunit alpha	0.0923264	0.194166	0.569753	P05132-2;P05132
Fbxw11;Btrc	F-box/WD repeat-containing protein 11;F-box/WD repeat-containing protein 1A	-0.30327	0.19528	0.572602	Q5SRY7-4;Q5SRY7-3;Q5SRY7;Q5SRY7-2;A0A286YDT6;Q3ULA2-2;Q3ULA2
Prune	Protein prune homolog	-0.171033	0.195525	0.572941	Q8BIW1
Tuba1a;Tuba3a	Tubulin alpha-1A chain;Tubulin alpha-3 chain	0.143081	0.195686	0.572927	P68369;P05214
Dnajc19	Mitochondrial import inner membrane translocase subunit TIM14	0.119663	0.196427	0.574704	D3Z5K6;Q9CQV7;G3X8S1;Q9CQV7-3;Q9CQV7-2
Nub1	NEDD8 ultimate buster 1	0.214491	0.196443	0.574251	A0A0G2JGQ4;P54729
Ctbp2	C-terminal-binding protein 2	0.0809296	0.196532	0.574052	Q91YZ2;P56546;P56546-2;E9PWQ9;E9Q0T4
Cul7	Cullin-7	-0.17112	0.196567	0.573651	Q8VE73-3;Q8VE73;F6Q1R4;E9Q6H4;E9QP09;S4R1Y1;Q80TT8-4;Q80TT8
Cnih4	Protein cornichon homolog 4	0.762175	0.196632	0.573346	A0A0A6YW87;Q9CX13
Dido1	Death-inducer obliterator 1	0.138534	0.19664	0.572868	Q8C9B9;A0A0R4J0L7;Q8C9B9-3
Exog	Nuclease EXOG, mitochondrial	0.183953	0.196999	0.573262	Q8C163
C330007P06Rik	UPF0428 protein CXorf56 homolog	0.222729	0.197147	0.573157	Z4YLD0;Q8VDP2;Q8VDP2-2
Vbp1	Prefoldin subunit 3	-0.106033	0.197421	0.573503	P61759;Q3TIR6
Msn	Moesin	-0.0647503	0.197712	0.573758	P26041
Nemf	Nuclear export mediator factor Nemf	-0.172155	0.197854	0.573699	Q8CCP0;Q8CCP0-2;Q8CCP0-3;Q8CCP0-4;A0A1Y7VJ12;A0A1Y7VM23
Mrps17	28S ribosomal protein S17, mitochondrial	0.209784	0.198487	0.575012	Q9CQE3;D3Z198;D3YWF8
Tln1	Talin-1	0.0648746	0.198501	0.574559	P26039;A2AIM2;F6SX70;F6S1V7
Igbp1	Immunoglobulin-binding protein 1	-0.123056	0.198577	0.574255	Q61249
Bcl2l13	Bcl-2-like protein 13	-0.267441	0.199813	0.577482	P59017
Ccdc115	Coiled-coil domain-containing protein 115	-0.111742	0.199881	0.577146	Q8VE99
Akap1	A-kinase anchor protein 1, mitochondrial	0.120003	0.200073	0.577178	O08715-2;O08715-5;O08715-3;O08715-6;O08715;O08715-4
Hmgb1	High mobility group protein B1	-0.0556488	0.200575	0.578194	A0A0J9YUD8;A0A0J9YUZ4;P63158;D3YVC6;D3YZ18
Etfb	Electron transfer flavoprotein subunit beta	-0.0403843	0.201244	0.579786	Q9DCW4;A0A0U1RQB4;A0A0U1RNP5;A0A0N4SVE0;A0A0U1RNR3;A0A0U1RNK9;A0A0N4SWE9
Tmed10	Transmembrane emp24 domain-containing protein 10	0.198226	0.202082	0.581479	Q9D1D4;A0A1Y7VM54;Q9D1D4-2
Mrps9	28S ribosomal protein S9, mitochondrial	0.286684	0.202289	0.581558	Q9D7N3;A0A0J9YU02
Ylpm1	YLP motif-containing protein 1	0.178356	0.203193	0.583897	D3YWX2;E9Q803;F6YTL8;Q9R0I7
Purb	Transcriptional activator protein Pur-beta	0.216266	0.203521	0.584416	O35295
Rnmt	mRNA cap guanine-N7 methyltransferase	-0.0523693	0.203766	0.584679	Q9D0L8;Q9D0L8-3;Q9D0L8-2;D3Z478;D3YYS7;D3Z4K1
Nup50	Nuclear pore complex protein Nup50	0.0586044	0.204107	0.585131	Q9JIH2
Dctn4	Dynactin subunit 4	0.152099	0.204158	0.584807	Q8CBY8;Q8CBY8-2;Q3TRR2
Gpx1	Glutathione peroxidase 1;Glutathione peroxidase	0.363301	0.204443	0.585232	P11352;A0A0A6YY34;A0A0A6YVV2
Araf	Serine/threonine-protein kinase A-Raf	-0.10971	0.20506	0.586534	P04627;B1AUN8;E9Q0P8;Q8CAD1;B1AUP0;A0A7N4FLU7;P28028;P28028-1
Arfip1		-0.276366	0.205174	0.586552	G5E8V9-2;G5E8V9-3;G5E8V9;E9QAY5
Ctps2	CTP synthase 2	0.136348	0.205655	0.587788	P70303-3;P70303-2;P70303
Ppp2r5e	Serine/threonine-protein phosphatase 2A 56 kDa regulatory subunit epsilon isoform	0.100021	0.205983	0.588179	Q3UZJ4;Q61151;A0A1W2P838;A0A1W2P7D8;REV__D3Z4M1;Q6PD28
Nudt2	Bis(5-nucleosyl)-tetraphosphatase [asymmetrical]	-0.165099	0.206134	0.588221	P56380
Rtcb	tRNA-splicing ligase RtcB homolog	0.0907398	0.206197	0.588073	Q99LF4
Sfrp1	Secreted frizzled-related protein 1	0.685642	0.206758	0.589257	Q8C4U3
Atp5l	ATP synthase subunit g, mitochondrial	0.0809044	0.206873	0.589124	Q9CPQ8
Aimp1	Aminoacyl tRNA synthase complex-interacting multifunctional protein 1;Endothelial monocyte-activating polypeptide 2	-0.0743248	0.207067	0.589311	Q3UZG4;P31230;A0A0G2JEU9;A0A0G2JDW6;A0A0G2JDH0
Maged1	Melanoma-associated antigen D1	-0.372343	0.20733	0.589531	Q9QYH6
Elavl2;Elavl4	ELAV-like protein 2;ELAV-like protein;ELAV-like protein 4	0.044384	0.207678	0.589967	Q60899;B1AXZ5;B1AXZ4;Q3UR02;Q80Y51;Q61701-11;B1AXZ6;B1AXZ0;Q80UJ0;Q61701;Q61701-9;Q61701-4;Q61701-5;Q61701-10;Q61701-7;Q61701-2;Q61701-6;A2A9R4;H3BLG7
Nmnat1	Nicotinamide/nicotinic acid mononucleotide adenylyltransferase 1	0.155197	0.208533	0.591744	Q9EPA7
Wbp11	WW domain-binding protein 11	0.0778996	0.20866	0.591639	Q923D5;A0A0N4SWF7;A0A0N4SVL7
Rala	Ras-related protein Ral-A	-0.0891808	0.208744	0.591396	P63321
Eif2b2	Translation initiation factor eIF-2B subunit beta	0.129282	0.208996	0.5916	Q99LD9;D3Z487;D3Z7J6
Gnao1	Guanine nucleotide-binding protein G(o) subunit alpha	0.182824	0.209036	0.591256	P18872-2;P18872;D3Z2M7;F7BLT7
Lamp1	Lysosome-associated membrane glycoprotein 1	0.267203	0.209152	0.5911	P11438
Gls	Glutaminase kidney isoform, mitochondrial	-0.13634	0.209312	0.591123	D3Z7P3-2;D3Z7P3;D3Z7P4
Rbm26	RNA-binding protein 26	0.099239	0.209423	0.590971	E9PUF4;E9Q640;Q6NZN0-5;Q6NZN0-3;Q6NZN0-4;Q6NZN0-2;Q6NZN0;E9PYZ7;A0A0R4J214
Pbdc1	Protein PBDC1	-0.0922722	0.209568	0.590887	Q9D0B6;Q9D0B6-2
Srp19		0.265391	0.209886	0.591357	G5E8T3;Q9D104
Gm27029;Aarsd1	Alanyl-tRNA editing protein Aarsd1	-0.0619671	0.210193	0.591729	A2A4P4;A2A4P3;Q3THG9
Nhp2l1	NHP2-like protein 1;NHP2-like protein 1, N-terminally processed	-0.242974	0.210243	0.591355	Q9D0T1
Cbr3	Carbonyl reductase [NADPH] 3	0.481562	0.21027	0.590939	A0A338P797;Q8K354
Hmga1	High mobility group protein HMG-I/HMG-Y	-0.158371	0.210417	0.59095	Q3TE85;A0A338P6F6;P17095;A0A338P6G6;A0A384DV79;A0A338P6E8;P17095-1;A0A338P6D0
Scaf11		-0.190795	0.210994	0.592224	E9PZM7;A0A2I3BQU5;A0A2I3BRQ7
Ube4a	Ubiquitin conjugation factor E4 A	-0.212896	0.21122	0.592328	G3X9Y5;E9Q735;A0A1L1SV76;A0A1L1SRI7;A0A1L1SUX2;Q8VDS1;E9Q442
Adi1	1,2-dihydroxy-3-keto-5-methylthiopentene dioxygenase	0.151209	0.212615	0.596256	Q99JT9
Eno1	Alpha-enolase	-0.0815098	0.21311	0.597219	P17182;Q6PHC1;B0QZL1;B1ARR7;B1ARR6;A0A0N4SUI6;A0A0N4SUX5;D3Z6E4;D3Z2S4;D3YVD3;P17183;P21550;J3QPZ9;Q5SX59;Q5SX60;Q5SX61;A0A0N4SUW8
Ppm1f	Protein phosphatase 1F	-0.486096	0.21312	0.596803	Q8CGA0
Pold1	DNA polymerase delta catalytic subunit;DNA polymerase	-0.0632278	0.21316	0.596421	P52431;D6RFB8
Etf1	Eukaryotic peptide chain release factor subunit 1	-0.101646	0.213305	0.596472	Q8BWY3
Ndufa9	NADH dehydrogenase [ubiquinone] 1 alpha subcomplex subunit 9, mitochondrial	0.212879	0.213614	0.596947	A0A0R3P9C8;Q9DC69
Rbm7	RNA-binding protein 7	0.264149	0.213621	0.596513	A0A1L1SRC3;Q9CQT2
Hrsp12	Ribonuclease UK114	-0.112397	0.214005	0.597103	P52760
Ndufs3	NADH dehydrogenase [ubiquinone] iron-sulfur protein 3, mitochondrial	-0.0927616	0.214051	0.596767	Q9DCT2
Zranb2	Zinc finger Ran-binding domain-containing protein 2	0.157615	0.214051	0.596287	E9PUD0;D3Z4U0;Q9R020-2;Q9R020;A0A0H2UH20
Ugp2	UTP--glucose-1-phosphate uridylyltransferase	-0.256917	0.214379	0.596669	Q91ZJ5-2;Q91ZJ5
Brd3	Bromodomain-containing protein 3	-0.103932	0.215116	0.59828	Q8K2F0;Q8K2F0-2;A2AKA9;A2AKB0;Q91Y44
Nup43	Nucleoporin Nup43	-0.0956062	0.21526	0.598185	P59235
Lamp2	Lysosome-associated membrane glycoprotein 2	0.240701	0.215339	0.597933	P17047-3;P17047;P17047-2
Eif4e2	Eukaryotic translation initiation factor 4E type 2	0.478268	0.215398	0.597655	D3Z730;Q3UUT0;G3X9H1;D3Z729;Q0P688;D3YUV9;Q8BMB3;M0QWD1
Ndufa12	NADH dehydrogenase [ubiquinone] 1 alpha subcomplex subunit 12	0.12213	0.216111	0.599237	Q7TMF3;A0A0R4J275;F6RBR6
Slc16a3	Monocarboxylate transporter 4	0.252484	0.216142	0.598834	P57787;B1ATM2;B1ATM1
Exoc4	Exocyst complex component 4	-0.197706	0.216313	0.598858	O35382;Q8C391;Q9CXE1
4932415D10Rik		0.129911	0.216528	0.598817	A0A1W2P6U8;E9Q0G0
Serf1;Serf2	Small EDRK-rich factor 2;Small EDRK-rich factor 1	-0.69352	0.217065	0.599872	B2KF73;P84102;O88892
Rhot1	Mitochondrial Rho GTPase 1	-0.0775703	0.217082	0.599473	Q8BG51;Q8BG51-2;Q8BG51-3;Q8BG51-4;A0A494BBK2;F7ASU3
Fam96b	Mitotic spindle-associated MMXD complex subunit MIP18	0.158543	0.217909	0.60149	Q9D187;F8WHV1;A0A1D5RMI0
Ythdf3	YTH domain-containing family protein 3	0.0633137	0.218554	0.602833	Q8BYK6;Q8BYK6-3;Q8BYK6-2
Ppp1r1a	Protein phosphatase 1 regulatory subunit 1A	-0.136389	0.218689	0.602621	Q9ERT9
2007-09-01	Septin-7	-0.0473969	0.218861	0.602746	E9Q9F5;E9Q1G8;O55131;A0A0R4J233;S4R2P6;A0A1W2P6J7;Q8C650-2;Q9DA97;Q8C650
Bub3	Mitotic checkpoint protein BUB3	0.0522396	0.219169	0.603167	A0A140LHA2;Q9WVA3;A0A140LJ21;A0A140LI47
Pigs	GPI transamidase component PIG-S	-0.101114	0.21929	0.603098	Q6PD26
Tbca	Tubulin-specific chaperone A	-0.0694897	0.2204	0.60541	A0A1Y7VJ48;P48428
Rwdd1	RWD domain-containing protein 1	0.0632744	0.220573	0.605383	Q9CQK7
Psmd1	26S proteasome non-ATPase regulatory subunit 1	-0.0365692	0.220758	0.605591	Q3TXS7;J3QN38;D6RGR5
Cd2bp2	CD2 antigen cytoplasmic tail-binding protein 2	0.0941036	0.221054	0.605831	Q9CWK3;A0A0U1RP07;A0A0U1RNG1;A0A0U1RPR4;A0A0U1RNN2
Abcf2	ATP-binding cassette sub-family F member 2	-0.0587898	0.221239	0.605832	Q99LE6
Timm8a1;Timm8a2	Mitochondrial import inner membrane translocase subunit Tim8 A;Putative mitochondrial import inner membrane translocase subunit Tim8 A-B	0.161079	0.221283	0.605518	Q9WVA2;Q4FZG7
Uqcr10	Cytochrome b-c1 complex subunit 9	0.161446	0.221298	0.605068	Q8R1I1
Zc3hav1l	Zinc finger CCCH-type antiviral protein 1-like	-0.149275	0.221639	0.605607	Q8BFR1;Q8BFR1-2
Cyfip1	Cytoplasmic FMR1-interacting protein 1	0.0722328	0.222091	0.606527	Q7TMB8;A0A0R4J119;Q7TMB8-2;A0A0U1RQ05
Erp29	Endoplasmic reticulum resident protein 29	0.0998432	0.222208	0.606351	P57759;F8WJI4;F8WIM7;D6RG87
Gpatch4	G patch domain-containing protein 4	-0.1088	0.222844	0.60806	Q3TFK5;A0A0A6YWB3;Q3TFK5-2
Lsm14b	Protein LSM14 homolog B	-0.0947834	0.223299	0.608872	Q8CGC4
Pgap1	GPI inositol-deacylase	0.0619556	0.223307	0.608434	Q3UUQ7
Vmp1	Vacuole membrane protein 1	-0.131416	0.22337	0.608151	Q99KU0
Dnaaf5	Dynein assembly factor 5, axonemal	-0.267046	0.223642	0.608549	B9EJR8
Snx3	Sorting nexin-3	0.0655121	0.223958	0.60874	Q78ZM0;O70492;D3Z6Z0;D3Z789
Snrnp70	U1 small nuclear ribonucleoprotein 70 kDa	-0.0682907	0.224192	0.608931	Q62376;A0A1B0GRR8;Q62376-2;A0A1B0GR44;A0A1B0GR69;A0A1B0GSX5;A0A1B0GR50;A0A1B0GRV8
2015-09-01	15 kDa selenoprotein	0.120678	0.224217	0.608514	A0A0R4J0K1;Q9ERR7
Ptgis	Prostacyclin synthase	-0.1757	0.224252	0.608175	Q8BXC0;O35074
Ubr4	E3 ubiquitin-protein ligase UBR4	0.0766418	0.224313	0.607919	A2AN08-3;A2AN08;A2AN08-5;F6SSP6;A2AN08-2;Z4YMA7;A2AN08-4
Rbm25	RNA-binding protein 25	-0.0664753	0.224427	0.607766	B2RY56;S4R2B0;S4R2J1;S4R2A4
Eif2a	Eukaryotic translation initiation factor 2A;Eukaryotic translation initiation factor 2A, N-terminally processed	-0.0630257	0.224564	0.607766	Q8BJW6;Q8BJW6-2;D3YZZ6;D6RFN2;D6RGA6
Tle3;Tle1;Tle2	Transducin-like enhancer protein 3;Transducin-like enhancer protein 1;Transducin-like enhancer protein 2	0.298919	0.224788	0.60781	Q08122-4;J3KMT7;E0CXS9;E0CY14;F8WIE2;E0CXU1;E0CXS2;F6TS96;Q3TY99;Q08122;Q08122-2;Q08122-1;Q62440-3;Q5SQA3;Q5SQA4;E9Q2Q6;Q5SQA2;Q62440-4;Q9WVB2;Q62440-5;Q3UN01;Q62440-2;Q62440;F6YM15;F6X5U5;E9PV07
Lig3	DNA ligase;DNA ligase 3	0.0639069	0.224901	0.607645	Q3UC82;Q80ZH7;K4DI59;P97386;B1AT03;P97386-2;Q3TJN5;G3UYI8
Slk	STE20-like serine/threonine-protein kinase	-0.326054	0.225549	0.608888	O54988;O54988-2;A0A5F8MPV2
Drg1	Developmentally-regulated GTP-binding protein 1	-0.0867439	0.226007	0.609712	P32233
Fam134c	Protein FAM134C	0.642667	0.226095	0.609518	Q9CQV4;Q9CQV4-2
Phf6	PHD finger protein 6	-0.11571	0.226521	0.610263	Q9D4J7;E9QAG2;Q9D4J7-2
Rpl24	60S ribosomal protein L24	-0.152893	0.226534	0.609804	Q8BP67
Elp6	Elongator complex protein 6	0.535628	0.226733	0.609998	Q8BK75;A0A0G2JGK0;A0A0H2UH13;Q8BK75-2
Thoc6	THO complex subunit 6 homolog	0.101844	0.227005	0.610164	Q5U4D9;D3Z132
Gnb1	Guanine nucleotide-binding protein G(I)/G(S)/G(T) subunit beta-1	-0.0891144	0.227387	0.610612	P62874;H3BKR2;H3BLF7;Q61011
Rbm28	RNA-binding protein 28	-0.169635	0.227425	0.610226	Q8CGC6;F6SB18;REV__Q3UGM2;REV__K3W4R8
Serpinb6a;Serpinb6	Serpin B6	0.271382	0.227814	0.610979	F8WIV2;Q60854;E9PZQ9;E9Q4R2;E9PYY0;E9Q3Y1;E9Q6X2;E9Q108;E9Q0P9;K7E6F1
Lamc1	Laminin subunit gamma-1	0.130651	0.228109	0.611267	F8VQJ3;P02468;F6SFQ3;F6TLW1
Uba6	Ubiquitin-like modifier-activating enzyme 6	0.0985722	0.22819	0.611064	Q8C7R4;D3Z061
Rmnd5a	Protein RMD5 homolog A	0.181599	0.228654	0.611889	Q80YQ8
Ngdn	Neuroguidin	0.111429	0.228828	0.61188	Q9DB96
Ube3c	Ubiquitin-protein ligase E3C	-0.256009	0.228861	0.611525	Q80U95
Sf3b3	Splicing factor 3B subunit 3	-0.079253	0.229028	0.611424	Q921M3;Q921M3-2
Toe1	Target of EGR1 protein 1	0.143951	0.229069	0.611037	Q9D2E2;Q9D2E2-2;F6ZMT3
Eif4b	Eukaryotic translation initiation factor 4B	-0.0629406	0.229117	0.610773	Q8BGD9;B2RWE8
Eapp	E2F-associated phosphoprotein	0.272914	0.229365	0.610974	Q5BU09-2;Q5BU09
Ufc1	Ubiquitin-fold modifier-conjugating enzyme 1	-0.178127	0.2294	0.610616	M0QWS4;Q9CR09
Smpd2	Sphingomyelin phosphodiesterase 2	0.0985336	0.229701	0.610985	O70572
Psmc4	26S protease regulatory subunit 6B	0.0553082	0.230312	0.612248	P54775;A0A140LIZ5
Dnajc2	DnaJ homolog subfamily C member 2;DnaJ homolog subfamily C member 2, N-terminally processed	0.0743256	0.230997	0.613614	P54103;E9Q9H2;E9Q9H3;Q3TRX6
Dnajc13		0.168132	0.231152	0.613674	D4AFX7;G3X922;A0A1L1STR9
Ube4b	Ubiquitin conjugation factor E4 B	-0.133061	0.231207	0.613358	A0A571BD95;A0A5F8MP95;Q9ES00;G3UZD6;G3UZM6;H7BXC2
Idh3a	Isocitrate dehydrogenase [NAD] subunit alpha, mitochondrial	0.0722748	0.231211	0.612905	A0A1L1STE6;Q9D6R2;Q9D6R2-2
Capza1	F-actin-capping protein subunit alpha-1	0.108598	0.23174	0.614031	P47753;Q5RKN9;A0A0G2JE27
Ipo5	Importin-5	-0.0834198	0.232051	0.61449	Q8BKC5;Q8BKC5-2;Q8BIV3
Gnai2	Guanine nucleotide-binding protein G(i) subunit alpha-2	0.0440895	0.232121	0.614235	P08752;A0A0A6YWA9;B2RSH2;A2AE32;P20612;Q3V3I2;P50149;A2AE31;Q8C040;Q8BHK8;F6QPU5
Sephs1	Selenide, water dikinase 1	0.11222	0.232214	0.614008	Q8BH69
Dnaja2	DnaJ homolog subfamily A member 2	-0.0930073	0.23233	0.613912	Q9QYJ0
Stub1	STIP1 homology and U box-containing protein 1	-0.169409	0.232408	0.613597	Q9WUD1;A0A494BBF6;A0A494BBI6
Arfgap1	ADP-ribosylation factor GTPase-activating protein 1	0.132999	0.23255	0.613514	Q9EPJ9;Q3TGS9;V9GXM1;Q9EPJ9-2;V9GWV1
Ecm29;AI314180	Proteasome-associated protein ECM29 homolog	-0.079327	0.232724	0.613516	Q6PDI5-2;Q6PDI5;A2ALV7;A2ALV6;A2ALV8;A2ALW1;A2ALV9
Ccar1	Cell division cycle and apoptosis regulator protein 1	-0.0735039	0.232748	0.613123	Q8CH18-3;Q8CH18;Q8CH18-2;A0A1W2P765
Ebp	3-beta-hydroxysteroid-Delta(8),Delta(7)-isomerase	0.178827	0.233208	0.614038	P70245
Ppie	Peptidyl-prolyl cis-trans isomerase E	-0.259011	0.233284	0.613742	Q9QZH3
0610037L13Rik	UPF0587 protein C1orf123 homolog	0.114905	0.234198	0.615715	A2A8E2;Q8BHG2;Q8BHG2-3;B7ZC72;B7ZC71;Q8BHG2-2;A2A8E4;D6REH4
Cers2	Ceramide synthase 2	-0.186203	0.234296	0.615561	D3Z4M2;D3YTM0;D3Z0Z2;Q924Z4
Ppp1r11	Protein phosphatase 1 regulatory subunit 11	0.432408	0.234391	0.61535	Q8K1L5;G3UZ30;A5A4Y9
Xrcc1	DNA repair protein XRCC1	0.0553577	0.234681	0.615879	Q60596
Rsl1d1	Ribosomal L1 domain-containing protein 1	-0.169832	0.234823	0.615758	Q8BVY0;A0A2R8VHW2
Psmc6	26S protease regulatory subunit 10B	-0.0678452	0.235145	0.61619	P62334
Kif22	Kinesin-like protein KIF22	-0.167331	0.235287	0.616136	Q3V300;A0A0U1RPH8
Pcbp1	Poly(rC)-binding protein 1	-0.0683567	0.235673	0.61663	P60335
Wdr36		-0.242852	0.235772	0.616467	Q3TA68;Q3TAQ9
Emd	Emerin	0.0608089	0.23579	0.616072	O08579;I7HJS1;Q3THM8;B7FAU5
Rbpj	Recombining binding protein suppressor of hairless	0.167349	0.236389	0.617154	Q3U6F1;E9Q7W0;A0A0J9YTV5;P31266-2;P31266;A0A0J9YVE0
Pgm3	Phosphoacetylglucosamine mutase	-0.213781	0.236505	0.616958	Q9CYR6;Q8BWW3
Eif2b5	Translation initiation factor eIF-2B subunit epsilon	-0.0971359	0.237019	0.61792	Q8CHW4;A0A338P6D9;F6T9C3
Tpm3-rs7		-0.0539822	0.237706	0.619211	P21107-2;D3Z2H9
Apip	Methylthioribulose-1-phosphate dehydratase	0.247855	0.237773	0.618981	Q9WVQ5
Emc4	ER membrane protein complex subunit 4	0.137739	0.237803	0.618596	Q9CZX9
Dhx16		-0.279764	0.2379	0.618408	Q05BH3;G3X8X0
Pvrl2	Nectin-2	-0.363192	0.238016	0.618236	P32507-2;P32507
Khdrbs3	KH domain-containing, RNA-binding, signal transduction-associated protein 3	-0.335545	0.238386	0.618626	Q9R226;A0A2R8VJR4;A0A2R8VHM1
Iqcb1	IQ calmodulin-binding motif-containing protein 1	0.105433	0.238511	0.618549	Q8BP00-2;Q8BP00
Ranbp2	E3 SUMO-protein ligase RanBP2	-0.059462	0.238656	0.618485	Q9ERU9;Q0VDN7
Poglut1	Protein O-glucosyltransferase 1	0.139265	0.23876	0.618224	Q8BYB9
Smarcad1	SWI/SNF-related matrix-associated actin-dependent regulator of chromatin subfamily A containing DEAD/H box 1	0.104967	0.238855	0.618001	Q04692;Q04692-2;A0A0N4SVS7;A0A0N4SUQ5;A0A0N4SUP7;A0A0N4SVP9
Paxbp1	PAX3- and PAX7-binding protein 1	0.144584	0.239133	0.618217	P58501;F6YY19;P58501-2
Gpatch8	G patch domain-containing protein 8	0.292057	0.239319	0.618379	A2A6A1
Gclc	Glutamate--cysteine ligase catalytic subunit	0.117084	0.240117	0.620336	P97494
Crkl	Crk-like protein	0.085535	0.240607	0.62112	P47941;A0A338P675;A0A338P6Q0
Xpo1	Exportin-1	-0.04734	0.240772	0.621056	Q6P5F9;F6YA11;A2AKT6
Tcea1	Transcription elongation factor A protein 1	-0.0787132	0.241948	0.623982	P10711;E9PYD5
Utp18	U3 small nucleolar RNA-associated protein 18 homolog	-0.233684	0.242063	0.623724	Q5SSI6
Pygb	Glycogen phosphorylase, brain form	0.106164	0.242083	0.623316	Q8CI94;Q9WUB3;E9PUM3;Q3UEJ6;Q9ET01
Gsk3a	Glycogen synthase kinase-3 alpha	-0.104389	0.242139	0.622976	D3Z7E5;Q2NL51
Eif1ad	Probable RNA-binding protein EIF1AD	0.318454	0.242191	0.622684	Q3THJ3
Slc25a12	Calcium-binding mitochondrial carrier protein Aralar1	0.222471	0.242408	0.62273	Q8BH59;V9GXX9
Ints2	Integrator complex subunit 2	0.117137	0.242483	0.622409	Q80UK8
Pef1	Peflin	0.19062	0.243162	0.623684	Q8BFY6
Ptpn1	Tyrosine-protein phosphatase non-receptor type 1	0.276037	0.243897	0.625368	P35821
Mrpl18	39S ribosomal protein L18, mitochondrial	0.15686	0.243963	0.625128	Q9CQL5
Cbx3	Chromobox protein homolog 3	-0.152345	0.243999	0.624789	Q9DCC5;P23198;D3Z313;D3Z1A9
Mki67		-0.0560635	0.244041	0.624494	E9PVX6;E9PVX6-2;A0A1B0GQV9
Cwc27	Peptidyl-prolyl cis-trans isomerase CWC27 homolog	0.126497	0.244513	0.625299	Q3TKY6
Actbl2	Beta-actin-like protein 2	-0.591506	0.244931	0.625959	Q8BFZ3
Ddx46	Probable ATP-dependent RNA helicase DDX46	0.0980145	0.245272	0.626245	Q569Z5;F8WHR6;Q569Z5-2;A0A2R8VHK2
Tfam	Transcription factor A, mitochondrial	0.232081	0.246186	0.628152	A0A0R4J1N9;P40630-2;P40630;D3Z0F3
Gm10260;Rps18	40S ribosomal protein S18	0.0333828	0.246314	0.628091	F6YVP7;P62270;S4R1N6;A0A1Y7VKY1;A0A3Q4EGP3
Snap29	Synaptosomal-associated protein 29	0.134262	0.246521	0.628252	Q9ERB0
Scamp1	Secretory carrier-associated membrane protein 1	0.35289	0.247033	0.629258	Q8K021;Q3TSA8;D3YTP4
Rbmx	RNA-binding motif protein, X chromosome;RNA-binding motif protein, X chromosome, N-terminally processed	-0.153208	0.247655	0.630249	Q9WV02;A2AFI3;Q9WV02-2;S4R1F6;A2AFI4;Q9DAE2
Csrp1	Cysteine and glycine-rich protein 1	-0.118147	0.247722	0.629969	P97315
Spcs1	Signal peptidase complex subunit 1	0.126006	0.24824	0.630812	A0A2I3BRW0;A0A2I3BQG3;Q9D958
Cd3eap	DNA-directed RNA polymerase I subunit RPA34	-0.246567	0.248296	0.630503	Q76KJ5
Ncoa5	Nuclear receptor coactivator 5	-0.157163	0.24888	0.631516	Q91W39;B7ZC24;B7ZC23;A2A5L3
Lamtor5	Ragulator complex protein LAMTOR5	0.113066	0.249577	0.632865	Q9D1L9;G3UW70
Sec61a1	Protein transport protein Sec61 subunit alpha isoform 1	0.126024	0.249931	0.633412	P61620;A2ATT9
Try4;Try5		2.11282	0.249955	0.632975	Q9R0T7;Q9QUK9
Polr2c	DNA-directed RNA polymerase II subunit RPB3	-0.174771	0.250029	0.632712	P97760;A0A1D5RML8;A0A1D5RLD4
Sf1	Splicing factor 1	0.239408	0.250108	0.632404	E9Q4Q2;D3YZC9;D3YZD0;Q64213-2;Q64213-3;Q64213;D3YVH4;F8WHF9;D6RDB7
Nxn	Nucleoredoxin	0.32293	0.250126	0.631983	P97346-2;P97346
Sash1	SAM and SH3 domain-containing protein 1	-0.0705625	0.250476	0.632548	F8VQK5;P59808
Kiaa0907	UPF0469 protein KIAA0907	-0.359527	0.250779	0.632971	Q3TCX3-2;Q3TCX3;A0A0G2JEG2;Q3TCX3-4;Q3TCX3-3
Mea1	Male-enhanced antigen 1	-0.115097	0.251266	0.633793	A0A3B2WB12;Q64327
Dym	Dymeclin	0.131322	0.251521	0.633933	Q8CHY3
Plaa	Phospholipase A-2-activating protein	0.0294167	0.251598	0.633683	P27612;F7D1R5
Tpd52l2		0.0745454	0.251695	0.633428	Q8BKP1;F6VQ81;Q3TUJ9
Psma1	Proteasome subunit alpha type-1	0.0483368	0.252521	0.635318	Q9R1P4;A0A1B0GS70
Nop10	H/ACA ribonucleoprotein complex subunit 3	0.181085	0.252987	0.635922	Q9CQS2
Spc25	Kinetochore protein Spc25	-0.0687542	0.253702	0.637404	A2AUT3;Q3UA16-3;Q3UA16;A2AUT1;A2AUT4;Q3UA16-2
Slc39a10	Zinc transporter ZIP10	0.14946	0.253809	0.637222	Q6P5F6;A0A087WRC8;A0A087WQF7
Eef1e1	Eukaryotic translation elongation factor 1 epsilon-1	-0.121408	0.254326	0.638022	Q9D1M4
Mrpl39	39S ribosomal protein L39, mitochondrial	-0.154824	0.254516	0.63796	Q9JKF7
Thop1	Thimet oligopeptidase	-0.049741	0.254605	0.637754	A0A0R4IZY0;Q8C1A5
Nup93	Nuclear pore complex protein Nup93	-0.0625282	0.254659	0.637457	Q8BJ71;A0A1D5RLQ0;Q8BJ71-2;A0A1D5RM86
Cdk12	Cyclin-dependent kinase 12	-0.0843124	0.254775	0.637361	Q14AX6;Q14AX6-3;Q14AX6-2
Cox4i1	Cytochrome c oxidase subunit 4 isoform 1, mitochondrial	-0.06614	0.254848	0.637062	P19783;M0QWX7;D6RG40
Dimt1	Probable dimethyladenosine transferase	-0.114999	0.254981	0.636992	Q9D0D4;A0A286YCE5
Hnrnpl	Heterogeneous nuclear ribonucleoprotein L	-0.093219	0.255428	0.637768	G5E924;Q8R081;G3UY38;G3UYY3;G3UY56
Nup160	Nuclear pore complex protein Nup160	-0.0648144	0.255657	0.637956	Q9Z0W3;Q9Z0W3-2
Sh3bp5l	SH3 domain-binding protein 5-like	-0.143591	0.255731	0.637639	Q99LH9
Arpc4	Actin-related protein 2/3 complex subunit 4	0.08466	0.25577	0.637249	P59999;Q3TX55;E9PWA7
Prdx4	Peroxiredoxin-4	-0.0617699	0.255864	0.637054	O08807;B1AZS9
Cox17	Cytochrome c oxidase copper chaperone	-0.119627	0.255946	0.636828	P56394
Rab5a	Ras-related protein Rab-5A	-0.172435	0.256004	0.636522	Q9CQD1
Rpl13	60S ribosomal protein L13	0.107005	0.256344	0.636861	P47963
Ermp1	Endoplasmic reticulum metallopeptidase 1	0.0671623	0.2564	0.636496	Q3UVK0;F6TQS9;G8JL46;Q3UVK0-2
		0.153583	0.25641	0.63606	A0A140T8T5
Nedd1	Protein NEDD1	-0.147166	0.256559	0.635929	P33215;P33215-2;A0A1L1SUM9
Idh2	Isocitrate dehydrogenase [NADP], mitochondrial	0.0537586	0.257029	0.636816	P54071;D6RIL6;A0A0U1RP68;A0A0U1RPR1
Tgs1	Trimethylguanosine synthase	-0.141795	0.257074	0.636457	Q923W1
Med21	Mediator of RNA polymerase II transcription subunit 21	-0.176161	0.257705	0.637635	Q9CQ39
Safb	Scaffold attachment factor B1	-0.0894341	0.25791	0.63773	D3YXK2;S4R1M2;S4R1W0
Parp1	Poly [ADP-ribose] polymerase 1	0.0351921	0.258519	0.638894	Q921K2;P11103;P11103-2;A0A0A6YX03;A0A0A6YY63
Ak1	Adenylate kinase isoenzyme 1	0.158468	0.258574	0.638524	Q9R0Y5;Q9R0Y5-2;Z4YN97;A0A0A6YXW8
Hnrnph1	Heterogeneous nuclear ribonucleoprotein H;Heterogeneous nuclear ribonucleoprotein H, N-terminally processed	-0.0603107	0.258822	0.63861	Q8C2Q7;O35737
Brd2	Bromodomain-containing protein 2	-0.0639828	0.258927	0.638433	Q7JJ13;Q7JJ13-2;I7HPW1;S4R1Z1;A0A494BAP4;G3UZR9;Q3TH63
Krr1	KRR1 small subunit processome component homolog	-0.180905	0.259829	0.640588	G3UZA0;Q8BGA5
Snrpn;Snrpb	Small nuclear ribonucleoprotein-associated protein N;Small nuclear ribonucleoprotein-associated protein B	0.106516	0.260011	0.640568	P63163;P27048;A0A0G2JGN4
Marf1	Meiosis arrest female protein 1	-0.13783	0.260232	0.640762	Q8BJ34-3;Q8BJ34-4;Q8BJ34;Q8BJ34-6;A0A2R8VH96;Q8BJ34-5;Q8BJ34-2
Etfdh	Electron transfer flavoprotein-ubiquinone oxidoreductase, mitochondrial	0.0707249	0.261286	0.642719	Q6PF96;Q921G7
Ndufa4	Cytochrome c oxidase subunit NDUFA4	0.124034	0.26149	0.642782	Q62425;A0A0N4SVQ1
Dynlt1	Dynein light chain Tctex-type 1	-0.116708	0.263131	0.646315	A0A338P7B7;P51807
Prmt7	Protein arginine N-methyltransferase 7	0.199176	0.263627	0.64711	Q922X9;D3Z1D0;D3Z1C9;F6RXJ8
Zfp219		-0.0694706	0.26409	0.647783	Q4VA98;Q6IQX8;A0A2I3BR43;A0A2I3BQI8;A0A2I3BS40
Cep76	Centrosomal protein of 76 kDa	-0.289321	0.264281	0.647826	Q0VEJ0
Sde2	Protein SDE2 homolog	-0.0961834	0.264342	0.647573	Q8K1J5
Fxn	Frataxin, mitochondrial;Frataxin intermediate form;Frataxin mature form	0.236321	0.264817	0.648334	O35943
Cnot2	CCR4-NOT transcription complex subunit 2	0.0973614	0.265063	0.648583	E9Q027;Q8C5L3-3;Q8C5L3-2;Q8C5L3;E9Q8D5
H2afv;H2afz	Histone H2A.V;Histone H2A.Z;Histone H2A	-0.56719	0.265085	0.648185	Q3THW5;P0C0S6;Q8R029;Q3UA95;G3UWL7
Dbn1	Drebrin	0.0752449	0.266123	0.650034	A0A0R4J1E3;Q9QXS6-3;Q9QXS6;Q9QXS6-2;F7CPL2
Gigyf2	PERQ amino acid-rich with GYF domain-containing protein 2	-0.102247	0.266164	0.649797	G3UYG6;Q6Y7W8;G3UWR2;E9Q2M5;G3UYR9;Q6Y7W8-2;G3UZX7;G3UZW5
Pcyox1	Prenylcysteine oxidase	0.109756	0.266653	0.650814	Q9CQF9;F7CIP8;D3Z275
Hadha	Trifunctional enzyme subunit alpha, mitochondrial;Long-chain enoyl-CoA hydratase;Long chain 3-hydroxyacyl-CoA dehydrogenase	0.158687	0.266868	0.651008	Q8BMS1
Pml	Protein PML	0.094772	0.267008	0.650922	F7BTZ2;D3Z3A6;D3YXR5;Q60953-2;Q60953
Fsd1l	FSD1-like protein	0.153622	0.267108	0.650708	E0CXZ1;J3QM95;F8WGT4;Q8BYN5-2;Q8BYN5;Q8BYN5-3
Rps6ka3	Ribosomal protein S6 kinase alpha-3	0.0559647	0.2674	0.650854	P18654;B1AXN9;B1AXP0;B1AXN5;A0A338P701;Q9WUT3;B1AXN8;A2CEE6;A2CEE5;E9PUP0;A2CEE7;B1B0X3;Q7TPS0-2;Q7TPS0-3;Q7TPS0;B2GVN8
Ints9	Integrator complex subunit 9	-0.179349	0.267716	0.651303	A0A0R4J0J5;Q8K114-2;Q8K114
Cox7a2	Cytochrome c oxidase subunit 7A2, mitochondrial	-0.356186	0.267727	0.650883	P48771
Sh2b1	SH2B adapter protein 1	-0.335308	0.26854	0.65266	Q91ZM2-6;Q91ZM2-2;Q91ZM2-3;Q91ZM2-4;Q91ZM2;Q91ZM2-5
Msi1	RNA-binding protein Musashi homolog 1	-0.0537281	0.269459	0.654317	Q61474;Q61474-2;F8WJA5;A0A0J9YU67;A0A0J9YTX9
Psmb4	Proteasome subunit beta type-4	0.240979	0.270481	0.656392	P99026
Sap18;Gm10094	Histone deacetylase complex subunit SAP18	-0.147633	0.270742	0.656703	D3YY73;D3Z2N9;E9Q317;O55128
Isyna1	Inositol-3-phosphate synthase 1	-0.0908875	0.270854	0.656486	Q9JHU9
Echs1	Enoyl-CoA hydratase, mitochondrial	0.0950008	0.270928	0.656264	Q8BH95
Ascc2	Activating signal cointegrator 1 complex subunit 2	0.166203	0.271033	0.656103	Q91WR3-2;Q91WR3;Q91WR3-3
Usp24	Ubiquitin carboxyl-terminal hydrolase;Ubiquitin carboxyl-terminal hydrolase 24	0.0987957	0.271159	0.655953	E9PV45;B1AY13;B1AY13-2
Qprt	Nicotinate-nucleotide pyrophosphorylase [carboxylating]	-0.269209	0.271266	0.655745	Q91X91
Zfand6	AN1-type zinc finger protein 6	0.109766	0.271287	0.655344	A0A140LJF3;A0A140LI56;A0A140LIM2;Q9DCH6
Pwp1	Periodic tryptophan protein 1 homolog	-0.0787884	0.271706	0.656058	Q99LL5;A0A1W2P8G3
Mib1	E3 ubiquitin-protein ligase MIB1	-0.134687	0.271958	0.656224	F6YFW9;F6ZBL2;Q80SY4
		-0.194598	0.272116	0.656174	C0HKD9;C0HKD8
Lasp1	LIM and SH3 domain protein 1	0.119761	0.272432	0.656505	Q61792;A2A6H0;A2A6G9;A2A6G6;A2A6G7;A2A6G8;A2A6H1;A2A6G5;E9Q0N6;A2A6G0;A2A6G4
Atp6v1h	V-type proton ATPase subunit H	0.0718151	0.27306	0.657599	A0A0A6YX18;Q8BVE3;A0A0A6YWP6;A0A0A6YVU0
Trmt2a	tRNA (uracil-5-)-methyltransferase homolog A	-0.106175	0.273096	0.657245	E9PUQ7;Q8BNV1-2;Q8BNV1;F6SY41
Aldh5a1	Succinate-semialdehyde dehydrogenase, mitochondrial	-0.152444	0.273186	0.657019	Q8BWF0
Yap1	Transcriptional coactivator YAP1	0.312001	0.273297	0.656825	P46938-2;P46938;G3UYW7;G3UYA6;G3UY62;G3UYV4
Nup37	Nucleoporin Nup37	-0.0737656	0.27357	0.657028	Q9CWU9
Med23	Mediator of RNA polymerase II transcription subunit 23	0.121671	0.273855	0.657236	F8WJB0;E9QNV2;Q80YQ2;Q80YQ2-2;H3BK33;H3BJ42
Mrrf	Ribosome-recycling factor, mitochondrial	0.288952	0.274372	0.658108	Q9D6S7
Dnajc11	DnaJ homolog subfamily C member 11	0.119832	0.27472	0.658576	Q5U458;E9Q8B3;A2A8D1
Arih1	E3 ubiquitin-protein ligase ARIH1	0.150625	0.275201	0.659364	Q9Z1K5;H9KV21;H7BWY7
Rps19	40S ribosomal protein S19	-0.0530537	0.275407	0.659364	Q9CZX8;D3YUT3;D3Z5R8;D3Z722;D3YUG3;S4R223
Txnl1	Thioredoxin-like protein 1	0.0609978	0.275455	0.659003	A0A498WGD8;Q8CDN6;A0A494B955;A0A494BBI1;A0A494BB31
Asph	Aspartyl/asparaginyl beta-hydroxylase	0.094688	0.27549	0.658618	Q8CBM2;A2AL85;Q8BSY0
Naf1	H/ACA ribonucleoprotein complex non-core subunit NAF1	0.131678	0.276681	0.661392	E9QJT2;Q3UMQ8
Atp6v1e1	V-type proton ATPase subunit E 1	0.185544	0.27701	0.661792	P50518;A0A0N4SW34;A0A0N4SW07;A0A0N4SWA3;Q9D593
Abcd3	ATP-binding cassette sub-family D member 3	-0.183863	0.277376	0.662291	P55096;A0A0G2JDI9
Dgcr8	Microprocessor complex subunit DGCR8	0.144567	0.278104	0.66376	Q9EQM6;A0A338P691
Dars	Aspartate--tRNA ligase, cytoplasmic	0.0455257	0.278128	0.663373	Q922B2;Q8BJY7
Safb2	Scaffold attachment factor B2	0.172182	0.278327	0.663463	Q80YR5;D6RJ78;D6RHP9;F6XJ79;F6Z0Y5;F6VRR0;F6WIZ2
Wdr3	WD repeat-containing protein 3	-0.204263	0.278429	0.663281	Q8BHB4
Uqcrc2	Cytochrome b-c1 complex subunit 2, mitochondrial	0.0734932	0.278456	0.66289	Q9DB77;A0A140LI98
U2af1l4	Splicing factor U2AF 26 kDa subunit	0.367408	0.278564	0.662722	F8WH71;E9Q5Y2;E9Q1I7;E9Q5J3;Q8BGJ9-2;Q8BGJ9;Q8BGJ9-3;E9Q3S9;A0A140LHB1
Uqcrfs1	Cytochrome b-c1 complex subunit Rieske, mitochondrial;Cytochrome b-c1 complex subunit 11	0.0821457	0.278863	0.662891	Q9CR68
Zc3h15	Zinc finger CCCH domain-containing protein 15	0.0901382	0.27951	0.664041	Q3TIV5;Q3TIV5-2;Q3TIV5-3
Aldh18a1	Delta-1-pyrroline-5-carboxylate synthase;Glutamate 5-kinase;Gamma-glutamyl phosphate reductase	0.040976	0.279569	0.663775	Q9Z110;Q9Z110-2;D3Z0B4
BC035947		-0.122573	0.280265	0.665106	B2RQY6
Phb2	Prohibitin-2	0.0758671	0.280477	0.665225	O35129;F6QPR1;F6Q8V7
Rbms2	RNA-binding motif, single-stranded-interacting protein 2	-0.241585	0.280835	0.665619	Q8VC70;E9Q7G6;A0A5F8MPX7
Osbpl10;Osbpl11	Oxysterol-binding protein;Oxysterol-binding protein-related protein 11	-0.250608	0.280914	0.665432	A0A0R4J0F9;S4R296;A0A338P6F2;G5E8A0;S4R1M9;Q8CI95;A0A5F8MQ99
Slc39a7	Zinc transporter SLC39A7	-0.742269	0.281422	0.666291	Q31125;E9PV10
Ccnb1	G2/mitotic-specific cyclin-B1	-0.107876	0.281784	0.666865	P24860;G3UY65;Q68EM3
Chek1	Serine/threonine-protein kinase Chk1	-0.125353	0.282008	0.667028	O35280;O35280-2;G3UYC5
Sri	Sorcin	0.105931	0.282091	0.666775	Q6P069-2;Q6P069
Ptprf	Receptor-type tyrosine-protein phosphatase F	0.0909004	0.282111	0.666376	A2A8L5;F6Y3V0;F6S1X8;A0A1Y7VNR5;Q64487-11;G3UY75;B9EJA3;E9PVW8;E9Q7I7;G3UX60;G3UYU6;Q5SPA9;Q64487-5;B0V2N1;Q64487-8;Q64487-6;G3UWK6;Q64487-7;B0V2N1-2;Q64487-10;Q64487-9;Q64487-3;Q64487-1;B0V2N1-6;B0V2N1-5;B0V2N1-3;Q64487-12;B0V2N1-4;Q64487-2;Q64487
Suz12	Polycomb protein Suz12	-0.0848145	0.282579	0.667067	E9PW15;Q80U70
Crocc	Rootletin	0.123398	0.283459	0.668838	Q8CJ40-2;Q8CJ40-3;Q8CJ40
Hibch	3-hydroxyisobutyryl-CoA hydrolase, mitochondrial	0.0990063	0.283586	0.668684	E0CX19;Q8QZS1
Picalm	Phosphatidylinositol-binding clathrin assembly protein	-0.0813713	0.283605	0.668277	Q7M6Y3-2;Q7M6Y3-3;Q7M6Y3-5;Q7M6Y3-4;Q7M6Y3-6;Q7M6Y3;A0A140LHQ8;A0A140LHG9;A0A5F8MPL3;Q3TWS4;E9QLK9;Q61548-2;A0A087WSI9;E9QQ05;E9Q9A3;Q61548-3;Q61548
Fam49b	Protein FAM49B	0.0600513	0.283886	0.668546	Q921M7;A0A2I3BRN5;A0A2I3BPH9;A0A2I3BQK1;Q8BHZ0
Flot2	Flotillin-2	-0.126892	0.284071	0.668642	Q5SS83;Q60634-3;Q60634-2;Q60634
Arpc1b	Actin-related protein 2/3 complex subunit 1B	0.119813	0.284089	0.668217	Q91Z25;Q9WV32;F6THG2;F6VVE6
Igf2r	Cation-independent mannose-6-phosphate receptor	-0.360041	0.284249	0.668134	Q07113
Vamp3;Vamp2	Vesicle-associated membrane protein 3;Vesicle-associated membrane protein 2	0.167401	0.284505	0.66841	P63024;B0QZN5;P63044;A0A0N4SUV3;D3YTU0;Q62442-2;Q62442
Abcf3	ATP-binding cassette sub-family F member 3	-0.353089	0.285359	0.669822	Q8K268;A0A338P6L5;A0A338P774
Gtf2f2	General transcription factor IIF subunit 2	0.0711212	0.285562	0.66974	Q8R0A0
Psma2	Proteasome subunit alpha type-2	0.0546116	0.285964	0.670379	P49722;Q8BKE0
Dis3l2	DIS3-like exonuclease 2	0.0980011	0.286036	0.670094	Q8CI75-2;Q8CI75;A0A087WP08
Rps15a	40S ribosomal protein S15a	-0.119345	0.286285	0.670247	P62245;F8WJ41;D3Z712;D3YVB4
Alpl	Alkaline phosphatase, tissue-nonspecific isozyme;Alkaline phosphatase	-0.196294	0.286494	0.670219	P09242;B1AXF5;E9Q7P8
Hax1	HCLS1-associated protein X-1	-0.304952	0.286657	0.670247	A0A0G2JFE1;A0A0G2JEE6;A0A0G2JE46;A0A0G2JFF9;A0A0G2JDP0;O35387
Trmt5	tRNA (guanine(37)-N1)-methyltransferase	-0.115328	0.286912	0.670376	Q9D0C4;Q9D0C4-2;A0A1Y7VMB1
Ctsl	Cathepsin L1;Cathepsin L1 heavy chain;Cathepsin L1 light chain	0.239305	0.287164	0.67059	P06797;A0A1Y7VNM3;A0A1Y7VJC1;A0A1Y7VP49;A0A1Y7VNQ4
Ctbp1	C-terminal-binding protein 1	0.0889713	0.287371	0.670602	A0A0J9YU62;O88712-2;O88712;A0A0J9YUM4;O88712-3;A0A0J9YUR5;A0A0J9YTW3;A0A0J9YVI3;A0A0J9YVC3;A0A0J9YU66
Mtpn	Myotrophin	-0.105785	0.287615	0.670805	P62774;A0A0J9YV46
Ttc37		0.170504	0.287674	0.670489	F8VPK0;A0A286YCU6
Srp72	Signal recognition particle subunit SRP72	-0.0362801	0.287947	0.670777	E9Q740;F8VQC1
Tcerg1	Transcription elongation regulator 1	0.0551437	0.287962	0.670372	Q8CGF7-2;Q8CGF7;Q8CGF7-3;A0A494B9W7;A0A494BA28;A0A494BAT6;Q3B807-3;Q3B807
Ldlr	Low-density lipoprotein receptor	0.105773	0.288725	0.672151	A0A1L1SRE8;P35951;B1AXJ6;A0A571BEC8;A0A571BE80;A0A571BE60;B1AXJ3;F6YZZ8;B1AXJ5;B1AXJ4;Q924X6-2;Q924X6
Rars	Arginine--tRNA ligase, cytoplasmic	-0.0328072	0.289002	0.672387	Q9D0I9
Stt3b	Dolichyl-diphosphooligosaccharide--protein glycosyltransferase subunit STT3B	0.049255	0.289079	0.672143	A0A0R4J0D3;Q3TDQ1
Nefl	Neurofilament light polypeptide	0.103324	0.28982	0.673534	P08551
Ppa2	Inorganic pyrophosphatase 2, mitochondrial	-0.121511	0.289943	0.673448	Q91VM9;D3Z636;Q91VM9-2;G8JL76
Axin1	Axin-1	0.204051	0.290266	0.673839	F6XWC2;Q14DJ8;E9QMJ8;O35625-2;O35625
Rrp9	U3 small nucleolar RNA-interacting protein 2	-0.369125	0.290567	0.674144	Q91WM3
Map2k1	Dual specificity mitogen-activated protein kinase kinase 1	-0.065242	0.290578	0.673746	P31938;M0QWN2
Gclm	Glutamate--cysteine ligase regulatory subunit	-0.0990067	0.290787	0.673864	H3BJA3;O09172;A0A0G2JDI4;F6VNW5
Rpl35	60S ribosomal protein L35	-0.232511	0.291252	0.674625	Q6ZWV7
Mark2	Serine/threonine-protein kinase MARK2	-0.250368	0.29154	0.674887	E9Q9N6;Q05512;Q05512-2;E9QMP6;Q05512-4;Q05512-3;F6ZS70;Q3T9A3;A0A0R4J0B1;A0A0R4J227;E9PYX3;F7A3Q3;E9Q2J6;F6UY70;F6ZEX4;E9Q2G8;E9PZ55;F7CVZ7;F7CRG8;A0A0A6YY78;E9Q8H5;Q8CIP4-2;Q8CIP4;Q8VHJ5
Gsk3b	Glycogen synthase kinase-3 beta	0.0552563	0.291654	0.674748	E9QAQ5;Q9WV60
Kif1b	Kinesin-like protein KIF1B;Kinesin-like protein	0.0761379	0.291903	0.674894	A0A5F8MPF0;Q60575-2;Q60575;A2AH75;Q60575-3;F6XNB6
Ctage5;Mia2	Melanoma inhibitory activity protein 2	-0.115166	0.291996	0.674645	H3BKL6;H3BL19;H3BJI6;H3BK44;E9PY90;H3BK48;E9Q3S2;H3BKH2;H3BJS0;A0A1W2P711;Q91ZV0-3;Q91ZV0;H3BJ71;H3BJ35;H3BJS5
Tiprl	TIP41-like protein	0.236269	0.292241	0.674669	Q8BH58;A0A0A6YY87
Hp1bp3	Heterochromatin protein 1-binding protein 3	0.205535	0.292547	0.675125	Z4YKB8;Q3TEA8;Z4YKA3;Q3TEA8-3;A2AM65;A2AM69;A2AM63
Luc7l3	Luc7-like protein 3	0.078458	0.292553	0.674692	Q5SUF2;Q5SUF2-3;Q5SUF2-2;F8WGA8;F7A7G1
Bax	Apoptosis regulator BAX	0.204293	0.292833	0.674955	A0A1B0GT81;A0A1B0GTA4;Q07813;A0A1B0GS13
Ddt;Gm20441	D-dopachrome decarboxylase	0.10272	0.293665	0.676517	O35215;G3UZN1;G3UYJ7
Pdcd6ip	Programmed cell death 6-interacting protein	0.0238213	0.294036	0.677004	Q9WU78-3;Q9WU78;Q9WU78-2
Anxa2	Annexin;Annexin A2	0.146591	0.294198	0.676943	B0V2N7;P07356;B0V2N8;B0V2N5
Cand1	Cullin-associated NEDD8-dissociated protein 1	-0.0385933	0.294366	0.676838	Q6ZQ38;D3YWC5
Eps15l1	Epidermal growth factor receptor substrate 15-like 1	-0.0701336	0.294466	0.676638	Q60902-4;Q60902-2;Q60902;A0A1D5RLS1;Q60902-3
M6pr	Cation-dependent mannose-6-phosphate receptor	0.0715599	0.294542	0.676322	P24668
Arl2	ADP-ribosylation factor-like protein 2	0.154035	0.294566	0.675945	Q9D0J4
Sugt1	Suppressor of G2 allele of SKP1 homolog	-0.0815685	0.294652	0.675708	Q9CX34
Gnl2	Nucleolar GTP-binding protein 2	0.0987019	0.294654	0.675267	Q99LH1;B1ASC2
Gldc	Glycine dehydrogenase (decarboxylating), mitochondrial	0.0422916	0.294958	0.675711	Q91W43
Mrpl1	39S ribosomal protein L1, mitochondrial	0.137809	0.295681	0.677115	Q9D3F3;Q99N96
Elp2	Elongator complex protein 2	-0.0922295	0.296212	0.678073	Q91WG4;Q91WG4-2
Anxa6	Annexin A6	0.122497	0.296691	0.678751	P14824
Man2a1	Alpha-mannosidase 2	-0.246341	0.296694	0.678309	P27046
Kin	DNA/RNA-binding protein KIN17	0.142079	0.297709	0.680413	Q8K339
Serbp1	Plasminogen activator inhibitor 1 RNA-binding protein	-0.13905	0.297823	0.680273	Q9CY58-2;Q9CY58-3
Rpa1	Replication protein A 70 kDa DNA-binding subunit;Replication protein A 70 kDa DNA-binding subunit, N-terminally processed	-0.104328	0.297866	0.679925	Q5SWN2;Q8VEE4
Baiap2	Brain-specific angiogenesis inhibitor 1-associated protein 2	-0.130337	0.298017	0.679896	B1AZ46;Q8BKX1-3;Q8BKX1-2;Q8BKX1;Q8BKX1-4
Arhgap17	Rho GTPase-activating protein 17	-0.0880405	0.298048	0.679518	Q3UIA2-2;Q3UIA2;E9QAJ9;Q3UIA2-4;Q3UIA2-3;A0A0U1RNM6
Prdx3	Thioredoxin-dependent peroxide reductase, mitochondrial	0.09081	0.299046	0.68136	P20108
Iqgap2	Ras GTPase-activating-like protein IQGAP2	-0.118141	0.299133	0.6811	Q3UQ44
Tceb2	Transcription elongation factor B polypeptide 2	0.0528145	0.29943	0.681392	P62869;A0A3B2WBM3
Mad1l1	Mitotic spindle assembly checkpoint protein MAD1	-0.160258	0.300061	0.682575	Q9WTX8-2;Q9WTX8
Ttll12	Tubulin--tyrosine ligase-like protein 12	-0.0332031	0.300671	0.683537	Q3UDE2;F2Z423
Etfa	Electron transfer flavoprotein subunit alpha, mitochondrial	0.0594154	0.30092	0.683677	Q99LC5
Asna1	ATPase Asna1	0.0535019	0.301458	0.684446	O54984;A0A1B0GRE1
Coasy	Bifunctional coenzyme A synthase;Phosphopantetheine adenylyltransferase;Dephospho-CoA kinase	0.148675	0.301601	0.684405	Q9DBL7
Eif3m	Eukaryotic translation initiation factor 3 subunit M	0.186885	0.301759	0.684271	Q99JX4;A2A702;A2A701
Tax1bp3	Tax1-binding protein 3	0.122697	0.301868	0.68416	Q9DBG9
Dynlrb1	Dynein light chain roadblock-type 1	0.120671	0.302015	0.684026	A2AVR9;P62627
Cfl2	Cofilin-2	-0.32618	0.302404	0.68445	P45591;A0A1Y7VJ71
Gnas	Guanine nucleotide-binding protein G(s) subunit alpha isoforms short;Guanine nucleotide-binding protein G(s) subunit alpha isoforms XLas	-0.0861622	0.302541	0.684375	P63094;Q6R0H7;A0A571BEI3;Z4YKV1;P63094-3;P63094-2;Q6R0H7-4;A0A571BEM2;A0A571BE25;A0A571BEG2;A2A610;Q66L47;Q8CGK7;A0A571BGH5
Mettl1	tRNA (guanine-N(7)-)-methyltransferase	-0.174311	0.302683	0.684259	Q9Z120;F6WMV8;D3Z7D2
Prpf38a	Pre-mRNA-splicing factor 38A	-0.195396	0.302865	0.684162	Q4FK66;Q4FK66-2
Mdp1	Magnesium-dependent phosphatase 1	0.168489	0.302914	0.683833	Q9D967
Gm13695;Gm13697;Cwc22	Pre-mRNA-splicing factor CWC22 homolog	0.177767	0.303039	0.683613	A2AK44;A2AK42;B1AYU7;B1AYU4;Q8C5N3-2;Q8C5N3;B1AYU8;J3QNR0;J3QM48
Ppp4r2	Serine/threonine-protein phosphatase 4 regulatory subunit 2	0.128184	0.30313	0.683367	A0A0R4J0U2;Q0VGB7;A0A0N4SV05;A0A0N4SVH3
Mms19	MMS19 nucleotide excision repair protein homolog	0.124404	0.303279	0.683334	Q9D071-2;Q9D071-3;Q9D071;E9PW47;F7C9N6
Pgd	6-phosphogluconate dehydrogenase, decarboxylating	0.0469284	0.303349	0.683045	Q9DCD0
Rbm15		-0.0773876	0.303409	0.68277	Q0VBL3-2;Q0VBL3
Cnot8	CCR4-NOT transcription complex subunit 8	-0.195047	0.30364	0.682788	Q9D8X5;A2AFQ7
Prpf3	U4/U6 small nuclear ribonucleoprotein Prp3	-0.0744328	0.304973	0.685413	Q922U1;E0CYD0;REV__Q3TBL6
Cops2	COP9 signalosome complex subunit 2	-0.0546463	0.305004	0.685141	P61202;P61202-2;A2AQE4
Top2a	DNA topoisomerase 2-alpha	-0.116669	0.3056	0.686107	Q01320
Eif4g1	Eukaryotic translation initiation factor 4 gamma 1	-0.0346169	0.305615	0.685695	E9PVC5;Q6NZJ6;E9Q9E1;E9PVC6;Q6NZJ6-2;A0A0J9YUS5;E9Q770;A0A0J9YVC1;A0A0J9YUC1;D3Z439;A0A0J9YUL1;D3YWM1;D3YWY7;D6RCH1;A0A338P758;D3YWC6;A0A0J9YTV0;A0A0J9YU44;A0A338P7C5
Tsn	Translin	0.0375072	0.305749	0.685529	Q62348
Utp20	Small subunit processome component 20 homolog	-0.0609348	0.305769	0.685153	E9QK83;Q5XG71;A0A1W2P8D7;A0A1W2P6J9;A0A1W2P7L8
Dlat	Dihydrolipoyllysine-residue acetyltransferase component of pyruvate dehydrogenase complex, mitochondrial	0.0547966	0.305829	0.684809	Q8BMF4
Dscc1;DSCC1	Sister chromatid cohesion protein DCC1	0.405183	0.306075	0.685032	D3YVY9;Q14AI0
Usp9x	Ubiquitin carboxyl-terminal hydrolase;Probable ubiquitin carboxyl-terminal hydrolase FAF-X	0.0779388	0.306171	0.684788	Q4FE56;P70398;E9PWA9;F8VPU6;G3UY52;G3UZS3
Nrbp1	Nuclear receptor-binding protein	0.195321	0.306881	0.686017	D3YUV1;Q99J45;A0A0J9YUZ6;A0A0J9YTX8;A0A0J9YUQ4
Nme1	Nucleoside diphosphate kinase A;Nucleoside diphosphate kinase	0.124046	0.307158	0.686249	P15532;Q5NC80;Q5NC79
Ublcp1	Ubiquitin-like domain-containing CTD phosphatase 1	0.073444	0.307805	0.687475	Q8BGR9;Q8BGR9-2
Hectd1	E3 ubiquitin-protein ligase HECTD1	0.276598	0.307885	0.687184	F8WIE5;Q69ZR2
Psmd12	26S proteasome non-ATPase regulatory subunit 12	-0.0739552	0.308021	0.687047	Q9D8W5;B1AT36;Q3TRH2
Ak6	Adenylate kinase isoenzyme 6	0.120044	0.308526	0.687785	Q8VCP8;A0A087WRI5
Sirt2	NAD-dependent protein deacetylase sirtuin-2	0.222318	0.308724	0.687889	A0A140LHL5;Q8VDQ8-2;Q8VDQ8;Q8VDQ8-3;Q8VDQ8-4
Acaa2	3-ketoacyl-CoA thiolase, mitochondrial	0.125582	0.308753	0.68752	Q8BWT1;A0A494B9J2
Gnai3	Guanine nucleotide-binding protein G(k) subunit alpha	-0.0957516	0.308863	0.687287	Q9DC51
Vps35	Vacuolar protein sorting-associated protein 35	-0.0369091	0.309562	0.688639	Q9EQH3
Phc2	Polyhomeotic-like protein 2	-0.098193	0.309606	0.688323	Q9QWH1-2;Q9QWH1
2310035C23Rik;Kiaa1468	LisH domain and HEAT repeat-containing protein KIAA1468	0.170449	0.309949	0.688663	A0A087WSS1;G3X9J4;E9QM90;Q148V7-3;Q148V7-2;Q148V7
Pgm2;Pgm1	Phosphoglucomutase-1	0.163333	0.310694	0.689727	A2CEK3;Q9D0F9
Golga4	Golgin subfamily A member 4	-0.168219	0.310974	0.689859	Q91VW5;A0A1D5RLV4;A0A1D5RME8
Csk	Tyrosine-protein kinase CSK	0.0901066	0.311215	0.690042	P41241;A0A1L1SQQ5;D3YVQ8;A0A1L1SR46;A0A1L1STA1;D6RGA0;A0A0R4J1P8;D3Z4T5;A0A0R4J1N6;P41242-3;P41242;P41242-2
Psmd8	26S proteasome non-ATPase regulatory subunit 8	0.0703548	0.311228	0.689645	Q9CX56;Q9CPS5;Q3TG45
Ap1g1	AP-1 complex subunit gamma-1	0.0602295	0.311732	0.690353	Q8CBB7;P22892;O88512
Scaf4		-0.0846275	0.311847	0.690093	Q7TSH6;Q7TSH6-2;Q7TSH6-3;A0A338P6R5
Mrps22	28S ribosomal protein S22, mitochondrial	0.111559	0.312247	0.690443	Q9CXW2
	Uncharacterized protein C11orf98 homolog	0.257405	0.313513	0.692916	Q9D937;A0A087WQJ5;A0A087WRC2
Bzw2	Basic leucine zipper and W2 domain-containing protein 2	0.0583221	0.314619	0.694944	Q91VK1;A0A1Y7VKZ4;A0A1Y7VJ43;A0A1Y7VIU9;A0A1Y7VM47;A0A1Y7VM24
Mapk3	Mitogen-activated protein kinase;Mitogen-activated protein kinase 3	-0.157441	0.314809	0.694962	D3Z3G6;Q63844;A0A0U1RPX4;D3Z6D8;A0A0U1RPZ0;E9PXX5;E9Q3I6;Q6P5G0;Q61532
Ogdh	2-oxoglutarate dehydrogenase, mitochondrial	0.0417507	0.315108	0.695211	Q60597;Q60597-3;Z4YJV4;Q60597-2;Q60597-4;Q5SVY0
Hsp90aa1	Heat shock protein HSP 90-alpha	-0.0490784	0.315169	0.694959	P07901;B7ZC50;A2A6A2;B7ZC49;REV__Q8BL66
Usp48	Ubiquitin carboxyl-terminal hydrolase 48	0.068343	0.315272	0.694724	A2ALR8;A2ALR9;Q3V0C5;Q3V0C5-5;Q3V0C5-2;Q3V0C5-4;Q3V0C5-3
Ctr9	RNA polymerase-associated protein CTR9 homolog	0.0409218	0.315293	0.694365	Q62018;Q62018-3;Q62018-2
Kif23	Kinesin-like protein KIF23	-0.166271	0.315964	0.695533	A0A1L1SRP4;E9Q5G3
Atp6v1f	V-type proton ATPase subunit F	0.0904659	0.316743	0.696986	Q9D1K2;A0A0N4SVE1;F7B2B4
Arpc3	Actin-related protein 2/3 complex subunit 3	0.102554	0.317309	0.697789	Q9JM76;H7BWZ3;A0A0G2JFK7;D3Z2F7;D3Z2F8
Cenpv	Centromere protein V	0.397003	0.317687	0.698155	Q9CXS4;F6SS03;Q9CXS4-2
Mrpl13	39S ribosomal protein L13, mitochondrial	0.10599	0.317956	0.698415	F7CXG9;Q9D1P0
Arhgef2	Rho guanine nucleotide exchange factor 2	0.0692638	0.317978	0.698	H3BJU7;Q60875;Q60875-4;Q60875-5;H3BKH9;H3BJ40;H3BJ45;H3BJX8;Q60875-3;Q60875-2;H3BLF9;H3BL15;H3BJ59;H3BIX8;H3BLJ1;H3BJ48;H3BJM4
Sdhb	Succinate dehydrogenase [ubiquinone] iron-sulfur subunit, mitochondrial	0.0820248	0.318051	0.697713	Q9CQA3
Tmx3	Protein disulfide-isomerase TMX3	0.103775	0.318127	0.697478	Q8BXZ1;A0A494BB11;A0A494B9P2
Nploc4	Nuclear protein localization protein 4 homolog	-0.145555	0.318353	0.697531	P60670;P60670-2
Ndufs5	NADH dehydrogenase [ubiquinone] iron-sulfur protein 5;NADH dehydrogenase [ubiquinone] iron-sulfur protein 5, N-terminally processed	0.0886517	0.318488	0.697473	B1ARW4;Q99LY9
Prpf31	U4/U6 small nuclear ribonucleoprotein Prp31	0.0557831	0.318617	0.697338	Q8CCF0-2;Q8CCF0
Dcaf7	DDB1- and CUL4-associated factor 7	0.0489769	0.318757	0.697211	P61963
Preb	Prolactin regulatory element-binding protein	0.170894	0.318761	0.696789	D3Z3S1;Q9WUQ2;F6XLZ3;A0A0J9YU39
Epb41l3;Epb4.1l3	Band 4.1-like protein 3;Band 4.1-like protein 3, N-terminally processed	0.101794	0.320252	0.699774	A0A286YD84;A0A5F8MPR1;Q9WV92-2;Q9WV92;Q9WV92-3;D0VYV6;A7YY80;A0A5F8MPE1;A0A3B2WD96;A0A3B2WBE1;Q9WV92-4;A0A286YDY4;Q9WV92-7;Q9WV92-6;Q9WV92-5;Q9WV92-8;A0A286YCY1;A0A286YCT6
Cct4	T-complex protein 1 subunit delta	-0.0345146	0.320421	0.699812	P80315;G5E839;G3UYW5;G3UXF3;G3UXG2
Znf512	Zinc finger protein 512	0.138861	0.320563	0.699691	Q69Z99;A0A0J9YTU9;A0A0J9YV10;A0A0J9YU29;A0A0J9YTW0
Exosc2	Exosome complex component RRP4	-0.312216	0.32065	0.699426	Q8VBV3;A2AV19;A0A0A6YW57
Ndufa6	NADH dehydrogenase [ubiquinone] 1 alpha subcomplex subunit 6	0.126134	0.320662	0.699019	Q9CQZ5;A0A2R8W6V1
Med31	Mediator of RNA polymerase II transcription subunit 31	-0.293207	0.32095	0.699182	Q9CXU1
Rab5b	Ras-related protein Rab-5B	-0.118329	0.32118	0.699321	P61021
Ccdc117	Coiled-coil domain-containing protein 117	0.146224	0.321233	0.698964	Q6PB51
Ndufs8	NADH dehydrogenase [ubiquinone] iron-sulfur protein 8, mitochondrial	-0.181627	0.321443	0.699018	A0A494BAW8;Q8K3J1
Ddx1	ATP-dependent RNA helicase DDX1	0.0600739	0.322084	0.700148	Q91VR5;A0A1Y7VM48
Cfl1	Cofilin-1	-0.0805393	0.322494	0.700569	P18760;F8WGL3;A0A494B9A7
Nop2	Probable 28S rRNA (cytosine-C(5))-methyltransferase	-0.124071	0.32255	0.700241	E9QN31;Q922K7;A0A0N4SW16
Hagh	Hydroxyacylglutathione hydrolase, mitochondrial	0.201224	0.322701	0.700214	E9Q2H8;E9PYA3;A0A0R4J052;G5E8T9;Q99KB8-2;Q99KB8;D3YWI0
Bpnt1	3(2),5-bisphosphate nucleotidase 1	0.0694138	0.322729	0.699865	A0A1B0GRV0;Q9Z0S1;D3Z0E6;D3Z5X0
Myo9b	Unconventional myosin-IXb	-0.198529	0.322749	0.699494	E9PWZ6;A0A1D5RLW4;A0A8V5KX73;E9PZW8;Q9QY06-3;Q9QY06;Q9QY06-2
Pddc1	Parkinson disease 7 domain-containing protein 1	0.1634	0.32295	0.699457	Q8BFQ8
Hspa8	Heat shock cognate 71 kDa protein	-0.0495888	0.323151	0.699494	P63017;Q504P4;P17156;D3Z5E2
Ccdc134	Coiled-coil domain-containing protein 134	0.121486	0.323151	0.699066	Q8C7V8-2;Q8C7V8;A0A2R8VKP7;A0A2R8VI68
Trim24	Transcription intermediary factor 1-alpha	0.201199	0.323319	0.699	Q64127;Q64127-2;E9Q1U8
Ppp2r2a	Serine/threonine-protein phosphatase 2A 55 kDa regulatory subunit B alpha isoform;Serine/threonine-protein phosphatase 2A 55 kDa regulatory subunit B	0.0238934	0.323504	0.699042	Q6P1F6;Q9CWU3;A0A668KLA9;Q6ZWR4-3;Q6ZWR4;Q6ZWR4-2;A0A494B941;G3UXS9;A0A494B8Z0;Q8BG02
Eml4	Echinoderm microtubule-associated protein-like 4	-0.074522	0.323697	0.698972	A7ISP9;F8WJ93;Q3UMY5;A0A0R4J0H0;A0A0R4J1G7;Q3UMY5-4;Q3UMY5-2;A0A3Q4EHV9;Q3UMY5-3;Q5SQM0
Rptor	Regulatory-associated protein of mTOR	-0.124911	0.324063	0.699383	A2ACM0;Q8K4Q0;Q8K4Q0-4;Q8K4Q0-3;Q8K4Q0-2;F7BQS0
Poldip2	Polymerase delta-interacting protein 2	0.080088	0.32422	0.699308	Q91VA6;F6SQH7
Atf2	Cyclic AMP-dependent transcription factor ATF-2	-0.172972	0.324344	0.699194	A2AQE9;A2AQF0;G3UXC3;P16951-2;P16951-3;P16951
Lsm12	Protein LSM12 homolog	-0.156128	0.324506	0.69914	Q9D0R8;A0A0A0MQC9
Llph	Protein LLP homolog	0.135701	0.324508	0.698714	Q9D945;Q9D945-2;A0A1W2P865
Dhx37		0.259006	0.324593	0.698456	Q6NZL1;A0A0G2JG93
Pcid2	PCI domain-containing protein 2	0.183969	0.324736	0.698323	Q8BFV2
Golga2	Golgin subfamily A member 2	0.145704	0.325245	0.699016	Z4YJU8;A0A6I8MWY5;E9PUQ5;A0A6I8MX07;Q921M4-2;Q921M4;A2AN45;A2AN48;A2AN46
Orc3	Origin recognition complex subunit 3	-0.183601	0.325304	0.698732	Q9JK30-2;Q9JK30
Larp1	La-related protein 1	-0.0351471	0.325587	0.699017	Z4YJT3;Q6ZQ58;Q6ZQ58-2;Q9D423
Dhx15	Pre-mRNA-splicing factor ATP-dependent RNA helicase DHX15	-0.031448	0.325732	0.698937	Q497W9;O35286;A0A0G2JG10;A0A0G2JGQ5
Chchd1	Coiled-coil-helix-coiled-coil-helix domain-containing protein 1	-0.0997368	0.325953	0.699028	Q05BF0;Q9CQA6
Heatr1		-0.178983	0.326319	0.699432	G3X9B1;A0A1Y7VNI1;A0A1Y7VNG8
Slc2a3	Solute carrier family 2, facilitated glucose transporter member 3	0.068861	0.326736	0.699794	P32037;E9Q2G7
Ubap2	Ubiquitin-associated protein 2	-0.0766193	0.326955	0.699791	A2AMY5;Q91VX2;F6PYV5;A2AMY7;F6WTC8
Map4	Microtubule-associated protein 4	0.102948	0.327127	0.699678	P27546-2;P27546;P27546-3;E9PZ43;A0A0G2JDN7;A0A0G2JFH2;P27546-4;A0A0G2JG35;A0A0G2JFT4;A0A0G2JFK3;A0A0G2JDY5;A0A0G2JE57;Q78TF3;A0A0G2JDU1
Mrpl3	39S ribosomal protein L3, mitochondrial	-0.146246	0.327202	0.699431	D3Z456;Q99N95;A0A1L1SU47;F6W7C7
Srek1	Splicing regulatory glutamine/lysine-rich protein 1	0.152609	0.327636	0.699872	Q8BZX4-2;A0A1B0GSR3;Q8BZX4;A0A1B0GSB4
Tubb4a	Tubulin beta-4A chain	0.0533638	0.327654	0.699465	Q9D6F9
Kif2c	Kinesin-like protein;Kinesin-like protein KIF2C	0.0733356	0.327669	0.699081	Q3TTL2;Q922S8;Q8C0N1
Fam175b	BRISC complex subunit Abro1	-0.192306	0.327888	0.699094	Q3TCJ1;Z4YJY0;D3Z4D8
Atpaf1	ATP synthase mitochondrial F1 complex assembly factor 1	-0.079845	0.327942	0.698783	H3BJP9;V9GX21;H3BLL2;Q811I0;H3BLD0;H3BK16
Nup153		-0.137411	0.328031	0.698515	E9Q3G8;A0A286YCP2;A0A286YE24;A0A286YCY7
Hmgb3	High mobility group protein B3	-0.0474434	0.328096	0.698215	O54879;A2AP78
Znf638;Zfml	Zinc finger protein 638	-0.0747807	0.328468	0.698626	A0A0N4SV80;Q61464-4;E9QML5;Q61464;Q3TZK9;A0A0N4SV38;A0A0N4SVI8;E9QKZ7;Q61464-7;Q61464-2;Q61464-5;A0A0N4SVM8;Q61464-3;A0A0N4SUP3
Id4	DNA-binding protein inhibitor ID-4	-0.0613144	0.328775	0.698918	P41139
Tsc22d1	TSC22 domain family protein 1	0.133563	0.328914	0.698765	H3BLI9;D3YW86;D3Z0V7;E9QLZ1;P62500-2;P62500-3;P62500
Celf2	CUGBP Elav-like family member 2	-0.302922	0.329562	0.699728	Q9Z0H4-9;V9GX43;S4R2J2;S4R1S7;S4R2U7;E9QA47;A0A0R4J2B0;A3KGT0;S4R2L5;Q9Z0H4-11;Q9Z0H4-7;Q9Z0H4-5;Q9Z0H4-4;Q9Z0H4;Q9Z0H4-8;Q9Z0H4-2;Q9Z0H4-6;S4R2U1
Dock11	Dedicator of cytokinesis protein 11	0.170334	0.329662	0.699517	A2AF47;A2AF67;A2AF65
Arl3	ADP-ribosylation factor-like protein 3	-0.11226	0.329745	0.699264	A0A494BAJ6;Q9WUL7
Mycbp	C-Myc-binding protein	-0.09622	0.329809	0.699032	Q9EQS3;A2A7K5
Gipc2	PDZ domain-containing protein GIPC2	0.204542	0.329811	0.698622	Q9Z2H7
Arhgef1	Rho guanine nucleotide exchange factor 1	-0.14164	0.330396	0.699551	E9PUF7;Q61210-3;Q61210-4;Q61210-2;Q61210;Q61210-5;A0A0U1RPP2;F6ZN61
Ncln	Nicalin	0.176894	0.330492	0.699314	Q8VCM8;D3YU17;F6S731
Luc7l2	Putative RNA-binding protein Luc7-like 2	0.108107	0.330801	0.699633	Q7TNC4-2;Q7TNC4-3;Q7TNC4-4;Q7TNC4;E9Q715;Q05CX5
C330027C09Rik;Kiaa1524	Protein CIP2A	-0.140972	0.330953	0.699638	D3Z7B5;Q8BWY9
Glyr1	Putative oxidoreductase GLYR1	-0.0784874	0.331202	0.69984	D3YYT1;Q922P9
Ddx56	Probable ATP-dependent RNA helicase DDX56	-0.0451817	0.331649	0.700364	Q9D0R4;Q5SVX2
Mmgt1	Membrane magnesium transporter 1	-0.126532	0.331966	0.700681	Q8K273
Gid8	Glucose-induced degradation protein 8 homolog	0.260092	0.332577	0.701395	Q9D7M1
Cuta	Protein CutA	0.178656	0.332868	0.701743	D5MCW4;Q9CQ89
Ilf3	Interleukin enhancer-binding factor 3	0.0704361	0.333035	0.701759	Q9Z1X4;Q9Z1X4-3;A0A1L1STE4;Q45VK5;Q9Z1X4-2;A0A1L1SSU8;A0A1L1ST48;A0A1L1SQR7;A0A1L1SR62;A0A1L1SQ69;A0A1L1SU19
Mff	Mitochondrial fission factor	0.11481	0.33313	0.701641	F7B1A4;F6VAL0;F7CTF8;E0CYI3;E0CYB9;Q6PCP5-4;Q6PCP5-3;Q6PCP5-2;Q6PCP5
Ufm1	Ubiquitin-fold modifier 1	0.0821182	0.333381	0.701783	P61961;H7BWZ1;D3YW97
Smarca1	Probable global transcription activator SNF2L1	0.11271	0.333493	0.701553	Q6PGB8;Q6PGB8-2;F6Z6F4;Q8BS67;F6QS43
Eftud1	Elongation factor Tu GTP-binding domain-containing protein 1	0.210433	0.333538	0.701252	Q8C0D5;D3Z1V3
Capzb	F-actin-capping protein subunit beta	-0.047789	0.333688	0.701192	A2AMW0;P47757-2;P47757-4;P47757;F7CAZ6;A0A0A0MQI9;F6YHZ8
Pctp	Phosphatidylcholine transfer protein	0.135863	0.334136	0.701788	Q5SV41;P53808
Apex1	DNA-(apurinic or apyrimidinic site) lyase;DNA-(apurinic or apyrimidinic site) lyase, mitochondrial	0.0759125	0.334995	0.703142	P28352;F6QA74;D3Z124;D3Z6R9
Surf2	Surfeit locus protein 2	0.145069	0.335532	0.703836	P09926
Got1	Aspartate aminotransferase, cytoplasmic	-0.0261436	0.336288	0.705059	P05201;F7ALS6
Hnrnpul2	Heterogeneous nuclear ribonucleoprotein U-like protein 2	0.0749069	0.336326	0.70469	Q00PI9;A0A494BAL6
Stk3	Serine/threonine-protein kinase 3;Serine/threonine-protein kinase 3 36kDa subunit;Serine/threonine-protein kinase 3 20kDa subunit	-0.190555	0.336563	0.704875	A0A2I3BQE0;Q9JI10;Q9JI10-2;A2A5M9
Usp3	Ubiquitin carboxyl-terminal hydrolase;Ubiquitin carboxyl-terminal hydrolase 3	-0.11033	0.336702	0.704735	G3UZF0;E9Q8W9;Q91W36
Fam129b	Niban-like protein 1	-0.126226	0.33718	0.705293	Q8R1F1;A2ARS6
Rad50	DNA repair protein RAD50	-0.0589565	0.337296	0.705072	Q5SV02;P70388-2;P70388;A8Y5I3;E9PUJ2;P70388-3;P70388-4
Tbl1xr1	F-box-like/WD repeat-containing protein TBL1XR1	-0.169292	0.338967	0.708393	Q8BHJ5;A0A0J9YV90;A0A0J9YUE3
Fxr1	Fragile X mental retardation syndrome-related protein 1	-0.029422	0.339769	0.709806	Q61584-4;Q61584-3;Q61584;Q61584-5;Q61584-6;A0A0G2JEP0;Q61584-2;Q61584-7;A0A0H2UH27;A0A0G2JGL6
Ndn	Necdin	0.0935139	0.340685	0.711414	P25233
Mrps28	28S ribosomal protein S28, mitochondrial	-0.197712	0.340782	0.71115	Q9CY16
Sdc1	Syndecan-1	-0.0955135	0.34099	0.711214	P18828;P18828-2;E0CYT6
Mdn1		-0.0590645	0.341464	0.711922	J3QMC5;A2ANY6;REV__A0A1W2P863;REV__Q04690-4;REV__Q04690-3;REV__Q04690-2;REV__Q04690
Hnrnpdl	Heterogeneous nuclear ribonucleoprotein D-like	0.169759	0.341707	0.712031	D3YTQ3;F6VQH5;Q9Z130
	UPF0489 protein C5orf22 homolog	-0.166111	0.342089	0.712226	A0A2I3BRJ4;Q8BGC1-2;Q8BGC1
Aamp		-0.0478989	0.34335	0.714665	J3QN89;Q3TJ22;A0A087WNM5
Grwd1	Glutamate-rich WD repeat-containing protein 1	0.0863369	0.343391	0.714346	Q810D6;A0A1B0GSW5;A0A1B0GRR2
Cox5b	Cytochrome c oxidase subunit 5B, mitochondrial	-0.179647	0.343428	0.714015	Q9D881;P19536;F7C106;A0A0A6YVR0
Pwp2	Periodic tryptophan protein 2 homolog	-0.157232	0.343523	0.713756	Q8BU03
Ybx3	Y-box-binding protein 3	0.0552982	0.343536	0.713348	Q9JKB3
	UPF0586 protein C9orf41 homolog	0.159409	0.343663	0.713225	Q80UY1;A0A494BA54
Uba2	SUMO-activating enzyme subunit 2	0.0745308	0.343938	0.713328	Q9Z1F9;H3BLR3;H3BJQ2;A2BH29;H3BLM2
Adh5	Alcohol dehydrogenase class-3	0.0371193	0.344051	0.713107	P28474;A0A0G2JGS3;Q64437
Fabp7	Fatty acid-binding protein, brain	0.232012	0.344501	0.713544	E9Q0H6;P51880
Ep300	Histone acetyltransferase p300	0.214418	0.344541	0.71322	B2RWS6
Lrrc59	Leucine-rich repeat-containing protein 59	0.0347641	0.344779	0.713449	Q922Q8
Ago2	Protein argonaute-2	-0.0761166	0.345225	0.714037	Q8CJG0
Tm9sf1	Transmembrane 9 superfamily member 1	0.171124	0.345527	0.714212	D6RGM8;D3YWH4;D3Z6X7;Q9DBU0;D3YYW1;D3Z279
Mcfd2	Multiple coagulation factor deficiency protein 2 homolog	0.110753	0.345528	0.713797	Q8K5B2
Med22	Mediator of RNA polymerase II transcription subunit 22	0.0985924	0.345997	0.714368	A2ALA4;Q62276-2;Q62276
Ppia	Peptidyl-prolyl cis-trans isomerase A;Peptidyl-prolyl cis-trans isomerase A, N-terminally processed	0.0779724	0.347126	0.716378	P17742;A0A1L1SST0;A0A1L1SRX5
Mecr	Trans-2-enoyl-CoA reductase, mitochondrial	0.101875	0.347192	0.716065	Q9DCS3
Tmem209	Transmembrane protein 209	-0.150205	0.347363	0.716054	Q8C214;F8WGT2;Q8BRG8-3;Q8BRG8-2;Q8BRG8
Zpr1	Zinc finger protein ZPR1	-0.0597286	0.347847	0.716687	F8WHU9;Q62384
Mospd2	Motile sperm domain-containing protein 2	0.157832	0.347937	0.716438	B1AU74;Q9CWP6-4;Q9CWP6-2;Q9CWP6-3;Q9CWP6
Pfn2	Profilin-2	0.105442	0.348224	0.716754	Q9JJV2-3;Q9JJV2;D3YWS3;Q9JJV2-2
Nop56	Nucleolar protein 56	-0.166596	0.348535	0.716965	Q9D6Z1;E0CXZ0;F7CHQ7;A2APD7;F6USW7;F6U250;F6V095;F7CHP9
Itfg3	Protein ITFG3	0.176777	0.348622	0.716774	Q8C0Z1;F6SQM4;D3Z6P3
Slc4a7	Sodium bicarbonate cotransporter 3;Anion exchange protein	-0.157863	0.349674	0.718569	Q8BTY2;F8VQC9;A0A286YCS4;A0A286YCX2;H6WZF5;I1VGT4;I1VGT6;I1VGT5;E3UVT8;D3Y272;H6WZ45;J9RV59;D3Y273;E3UVT9;J9RDH0;A0A286YCX8;A0A286YDK8;A0A286YD46;Q8BTY2-2;A0A286YDJ7
Hspbp1	Hsp70-binding protein 1	-0.287027	0.349694	0.718166	Q99P31;A0A0U1RPF2;A0A0U1RPE7;A0A0U1RQ49;A0A0U1RNL5
Map2k6	Dual specificity mitogen-activated protein kinase kinase 6	-0.0917767	0.349857	0.71807	P70236;A2AGS2
Ufl1	E3 UFM1-protein ligase 1	0.191462	0.349937	0.717827	Q8CCJ3;Q8CCJ3-1;Q8CCJ3-2
Mapre2	Microtubule-associated protein RP/EB family member 2	0.106621	0.350156	0.717924	D3YYK8;E9Q6X0;Q8R001-2;Q8R001;Q3TG90
Gak	Cyclin-G-associated kinase	-0.090189	0.350295	0.717853	A0A0R4J0F6;Q99KY4-2;Q99KY4;F7BG02;F6SLK1;Q80TZ3-2;Q80TZ3;Q80TZ3-3
Gstm2	Glutathione S-transferase Mu 2	0.172491	0.350619	0.718144	P15626;D3YX76
2610015P09Rik		0.827568	0.350952	0.71848	F7D3E1;B8JJH0;J3QQ27
Sptan1	Spectrin alpha chain, non-erythrocytic 1	0.0319489	0.350985	0.718132	A3KGU5;E9Q447;P16546-2;A3KGU4;A0A5F8MQC3;REV__A0A0J9YVC1;REV__A0A0J9YUC1;REV__E9Q770;REV__A0A0J9YUS5;REV__E9PVC6;REV__Q6NZJ6-2;REV__E9Q9E1;REV__E9PVC5;REV__Q6NZJ6;P08032
Phf10	PHD finger protein 10	0.107478	0.351331	0.718449	K4DI61;Q9D8M7-2;Q9D8M7;E9Q5L7
Wipi2	WD repeat domain phosphoinositide-interacting protein 2	-0.1049	0.351962	0.719363	D3YWK1;Q80W47
Uchl1	Ubiquitin carboxyl-terminal hydrolase isozyme L1	0.0297726	0.352402	0.719887	Q9R0P9
Msh3	DNA mismatch repair protein Msh3	-0.169409	0.353656	0.722265	A0A087WQ16;E9QPY6;P13705
Sdhaf4	Succinate dehydrogenase assembly factor 4, mitochondrial	0.081847	0.354346	0.723384	Q8BTE0
Farsb	Phenylalanine--tRNA ligase beta subunit	0.0634216	0.354965	0.724233	Q9WUA2;A0A087WPV4;A0A087WS80;A0A087WQ15
Farsa	Phenylalanine--tRNA ligase alpha subunit	-0.0545807	0.355179	0.724157	Q8C0C7;E9PWY9;D6RIJ2
2810408M09Rik;Trp53rk;Tp53rk	TP53-regulating kinase	0.119694	0.355317	0.724085	Q5U452;Q543M9;Q99PW4
Tceb1	Transcription elongation factor B polypeptide 1	0.151794	0.355322	0.723678	A0A087WQE6;A0A087WNT1;P83940;A0A087WPE4
Tsnax	Translin-associated protein X	0.190811	0.355625	0.723892	Q9QZE7;A0A1D5RLR0
Arhgap12	Rho GTPase-activating protein 12	0.316342	0.356083	0.72442	S4R203;S4R248;A0A0A0MQ95;B2RUJ8;S4R221;Q8C0D4;S4R2V0;S4R1B0
Sptbn2		-0.139797	0.356214	0.724234	Q68FG2
Pmf1	Polyamine-modulated factor 1	0.0928411	0.356429	0.724232	Q9CPV5;Q9CPV5-2;A0A0A6YVR2
Srsf9	Serine/arginine-rich splicing factor 9	-0.0971531	0.356656	0.724204	Q9D0B0;F6RTE1
Exoc8	Exocyst complex component 8	-0.0730762	0.356717	0.72392	Q6PGF7
Sec62	Translocation protein SEC62	0.131422	0.356929	0.723769	Q8BU14
Arf5	ADP-ribosylation factor 5	0.156525	0.357147	0.723826	P84084;D3YV25;E9Q2C2
Usp7	Ubiquitin carboxyl-terminal hydrolase;Ubiquitin carboxyl-terminal hydrolase 7	0.0462585	0.357319	0.723737	F8VPX1;E9PXY8;Q6A4J8;Q6A4J8-2;Q6A4J8-3;G3UWR8
Bnip3l	BCL2/adenovirus E1B 19 kDa protein-interacting protein 3-like	0.120739	0.358009	0.7248	Q91Z78;Q9Z2F7
Hspa4l	Heat shock 70 kDa protein 4L	-0.222479	0.358366	0.725195	P48722-2;P48722;E0CY23;A0A0N4SVU2
Hist1h1b	Histone H1.5	-0.0684307	0.358687	0.725382	P43276
Glrx5	Glutaredoxin-related protein 5, mitochondrial	-0.121516	0.358809	0.725299	A0A1Y7VN70;Q80Y14
Hspa4	Heat shock 70 kDa protein 4	-0.0443707	0.358863	0.724986	Q3U2G2;Q61316
Pea15;Pea15a	Astrocytic phosphoprotein PEA-15	0.0495743	0.359106	0.725015	Q62048;D3Z375;Q62048-2
Idi1	Isopentenyl-diphosphate Delta-isomerase 1	-0.0527763	0.359131	0.72467	P58044;G3XA48;H3BLF8;H3BLP1
Ctc1	CST complex subunit CTC1	0.210161	0.359308	0.724585	E0CXE7;Q5SUQ9-3;Q5SUQ9-2;Q5SUQ9
Rnaseh2b	Ribonuclease H2 subunit B	-0.0657131	0.359456	0.724419	Q80ZV0;F6WF94
Hnrnpd	Heterogeneous nuclear ribonucleoprotein D0	0.054459	0.359702	0.724444	Q60668-3;Q60668;F6ZV59;G5E8G0;G3X9W0;Q60668-4;Q60668-2;E9Q5B6;F6SHF3;F7A465;A0A0G2JFL4;Q9D3U4
Brd4	Bromodomain-containing protein 4	-0.0511288	0.35974	0.724125	Q3UH70;Q9ESU6;Q9ESU6-2;B0V2V6;A0A494BAK1;A0A494BBD0;D6RGP2
Pten	Phosphatidylinositol 3,4,5-trisphosphate 3-phosphatase and dual-specificity protein phosphatase PTEN	0.185602	0.359759	0.72377	O08586
FAM120A	Constitutive coactivator of PPAR-gamma-like protein 1	0.211246	0.361089	0.726251	Q6A0A9
Rpp25l	Ribonuclease P protein subunit p25-like protein	-0.408526	0.361302	0.726236	Q99JH1
Birc6	Baculoviral IAP repeat-containing protein 6	0.045575	0.361533	0.726387	S4R1L5;S4R2P8;O88738-3;O88738-2;O88738;J3QP64;S4R268;A0A3Q4EH00;S4R2N7
Pgrmc2	Membrane-associated progesterone receptor component 2	0.095414	0.362132	0.727238	Q80UU9
Dnttip2	Deoxynucleotidyltransferase terminal-interacting protein 2	-0.272469	0.362646	0.727986	Q8R2M2
Phgdh	D-3-phosphoglycerate dehydrogenase	0.0672844	0.363129	0.728589	Q61753;F6ZSB7
Cct2	T-complex protein 1 subunit beta	0.0318802	0.363135	0.728177	P80314;A0A1W2P7B7;A0A1W2P6Q3;A0A1W2P828;A0A1W2P871;A0A1W2P8B6
Znf326;Zfp326	DBIRD complex subunit ZNF326	0.0874863	0.363164	0.72779	A0A0R4J098;O88291;D3YXQ7;O88291-2
Pcca	Propionyl-CoA carboxylase alpha chain, mitochondrial	-0.098148	0.364057	0.729492	Q91ZA3;H3BL62
Btaf1		-0.116698	0.364678	0.730495	E9QAE3
Pin1	Peptidyl-prolyl cis-trans isomerase NIMA-interacting 1	-0.102515	0.36513	0.731067	Q9QUR7;Q3ULQ2
Ywhab	14-3-3 protein beta/alpha;14-3-3 protein beta/alpha, N-terminally processed	-0.0671658	0.365349	0.731054	Q9CQV8;Q9CQV8-2;A2A5N1
Pola2	DNA polymerase alpha subunit B	-0.0787533	0.36543	0.730779	A0A494B9D2;Q8C2T6;P33611;A0A494B956
Xpot	Exportin-T	0.120292	0.365895	0.731306	A0A1W2P7Q6;Q9CRT8
Prom1	Prominin-1	0.136027	0.367175	0.733697	A0A0G2JE50;A0A0R4J0B0;Q8CDK8;A0A0G2JDH9;Q8R056;G3X9J8;G5E8G5;O54990-4;O54990-5;O54990-6;O54990-3;O54990-2;O54990
Srsf2	Serine/arginine-rich splicing factor 2	0.0784348	0.367419	0.733914	Q62093
Rrp1	Ribosomal RNA processing protein 1 homolog A	-0.0811733	0.36753	0.733747	P56183-2;P56183-3;P56183;A0A1W2P7C5
Asah1	Acid ceramidase;Acid ceramidase subunit alpha;Acid ceramidase subunit beta	-0.199655	0.367534	0.733341	Q9WV54
D10Jhu81e	ES1 protein homolog, mitochondrial	0.0714657	0.367598	0.733052	Q9D172;A0A1W2P7B6;A0A1W2P870
Ptpn12	Tyrosine-protein phosphatase non-receptor type 12	0.0856701	0.367765	0.733027	P35831
Psmd11	26S proteasome non-ATPase regulatory subunit 11	0.0310505	0.367974	0.733031	Q8BG32;G3UYH2;G3UWW7;G3UXL5;G3UYI4;G3UYL3;G3UYL8;G3UX15;G3UX67;G3UWV7;G3UZ28;G3UZ33
Tppp3	Tubulin polymerization-promoting protein family member 3	0.089364	0.367982	0.732631	Q9CRB6
Uba5	Ubiquitin-like modifier-activating enzyme 5	0.172343	0.368145	0.732511	Q8VE47;F6VRI6;A0A1L1SSH6;D6RH76
Map2k2	Dual specificity mitogen-activated protein kinase kinase 2	0.0905525	0.369305	0.734466	Q91YS7;Q63932;D3Z446;A0A1W2P7V9
Psmc3	26S protease regulatory subunit 6A	0.0819168	0.369468	0.734537	O88685;B7ZCF1;A2AGN7;A0A087WPH7;F6Q2E3
Shmt1	Serine hydroxymethyltransferase, cytosolic;Serine hydroxymethyltransferase	-0.0563744	0.3699	0.734847	P50431;G3UZ26;G3UYY1;G3UZZ9
Gsr	Glutathione reductase, mitochondrial	-0.0405628	0.370261	0.73529	P47791-2;P47791
Exosc9	Exosome complex component RRP45	0.165144	0.370289	0.734919	A0A0G2JFV9;Q9JHI7
Mrc2	C-type mannose receptor 2	0.0939915	0.370478	0.734918	A2AAA9;Q64449;Q64449-2
Smad2	Mothers against decapentaplegic homolog 2;Mothers against decapentaplegic homolog	-0.247835	0.370683	0.734939	Q62432-2;Q62432;E9Q3M0;F7BUP2;A2CG44;E9Q5P9;Q8BUN5;Q9JIW5
Napa	Alpha-soluble NSF attachment protein	0.078574	0.370699	0.734575	Q9DB05;P28663
Hnrnpk	Heterogeneous nuclear ribonucleoprotein K	-0.0513641	0.371188	0.7351	P61979-2;P61979;H3BLL4;H3BK96;A0A286YDM3;A0A286YCM2;A0A286YEC4;A0A286YDH1
Ptp4a2;Ptp4a1	Protein tyrosine phosphatase type IVA 2;Protein tyrosine phosphatase type IVA 1	-0.123205	0.371321	0.734936	O70274;Q63739
Tbce	Tubulin-specific chaperone E	-0.121807	0.3716	0.73503	E0CZ81;Q8CIV8
Pou3f2	POU domain, class 3, transcription factor 2	0.220957	0.371804	0.735051	P31360;P62515;P21952;P31361
Atp5i;Atp5k	ATP synthase subunit e, mitochondrial	0.110495	0.372225	0.735356	Q06185;Q8BTB6
Lypla1	Acyl-protein thioesterase 1	0.0831131	0.372371	0.73515	J3QP56;P97823-2;P97823;D3YUG4;D3Z111;D3Z269
Lphn2	Latrophilin-2	0.111729	0.372487	0.735006	A0A0G2JEQ8;A0A0G2JH16;A0A0G2JFV3;A0A0G2JDE3;A0A0G2JG66;A0A0G2JDF4;A0A0G2JFF5;A0A0G2JDK6;A0A0G2JGM8;Q8JZZ7;Q8JZZ7-2
Rabl3	Rab-like protein 3	-0.0993806	0.372534	0.734695	Q9D4V7-2;Q9D4V7
Morf4l1	Mortality factor 4-like protein 1	-0.0516788	0.372569	0.734371	P60762-2;A0A087WQB0;P60762;A0A087WQ34
Terf1	Telomeric repeat-binding factor 1	-0.243137	0.372584	0.733999	Q3V252;P70371
Ift22	Intraflagellar transport protein 22 homolog	-0.089175	0.373322	0.735081	A0A0H2UKB7;A0A0G2JDJ1;Q9DAI2;A0A0G2JF44
Gga3	ADP-ribosylation factor-binding protein GGA3	-0.0774456	0.374273	0.736705	A2A9W7;Q8BMI3;S4R2D2;A2A9W5
Hmbs	Porphobilinogen deaminase	-0.0688896	0.374483	0.736712	P22907;P22907-2;A0A1L1SRM0
Terf2ip	Telomeric repeat-binding factor 2-interacting protein 1	-0.0901969	0.37456	0.736488	Q91VL8
Ckap5	Cytoskeleton-associated protein 5	-0.0356628	0.374748	0.736445	Z4YL78;A0A0R4J0K2;K3W4R5;A2AGT5-2;A2AGT5-3;A2AGT5
Ndufv2	NADH dehydrogenase [ubiquinone] flavoprotein 2, mitochondrial	-0.23306	0.375128	0.736835	Q9D6J6;Q9D6J6-2;M0QWP9
Ilf2	Interleukin enhancer-binding factor 2	0.0270473	0.375442	0.737031	Q9CXY6
Pbrm1	Protein polybromo-1	-0.0860458	0.375723	0.737183	E9Q7L3;D3Z1W6;E9Q7L2;D3Z1N4;E9Q4Y5;F8VQD1;Q8BSQ9-2;Q8BSQ9;D3YYF2;F6THL5;D6RIL0;D6RI94;D3Z3R4
Atp5f1	ATP synthase F(0) complex subunit B1, mitochondrial	0.0412743	0.375774	0.736873	Q9CQQ7;A0A0G2JGX3
Sod2	Superoxide dismutase [Mn], mitochondrial	0.0519482	0.376625	0.738262	P09671;A0A3B2WBF0
Mrpl19	39S ribosomal protein L19, mitochondrial	-0.12843	0.376955	0.738711	Q9D338
Cadm1	Cell adhesion molecule 1	0.0345303	0.377102	0.738535	E9PYN1;Q8R5M8-4;Q8R5M8-3;Q8R5M8-2;Q8R5M8;A0A668KLV1;E0CY16;Q8R5M8-5;Q8R5M8-7;Q8R5M8-6
Dhrs1	Dehydrogenase/reductase SDR family member 1	0.0750641	0.377243	0.738417	Q99L04
Rps4x	40S ribosomal protein S4, X isoform	-0.0194027	0.377259	0.738021	P62702
Thada	Thyroid adenoma-associated protein homolog	-0.0728294	0.377523	0.738176	A8C756;A8C756-2;A8C756-3;A8C756-5
Kntc1	Kinetochore-associated protein 1	-0.104863	0.377796	0.738221	Q8C3Y4
Ctcf	Transcriptional repressor CTCF	-0.182651	0.37813	0.738539	Q61164;A2APF3;A2APF3-2
Hspb1	Heat shock protein beta-1	0.12812	0.379262	0.740398	D3YZ06;P14602-2;P14602;P14602-3
Ift74	Intraflagellar transport protein 74 homolog	-0.162217	0.379327	0.740141	Q8BKE9;B1AWG1
Acsl3	Long-chain-fatty-acid--CoA ligase 3	0.0974369	0.379398	0.739919	E9PUC2;Q9CZW4
Sec24c		-0.0426083	0.379564	0.739881	G3X972;A0A286YDI8;A0A286YD08
Ptk7	Inactive tyrosine-protein kinase 7	0.0396816	0.379623	0.739598	Q8BKG3
Rad21	Double-strand-break repair protein rad21 homolog	0.0591297	0.379778	0.739485	Q61550
Wdr76	WD repeat-containing protein 76	0.0855881	0.379961	0.739395	Z4YK23;A6PWY4-3;A6PWY4-2;A6PWY4
BC027231		-0.114299	0.380324	0.73972	Q8R2U2
Cntfr	Ciliary neurotrophic factor receptor subunit alpha	-0.395092	0.380516	0.739711	O88507;A2AMR7
Adss	Adenylosuccinate synthetase isozyme 2	-0.0709206	0.380544	0.739405	P46664
Osgep	Probable tRNA N6-adenosine threonylcarbamoyltransferase	0.103615	0.380707	0.73937	Q8BWU5;A0A0R4J1Y3;E9QMF4;E0CXW7;E0CYN9;E0CYK9
Prim1	DNA primase small subunit;DNA primase	-0.0525795	0.380738	0.739032	P20664;J3QN19
Exoc3	Exocyst complex component 3	-0.15549	0.383746	0.744564	Q6KAR6;A0A1Y7VKY4
Scoc	Short coiled-coil protein	0.104044	0.384193	0.745083	Q78YZ6-3;Q78YZ6-2;Q78YZ6
Ddx18	ATP-dependent RNA helicase DDX18	-0.0680492	0.384221	0.744731	Q8K363;F6ZX28
Dut		-0.0692638	0.384591	0.745141	Q9CQ43;Q9CQ43-2
Akr1a1	Alcohol dehydrogenase [NADP(+)]	0.0168766	0.385056	0.745583	Q9JII6;B1AXW3
Metap1	Methionine aminopeptidase 1	-0.105733	0.38506	0.745185	Q8BP48
Gtf3c1	General transcription factor 3C polypeptide 1	-0.0713936	0.385191	0.745058	A0A0U1RPD8;Q8K284-2;Q8K284;A0A0U1RNV0;A0A0U1RP70
Pycr2	Pyrroline-5-carboxylate reductase 2	0.137511	0.385528	0.745271	Q922Q4;A2ABZ2;A2ABZ3;A2ABZ0
Wdr6	WD repeat-containing protein 6	-0.0710758	0.38561	0.745007	Q99ME2
Mcm6	DNA replication licensing factor MCM6;DNA helicase	-0.0252491	0.386579	0.746433	P97311;Q3ULG5
Drosha	Ribonuclease 3	-0.0975384	0.387072	0.746892	Q5HZJ0
Soat1	Sterol O-acyltransferase 1	0.137751	0.387436	0.747236	Q61263;A0A087WNN8;A0A087WSJ5
Spata5;Katnal2	Spermatogenesis-associated protein 5;Katanin p60 ATPase-containing subunit A-like 2	0.0758339	0.387468	0.746904	A0A0G2JFY0;A0A0A0MQ80;Q3UMC0;D3Z0U5;D6RGM7;D3Z4J2;Q9D3R6-3;Q9D3R6
Cks2	Cyclin-dependent kinases regulatory subunit 2	0.105432	0.387579	0.746725	P56390
Smad4	Mothers against decapentaplegic homolog 4	-0.126297	0.387991	0.747057	P97471
Bcl2l11	Bcl-2-like protein 11	0.10916	0.388191	0.747049	O54918-3;O54918-2;O54918
Nhlrc2	NHL repeat-containing protein 2	0.219538	0.388646	0.747476	Q8BZW8
Soga3	Protein SOGA3	0.119495	0.388925	0.747517	Q6NZL0
Tsr1	Pre-rRNA-processing protein TSR1 homolog	-0.0660938	0.388964	0.74718	Q5SWD9;Q5SWD9-2;Q5SWD9-3
Kif5b	Kinesin-1 heavy chain;Kinesin-like protein	0.036171	0.389457	0.747836	Q61768;E9QAK5
Arl8b	ADP-ribosylation factor-like protein 8B	0.124116	0.389954	0.748261	A0A0N4SVB8;Q9CQW2
Aldh3a2	Aldehyde dehydrogenase;Fatty aldehyde dehydrogenase	-0.0960033	0.390469	0.748853	B1ATI0;B1AV77;P47740
Atxn2	Ataxin-2	0.101638	0.390561	0.748602	F6U2C2;E9QM77;O70305-2;O70305;F7B6X4;O70305-3;A0A286YDU2;F6V8M6
Arid1b		-0.157357	0.390729	0.748595	E9Q4N6;E9Q6R4;A0A8Q0PK87;A0A338P6U8;E9Q4N7
Sfpq	Splicing factor, proline- and glutamine-rich	0.0486622	0.390745	0.748233	Q8VIJ6
Hbs1l	HBS1-like protein	-0.0959568	0.390888	0.748147	Q3TGM7;Q69ZS7-2;Q69ZS7
Nsa2	Ribosome biogenesis protein NSA2 homolog	-0.0833504	0.391299	0.748575	A0A286YCS8;Q9CR47
Eif1ax;Eif1a;Gm5039	Eukaryotic translation initiation factor 1A, X-chromosomal;Eukaryotic translation initiation factor 1A	-0.166364	0.391618	0.748786	Q8BMJ3;A0A494BB95;Q60872;J3QNT6;Q8BX20;Q3UTA4;Q3UT53;Q3TQZ4;J3QQ02;J3QPI8;J3QP87;J3QMW5;A0A1Y7VNG9;A0A1Y7VLT7;A0A1Y7VK80;A0A1Y7VJE9
Cggbp1	CGG triplet repeat-binding protein 1	-0.0842896	0.391974	0.749104	Q8BHG9
Sod1	Superoxide dismutase [Cu-Zn]	-0.0459293	0.392155	0.749133	P08228
Eif1;Eif1b	Eukaryotic translation initiation factor 1;Eukaryotic translation initiation factor 1b	0.0587383	0.392175	0.748795	P48024;A0A1L1SSA3;Q9CXU9;J3QN87;J3QPZ8
Zdbf2	DBF4-type zinc finger-containing protein 2 homolog	-0.224856	0.392289	0.748653	Q5SS00;A0A6I8MWW6;B1AU71
Clta		-0.0257713	0.392508	0.748676	B1AWE0;Q6PFA2
Parn	Poly(A)-specific ribonuclease PARN	0.0860489	0.392521	0.748305	Q8VDG3;A0A0R4J0P6;A0A2R8VKA3
Fnbp4	Formin-binding protein 4	-0.0546162	0.392988	0.74892	A0A5F8MPU2;A0A0R4IZZ6;Q6ZQ03;Q6ZQ03-2;Q6ZQ03-3
Nle1	Notchless protein homolog 1	-0.0569801	0.393078	0.748714	Q8VEJ4;F6QAD9
Inppl1	Phosphatidylinositol 3,4,5-trisphosphate 5-phosphatase 2	-0.0663364	0.393108	0.748345	Q6P549;A0A087WPT7;A0A1B0GR64;A0A1B0GST7
Qdpr	Dihydropteridine reductase	-0.122459	0.393475	0.748555	D3YWR7;Q8BVI4;A0A0G2JGY0;A0A0G2JGJ1;D3Z1A1;D3Z099
Rab11b;Rab11a	Ras-related protein Rab-11B;Ras-related protein Rab-11A	-0.0351631	0.394674	0.750558	P46638;G3UZD3;G3UY29;E9Q3P9;F8WGS1;P62492;G3UZL4;E9PZB2;E9Q6B3;F6R2Z5;D3YYB3;Q9WTL2
Plin3	Perilipin-3	0.077071	0.394757	0.750257	Q9DBG5;A0A3B2WCW2
Carm1	Histone-arginine methyltransferase CARM1	-0.0580673	0.394779	0.749883	D3YUP1;Q9WVG6-2;Q9WVG6;D6RFA7
Lin7c	Protein lin-7 homolog C	-0.0700459	0.395356	0.750532	O88952;Q8JZS0;Q3TUM0;O88951
Prosc	Proline synthase co-transcribed bacterial homolog protein	-0.641921	0.395602	0.750605	A0A1B0GRP7;Q9Z2Y8;Q6P8V7;A0A1B0GQY5;A0A1B0GRR5;Q80ZV3;A0A1B0GSP5;A0A1B0GSA1
Ap1m1	AP-1 complex subunit mu-1	0.0493458	0.396044	0.751165	P35585;D3YZ71;S4R1Q4;A0A1D5RLW6;A0A0R4IZX6;A0A0R4J1L4;Q9WVP1;Q9WVP1-2;A0A1L1SQU9;A0A1L1SUA0
Dph7	Diphthine methyltransferase	0.202116	0.396256	0.751219	Q9CYU6-2;Q9CYU6
Pnn	Pinin	-0.0795418	0.396301	0.750917	O35691;Q3TUQ5;A0A1W2P6S1
Clcc1	Chloride channel CLIC-like protein 1	0.0922039	0.396371	0.750702	A2AEM2;Q99LI2
Ints5	Integrator complex subunit 5	0.0972713	0.396644	0.750884	Q8CHT3
Atad5	ATPase family AAA domain-containing protein 5	-0.0714767	0.397201	0.751757	Z4YKQ9;Q4QY64;Q4QY64-2
Hpcal1;Hpca	Hippocalcin-like protein 1;Neuron-specific calcium-binding protein hippocalcin	0.0606789	0.397643	0.752251	P62748;A0A1Y7VMK3;A2A7R5;E9PV73;P84075;D3Z2Z8;D3YVA2;Q91X97
Prc1	Protein regulator of cytokinesis 1	-0.134475	0.398082	0.752817	G3XA79;G3UY19;G3UW86;G3UWQ7;Q99K43;G3UXT4
Hs1bp3	HCLS1-binding protein 3	-0.0970226	0.398379	0.752978	Q3TC93;A0A1W2P6R8;A0A1W2P6H5
Sdhc	Succinate dehydrogenase cytochrome b560 subunit, mitochondrial	-0.0588261	0.398734	0.753277	F8WGB3;Q9CZB0
Gulp1	PTB domain-containing engulfment adapter protein 1	-0.120103	0.398817	0.753021	Q8K2A1-2;Q8K2A1;E0CXC5
Rbbp6	E3 ubiquitin-protein ligase RBBP6	-0.122899	0.399244	0.753403	P97868-2;P97868;A0A338P6W1;A0A0R4J165;P97868-3;D3YZU8
Emg1	Ribosomal RNA small subunit methyltransferase NEP1	-0.0816093	0.399304	0.753097	O35130;A0A0N4SUL6
Pelp1	Proline-, glutamic acid- and leucine-rich protein 1	0.0625664	0.399327	0.75274	Q9DBD5;Q9D4T3
Rpp38	Ribonuclease P protein subunit p38	-0.10575	0.39939	0.752456	A2AJG0;Q80UU2
Ercc6l	DNA excision repair protein ERCC-6-like	-0.0988445	0.399507	0.752256	Q8BHK9
Hspa1a;Hspa1b	Heat shock 70 kDa protein 1A;Heat shock 70 kDa protein 1B	-0.112865	0.400078	0.752912	Q61696;P17879
Tubgcp3	Gamma-tubulin complex component 3	-0.0829903	0.400338	0.752979	P58854;E9Q0R3;F6QMZ4;F7AJZ3
Pdxdc1	Pyridoxal-dependent decarboxylase domain-containing protein 1	0.0558418	0.400423	0.752774	A0A0R4J034;Q99K01-2;Q99K01;Q99K01-4;Q99K01-3;D3YZA7;Q99K01-5
Pold2	DNA polymerase delta subunit 2	-0.0496841	0.400431	0.752385	O35654;A8Y5G7
Mapre1	Microtubule-associated protein RP/EB family member 1	-0.0528946	0.400647	0.752414	Q61166;A0A0J9YVB9;D3Z6G3;Q6PER3
Hmga2	High mobility group protein HMGI-C	-0.107724	0.40082	0.752283	P52927;Q6NSP9
Ca3	Carbonic anhydrase 3	0.140612	0.401035	0.752314	P16015
Ube2m	NEDD8-conjugating enzyme Ubc12	0.0823914	0.401308	0.752468	P61082;F7CDT0;G5E919;F6WMC0
Pinx1	PIN2/TERF1-interacting telomerase inhibitor 1	-0.129247	0.401801	0.753172	Q9CZX5
Mat2b	Methionine adenosyltransferase 2 subunit beta	0.0795589	0.402196	0.753576	Q99LB6-2;Q99LB6;E0CYU5
Surf1	Surfeit locus protein 1	0.0906376	0.402942	0.754444	A0A0A6YVR9;P09925
Dad1	Dolichyl-diphosphooligosaccharide--protein glycosyltransferase subunit DAD1	0.0552998	0.402964	0.754098	P61804
Snrpd2	Small nuclear ribonucleoprotein Sm D2	-0.0832039	0.402967	0.753701	P62317
Mrpl22	39S ribosomal protein L22, mitochondrial	-0.181867	0.403071	0.753511	Q8BU88
Pabpn1;Gm20521	Polyadenylate-binding protein 2	0.0386803	0.403204	0.753452	G3UY42;Q8CCS6-2;Q8CCS6;D3YUB9;D3Z055;G3UWS5;D3Z5F7
Nt5c	5(3)-deoxyribonucleotidase, cytosolic type	0.0491821	0.403611	0.753942	Q9JM14;A2A9X5
Hdhd2	Haloacid dehalogenase-like hydrolase domain-containing protein 2	-0.103618	0.403994	0.754361	Q3UGR5-2;Q3UGR5
Fads1	Fatty acid desaturase 1	-0.128403	0.404008	0.753984	A0A494BBI5;A0A494BBC6;Q920L1
Dpysl4	Dihydropyrimidinase-related protein 4	0.042905	0.40421	0.754002	Q3TMU8;A0A0R4J1N0;O35098;O35098-2;D3Z360
Srsf5	Serine/arginine-rich splicing factor 5	-0.0609554	0.404587	0.754238	Q9D8S5;O35326
Bcar1	Breast cancer anti-estrogen resistance protein 1	-0.101931	0.40493	0.754469	Q61140-2;Q61140
Myo1b	Unconventional myosin-Ib	-0.0554687	0.405215	0.754639	E9QNH6;E9Q580;Q7TQD7;P46735-2;P46735;D3YV80
Ugdh	UDP-glucose 6-dehydrogenase	0.0434162	0.405482	0.754799	O70475;D3YXP9
Epn2	Epsin-2	-0.133998	0.406442	0.75618	Q5NCM6;Q5NCM5;J3QNT7;Q8CHU3-2;Q8CHU3;A8Y5D4
Slc38a2	Sodium-coupled neutral amino acid transporter 2	-0.0969158	0.407242	0.757279	Q8CFE6
Rpap3	RNA polymerase II-associated protein 3	0.0856174	0.407673	0.757692	Q9D706
Mrps18b	28S ribosomal protein S18b, mitochondrial	-0.161713	0.407694	0.757328	G3UYQ9;G3UYX8;G3UX79;Q99N84
Nmd3	60S ribosomal export protein NMD3	-0.053471	0.407871	0.757312	Q99L48;A0A0A6YY59;Q99L48-2
Eif5b	Eukaryotic translation initiation factor 5B	-0.0362373	0.408218	0.757487	Q05D44
Imp3	U3 small nucleolar ribonucleoprotein protein IMP3	-0.312057	0.408263	0.757194	Q921Y2
Fam32a	Protein FAM32A	-0.150537	0.408416	0.757225	Q9CR80
Prkcsh	Glucosidase 2 subunit beta	0.0405792	0.40863	0.75726	O08795-2;O08795;A0A1L1ST83
Larp4b	La-related protein 4B	0.108981	0.408839	0.757278	Q6A0A2-2;Q6A0A2;Q6A0A2-3
Zwilch	Protein zwilch homolog	0.10778	0.409219	0.757612	H3BKZ0;H3BJ52;G3X9Z0;Q8R060;H3BKB9
Tram1	Translocating chain-associated membrane protein 1	0.490446	0.409579	0.757859	Q91V04
Ppp1r12a	Protein phosphatase 1 regulatory subunit 12A	-0.0814911	0.410582	0.759495	Q9DBR7;Q9DBR7-2;A0A1W2P750;REV__A0A1W2P750;A6H644;REV__Q9DBR7-2;REV__Q9DBR7;Q8BG95
Denr	Density-regulated protein	-0.0695309	0.410603	0.759115	E9Q0G1;Q9CQJ6
Paox	Peroxisomal N(1)-acetyl-spermine/spermidine oxidase	0.0977276	0.411203	0.759861	Q3TXR6;Q8C0L6;A0A1B0GRJ2;Q8C0L6-2
Rpl18a	60S ribosomal protein L18a	-0.0789436	0.411451	0.759898	A0A1D5RLW5;A0A1D5RM85;P62717;A0A1D5RME4;A0A1D5RM79;A0A1D5RMC7
Ppid	Peptidyl-prolyl cis-trans isomerase D	-0.0565098	0.411508	0.75961	Q9CR16;A0A0A6YW70
Puf60	Poly(U)-binding-splicing factor PUF60	-0.0217751	0.411705	0.759673	Q3UEB3;Q3UEB3-2;Q3UEB3-3
Gpc6	Glypican-6;Secreted glypican-6	-0.058736	0.412165	0.760162	Q8R3X6;Q9R087
Tmsb10	Thymosin beta-10	-0.101492	0.412232	0.759899	Q6ZWY8;A0A0N4SVF0
Rbbp5	Retinoblastoma-binding protein 5	-0.135191	0.412322	0.759717	A0A0R4J2B6;Q8BX09;A0A087WST2;Q8BX09-2;A0A087WRV7;A0A087WQU2
Gbe1	1,4-alpha-glucan-branching enzyme	0.164237	0.412465	0.75958	Q9D6Y9;F6ZHD8;G3UW30
Cirh1a	Cirhin	-0.160324	0.412689	0.759638	Q8R2N2
Ssr1	Translocon-associated protein subunit alpha	0.185632	0.412981	0.759758	Q9CY50;A0A286YCT4;A0A286YCG8;A0A286YDB7
Gart	Trifunctional purine biosynthetic protein adenosine-3;Phosphoribosylamine--glycine ligase;Phosphoribosylformylglycinamidine cyclo-ligase;Phosphoribosylglycinamide formyltransferase	-0.0364742	0.413207	0.759769	Q64737;Q64737-2;D6RCG1;A0A338P6X4;A0A338P676;A0A338P6W0;A0A338P6T2
Tmem237	Transmembrane protein 237	0.189908	0.414101	0.761096	A0A087WQC2;Q3V0J1-3;Q3V0J1-2;Q3V0J1;A0A087WR42
Mtx2	Metaxin-2	-0.109352	0.414637	0.761741	O88441
Prr12		0.0718266	0.415495	0.76299	E9PYL2
Pdzd11	PDZ domain-containing protein 11	0.137317	0.415616	0.762858	Q9CZG9
Sh3glb2	Endophilin-B2	-0.136301	0.416053	0.763401	Q8R3V5-1;Q8R3V5;A2AWI9;A2AWI7;Q8R3V5-3
Qrich1	Glutamine-rich protein 1	0.0487061	0.416091	0.763076	G3X8R5;Q3UA37;Q8BUN3;A0A0A6YXZ6;A0A0A6YVQ2;A0A0A6YXK0;A0A0A6YXK2;A0A0A6YWT7;A0A0A6YY13;A0A0A6YWV5
Ppa1	Inorganic pyrophosphatase	-0.0365276	0.416232	0.762909	Q9D819
Commd1;Gm28048	COMM domain-containing protein 1	-0.116596	0.416304	0.762651	Q8VI86;Q8K4M5;G8JL54;F7BCN0;F7BZY0
Polr2e	DNA-directed RNA polymerases I, II, and III subunit RPABC1	-0.098563	0.416376	0.762329	Q80UW8
Rab8b	Ras-related protein Rab-8B	-0.30559	0.416429	0.762061	P61028
Mpst	3-mercaptopyruvate sulfurtransferase	-0.0585857	0.416478	0.761795	Q99J99;A0A2R8VHT1;A0A2R8VHE5
Pole3	DNA polymerase epsilon subunit 3	-0.0789783	0.416928	0.762334	A0A0R4J091;D6RDT4;Q9JKP7
Mfn1	Mitofusin-1	0.0960987	0.416935	0.761953	Q811U4;F6XRI9;D3Z4L5;D3Z5P8
Crebbp	CREB-binding protein	-0.0873711	0.41732	0.762255	A0A0U1RQB6;F8VPR5;P45481;A0A0U1RPL2;A0A0U1RP23;A0A0U1RP46
Hist2h2ac;Hist2h2aa1	Histone H2A type 2-C;Histone H2A type 2-A	-0.741964	0.417404	0.761971	Q64523;Q6GSS7
Psma5	Proteasome subunit alpha type-5	0.0641731	0.417599	0.761913	Q9Z2U1;A0A0G2JF97
Psma6	Proteasome subunit alpha type-6	0.0466522	0.417832	0.761902	Q9QUM9;E0CXB1;E0CYT2
Nudt5	ADP-sugar pyrophosphatase	0.0336998	0.418477	0.762754	Q9JKX6;A2ATT5;A0A0A6YVU1
Cit	Citron Rho-interacting kinase	-0.209068	0.418533	0.762468	F6SBR5;D3Z1U0;E9QL53;D3YU89;P49025-4;P49025;P49025-5;P49025-2;P49025-3;D3Z477;D3Z1K6
Tf	Serotransferrin	-0.0924622	0.41878	0.762494	Q921I1
Zmym4	Zinc finger MYM-type protein 4	-0.0546097	0.419226	0.762878	A2A791;A2A791-2;F6VYE2
Gnl3l	Guanine nucleotide-binding protein-like 3-like protein	-0.113885	0.41931	0.762638	Q6PGG6;S4R2Q1
Hadh	Hydroxyacyl-coenzyme A dehydrogenase, mitochondrial	0.0448578	0.420673	0.764424	Q61425
Pck2	Phosphoenolpyruvate carboxykinase [GTP], mitochondrial	0.063675	0.420702	0.764082	A0A2I3BQL9;A0A0R4J0G0;Q8BH04;A0A2I3BS39;A0A2I3BRX1;A0A2I3BQC6
Gpalpp1	GPALPP motifs-containing protein 1	-0.129307	0.420747	0.763782	Q69ZC8
Mtnd4	NADH-ubiquinone oxidoreductase chain 4	0.131692	0.421458	0.764697	P03911
Sf3b5	Splicing factor 3B subunit 5	-0.100924	0.421785	0.764941	Q923D4
Top3b	DNA topoisomerase 3-beta-1	0.113436	0.421902	0.764747	A0A338P7E0;Q9Z321;B0QZI1;Q5NCT0;Q3V3P1;O70157
Dnaja1	DnaJ homolog subfamily A member 1	-0.0525829	0.422097	0.764779	P63037;B1AXY1;B1AXY0;B1AXX9
2210010C04Rik		0.310807	0.423117	0.766398	Q9CPN9
Ndufb10	NADH dehydrogenase [ubiquinone] 1 beta subcomplex subunit 10	0.16706	0.423393	0.766663	Q9DCS9;D3YUK4
Rnf20	E3 ubiquitin-protein ligase BRE1A	0.131385	0.423534	0.766489	Q5DTM8;A2AIR2;Q5DTM8-2;A2AIR0
9530068E07Rik;Kct2	Keratinocyte-associated transmembrane protein 2	0.468286	0.424087	0.767151	A0A0A0MQD4;Q8K201
Lsm4	U6 snRNA-associated Sm-like protein LSm4	0.130771	0.424242	0.767133	D3YTP8;Q9CY46;Q9QXA5;A0A1B0GRR9;A0A1B0GQZ9
Cald1		0.0526718	0.42442	0.767071	Q8VCQ8;E9QA16;E9Q0M9;D3Z6I7;E9QA15;S4R1T7;E9Q9F3;F6QLP8;F6RGN9;F6ZAW1;F6T2Z7
Scpep1	Retinoid-inducible serine carboxypeptidase	-0.178842	0.4252	0.768126	Q920A5
Nudt21	Cleavage and polyadenylation specificity factor subunit 5	0.067141	0.425381	0.768057	Q9CQF3;A0A1D5RM23;A0A1D5RLS2;A0A1D5RLT7
Dip2b	Disco-interacting protein 2 homolog B	-0.145927	0.42539	0.767696	Q3UH60;B2RQC7;Q3UH60-2
Lyar	Cell growth-regulating nucleolar protein	0.0680912	0.425747	0.767937	Q08288;D3Z7N3;D3Z345;D3Z5X8;A0A0J9YVD4;D3Z009;D3YU83
Eif4a3;Gm8994	Eukaryotic initiation factor 4A-III;Eukaryotic initiation factor 4A-III, N-terminally processed	-0.0464661	0.425841	0.767745	Q91VC3;A0A0N4SVP8;E9PV04;A2AFK7;A0A0N4SVM5
Trim28	Transcription intermediary factor 1-beta	0.0530926	0.426841	0.768959	Q62318;Q62318-2
Cux1	Protein CASP;Homeobox protein cut-like;Homeobox protein cut-like 1	0.168165	0.427663	0.770074	H3BLJ7;H3BJ26;H3BKT0;H3BJN3;P70403;H3BJL7;H3BKF6;E9QKE9;H3BK24;H3BLS0;H3BJQ9;P53564-4;P53564-2;P53564-3;P53564
Ywhae	14-3-3 protein epsilon	0.0427608	0.427948	0.770279	P62259;D6REF3;F6WA09
Gins4	DNA replication complex GINS protein SLD5;DNA replication complex GINS protein SLD5, N-terminally processed	-0.0791004	0.428442	0.770835	Q99LZ3
Ift27	Intraflagellar transport protein 27 homolog	0.0654541	0.428494	0.770597	A0A2R8VHI2;Q9D0P8
Cfap36	Cilia- and flagella-associated protein 36	-0.084103	0.428517	0.770267	Q8C6E0;Q5SNY8
Rpa3	Replication protein A 14 kDa subunit	-0.0825012	0.429538	0.771736	Q9CQ71
Eif3g	Eukaryotic translation initiation factor 3 subunit G	0.0427841	0.429553	0.771393	Q9Z1D1
Eef1d	Elongation factor 1-delta	-0.0415276	0.431322	0.774338	Q80T06;A0A0R4J1E2;P57776;P57776-3;E9QN08;D3YUQ9;D3YZT9
Tcof1	Treacle protein	0.0840431	0.431384	0.774094	H3BL37;O08784;H3BIX0;F6R3V4;H3BK88
Mrto4	mRNA turnover protein 4 homolog	0.0901249	0.431454	0.773839	Q9D0I8;A2AMV1;D6RCI7
Sympk	Symplekin	0.0707104	0.431833	0.77411	Q80X82;D3Z2M2;S4R2Q3;F6UJ99
Dctn1	Dynactin subunit 1	0.04921	0.432111	0.774217	E9Q586;E9Q3M3;O08788-2;O08788;D3YX34;D3Z2M9;D3YYG9
Mrpl40	39S ribosomal protein L40, mitochondrial	0.10355	0.432327	0.774276	D3Z7C0;Q9Z2Q5
Plekha5		0.320678	0.432487	0.774253	A0A0N4SWD7;E9Q6H8;A0A0N4SUU0;A0A0N4SUV0;A0A0N4SW19;A0A0N4SUY3;A0A0N4SWF5;A0A0N4SWC0;A0A1L1SQF5;A0A0N4SV65
Rps17	40S ribosomal protein S17	0.127305	0.433106	0.775043	P63276
Pigk	GPI-anchor transamidase	-0.128867	0.433612	0.775519	Q8BL63;Q9CXY9
Ewsr1	RNA-binding protein EWS	0.0756607	0.433763	0.775392	Q5SUT0;Q5SUS9;Q61545;Q5SUS8
Cox6c	Cytochrome c oxidase subunit 6C	0.155455	0.434138	0.775691	Q9CPQ1;A0A0G2JDA6
Pop1		-0.0864674	0.436112	0.779057	Q9D4G5;Q8K205
Ephb2	Ephrin type-B receptor 2	-0.282199	0.436235	0.778927	P54763;P54763-4;P54763-2;Q8CBF3;F6Q4H2
Ppp2ca;Ppp2cb	Serine/threonine-protein phosphatase 2A catalytic subunit alpha isoform;Serine/threonine-protein phosphatase 2A catalytic subunit beta isoform	0.0281818	0.437014	0.779958	P63330;P62715
[truncated: 1,599 more rows]

## Sheet: DIV5_KO
Gene names	Protein names	log2FC	p value	q value	Protein Group Ids
Dnmt3l	DNA methyltransferase 3-like	2.82741	1.83265e-10	4.0531e-07	Q9CWR8
Msi1	musashi RNA-binding protein 1	-2.21096	2.6569e-10	4.0531e-07	Q61474
Tom1	target of myb1 trafficking protein	1.7466	8.4944e-10	7.10716e-07	O88746
Ddah1	dimethylarginine dimethylaminohydrolase 1	-1.78208	1.0091e-09	7.10716e-07	Q9CWS0
Impact	impact, RWD domain protein	1.49777	1.16473e-09	7.10716e-07	O55091
Uap1l1	UDP-N-acteylglucosamine pyrophosphorylase 1-like 1	1.88431	1.89481e-09	8.62668e-07	Q3TW96
Sord	sorbitol dehydrogenase	1.70439	2.21808e-09	8.62668e-07	Q64442
Ptgr1	prostaglandin reductase 1	2.16779	2.3949e-09	8.62668e-07	Q91YR9
Sall2	spalt like transcription factor 2	-1.46137	2.8208e-09	8.62668e-07	Q9QX96
Pycard	PYD and CARD domain containing	2.81953	2.89505e-09	8.62668e-07	Q9EPB4
Hmox1	heme oxygenase 1	1.60277	3.30814e-09	8.62668e-07	P14901
Cxadr	coxsackie virus and adenovirus receptor	-1.60665	3.39299e-09	8.62668e-07	P97792
Lrp2	low density lipoprotein receptor-related protein 2	-1.5678	3.81923e-09	8.96345e-07	A2ARV4
Flnc	filamin C, gamma	-1.47883	4.15847e-09	9.0625e-07	Q8VHX6
Tubb4a	tubulin, beta 4A class IVA	-1.70896	4.64654e-09	9.45106e-07	Q9D6F9
Serpinh1	serine (or cysteine) peptidase inhibitor, clade H, member 1	-1.43954	5.4192e-09	1.02516e-06	P19324
Gpc4	glypican 4	-1.66289	5.71213e-09	1.02516e-06	P51655
Prkra	protein kinase, interferon inducible double stranded RNA dependent activator	-1.29053	6.30498e-09	1.04163e-06	Q9WTX2
Dbn1	drebrin 1	-1.53908	6.48672e-09	1.04163e-06	Q9QXS6
Slc2a3	solute carrier family 2 (facilitated glucose transporter), member 3	-1.38045	8.79908e-09	1.3423e-06	P32037
Aldh2	aldehyde dehydrogenase 2, mitochondrial	1.2278	9.68435e-09	1.34549e-06	P47738
Rbp1	retinol binding protein 1, cellular	-1.18625	9.70197e-09	1.34549e-06	Q00915
H1f0	H1.0 linker histone	-1.54692	1.13689e-08	1.50811e-06	P10922
Vim	vimentin	-1.55178	1.36573e-08	1.73618e-06	P20152
Pls3	plastin 3 (T-isoform)	-1.30804	1.93778e-08	2.36487e-06	Q99K51
Basp1	brain abundant, membrane attached signal protein 1	-1.15923	3.73973e-08	4.28925e-06	Q91XV3
Epb41	erythrocyte membrane protein band 4.1	-1.30557	3.79579e-08	4.28925e-06	P48193
Gsn	gelsolin	-1.09449	3.94941e-08	4.30344e-06	P13020
Dpysl3	dihydropyrimidinase-like 3	-1.28273	4.47759e-08	4.67319e-06	Q62188
Gab1	growth factor receptor bound protein 2-associated protein 1	1.60307	4.59508e-08	4.67319e-06	Q9QYY0
Golm1	golgi membrane protein 1	-1.18617	4.88983e-08	4.81254e-06	Q91XA2
Fabp3	fatty acid binding protein 3, muscle and heart	1.16955	5.17679e-08	4.84462e-06	P11404
Pxdn	peroxidasin	-1.17305	5.24e-08	4.84462e-06	Q3UQ28
Pml	promyelocytic leukemia	0.977487	5.81051e-08	5.21408e-06	Q60953
Hspb1	heat shock protein 1	1.17328	6.90303e-08	6.01747e-06	P14602
Gclm	glutamate-cysteine ligase, modifier subunit	0.9557	7.47708e-08	6.33683e-06	O09172
Nes	nestin	-1.01058	8.40637e-08	6.93185e-06	Q6P5H2
Abhd14b	abhydrolase domain containing 14b	1.12961	1.17102e-07	9.25273e-06	Q8VCR7
Vac14	Vac14 homolog (S. cerevisiae)	0.899018	1.21067e-07	9.25273e-06	Q80WQ2
Hmgcr	3-hydroxy-3-methylglutaryl-Coenzyme A reductase	-1.29009	1.25439e-07	9.25273e-06	Q01237
Phf6	PHD finger protein 6	-0.960086	1.31577e-07	9.25273e-06	Q9D4J7
H13	histocompatibility 13	-1.04773	1.32599e-07	9.25273e-06	Q9D8V0
Ass1	argininosuccinate synthetase 1	1.34367	1.33404e-07	9.25273e-06	P16460
Mvp	major vault protein	1.67089	1.33438e-07	9.25273e-06	Q9EQK5
Sms	spermine synthase	-0.938968	1.38643e-07	9.39999e-06	P97355
Coprs	coordinator of PRMT5, differentiation stimulator	1.15838	1.41769e-07	9.40296e-06	Q9CQ13
Cpne1	copine I	-1.06863	1.54167e-07	1.00077e-05	Q8C166
Gcat	glycine C-acetyltransferase (2-amino-3-ketobutyrate-coenzyme A ligase)	1.20072	1.61909e-07	1.01333e-05	O88986
Krt8	keratin 8	-0.94758	1.62744e-07	1.01333e-05	P11679
Gsr	glutathione reductase	0.914486	1.6846e-07	1.02795e-05	P47791
Apoe	apolipoprotein E	1.36131	1.7377e-07	1.03955e-05	P08226
Sugt1	SGT1, suppressor of G2 allele of SKP1 (S. cerevisiae)	0.915695	1.79086e-07	1.05075e-05	Q9CX34
Trim25	tripartite motif-containing 25	0.871149	1.90059e-07	1.0941e-05	Q61510
Glud1	glutamate dehydrogenase 1	0.948389	2.07711e-07	1.17357e-05	P26443
H2bc26; H2bc27; H2bc21	H2B clustered histone 26; H2B clustered histone 27; H2B clustered histone 21	-1.10117	2.35926e-07	1.28097e-05	Q8CGP0;Q9D2U9;Q64524
Car4	carbonic anhydrase 4	-0.902186	2.38759e-07	1.28097e-05	Q64444
Msi2	musashi RNA-binding protein 2	-0.815645	2.39316e-07	1.28097e-05	Q920Q6
		-0.883187	2.46526e-07	1.29681e-05	Q05793
Pak1	p21 (RAC1) activated kinase 1	-0.852041	2.54797e-07	1.3176e-05	O88643
Fermt2	fermitin family member 2	-0.812887	2.72093e-07	1.38359e-05	Q8CIB5
Vps26a	VPS26 retromer complex component A	0.886924	2.81863e-07	1.40978e-05	P40336
Igf2bp2	insulin-like growth factor 2 mRNA binding protein 2	-0.894019	2.97317e-07	1.46309e-05	Q5SF07
Ktn1	kinectin 1	-0.906369	3.28246e-07	1.56748e-05	Q61595
Tuba4a	tubulin, alpha 4A	1.0902	3.28805e-07	1.56748e-05	P68368
Get3	guided entry of tail-anchored proteins factor 3, ATPase	0.80398	3.60411e-07	1.69171e-05	O54984
Rex1bd	required for excision 1-B domain containing	1.32584	3.77729e-07	1.74281e-05	Q9CYZ6
Cstb	cystatin B	0.842062	3.8272e-07	1.74281e-05	Q62426
Eif4ebp1	eukaryotic translation initiation factor 4E binding protein 1	1.05831	4.37546e-07	1.95098e-05	Q60876
Fabp5	fatty acid binding protein 5, epidermal	-1.23883	4.41224e-07	1.95098e-05	Q05816
Gnpda1	glucosamine-6-phosphate deaminase 1	1.09095	4.80079e-07	2.09246e-05	O88958
Gldc	glycine decarboxylase	1.051	5.32148e-07	2.25551e-05	Q91W43
Ptbp2	polypyrimidine tract binding protein 2	-1.31987	5.32274e-07	2.25551e-05	Q91Z31
Cbr3	carbonyl reductase 3	0.887574	5.86588e-07	2.44719e-05	Q8K354
Lamp1	lysosomal-associated membrane protein 1	0.886809	5.93551e-07	2.44719e-05	P11438
Rbpj	recombination signal binding protein for immunoglobulin kappa J region	1.13294	6.0271e-07	2.45182e-05	P31266
Map1a	microtubule-associated protein 1 A	-0.726403	6.24897e-07	2.50119e-05	Q9QYR6
Anxa3	annexin A3	-1.40836	6.3124e-07	2.50119e-05	O35639
Hsd17b11	hydroxysteroid (17-beta) dehydrogenase 11	0.931967	6.53222e-07	2.5551e-05	Q9EQ06
Gap43	growth associated protein 43	-1.58047	6.69871e-07	2.58706e-05	P06837
Dhodh	dihydroorotate dehydrogenase	0.977089	6.91096e-07	2.63567e-05	O35435
Hadhb	hydroxyacyl-CoA dehydrogenase trifunctional multienzyme complex subunit beta	0.72224	7.00984e-07	2.64037e-05	Q99JY0
Arhgef18	Rho/Rac guanine nucleotide exchange factor 18	0.987687	7.43937e-07	2.76799e-05	Q6P9R4
P4ha1	procollagen-proline, 2-oxoglutarate 4-dioxygenase (proline 4-hydroxylase), alpha 1 polypeptide	-0.820473	7.83772e-07	2.87376e-05	Q60715
Dnajc3	DnaJ heat shock protein family (Hsp40) member C3	-0.817359	7.98293e-07	2.87376e-05	Q91YW3
Pea15a	proliferation and apoptosis adaptor protein 15A	-1.12532	8.00622e-07	2.87376e-05	Q62048
Txndc5	thioredoxin domain containing 5	-0.78273	8.16642e-07	2.89633e-05	Q91W90
Hmgcs1	3-hydroxy-3-methylglutaryl-Coenzyme A synthase 1	-0.784409	8.25895e-07	2.89633e-05	Q8JZK9
Map1lc3b	microtubule-associated protein 1 light chain 3 beta	0.832071	8.48462e-07	2.91683e-05	Q9CQV6
Marcksl1	MARCKS-like 1	-0.895142	8.50862e-07	2.91683e-05	P28667
Ptpn13	protein tyrosine phosphatase, non-receptor type 13	-0.815047	8.6746e-07	2.94069e-05	Q64512
Fam169a	family with sequence similarity 169, member A	0.894437	9.24518e-07	3.06751e-05	Q5XG69
Amotl2	angiomotin-like 2	-0.953422	9.27846e-07	3.06751e-05	Q8K371
Gnas	GNAS complex locus	-1.06085	9.35033e-07	3.06751e-05	Q6R0H7;P63094
Acot9	acyl-CoA thioesterase 9	1.02472	9.89353e-07	3.21119e-05	Q9R0X4
Rcn1	reticulocalbin 1	-0.71911	1.00384e-06	3.2239e-05	Q05186
Hmgb3	high mobility group box 3	-0.843056	1.04019e-06	3.26231e-05	O54879
Mta3	metastasis associated 3	0.848415	1.05319e-06	3.26231e-05	Q924K8
Rif1	replication timing regulatory factor 1	0.834453	1.05841e-06	3.26231e-05	Q6PR54
Hpcal1	hippocalcin-like 1	-0.711371	1.05857e-06	3.26231e-05	P62748
Bcat2	branched chain aminotransferase 2, mitochondrial	1.06007	1.10983e-06	3.3861e-05	O35855
Upp1	uridine phosphorylase 1	0.80392	1.13286e-06	3.39585e-05	P52624
Mthfd2	methylenetetrahydrofolate dehydrogenase (NAD+ dependent), methenyltetrahydrofolate cyclohydrolase	0.751096	1.13529e-06	3.39585e-05	P18155
Ogfr	opioid growth factor receptor	-0.684146	1.14733e-06	3.39855e-05	Q99PG2
Slc2a1	solute carrier family 2 (facilitated glucose transporter), member 1	-1.12547	1.25418e-06	3.67933e-05	P17809
Shmt2	serine hydroxymethyltransferase 2 (mitochondrial)	0.860057	1.26696e-06	3.68141e-05	Q9CZN7
Helb	helicase (DNA) B	1.08947	1.35907e-06	3.90164e-05	Q6NVF4
Vwa5a	von Willebrand factor A domain containing 5A	-0.949079	1.36832e-06	3.90164e-05	Q99KC8
Odc1	ornithine decarboxylase, structural 1	1.03215	1.40726e-06	3.9755e-05	P00860
Cadm1	cell adhesion molecule 1	-0.864167	1.42867e-06	3.99896e-05	Q8R5M8
Acat2	acetyl-Coenzyme A acetyltransferase 2	-0.766725	1.46232e-06	4.01955e-05	Q8CAY6
Prmt7	protein arginine N-methyltransferase 7	0.873345	1.46282e-06	4.01955e-05	Q922X9
Hip1	huntingtin interacting protein 1	-0.691291	1.47555e-06	4.01955e-05	Q8VD75
Ccdc25	coiled-coil domain containing 25	0.689446	1.50819e-06	4.07213e-05	Q78PG9
Podxl	podocalyxin-like	-0.9728	1.54254e-06	4.12833e-05	Q9R0M4
Pou5f1	POU domain, class 5, transcription factor 1	0.796083	1.63877e-06	4.34771e-05	P20263
Anxa7	annexin A7	0.657708	1.68167e-06	4.42309e-05	Q07076
Flnb	filamin, beta	-0.6568	1.731e-06	4.51392e-05	Q80X90
Slc25a13	solute carrier family 25 (mitochondrial carrier, adenine nucleotide translocator), member 13	0.689499	1.79324e-06	4.57247e-05	Q9QXX4
Chka	choline kinase alpha	0.746007	1.79735e-06	4.57247e-05	O54804
Nmral1	NmrA-like family domain containing 1	-0.694481	1.79842e-06	4.57247e-05	Q8K2T1
Ldhb	lactate dehydrogenase B	0.649609	1.93389e-06	4.87627e-05	P16125
Anln	anillin, actin binding protein	0.711429	1.96688e-06	4.9188e-05	Q8K298
Prep	prolyl endopeptidase	-0.667497	2.03941e-06	5.05873e-05	Q9QUR6
Anxa1	annexin A1	-1.41472	2.15568e-06	5.26336e-05	P10107
Emc8	ER membrane protein complex subunit 8	0.720877	2.15641e-06	5.26336e-05	O70378
Csrp2	cysteine and glycine-rich protein 2	0.795026	2.17953e-06	5.27759e-05	P97314
S100a6	S100 calcium binding protein A6 (calcyclin)	-1.36217	2.47326e-06	5.94167e-05	P14069
Gstm2	glutathione S-transferase, mu 2	1.2683	2.49681e-06	5.95138e-05	P15626
Rbpms2	RNA binding protein with multiple splicing 2	0.606405	2.59899e-06	6.14691e-05	Q8VC52
Palm3	paralemmin 3	1.47438	2.62407e-06	6.15849e-05	A2TJV2
Map1b	microtubule-associated protein 1B	-0.614806	2.87955e-06	6.70651e-05	P14873
Myh9	myosin, heavy polypeptide 9, non-muscle	-0.693511	3.00548e-06	6.94675e-05	Q8VDD5
Tcf25	transcription factor 25 (basic helix-loop-helix)	0.936437	3.09436e-06	7.09843e-05	Q8R3L2
Timm44	translocase of inner mitochondrial membrane 44	0.861525	3.48318e-06	7.93074e-05	O35857
Ssr4	signal sequence receptor, delta	-0.577756	3.55007e-06	8.02316e-05	Q62186
Emb	embigin	-0.793744	3.63971e-06	8.12718e-05	P21995
Pip4k2c	phosphatidylinositol-5-phosphate 4-kinase, type II, gamma	0.850122	3.64937e-06	8.12718e-05	Q91XU3
Cnn1	calponin 1	-1.14954	3.75069e-06	8.29228e-05	Q08091
Pfkm	phosphofructokinase, muscle	0.666099	3.99146e-06	8.76112e-05	P47857
Scrn2	secernin 2	-0.79596	4.0381e-06	8.80017e-05	Q8VCA8
Septin6	septin 6	-0.866014	4.20833e-06	9.10611e-05	Q9R1T4
Tigar	Trp53 induced glycolysis regulatory phosphatase	0.954284	4.26727e-06	9.16862e-05	Q8BZA9
Blvrb	biliverdin reductase B	0.639083	4.35026e-06	9.28156e-05	Q923D2
Limd2	LIM domain containing 2	-0.930967	4.53854e-06	9.61603e-05	Q8BGB5
Myh10	myosin, heavy polypeptide 10, non-muscle	-0.730867	4.66429e-06	9.75367e-05	Q61879
Pdia3	protein disulfide isomerase associated 3	-0.635444	4.66744e-06	9.75367e-05	P27773
Atp6v1b2	ATPase, H+ transporting, lysosomal V1 subunit B2	0.708037	4.83747e-06	0.000100402	P62814
Prune1	prune exopolyphosphatase	0.718435	4.87353e-06	0.000100467	Q8BIW1
Tpd52	tumor protein D52	0.84625	4.91356e-06	0.000100613	Q62393
Atp6v1h	ATPase, H+ transporting, lysosomal V1 subunit H	0.719482	5.02353e-06	0.000102179	Q8BVE3
Twf2	twinfilin actin binding protein 2	0.713013	5.49127e-06	0.000110953	Q9Z0P5
Dpysl5	dihydropyrimidinase-like 5	-0.654027	5.65287e-06	0.000112167	Q9EQF6
Uck2	uridine-cytidine kinase 2	0.600037	5.65415e-06	0.000112167	Q99PM9
Vps35	VPS35 retromer complex component	0.686614	5.66167e-06	0.000112167	Q9EQH3
Plcg2	phospholipase C, gamma 2	1.004	5.79443e-06	0.000114006	Q8CIH5
Myl12b	myosin, light chain 12B, regulatory	-0.664296	5.8316e-06	0.000114006	Q3THE2
Ubqln2	ubiquilin 2	-0.761083	5.87676e-06	0.000114006	Q9QZM0
Akr1b7	aldo-keto reductase family 1, member B7	1.179	5.90397e-06	0.000114006	P21300
Kars1	lysyl-tRNA synthetase 1	0.560441	6.06493e-06	0.000116378	Q99MN1
Lin28a	lin-28 homolog A	-0.63775	6.28533e-06	0.000119853	Q8K3Y3
Prdx6	peroxiredoxin 6	-0.654216	6.39688e-06	0.000121223	O08709
Cfdp1	craniofacial development protein 1	0.713215	6.55276e-06	0.00012341	O88271
		-0.745503	6.6112e-06	0.000123747	Q4KML4
Stxbp2	syntaxin binding protein 2	1.16637	6.67134e-06	0.000124111	Q64324
Clpp	caseinolytic mitochondrial matrix peptidase proteolytic subunit	0.634103	6.83343e-06	0.000126222	O88696
Wdhd1	WD repeat and HMG-box DNA binding protein 1	-0.821561	6.86753e-06	0.000126222	P59328
Aars1	alanyl-tRNA synthetase 1	0.557486	7.16394e-06	0.000130881	Q8BGQ7
Ccnb1	cyclin B1	0.607375	7.44274e-06	0.000135166	P24860
Afg3l2	AFG3-like AAA ATPase 2	0.626966	7.80698e-06	0.000140941	Q8JZQ2
Ptk7	PTK7 protein tyrosine kinase 7	-0.646639	8.06623e-06	0.000144765	Q8BKG3
Ube2c	ubiquitin-conjugating enzyme E2C	0.658532	8.13215e-06	0.000145095	Q9D1C1
Tnpo2	transportin 2 (importin 3, karyopherin beta 2b)	0.831123	8.47451e-06	0.000149499	Q99LG2
Nt5c2	5'-nucleotidase, cytosolic II	0.734461	8.47702e-06	0.000149499	Q3V1L4
Lgals1	lectin, galactose binding, soluble 1	0.77097	9.13127e-06	0.000159762	P16045
Ddx39b	DEAD box helicase 39b	-0.631736	9.19779e-06	0.000159762	Q9Z1N5
Tia1	cytotoxic granule-associated RNA binding protein 1	-0.550436	9.21604e-06	0.000159762	P52912
Trir	telomerase RNA component interacting RNase	0.611082	9.72484e-06	0.000167095	Q9D735
Rnpep	arginyl aminopeptidase (aminopeptidase B)	-0.620862	9.7486e-06	0.000167095	Q8VCT3
Shmt1	serine hydroxymethyltransferase 1 (soluble)	0.54816	9.90316e-06	0.00016714	P50431
Crabp2	cellular retinoic acid binding protein II	-0.646135	9.90538e-06	0.00016714	P22935
Etfa	electron transferring flavoprotein, alpha polypeptide	0.503525	9.91556e-06	0.00016714	Q99LC5
Phpt1	phosphohistidine phosphatase 1	-0.718156	1.02512e-05	0.000171848	Q9DAK9
Mycbp	MYC binding protein	-0.728835	1.0386e-05	0.000173156	Q9EQS3
Mesd	mesoderm development LRP chaperone	-0.628471	1.05054e-05	0.000173922	Q9ERE7
Trap1	TNF receptor-associated protein 1	0.645431	1.05459e-05	0.000173922	Q9CQN1
Ift22	intraflagellar transport 22	-0.70192	1.06124e-05	0.000174077	Q9DAI2
Bcam	basal cell adhesion molecule	-0.607445	1.07215e-05	0.000174927	Q9R069
Csrp1	cysteine and glycine-rich protein 1	-0.66463	1.07828e-05	0.000174991	P97315
Aprt	adenine phosphoribosyl transferase	0.577161	1.12602e-05	0.000181772	P08030
Cc2d1b	coiled-coil and C2 domain containing 1B	0.627577	1.13951e-05	0.000182981	Q8BRN9
Tjp1	tight junction protein 1	-0.527214	1.18812e-05	0.000187686	P39447
Dgcr8	DGCR8, microprocessor complex subunit	-0.537203	1.1932e-05	0.000187686	Q9EQM6
Nqo2	N-ribosyldihydronicotinamide quinone reductase 2	0.856773	1.19657e-05	0.000187686	Q9JI75
Hells	helicase, lymphoid specific	0.678438	1.19787e-05	0.000187686	Q60848
Fads2	fatty acid desaturase 2	-0.639825	1.19957e-05	0.000187686	Q9Z0R9
Rragc	Ras-related GTP binding C	0.550271	1.22918e-05	0.000191337	Q99K70
Shroom2	shroom family member 2	-0.542951	1.30447e-05	0.000200978	A2ALU4
Yy1	YY1 transcription factor	-0.647282	1.3059e-05	0.000200978	Q00899
Mest	mesoderm specific transcript	-0.699715	1.31087e-05	0.000200978	Q07646
Gprc5c	G protein-coupled receptor, family C, group 5, member C	-0.860477	1.36456e-05	0.000207251	Q8K3J9
Degs1	delta 4-desaturase, sphingolipid 1	0.730859	1.36537e-05	0.000207251	O09005
Tubb3	tubulin, beta 3 class III	0.547573	1.39307e-05	0.000209803	Q9ERD7
Pafah1b2	platelet-activating factor acetylhydrolase, isoform 1b, subunit 2	-0.549128	1.39593e-05	0.000209803	Q61206
Anp32a	acidic nuclear phosphoprotein 32 family member A	-0.601316	1.43038e-05	0.000213927	O35381
Tagln	transgelin	-0.632022	1.44358e-05	0.000214847	P37804
Hnrnpa0	heterogeneous nuclear ribonucleoprotein A0	-0.495609	1.48371e-05	0.000219748	Q9CX86
Ostf1	osteoclast stimulating factor 1	0.701733	1.50155e-05	0.000221316	Q62422
Atp6v1d	ATPase, H+ transporting, lysosomal V1 subunit D	0.665471	1.59893e-05	0.000234314	P57746
Cdc123	cell division cycle 123	-0.484643	1.61204e-05	0.000234314	Q8CII2
Smarcad1	SWI/SNF-related, matrix-associated actin-dependent regulator of chromatin, subfamily a, containing DEAD/H box 1	0.70875	1.61278e-05	0.000234314	Q04692
Atp6v0d1	ATPase, H+ transporting, lysosomal V0 subunit D1	0.752125	1.65486e-05	0.000239287	P51863
Ash2l	ASH2 like histone lysine methyltransferase complex subunit	0.533161	1.67905e-05	0.00024164	Q91X20
Xpo7	exportin 7	0.718538	1.6939e-05	0.000242633	Q9EPK7
Lypla1	lysophospholipase 1	0.532591	1.73061e-05	0.000246733	P97823
Atp1b3	ATPase, Na+/K+ transporting, beta 3 polypeptide	-0.521961	1.77838e-05	0.000252364	P97370
Ctsl	cathepsin L	0.72324	1.79746e-05	0.000253892	P06797
Dnaja3	DnaJ heat shock protein family (Hsp40) member A3	0.504796	1.88442e-05	0.000264947	Q99M87
Marcks	myristoylated alanine rich protein kinase C substrate	-0.610172	1.91983e-05	0.000268688	P26645
Trmt1	tRNA methyltransferase 1	0.584197	1.94567e-05	0.000271061	Q3TX08
Vps29	VPS29 retromer complex component	0.761765	1.96333e-05	0.000272278	Q9QZ88
Mak16	MAK16 homolog	0.586703	2.01123e-05	0.000276746	Q8BGS0
Cbr1	carbonyl reductase 1	-0.504651	2.01767e-05	0.000276746	P48758
Trappc11	trafficking protein particle complex 11	0.666665	2.02646e-05	0.000276746	B2RXC1
Mdh1	malate dehydrogenase 1, NAD (soluble)	-0.515117	2.03183e-05	0.000276746	P14152
Tbc1d15	TBC1 domain family, member 15	0.569327	2.18718e-05	0.000296581	Q9CXF4
Dnaja2	DnaJ heat shock protein family (Hsp40) member A2	0.46415	2.21684e-05	0.000298913	Q9QYJ0
Sh3bgrl	SH3-binding domain glutamic acid-rich protein like	-0.619799	2.22397e-05	0.000298913	Q9JJU8
Plod2	procollagen lysine, 2-oxoglutarate 5-dioxygenase 2	-0.536735	2.24033e-05	0.000299791	Q9R0B9
Mtf2	metal response element binding transcription factor 2	0.656735	2.4816e-05	0.000330627	Q02395
Bpnt2	3'(2'), 5'-bisphosphate nucleotidase 2	-0.50096	2.49383e-05	0.000330812	Q80V26
Dock7	dedicator of cytokinesis 7	-0.552837	2.5304e-05	0.000333278	Q8R1A4
Vcl	vinculin	-0.47951	2.53427e-05	0.000333278	Q64727
		0.464211	2.552e-05	0.00033417	Q9JLJ2
Nt5c3	5'-nucleotidase, cytosolic III	0.974112	2.5957e-05	0.000337881	Q9D020
Ugdh	UDP-glucose dehydrogenase	0.525576	2.60249e-05	0.000337881	O70475
Frg1	FSHD region gene 1	0.503495	2.72322e-05	0.000352057	P97376
Sucla2	succinate-Coenzyme A ligase, ADP-forming, beta subunit	0.546748	2.74074e-05	0.000352352	Q9Z2I9
Etfb	electron transferring flavoprotein, beta polypeptide	0.485474	2.7486e-05	0.000352352	Q9DCW4
Ecpas	Ecm29 proteasome adaptor and scaffold	-0.966316	2.77505e-05	0.000353814	Q6PDI5
Pcm1	pericentriolar material 1	0.498214	2.78319e-05	0.000353814	Q9R0L6
Mapre2	microtubule-associated protein, RP/EB family, member 2	-0.656633	2.82429e-05	0.000357548	Q8R001
Nudcd1	NudC domain containing 1	-0.526068	2.86037e-05	0.00036062	Q6PIP5
Gtf2i	general transcription factor II I	-0.505807	2.90507e-05	0.000364747	Q9ESZ8
Ppm1g	protein phosphatase 1G (formerly 2C), magnesium-dependent, gamma isoform	-0.544964	2.97695e-05	0.000372241	Q61074
Psip1	PC4 and SFRS1 interacting protein 1	-0.520447	3.04018e-05	0.000378594	Q99JF8
Ciapin1	cytokine induced apoptosis inhibitor 1	0.617961	3.05257e-05	0.000378594	Q8WTY4
Myo10	myosin X	0.72598	3.08053e-05	0.000380514	F8VQB6
Smarce1	SWI/SNF related, matrix associated, actin dependent regulator of chromatin, subfamily e, member 1	-0.523454	3.16077e-05	0.000387492	O54941
Jup	junction plakoglobin	0.679776	3.17312e-05	0.000387492	Q02257
Ero1a	endoplasmic reticulum oxidoreductase 1 alpha	-0.576162	3.18379e-05	0.000387492	Q8R180
Anxa11	annexin A11	0.439435	3.18782e-05	0.000387492	P97384
Ppp2r2a	protein phosphatase 2, regulatory subunit B, alpha	0.499155	3.21107e-05	0.000387849	Q6P1F6
Snx5	sorting nexin 5	0.438399	3.21618e-05	0.000387849	Q9D8U8
Hyou1	hypoxia up-regulated 1	-0.453829	3.31881e-05	0.000398649	Q9JKR6
Lamb1	laminin B1	-0.553651	3.51033e-05	0.000418756	P02469
Blmh	bleomycin hydrolase	-0.485088	3.51365e-05	0.000418756	Q8R016
Gpx4	glutathione peroxidase 4	0.546	3.70412e-05	0.000439739	O70325
Cdh1	cadherin 1	0.46513	3.75369e-05	0.000443896	P09803
Ube2k	ubiquitin-conjugating enzyme E2K	-0.485881	3.82939e-05	0.000451099	P61087
		0.624863	3.87719e-05	0.000454974	Q9D1L9
Dnajc9	DnaJ heat shock protein family (Hsp40) member C9	-0.506724	3.91924e-05	0.000458145	Q91WN1
Slc25a4	solute carrier family 25 (mitochondrial carrier, adenine nucleotide translocator), member 4	0.631071	3.98457e-05	0.000464004	P48962
Nsmce3	NSE3 homolog, SMC5-SMC6 complex component	-0.783859	4.08861e-05	0.00047431	Q9CPR8
Hsp90aa1	heat shock protein 90, alpha (cytosolic), class A member 1	0.490494	4.19975e-05	0.000485358	P07901
		0.758739	4.23004e-05	0.000487014	Q9D8C3
Gsto1	glutathione S-transferase omega 1	-0.527315	4.25549e-05	0.000488102	O09131
Rbpms	RNA binding protein gene with multiple splicing	0.508381	4.34608e-05	0.00049524	Q9WVB0
Got2	glutamatic-oxaloacetic transaminase 2, mitochondrial	0.47128	4.35019e-05	0.00049524	P05202
Gmfb	glia maturation factor, beta	-0.534339	4.51716e-05	0.000511869	Q9CQI3
Ube2j1	ubiquitin-conjugating enzyme E2J 1	-0.710521	4.55249e-05	0.000511869	Q9JJZ4
Trp53bp1	transformation related protein 53 binding protein 1	-0.69833	4.55811e-05	0.000511869	P70399
Hnrnph1	heterogeneous nuclear ribonucleoprotein H1	-0.421043	4.56337e-05	0.000511869	O35737
Carhsp1	calcium regulated heat stable protein 1	-0.592544	4.62584e-05	0.000516976	Q9CR86
Rbm34	RNA binding motif protein 34	0.582632	4.64346e-05	0.000517051	Q8C5L7
Pitpna	phosphatidylinositol transfer protein, alpha	-0.526496	4.66062e-05	0.000517075	P53810
Abce1	ATP-binding cassette, sub-family E member 1	0.483853	4.70876e-05	0.00051988	P61222
Farsa	phenylalanyl-tRNA synthetase, alpha subunit	0.414209	4.71998e-05	0.00051988	Q8C0C7
Hnrnpa1	heterogeneous nuclear ribonucleoprotein A1	-0.444515	4.7712e-05	0.000523631	P49312
Idh2	isocitrate dehydrogenase 2 (NADP+), mitochondrial	-0.501365	4.85239e-05	0.000530633	P54071
Rab7	RAB7, member RAS oncogene family	0.432137	4.88378e-05	0.000532157	P51150
Etl4	enhancer trap locus 4	0.482121	4.92301e-05	0.000534523	A2AQ25
Ap1m2	adaptor protein complex AP-1, mu 2 subunit	0.552012	4.9752e-05	0.000536318	Q9WVP1
Hspbap1	Hspb associated protein 1	0.469707	4.97826e-05	0.000536318	Q8BK58
Nsdhl	NAD(P) dependent steroid dehydrogenase-like	-0.65064	4.99227e-05	0.000536318	Q9R1J0
Cbx5	chromobox 5	-0.531637	5.09441e-05	0.00054537	Q61686
Kif2c	kinesin family member 2C	0.577285	5.23314e-05	0.000558263	Q922S8
Tkt	transketolase	-0.450994	5.27835e-05	0.000558756	P40142
Smc5	structural maintenance of chromosomes 5	-0.673485	5.28052e-05	0.000558756	Q8CG46
Naxe	NAD(P)HX epimerase	-0.627687	5.29271e-05	0.000558756	Q8K4Z3
Mcrip1	MAPK regulated corepressor interacting protein 1	-0.559681	5.3831e-05	0.000565404	Q3UGS4
Snx2	sorting nexin 2	0.447291	5.39274e-05	0.000565404	Q9CWK8
Atp6v1a	ATPase, H+ transporting, lysosomal V1 subunit A	0.430428	5.42604e-05	0.000566947	P50516
Fhl3	four and a half LIM domains 3	-0.708451	5.49411e-05	0.0005721	Q9R059
Gmps	guanine monophosphate synthetase	-0.471777	5.62399e-05	0.000583633	Q3THK7
Myl6	myosin, light polypeptide 6, alkali, smooth muscle and non-muscle	-0.424422	5.67479e-05	0.000586908	Q60605
Rap2b	RAP2B, member of RAS oncogene family	-0.800217	5.77483e-05	0.000595236	P61226
Rtn3	reticulon 3	-0.468514	5.81747e-05	0.000597613	Q9ES97
Trp53i11	transformation related protein 53 inducible protein 11	-0.543002	5.9351e-05	0.000607651	Q4QQM4
Iqcb1	IQ calmodulin-binding motif containing 1	-0.979432	6.08095e-05	0.000620501	Q8BP00
Lrpprc	leucine-rich PPR-motif containing	0.518182	6.4785e-05	0.000658864	Q6PB66
Nt5c	5',3'-nucleotidase, cytosolic	-0.724288	6.57783e-05	0.000666743	Q9JM14
Myg1	melanocyte proliferating gene 1	-0.408311	6.63726e-05	0.000667985	Q9JK81
		-0.582419	6.65691e-05	0.000667985	P47226
Pnkp	polynucleotide kinase 3'- phosphatase	-0.549115	6.66772e-05	0.000667985	Q9JLV6
Psmc3	proteasome (prosome, macropain) 26S subunit, ATPase 3	-0.43493	6.67766e-05	0.000667985	O88685
Top1	topoisomerase (DNA) I	-0.490695	6.79348e-05	0.00067735	Q04750
Esrp1	epithelial splicing regulatory protein 1	0.692155	6.83679e-05	0.000679448	Q3US41
Txndc12	thioredoxin domain containing 12 (endoplasmic reticulum)	-0.417782	6.91263e-05	0.000684754	Q9CQU0
Eif4a2	eukaryotic translation initiation factor 4A2	0.754182	7.00859e-05	0.000692013	P10630
Use1	unconventional SNARE in the ER 1 homolog (S. cerevisiae)	0.755613	7.16917e-05	0.000702773	Q9CQ56
Fxyd6	FXYD domain-containing ion transport regulator 6	-0.654391	7.17799e-05	0.000702773	Q9D164
Atp6v1f	ATPase, H+ transporting, lysosomal V1 subunit F	0.528455	7.18667e-05	0.000702773	Q9D1K2
Usp7	ubiquitin specific peptidase 7	0.489945	7.34727e-05	0.000716183	Q6A4J8
Cnn3	calponin 3, acidic	-0.462777	7.48632e-05	0.000727413	Q9DAW9
Tfrc	transferrin receptor	0.441354	7.56582e-05	0.000732804	Q62351
Elp4	elongator acetyltransferase complex subunit 4	-0.48058	8.04359e-05	0.000775654	Q9ER73
Akr7a5	aldo-keto reductase family 7, member A5	-0.466366	8.08162e-05	0.000775654	Q8CG76
Pten	phosphatase and tensin homolog	-0.490518	8.0845e-05	0.000775654	O08586
Gipc1	GIPC PDZ domain containing family, member 1	0.540626	8.36686e-05	0.000800229	Q9Z0G0
Mcam	melanoma cell adhesion molecule	-0.75595	8.40043e-05	0.000800929	Q8R2Y2
Prkcsh	protein kinase C substrate 80K-H	-0.582575	8.57305e-05	0.000812715	O08795
Fhl1	four and a half LIM domains 1	-0.445643	8.6249e-05	0.000812715	P97447
Mogs	mannosyl-oligosaccharide glucosidase	-0.900938	8.6313e-05	0.000812715	Q80UM7
Bin1	bridging integrator 1	-1.03792	8.66693e-05	0.000812715	O08539
Rai14	retinoic acid induced 14	0.465427	8.68561e-05	0.000812715	Q9EP71
Soat1	sterol O-acyltransferase 1	-0.583387	8.69431e-05	0.000812715	Q61263
Nacc1	nucleus accumbens associated 1, BEN and BTB (POZ) domain containing	0.645043	8.71052e-05	0.000812715	Q7TSZ8
Idh3a	isocitrate dehydrogenase 3 (NAD+) alpha	0.436701	8.73915e-05	0.000812901	Q9D6R2
Sox2	SRY (sex determining region Y)-box 2	-0.786851	8.81357e-05	0.000817331	P48432
Pqbp1	polyglutamine binding protein 1	-0.52121	8.96961e-05	0.000827151	Q91VJ5
Samhd1	SAM domain and HD domain, 1	-0.403803	8.97368e-05	0.000827151	Q60710
Stmn1	stathmin 1	0.478571	9.00307e-05	0.000827361	P54227
Srprb	signal recognition particle receptor, B subunit	-0.455154	9.05159e-05	0.000829322	P47758
Gsk3b	glycogen synthase kinase 3 beta	-0.65114	9.14989e-05	0.000835817	Q9WV60
Atp6v1g1	ATPase, H+ transporting, lysosomal V1 subunit G1	0.681285	9.21521e-05	0.000839272	Q9CR51
Emc2	ER membrane protein complex subunit 2	-0.411939	9.2602e-05	0.00083991	Q9CRD2
Eif2s3y	eukaryotic translation initiation factor 2, subunit 3, structural gene Y-linked	0.495099	9.27728e-05	0.00083991	Q9Z0N2
P4hb	prolyl 4-hydroxylase, beta polypeptide	-0.420595	9.35926e-05	0.000842261	P09103
Mvk	mevalonate kinase	-0.596901	9.37729e-05	0.000842261	Q9R008
Trim24	tripartite motif-containing 24	0.462127	9.41119e-05	0.000842261	Q64127
Dhps	deoxyhypusine synthase	0.865419	9.43507e-05	0.000842261	Q3TXU5
Ociad1	OCIA domain containing 1	-0.476638	9.44127e-05	0.000842261	Q9CRD0
Ctnna2	catenin alpha 2	0.584767	9.6306e-05	0.000856646	Q61301
Gstt2	glutathione S-transferase, theta 2	0.570257	9.73869e-05	0.000863742	Q61133
Ide	insulin degrading enzyme	0.563464	9.92126e-05	0.000877385	Q9JHR7
Kdm3a	lysine (K)-specific demethylase 3A	0.511856	9.95718e-05	0.000878016	Q6PCM1
Zfp462	zinc finger protein 462	-0.570076	0.000100741	0.000885766	B1AWL2
Dmd	dystrophin, muscular dystrophy	0.485906	0.000105464	0.000922931	P11531
Pard6b	par-6 family cell polarity regulator beta	-0.450936	0.000105573	0.000922931	Q9JK83
Igf2bp1	insulin-like growth factor 2 mRNA binding protein 1	-0.415685	0.000109023	0.000950372	O88477
Diaph1	diaphanous related formin 1	0.493834	0.000110072	0.000956779	O08808
Igf2bp3	insulin-like growth factor 2 mRNA binding protein 3	-0.383951	0.000110844	0.000960751	Q9CPN8
Idi1	isopentenyl-diphosphate delta isomerase	-0.46701	0.000114076	0.000985966	P58044
Chmp1a	charged multivesicular body protein 1A	0.564095	0.000117654	0.00100973	Q921W0
Anxa5	annexin A5	-0.407985	0.000118045	0.00100973	P48036
Hpf1	histone PARylation factor 1	0.395895	0.000118068	0.00100973	Q8CFE2
Psmc6	proteasome (prosome, macropain) 26S subunit, ATPase, 6	-0.379245	0.000118149	0.00100973	P62334
Agpat4	1-acylglycerol-3-phosphate O-acyltransferase 4	-0.756275	0.000120092	0.00102347	Q8K4X7
Washc5	WASH complex subunit 5	0.741898	0.000121478	0.00103028	Q8C2E7
Sltm	SAFB-like, transcription modulator	-0.446603	0.000121787	0.00103028	Q8CH25
Fzd7; Fzd2	frizzled class receptor 7; frizzled class receptor 2	-0.498256	0.000121995	0.00103028	Q61090;Q9JIP6
Vamp3; Vamp2	vesicle-associated membrane protein 3; vesicle-associated membrane protein 2	-0.432447	0.000122242	0.00103028	P63024;P63044
Lmna	lamin A	-0.61945	0.000123303	0.0010307	P48678
Cdc42bpb	CDC42 binding protein kinase beta	-0.518466	0.000123528	0.0010307	Q7TT50
Akap12	A kinase anchor protein 12	0.405992	0.00012361	0.0010307	Q9WTQ5
Fasn	fatty acid synthase	-0.479071	0.000123643	0.0010307	P19096
Unc119b	unc-119 lipid binding chaperone B	-0.475272	0.000124613	0.00103595	Q8C4B4
Tnks	tankyrase, TRF1-interacting ankyrin-related ADP-ribose polymerase	0.548484	0.000125487	0.00104039	Q6PFX9
Cog4	component of oligomeric golgi complex 4	0.693914	0.000126969	0.00104982	Q8R1U1
Zc3h14	zinc finger CCCH type containing 14	-0.50099	0.000127323	0.0010499	Q8BJ05
Wiz	widely-interspaced zinc finger motifs	-0.424009	0.000128232	0.00105454	O88286
Helz	helicase with zinc finger domain	0.664034	0.000129257	0.00106012	Q6DFV5
Crip1	cysteine-rich protein 1	1.07591	0.000130789	0.0010698	P63254
Niban2	niban apoptosis regulator 2	-0.371471	0.000131957	0.00107647	Q8R1F1
Atp1b1	ATPase, Na+/K+ transporting, beta 1 polypeptide	0.421265	0.000134053	0.00108969	P14094
Rras2	related RAS viral (r-ras) oncogene 2	-0.500113	0.000134291	0.00108969	P62071
Wbp2	WW domain binding protein 2	0.522961	0.000136352	0.00110347	P97765
Qki	quaking, KH domain containing RNA binding	-0.59997	0.000138657	0.00111916	Q9QYS9
Suclg1	succinate-CoA ligase, GDP-forming, alpha subunit	0.412356	0.00013954	0.00112332	Q9WUM5
Atp6v1e1	ATPase, H+ transporting, lysosomal V1 subunit E1	0.627672	0.000147347	0.00118121	P50518
Nono	non-POU-domain-containing, octamer binding protein	-0.417277	0.000147642	0.00118121	Q99K48
Zfp326	zinc finger protein 326	-0.694889	0.000147894	0.00118121	O88291
Ahsa2	AHA1, activator of heat shock protein ATPase 2	-0.617443	0.000148976	0.00118675	Q8N9S3
Nap1l1	nucleosome assembly protein 1-like 1	-0.448425	0.00015079	0.00119807	P28656
Prtg	protogenin	-0.841577	0.000154046	0.00122077	Q2EY15
Clasp1	CLIP associating protein 1	-0.50711	0.000154846	0.00122393	Q80TV8
Cbfb	core binding factor beta	0.436875	0.000155637	0.001227	Q08024
Peg10	paternally expressed 10	1.65176	0.000160324	0.00126069	Q7TN75
Ckap2	cytoskeleton associated protein 2	0.38724	0.000164824	0.00128798	Q3V1H1
Timm8a1	translocase of inner mitochondrial membrane 8A1	0.479546	0.000165023	0.00128798	Q9WVA2
Qdpr	quinoid dihydropteridine reductase	0.416385	0.0001654	0.00128798	Q8BVI4
Bag4	BCL2-associated athanogene 4	0.382292	0.000165483	0.00128798	Q8CI61
Yif1b	Yip1 interacting factor homolog B (S. cerevisiae)	0.573431	0.000168963	0.00130989	Q9CX30
Clic4	chloride intracellular channel 4	-0.367624	0.000169156	0.00130989	Q9QYB1
Hdac6	histone deacetylase 6	-0.50497	0.000170514	0.00131706	Q9Z2V5
Acadm	acyl-Coenzyme A dehydrogenase, medium chain	0.377083	0.000171653	0.00132251	P45952
Slc7a5	solute carrier family 7 (cationic amino acid transporter, y+ system), member 5	0.486782	0.000173265	0.00133079	Q9Z127
Washc2	WASH complex subunit 2	0.541832	0.000173601	0.00133079	Q6PGL7
Pdhb	pyruvate dehydrogenase (lipoamide) beta	0.358905	0.000186715	0.00142774	Q9D051
2810004N23Rik	RIKEN cDNA 2810004N23 gene	0.503373	0.00018835	0.00143634	Q8CIL4
Dnm1l	dynamin 1-like	0.417175	0.000188883	0.00143634	Q8K1M6
Npm3	nucleoplasmin 3	0.47988	0.000189254	0.00143634	Q9CPP0
Cnpy2	canopy FGF signaling regulator 2	-0.435839	0.000189724	0.00143634	Q9QXT0
Dpysl2	dihydropyrimidinase-like 2	-0.349093	0.000194174	0.00146635	O08553
Lamp2	lysosomal-associated membrane protein 2	-0.412402	0.000194648	0.00146635	P17047
Flna	filamin, alpha	-0.351544	0.000195561	0.0014696	Q8BTM8
Ddx39a	DEAD box helicase 39a	0.375424	0.000198181	0.00148514	Q8VDW0
Morc3	microrchidia 3	0.376748	0.000198603	0.00148514	F7BJB9
Naa25	N(alpha)-acetyltransferase 25, NatB auxiliary subunit	0.410746	0.000200456	0.00149533	Q8BWZ3
Safb	scaffold attachment factor B	-0.396572	0.000207506	0.00154092	D3YXK2
Kpna3	karyopherin subunit alpha 3	-0.372206	0.000207578	0.00154092	O35344
Pycr2	pyrroline-5-carboxylate reductase family, member 2	0.426566	0.000208387	0.00154318	Q922Q4
Hspa5	heat shock protein 5	-0.40215	0.000209798	0.00154986	P20029
Pcnp	PEST proteolytic signal containing nuclear protein	-0.471744	0.000210434	0.00155081	Q6P8I4
Gfm1	G elongation factor, mitochondrial 1	0.365325	0.000212187	0.00155996	Q8K0D5
Dcaf7	DDB1 and CUL4 associated factor 7	-0.437306	0.000213659	0.001567	P61963
Ddx49	DEAD box helicase 49	0.516253	0.000215561	0.00157716	Q4FZF3
Sfpq	splicing factor proline/glutamine rich (polypyrimidine tract binding protein associated)	-0.380044	0.00021736	0.00158652	Q8VIJ6
Metap2	methionine aminopeptidase 2	-0.437692	0.000220447	0.00160521	O08663
Rnf126	ring finger protein 126	0.393033	0.000225279	0.00163649	Q91YL2
Ube2o	ubiquitin-conjugating enzyme E2O	-0.413412	0.000231358	0.00167666	Q6ZPJ3
Arl3	ADP-ribosylation factor-like 3	-0.419622	0.000238334	0.00172312	Q9WUL7
Poglut2	protein O-glucosyltransferase 2	-0.603591	0.000242178	0.00174677	Q9JHP7
Rbm12	RNA binding motif protein 12	-0.406652	0.000245612	0.00176165	Q8R4X3
Asb6	ankyrin repeat and SOCS box-containing 6	0.70999	0.000245886	0.00176165	Q91ZU1
		0.404587	0.000245973	0.00176165	Q3UMQ8
Rcn3	reticulocalbin 3, EF-hand calcium binding domain	-0.471529	0.000248037	0.00177227	Q8BH97
Ddah2	DDAH family member 2, ADMA independent	-0.37353	0.000249553	0.00177894	Q99LD8
Prps2	phosphoribosyl pyrophosphate synthetase 2	-0.378066	0.000251833	0.00179101	Q9CS42
Eif4ebp2	eukaryotic translation initiation factor 4E binding protein 2	-0.548963	0.000252764	0.00179161	P70445
Hsd17b7	hydroxysteroid (17-beta) dehydrogenase 7	-0.687083	0.000253092	0.00179161	O88736
Cotl1	coactosin like F-actin binding protein 1	-0.367689	0.00025488	0.00180009	Q9CQI6
Sall4	spalt like transcription factor 4	-0.43134	0.000255578	0.00180085	Q8BX22
Rprd1a	regulation of nuclear pre-mRNA domain containing 1A	-0.370172	0.00025812	0.00181457	Q8VDS4
Calu	calumenin	-0.398434	0.000259884	0.00182277	O35887
Ehmt1	euchromatic histone methyltransferase 1	-0.605664	0.000266316	0.0018636	Q5DW34
Apex1	apurinic/apyrimidinic endonuclease 1	-0.350324	0.000270591	0.00188919	P28352
Gnb1	guanine nucleotide binding protein (G protein), beta 1	-0.422883	0.000274289	0.00190589	P62874
Pdia6	protein disulfide isomerase associated 6	-0.381349	0.00027468	0.00190589	Q922R8
Prkar1a	protein kinase, cAMP dependent regulatory, type I, alpha	-0.364986	0.000274858	0.00190589	Q9DBC7
Hspa1a; Hspa1b	heat shock protein 1A; heat shock protein 1B	-0.545612	0.000279555	0.00193407	Q61696;P17879
Gga2	golgi associated, gamma adaptin ear containing, ARF binding protein 2	0.42219	0.00028411	0.00196113	Q6P5E6
Pcx	pyruvate carboxylase	0.650871	0.000286595	0.00197143	Q05920
Acadl	acyl-Coenzyme A dehydrogenase, long-chain	0.402623	0.000286895	0.00197143	P51174
Nudt5	nudix hydrolase 5	-0.363777	0.000292671	0.0020066	Q9JKX6
H1f4	H1.4 linker histone, cluster member	-0.489845	0.000294916	0.00201747	P43274
Emd	emerin	-0.42458	0.000298338	0.00203631	O08579
Ttn	titin	-0.62717	0.000303753	0.00206864	A2ASS6
Hnrnpab	heterogeneous nuclear ribonucleoprotein A/B	-0.380411	0.000306358	0.00208174	Q99020
Erp44	endoplasmic reticulum protein 44	-0.342435	0.000310409	0.00210457	Q9D1Q6
Dcxr	dicarbonyl L-xylulose reductase	-0.421458	0.000315692	0.00213179	Q91X52
Prmt5	protein arginine N-methyltransferase 5	-0.374725	0.00031582	0.00213179	Q8CIG8
Hibadh	3-hydroxyisobutyrate dehydrogenase	0.452648	0.000316724	0.00213317	Q99L13
Dohh	deoxyhypusine hydroxylase/monooxygenase	0.538991	0.000319329	0.00214598	Q99LN9
Paip2	polyadenylate-binding protein-interacting protein 2	-0.772055	0.000324805	0.00217798	Q9D6V8
Hsp90b1	heat shock protein 90, beta (Grp94), member 1	-0.319419	0.000330989	0.00221457	P08113
Hmga1; Hmga1b	high mobility group AT-hook 1; high mobility group AT-hook 1B	-0.509235	0.000333095	0.00222307	P17095
Ahdc1	AT hook, DNA binding motif, containing 1	0.412817	0.000333716	0.00222307	Q6PAL7
Son	Son DNA binding protein	-0.37261	0.000338704	0.00225138	Q9QX47
Rps6ka1	ribosomal protein S6 kinase polypeptide 1	0.353953	0.000343842	0.00228057	P18653
Ewsr1	Ewing sarcoma breakpoint region 1	-0.401352	0.000348013	0.00230323	Q61545
Akr1b1	aldo-keto reductase family 1 member B	0.333217	0.000353321	0.00233204	P45376
Castor1; Castor2	cytosolic arginine sensor for mTORC1 subunit 1; cytosolic arginine sensor for mTORC1 subunit 2	1.0499	0.00035401	0.00233204	Q9CWQ8;Q8CAB8
Ifitm2	interferon induced transmembrane protein 2	0.678648	0.00035466	0.00233204	Q99J93
Lrwd1	leucine-rich repeats and WD repeat domain containing 1	-0.437067	0.000357998	0.00234893	Q8BUI3
Uhrf1	ubiquitin-like, containing PHD and RING finger domains, 1	-0.366426	0.000358985	0.00235035	Q8VDF2
Ncoa5	nuclear receptor coactivator 5	-0.439122	0.000366875	0.00239504	Q91W39
Naa40	N(alpha)-acetyltransferase 40, NatD catalytic subunit	-0.378556	0.000367381	0.00239504	Q8VE10
Pdha1	pyruvate dehydrogenase E1 alpha 1	0.364399	0.000371016	0.00240969	P35486
Septin9	septin 9	-0.33464	0.000371208	0.00240969	Q80UG5
Arhgef2	Rho/Rac guanine nucleotide exchange factor 2	-0.391917	0.000376836	0.00244103	Q60875
Ccz1	CCZ1 vacuolar protein trafficking and biogenesis associated	0.47608	0.000378956	0.00244956	Q8C1Y8
Kifbp	kinesin family binding protein	-0.330986	0.000381564	0.00246121	Q6ZPU9
Washc1	WASH complex subunit 1	0.557268	0.000385647	0.0024787	Q8VDD8
Arpc1a	actin related protein 2/3 complex, subunit 1A	-0.48986	0.000385901	0.0024787	Q9R0Q6
Hspa9	heat shock protein 9	0.324621	0.000388293	0.00248883	P38647
Enah	ENAH actin regulator	0.396927	0.000389456	0.00249105	Q03173
Asph	aspartate-beta-hydroxylase	-0.656804	0.000391927	0.00250161	Q8BSY0
Uchl5	ubiquitin carboxyl-terminal esterase L5	0.327435	0.000396198	0.00252014	Q9WUP7
Brd3	bromodomain containing 3	-0.393042	0.000396827	0.00252014	Q8K2F0
Tmed10	transmembrane p24 trafficking protein 10	-0.360404	0.000397308	0.00252014	Q9D1D4
Ppib	peptidylprolyl isomerase B	-0.313722	0.000400739	0.00253663	P24369
Pmpca	peptidase (mitochondrial processing) alpha	0.371125	0.000405914	0.00256407	Q9DC61
Nasp	nuclear autoantigenic sperm protein (histone-binding)	-0.354322	0.000408275	0.00257343	Q99MD9
Ldb1	LIM domain binding 1	-0.752066	0.000409084	0.00257343	P70662
Utf1	undifferentiated embryonic cell transcription factor 1	0.507227	0.000414448	0.00260181	Q6J1H4
Nt5c3b	5'-nucleotidase, cytosolic IIIB	-0.479457	0.000417083	0.00261298	Q3UFY7
Pmvk	phosphomevalonate kinase	-0.348579	0.000419558	0.0026231	Q9D1G2
Ranbp10	RAN binding protein 10	0.533919	0.000423673	0.00264341	Q6VN19
Snx3	sorting nexin 3	0.339449	0.000426065	0.00265291	O70492
Npc1	NPC intracellular cholesterol transporter 1	-0.864277	0.000436171	0.00269514	O35604
Srm	spermidine synthase	0.386485	0.000436465	0.00269514	Q64674
Ncbp2	nuclear cap binding protein subunit 2	-0.359143	0.000438939	0.00269514	Q9CQ49
Nucks1	nuclear casein kinase and cyclin-dependent kinase substrate 1	-0.53727	0.000439059	0.00269514	Q80XU3
Ptpn14	protein tyrosine phosphatase, non-receptor type 14	-0.641496	0.000439191	0.00269514	Q62130
Plk1	polo like kinase 1	0.422718	0.000439592	0.00269514	Q07832
Cyb5a	cytochrome b5 type A (microsomal)	0.432072	0.00043978	0.00269514	P56395
Rsu1	Ras suppressor protein 1	0.440455	0.000439915	0.00269514	Q01730
Usp10	ubiquitin specific peptidase 10	0.449214	0.000446498	0.0027274	P52479
Rab8a; Rab8b	RAB8A, member RAS oncogene family; RAB8B, member RAS oncogene family	0.388483	0.000446967	0.0027274	P55258;P61028
Adi1	acireductone dioxygenase 1	0.395455	0.000447987	0.00272816	Q99JT9
Adgrl2	adhesion G protein-coupled receptor L2	-0.916697	0.00045136	0.00274322	Q8JZZ7
Fbxo22	F-box protein 22	0.412832	0.000456582	0.00276937	Q78JE5
Pdia4	protein disulfide isomerase associated 4	-0.308515	0.000458056	0.00276937	P08003
Pabpn1	poly(A) binding protein, nuclear 1	-0.367934	0.000458384	0.00276937	Q8CCS6
Impa2	inositol monophosphatase 2	0.69841	0.000461135	0.00278048	Q91UZ5
Fubp1	far upstream element (FUSE) binding protein 1	-0.358491	0.000462107	0.00278085	Q91WJ8
Tmpo	thymopoietin	-0.381023	0.000465623	0.00279649	Q61033
Matr3	matrin 3	-0.318639	0.000472275	0.00282557	Q8K310
Prps1	phosphoribosyl pyrophosphate synthetase 1	-0.348672	0.000472317	0.00282557	Q9D7G0
Ganab	alpha glucosidase 2 alpha neutral subunit	-0.437641	0.000478104	0.0028494	Q8BHN3
Ro60	Ro60, Y RNA binding protein	-0.340452	0.000478168	0.0028494	O08848
Pgrmc2	progesterone receptor membrane component 2	-0.337521	0.000482835	0.0028716	Q80UU9
Psmg4	proteasome (prosome, macropain) assembly chaperone 4	-0.578793	0.000490688	0.00291262	P0C7N9
Ormdl2	ORM1-like 2 (S. cerevisiae)	-0.44019	0.00049516	0.00293346	Q9CQZ0
Prc1	protein regulator of cytokinesis 1	0.744167	0.000499193	0.00295163	Q99K43
Trf	transferrin	-0.910299	0.000502997	0.00296836	Q921I1
Pom121	nuclear pore membrane protein 121	-0.441368	0.000506576	0.00298371	Q8K3Z9
		0.443651	0.000510429	0.00300062	P35761
Map1s	microtubule-associated protein 1S	0.449788	0.000515408	0.00301965	Q8C052
Hnrnpul2	heterogeneous nuclear ribonucleoprotein U-like 2	-0.353061	0.000515646	0.00301965	Q00PI9
Tfdp1	transcription factor Dp 1	0.524813	0.000519786	0.00303806	Q08639
Pafah1b1	platelet-activating factor acetylhydrolase, isoform 1b, subunit 1	-0.303049	0.000523583	0.0030544	P63005
Ctu2	cytosolic thiouridylase subunit 2	0.476452	0.000527633	0.00306658	Q3U308
Ptpn1	protein tyrosine phosphatase, non-receptor type 1	-0.330153	0.000527682	0.00306658	P35821
Dhcr24	24-dehydrocholesterol reductase	-0.478823	0.000531239	0.00308139	Q8VCH6
Hspe1	heat shock protein 1 (chaperonin 10)	-0.383976	0.000541071	0.00313199	Q64433
Dpf2	double PHD fingers 2	-0.468708	0.000542015	0.00313199	Q61103
Pdlim7	PDZ and LIM domain 7	-0.450713	0.000558489	0.00322108	Q3TJD7
Acsl3	acyl-CoA synthetase long-chain family member 3	-0.324619	0.000570036	0.00328147	Q9CZW4
Scaf8	SR-related CTD-associated factor 8	-0.361091	0.000573642	0.00329601	Q6DID3
Usp9x	ubiquitin specific peptidase 9, X chromosome	0.362216	0.000585422	0.00334916	P70398
Ell	elongation factor RNA polymerase II	0.456242	0.000585769	0.00334916	O08856
Zc3h15	zinc finger CCCH-type containing 15	-0.324667	0.000586184	0.00334916	Q3TIV5
Acly	ATP citrate lyase	-0.373741	0.000590755	0.00336322	Q91V92
Cpped1	calcineurin-like phosphoesterase domain containing 1	-0.490565	0.00059085	0.00336322	Q8BFS6
Tmem165	transmembrane protein 165	-0.509361	0.00059262	0.0033661	P52875
Crk	v-crk avian sarcoma virus CT10 oncogene homolog	-0.35757	0.000593684	0.0033661	Q64010
Emc1	ER membrane protein complex subunit 1	-0.501709	0.0005968	0.0033661	Q8C7X2
Epcam	epithelial cell adhesion molecule	0.341914	0.000596898	0.0033661	Q99JW5
Fkbp8	FK506 binding protein 8	0.33062	0.000597161	0.0033661	O35465
Zdbf2	zinc finger, DBF-type containing 2	-0.420677	0.000597976	0.0033661	Q5SS00
Hmgn5	high-mobility group nucleosome binding domain 5	0.489617	0.000599551	0.00336875	Q9JL35
Farsb	phenylalanyl-tRNA synthetase, beta subunit	0.408348	0.000608799	0.00341442	Q9WUA2
Cat	catalase	0.311212	0.000613695	0.0034339	P24270
Kif23	kinesin family member 23	0.33203	0.000614523	0.0034339	E9Q5G3
Fntb	farnesyltransferase, CAAX box, beta	0.329782	0.000615874	0.00343516	Q8K2I1
Eif1ax	eukaryotic translation initiation factor 1A, X-linked	-0.323072	0.00061879	0.00344378	Q8BMJ3
Ube4b	ubiquitination factor E4B	0.350411	0.000619678	0.00344378	Q9ES00
Eif2d	eukaryotic translation initiation factor 2D	0.316991	0.000623387	0.0034581	Q61211
Sptan1	spectrin alpha, non-erythrocytic 1	0.333041	0.000636607	0.00352232	P16546
Gcsh	glycine cleavage system protein H (aminomethyl carrier)	0.780807	0.000637273	0.00352232	Q91WK5
Rdh11	retinol dehydrogenase 11	-0.441056	0.000640232	0.00353228	Q9QYF1
Emc7	ER membrane protein complex subunit 7	-0.513598	0.000641989	0.00353557	Q9EP72
Lrp1	low density lipoprotein receptor-related protein 1	-0.790453	0.000644962	0.00354555	Q91ZX7
Aacs	acetoacetyl-CoA synthetase	-0.461885	0.000649701	0.00356518	Q9D2R0
Utp14a	UTP14A small subunit processome component	0.301391	0.000661496	0.00362339	Q640M1
Heatr3	HEAT repeat containing 3	0.406152	0.000665519	0.00363889	Q8BQM4
Grpel1	GrpE-like 1, mitochondrial	0.33509	0.000681544	0.00371984	Q99LP6
Sephs1	selenophosphate synthetase 1	-0.319584	0.000688666	0.003752	Q8BH69
Atp6v0a1	ATPase, H+ transporting, lysosomal V0 subunit A1	0.531862	0.000691742	0.00376204	Q9Z1G4
Tfe3	transcription factor E3	-0.634434	0.000703108	0.00381705	Q64092
Atxn10	ataxin 10	0.331002	0.000708466	0.00383931	P28658
Larp4	La ribonucleoprotein 4	0.307722	0.000711835	0.00384558	Q8BWW4
Dhfr	dihydrofolate reductase	-0.300131	0.000712145	0.00384558	P00375
Dcakd	dephospho-CoA kinase domain containing	-0.525947	0.000713658	0.00384695	Q8BHC4
Rangap1	RAN GTPase activating protein 1	0.284858	0.000718971	0.00386875	P46061
Ptpn11	protein tyrosine phosphatase, non-receptor type 11	-0.408243	0.000737178	0.00395974	P35235
Ipo4	importin 4	-0.46322	0.000739494	0.0039652	Q8VI75
Txn1	thioredoxin 1	0.42821	0.000747943	0.00400346	P10639
Hat1	histone aminotransferase 1	0.358796	0.000779338	0.00416421	Q8BY71
Msh6	mutS homolog 6	0.344978	0.000788587	0.00420625	P54276
Hnrnpll	heterogeneous nuclear ribonucleoprotein L-like	-0.351177	0.000793316	0.0042241	Q921F4
Rbm10	RNA binding motif protein 10	-0.382179	0.000796352	0.00423287	Q99KG3
Ina	internexin neuronal intermediate filament protein, alpha	-0.487052	0.000798346	0.00423609	P46660
Sqle	squalene epoxidase	-0.585334	0.00080442	0.00426091	P52019
Usp28	ubiquitin specific peptidase 28	0.52853	0.000819969	0.00433575	Q5I043
Upf1	UPF1 RNA helicase and ATPase	0.35876	0.000842422	0.00444353	Q9EPU0
Nob1	NIN1/RPN12 binding protein 1 homolog	0.446101	0.000843266	0.00444353	Q8BW10
Nudcd3	NudC domain containing 3	0.297979	0.000854907	0.0044971	Q8R1N4
Rbm17	RNA binding motif protein 17	-0.332319	0.000870594	0.00457174	Q8JZX4
Dnajb1	DnaJ heat shock protein family (Hsp40) member B1	0.323562	0.000884033	0.00463434	Q9QYJ3
Adk	adenosine kinase	-0.355989	0.000886474	0.00463916	P55264
Tubgcp3	tubulin, gamma complex component 3	-0.470706	0.000898537	0.00469424	P58854
Rsrc1	arginine/serine-rich coiled-coil 1	-0.312519	0.000900137	0.00469456	Q9DBU6
Dhcr7	7-dehydrocholesterol reductase	-0.533114	0.000907995	0.00472746	O88455
Ccdc124	coiled-coil domain containing 124	0.521491	0.000922269	0.0047936	Q9D8X2
Elp3	elongator acetyltransferase complex subunit 3	0.465106	0.000929558	0.00482327	Q9CZX0
Supt16	SPT16, facilitates chromatin remodeling subunit	-0.449049	0.00093409	0.00483856	Q920B9
Nup93	nucleoporin 93	0.331823	0.00093794	0.00485026	Q8BJ71
Tubb6	tubulin, beta 6 class V	-0.286027	0.000947754	0.00489272	Q922F4
Rpl22l1	ribosomal protein L22 like 1	-0.538614	0.00095687	0.00492792	Q9D7S7
Mien1	migration and invasion enhancer 1	0.393285	0.000957804	0.00492792	Q9CQ86
Ahcyl; Ahcy	adenosylhomocysteinase like; S-adenosylhomocysteine hydrolase	-0.302727	0.000969379	0.00497909	P50247
Mtch2	mitochondrial carrier 2	0.361099	0.000971117	0.00497963	Q791V5
Mta1	metastasis associated 1	-0.413462	0.00100713	0.00514866	Q8K4B0
Nit2	nitrilase family, member 2	0.362247	0.00100746	0.00514866	Q9JHW2
Hexb	hexosaminidase B	0.56531	0.00104775	0.00534564	P20060
Rcn2	reticulocalbin 2	-0.417948	0.0010497	0.00534662	Q8BP92
Nudt9	nudix hydrolase 9	0.748014	0.00105913	0.00538567	Q8BVU5
Tnpo1	transportin 1	-0.386594	0.00107326	0.00544846	Q8BFY9
Snx6	sorting nexin 6	-0.341807	0.00108116	0.00547942	Q6P8X1
Brd2	bromodomain containing 2	0.369244	0.00110273	0.0055795	Q7JJ13
Zcchc3	zinc finger, CCHC domain containing 3	-0.409342	0.00110547	0.00558097	Q8BPK2
Ccna2	cyclin A2	0.416518	0.00110668	0.00558097	P51943
Oard1	O-acyl-ADP-ribose deacylase 1	-0.3153	0.00111334	0.00560071	Q8R5F3
Cyc1	cytochrome c-1	0.35956	0.00111427	0.00560071	Q9D0M3
Gstm1	glutathione S-transferase, mu 1	0.28275	0.00111818	0.00561111	P10649
Klhdc4	kelch domain containing 4	0.644589	0.00112342	0.00562293	Q921I2
Zyx	zyxin	-0.456484	0.00112422	0.00562293	Q62523
Ppp2cb	protein phosphatase 2 (formerly 2A), catalytic subunit, beta isoform	0.446359	0.00112621	0.00562366	P62715
Slc16a3	solute carrier family 16 (monocarboxylic acid transporters), member 3	-0.383487	0.00112898	0.00562822	P57787
Slc3a2	solute carrier family 3 (activators of dibasic and neutral amino acid transport), member 2	0.313098	0.00113081	0.00562822	P10852
Dck	deoxycytidine kinase	-0.414945	0.0011343	0.0056364	P43346
Mtx2	metaxin 2	-0.514798	0.00114064	0.00565871	O88441
Fam98b	family with sequence similarity 98, member B	-0.308803	0.00115212	0.00569955	Q80VD1
Capn2	calpain 2	-0.556967	0.00115437	0.00569955	O08529
Pcyox1	prenylcysteine oxidase 1	-0.510189	0.00115619	0.00569955	Q9CQF9
Psme1	proteasome (prosome, macropain) activator subunit 1 (PA28 alpha)	-0.279675	0.00115635	0.00569955	P97371
Xpnpep1	X-prolyl aminopeptidase (aminopeptidase P) 1, soluble	0.314418	0.00116188	0.00571759	Q6P1B1
Pgrmc1	progesterone receptor membrane component 1	-0.341655	0.00116629	0.00573003	O55022
Cyp51	cytochrome P450, family 51	-0.410736	0.0011825	0.00580033	Q8K0C4
Hnrnpk	heterogeneous nuclear ribonucleoprotein K	-0.284167	0.00121337	0.00594223	P61979
Wdr6	WD repeat domain 6	-0.387491	0.00122843	0.00600629	Q99ME2
H1f3	H1.3 linker histone, cluster member	-0.328607	0.00123265	0.00601732	P43277
Ssrp1	structure specific recognition protein 1	-0.4167	0.00123975	0.00604231	Q08943
Hs1bp3	HCLS1 binding protein 3	0.459894	0.00124197	0.00604345	Q3TC93
Pygb	brain glycogen phosphorylase	-0.420872	0.001247	0.00605826	Q8CI94
Arhgap17	Rho GTPase activating protein 17	-0.502177	0.00125495	0.00608723	Q3UIA2
Scd1	stearoyl-Coenzyme A desaturase 1	-0.353806	0.00126805	0.0061361	P13516
Gnai2	G protein subunit alpha i2	-0.307779	0.00126908	0.0061361	P08752
Zwilch	zwilch kinetochore protein	0.284783	0.00127106	0.0061361	Q8R060
Faf2	Fas associated factor family member 2	-0.314344	0.00127608	0.00615058	Q3TDN2
Pepd	peptidase D	0.397208	0.00129446	0.00622935	Q11136
Txlna	taxilin alpha	-0.347539	0.00129801	0.00623217	Q6PAM1
Washc3	WASH complex subunit 3	0.55417	0.00129914	0.00623217	Q9CR27
Nisch	nischarin	-0.287077	0.00130785	0.00626414	Q80TM9
Baiap2	brain-specific angiogenesis inhibitor 1-associated protein 2	0.470092	0.0013169	0.00629761	Q8BKX1
Ube2m	ubiquitin-conjugating enzyme E2M	-0.28959	0.00133048	0.00635256	P61082
Pcid2	PCI domain containing 2	0.402903	0.00133294	0.00635438	Q8BFV2
Lsm14b	LSM family member 14B	-0.323193	0.00134263	0.00639061	Q8CGC4
Canx	calnexin	-0.337978	0.00135336	0.0064316	P35564
Tuba1c	tubulin, alpha 1C	0.659706	0.00137017	0.00649902	P68373
Slc7a6os	solute carrier family 7, member 6 opposite strand	0.378501	0.0013718	0.00649902	Q7TPE5
Crkl	v-crk avian sarcoma virus CT10 oncogene homolog-like	-0.275114	0.00138247	0.00653188	P47941
Rbm4; Rbm4b	RNA binding motif protein 4; RNA binding motif protein 4B	-0.931208	0.00138302	0.00653188	Q8C7Q4;Q8VE92
Umps	uridine monophosphate synthetase	-0.278675	0.00140019	0.00660275	P13439
Mdk	midkine	-0.410987	0.00141178	0.00664712	P12025
Ppp2r5e	protein phosphatase 2, regulatory subunit B', epsilon	-0.398115	0.00142386	0.00669367	Q61151
Vamp7	vesicle-associated membrane protein 7	0.607639	0.00143452	0.00673343	P70280
Idh1	isocitrate dehydrogenase 1 (NADP+), soluble	-0.267275	0.0014392	0.00674501	O88844
Zc3h13	zinc finger CCCH type containing 13	0.39893	0.0014426	0.00675057	E9Q784
Pnpo	pyridoxine 5'-phosphate oxidase	-0.667821	0.00146804	0.0068591	Q91XF0
Itgb1	integrin beta 1 (fibronectin receptor beta)	0.284648	0.00147822	0.00689608	P09055
Pspc1	paraspeckle protein 1	-0.287509	0.00148442	0.00691447	Q8R326
Arpc1b	actin related protein 2/3 complex, subunit 1B	0.275676	0.00151088	0.00702696	Q9WV32
Plekhf2	pleckstrin homology domain containing, family F (with FYVE domain) member 2	0.46293	0.00153085	0.00710081	Q91WB4
Mix23	mitochondrial matrix import factor 23	0.410077	0.00153141	0.00710081	Q8R3Q6
Atp6v1c1	ATPase, H+ transporting, lysosomal V1 subunit C1	0.347269	0.0015463	0.00715896	Q9Z1G3
Gatad2a	GATA zinc finger domain containing 2A	0.318214	0.00154899	0.00716055	Q8CHY6
Sbds	SBDS ribosome maturation factor	0.275286	0.00155769	0.00718988	P70122
Lactb2	lactamase, beta 2	0.343308	0.00156322	0.00720452	Q99KR3
Slu7	SLU7 splicing factor homolog (S. cerevisiae)	-0.274863	0.00156582	0.00720562	Q8BHJ9
Acy1	aminoacylase 1	0.317477	0.00158078	0.0072635	Q99JW2
L1td1	LINE-1 type transposase domain containing 1	0.271865	0.00159222	0.00730504	Q587J6
Idh3g	isocitrate dehydrogenase 3 (NAD+), gamma	0.37333	0.00159564	0.00730678	P70404
Rnf214	ring finger protein 214	-0.563443	0.00159739	0.00730678	Q8BFU3
Msto1	misato 1, mitochondrial distribution and morphology regulator	0.306855	0.00160479	0.00732968	Q2YDW2
Ube2i	ubiquitin-conjugating enzyme E2I	-0.26191	0.00161317	0.00735691	P63280
Tpt1	tumor protein, translationally-controlled 1	0.28879	0.00162777	0.00741242	P63028
Dnmt3a	DNA methyltransferase 3A	-0.38134	0.00163475	0.00743311	O88508
Pdlim1	PDZ and LIM domain 1 (elfin)	0.397828	0.00163874	0.00744018	O70400
Map4	microtubule-associated protein 4	0.284194	0.00169986	0.00770619	P27546
Cul1	cullin 1	-0.339758	0.00170655	0.00772505	Q9WTX6
Rnh1	ribonuclease/angiogenin inhibitor 1	0.286453	0.00172866	0.00781353	Q91VI7
Tom1l1	target of myb1-like 1 (chicken)	0.395469	0.00174256	0.00786472	Q923U0
Gpx1	glutathione peroxidase 1	0.285211	0.00178324	0.00803089	P11352
Rabggta	Rab geranylgeranyl transferase, a subunit	0.353917	0.00178604	0.00803089	Q9JHK4
Hmgb1	high mobility group box 1	-0.45928	0.00178727	0.00803089	P63158
Copg2	coatomer protein complex, subunit gamma 2	-0.308963	0.00181217	0.00813077	Q9QXK3
Rps21	ribosomal protein S21	-0.319655	0.00181579	0.00813507	Q9CQR2
Cand2	cullin associated and neddylation dissociated 2 (putative)	-0.449721	0.00182046	0.00814403	Q6ZQ73
Coasy	Coenzyme A synthase	-0.447152	0.00183562	0.00819982	Q9DBL7
Lamc1	laminin, gamma 1	-0.279306	0.00187496	0.00836331	P02468
Vps26b	VPS26 retromer complex component B	-0.263953	0.00189666	0.00844776	Q8C0E2
Arl6	ADP-ribosylation factor-like 6	-0.573003	0.00190396	0.00846789	O88848
Nutf2	nuclear transport factor 2	0.298461	0.00191336	0.00848941	P61971
Birc6	baculoviral IAP repeat-containing 6	0.32979	0.00191698	0.00848941	O88738
Glmn	glomulin, FKBP associated protein	-1.05587	0.00191714	0.00848941	Q8BZM1
Rab11b; Rab11a	RAB11B, member RAS oncogene family; RAB11A, member RAS oncogene family	-0.284207	0.0019327	0.00853776	P46638;P62492
Nsun2	NOL1/NOP2/Sun domain family member 2	0.285286	0.00193366	0.00853776	Q1HFZ0
Luc7l3	LUC7-like 3 (S. cerevisiae)	-0.315721	0.00194319	0.00856744	Q5SUF2
Psmd14	proteasome (prosome, macropain) 26S subunit, non-ATPase, 14	0.333605	0.0019478	0.0085754	O35593
Csk	c-src tyrosine kinase	-0.379377	0.00196855	0.00865424	P41241
Ctnna1	catenin alpha 1	0.253513	0.00198874	0.00873042	P26231
Ergic1	endoplasmic reticulum-golgi intermediate compartment 1	-0.418302	0.00204238	0.00895301	Q9DC16
Yme1l1	YME1-like 1 (S. cerevisiae)	0.294679	0.00207678	0.00909075	O88967
Kpna2	karyopherin subunit alpha 2	0.256823	0.00208463	0.00911204	P52293
Pmm2	phosphomannomutase 2	-0.307612	0.00209278	0.00913458	Q9Z2M7
Dnmt3b	DNA methyltransferase 3B	-0.412589	0.00210176	0.00916066	O88509
Ddx1	DEAD box helicase 1	-0.28069	0.0021348	0.00929142	Q91VR5
Anp32e	acidic nuclear phosphoprotein 32 family member E	-0.364454	0.00214274	0.00931113	P97822
Sigmar1	sigma non-opioid intracellular receptor 1	-0.370048	0.002146	0.00931113	O55242
Leo1	Leo1, Paf1/RNA polymerase II complex component	-0.271644	0.00215058	0.00931113	Q5XJE5
Nubp2	nucleotide binding protein 2	0.314312	0.00215245	0.00931113	Q9R061
Sptbn1	spectrin beta, non-erythrocytic 1	0.2663	0.00215605	0.00931113	Q62261
Coro1b	coronin, actin binding protein 1B	0.299128	0.00215764	0.00931113	Q9WUM3
Gtf2e2	general transcription factor II E, polypeptide 2 (beta subunit)	0.356871	0.00217496	0.00936173	Q9D902
St13	suppression of tumorigenicity 13	0.276184	0.00217551	0.00936173	Q99L47
Adh5	alcohol dehydrogenase 5 (class III), chi polypeptide	0.248624	0.00217989	0.00936737	P28474
Eras	ES cell-expressed Ras	-1.47765	0.00219938	0.00943784	Q7TN89
Ctnnb1	catenin beta 1	0.285647	0.00221333	0.00948439	Q02248
Ramac	RNA guanine-7 methyltransferase activating subunit	-0.556382	0.00221895	0.00949513	Q9CQY2
Dnajb11	DnaJ heat shock protein family (Hsp40) member B11	-0.265604	0.00222553	0.00950994	Q99KV1
Ndufv2	NADH:ubiquinone oxidoreductase core subunit V2	-0.347657	0.00224681	0.00958743	Q9D6J6
Luzp1	leucine zipper protein 1	-0.402003	0.00225706	0.00961772	Q8R4U7
Pelo	pelota mRNA surveillance and ribosome rescue factor	-0.497626	0.00227423	0.00966665	Q80X73
Denr	density-regulated protein	-0.341096	0.00227648	0.00966665	Q9CQJ6
Ckap4	cytoskeleton-associated protein 4	-0.361748	0.00227805	0.00966665	Q8BMK4
Mpst	mercaptopyruvate sulfurtransferase	-0.436943	0.00228257	0.00967241	Q99J99
Kif21a	kinesin family member 21A	-0.563657	0.00229692	0.00971968	Q9QXL2
Hadh	hydroxyacyl-Coenzyme A dehydrogenase	0.259943	0.00233626	0.00987248	Q61425
Cip2a	cell proliferation regulating inhibitor of protein phosphatase 2A	0.310912	0.00235276	0.00992847	Q8BWY9
N4bp1	NEDD4 binding protein 1	0.446056	0.00236079	0.0099486	Q6A037
Cs	citrate synthase	0.291277	0.00240155	0.0101052	Q9CZU6
Rrn3	RRN3 RNA polymerase I transcription factor homolog (yeast)	0.41334	0.00240458	0.0101052	B2RS91
Aarsd1	alanyl-tRNA synthetase domain containing 1	-0.261577	0.00244944	0.0102796	Q3THG9
Eef1e1	eukaryotic translation elongation factor 1 epsilon 1	0.29712	0.0024563	0.0102942	Q9D1M4
1110004F10Rik	RIKEN cDNA 1110004F10 gene	-0.456645	0.00246316	0.0103088	Q9R0P4
Npm1	nucleophosmin 1	-0.271122	0.00247122	0.0103283	Q61937
Prdx4	peroxiredoxin 4	-0.246251	0.00248705	0.0103711	O08807
Cetn2; Cetn1	centrin 2; centrin 1	-0.513417	0.00248826	0.0103711	Q9R1K9;P41209
Zc3hc1	zinc finger, C3HC type 1	-0.292014	0.00249782	0.0103968	Q80YV2
Gorasp2	golgi reassembly stacking protein 2	-0.261519	0.00250136	0.0103973	Q99JX3
Ccar1	cell division cycle and apoptosis regulator 1	-0.291058	0.00251208	0.0104277	Q8CH18
		0.285969	0.00255941	0.0105982	P24452
Ncbp1	nuclear cap binding protein subunit 1	-0.28537	0.00256009	0.0105982	Q3UYV9
Tceal8	transcription elongation factor A (SII)-like 8	-0.501274	0.00259343	0.0107216	Q9CZY2
Bax	BCL2-associated X protein	0.253019	0.00260103	0.0107385	Q07813
Epb41l2	erythrocyte membrane protein band 4.1 like 2	0.273511	0.00261021	0.0107618	O70318
Tecr	trans-2,3-enoyl-CoA reductase	0.361163	0.00261681	0.0107745	Q9CY27
Ctbp2	C-terminal binding protein 2	0.259615	0.00263325	0.0108275	P56546
Tmed9	transmembrane p24 trafficking protein 9	-0.349011	0.00264276	0.0108521	Q99KF1
Asl	argininosuccinate lyase	-0.499192	0.00266231	0.0109176	Q91YI0
Flot2	flotillin 2	0.326863	0.00269866	0.0110381	Q60634
2310057M21Rik	RIKEN cDNA 2310057M21 gene	0.333067	0.00270172	0.0110381	Q9D2Q3
Ppil3	peptidylprolyl isomerase (cyclophilin)-like 3	-0.486709	0.00270255	0.0110381	Q9D6L8
Trip13	thyroid hormone receptor interactor 13	0.243752	0.00271539	0.0110757	Q3UA06
Ccdc43	coiled-coil domain containing 43	-0.281782	0.00273209	0.011129	Q9CR29
Cdkn1c	cyclin dependent kinase inhibitor 1C	-0.437223	0.00274385	0.011162	P49919
Lta4h	leukotriene A4 hydrolase	-0.32353	0.002748	0.011164	P24527
Cog2	component of oligomeric golgi complex 2	0.34956	0.00276492	0.011215	Q921L5
Tpm4	tropomyosin 4	-0.274309	0.00277016	0.011215	Q6IRU2
Eif5	eukaryotic translation initiation factor 5	0.239406	0.00277158	0.011215	P59325
Rbm3	RNA binding motif (RNP1, RRM) protein 3	-0.337335	0.00278696	0.0112623	O89086
Bid	BH3 interacting domain death agonist	0.289551	0.00280453	0.0113145	P70444
Dhrs4	dehydrogenase/reductase 4	-0.404169	0.0028073	0.0113145	Q99LB2
Zscan10	zinc finger and SCAN domain containing 10	0.328204	0.00281371	0.0113253	Q3URR7
Calr	calreticulin	0.266234	0.00281805	0.0113279	P14211
Paf1	Paf1, RNA polymerase II complex component	-0.279256	0.00282227	0.0113299	Q8K2T8
Pdcd5	programmed cell death 5	0.268091	0.00282639	0.0113316	P56812
Wipi2	WD repeat domain, phosphoinositide interacting 2	-0.627544	0.00287218	0.0115	Q80W47
Aldh18a1	aldehyde dehydrogenase 18 family, member A1	-0.351584	0.00291061	0.0116386	Q9Z110
Ppil1	peptidylprolyl isomerase (cyclophilin)-like 1	0.249866	0.00291651	0.0116469	Q9D0W5
Necap2	NECAP endocytosis associated 2	0.374122	0.00294215	0.011734	Q9D1J1
Glul	glutamate-ammonia ligase	0.36045	0.00294839	0.0117435	P15105
Eny2	ENY2 transcription and export complex 2 subunit	-0.311393	0.00296882	0.0118095	Q9JIX0
Mmut	methylmalonyl-Coenzyme A mutase	0.241489	0.00297872	0.0118334	P16332
Sf3b4	splicing factor 3b, subunit 4	-0.254183	0.00305155	0.0120849	Q8QZY9
Slirp	SRA stem-loop interacting RNA binding protein	0.333519	0.00305233	0.0120849	Q9D8T7
Ogdh	oxoglutarate (alpha-ketoglutarate) dehydrogenase (lipoamide)	0.361044	0.0030539	0.0120849	Q60597
Tmx3	thioredoxin-related transmembrane protein 3	-0.315393	0.00308678	0.0121992	Q8BXZ1
Amd1; Amd2	S-adenosylmethionine decarboxylase 1; S-adenosylmethionine decarboxylase 2	0.371988	0.00309544	0.0122176	P0DMN7;D3Z6H8
Bzw1	basic leucine zipper and W2 domains 1	0.316749	0.00310193	0.0122274	Q9CQC6
Tomm34	translocase of outer mitochondrial membrane 34	0.233396	0.00311502	0.0122616	Q9CYG7
Nipsnap3b	nipsnap homolog 3B	0.39121	0.00311951	0.0122616	Q9CQE1
Hnrnph2	heterogeneous nuclear ribonucleoprotein H2	-0.359739	0.00312267	0.0122616	P70333
Cemip2	cell migration inducing hyaluronidase 2	0.560864	0.00313031	0.0122687	Q5FWI3
Rbm19	RNA binding motif protein 19	0.349511	0.00313253	0.0122687	Q8R3C6
Bag3	BCL2-associated athanogene 3	0.244562	0.00318685	0.0124655	Q9JLV1
Map2k4	mitogen-activated protein kinase kinase 4	-0.24894	0.00321239	0.012539	P47809
Gid8	GID complex subunit 8	0.327892	0.00321388	0.012539	Q9D7M1
Cyb5b	cytochrome b5 type B	0.315504	0.00326461	0.0127207	Q9CQX2
Tmpo	thymopoietin	-0.279322	0.00329362	0.0128063	Q61029
Msh2	mutS homolog 2	0.27912	0.00329497	0.0128063	P43247
Ilk	integrin linked kinase	-0.419242	0.00333338	0.0129391	O55222
Agk	acylglycerol kinase	0.753433	0.00335525	0.0130075	Q9ESW4
Eno1; Eno1b	enolase 1, alpha non-neuron; enolase 1B, retrotransposed	-0.275236	0.00336984	0.0130474	P17182
Bola1	bolA family member 1	-0.252266	0.00342509	0.0132446	Q9D8S9
Psmd12	proteasome (prosome, macropain) 26S subunit, non-ATPase, 12	0.24575	0.00343523	0.013267	Q9D8W5
Ptrh2	peptidyl-tRNA hydrolase 2	-0.445212	0.00344618	0.0132793	Q8R2Y8
Pbrm1	polybromo 1	-0.26753	0.00344712	0.0132793	Q8BSQ9
Twf1	twinfilin actin binding protein 1	0.348018	0.0034716	0.0133567	Q91YR1
Rad23a	RAD23 homolog A, nucleotide excision repair protein	0.308353	0.00348085	0.0133754	P54726
Nme1	NME/NM23 nucleoside diphosphate kinase 1	-0.243626	0.00355416	0.0136396	P15532
Nmd3	NMD3 ribosome export adaptor	0.291845	0.00355854	0.0136396	Q99L48
Ppp1r14b	protein phosphatase 1, regulatory inhibitor subunit 14B	-0.300524	0.00357395	0.0136814	Q62084
Sf3b2	splicing factor 3b, subunit 2	-0.253371	0.00360714	0.0137816	Q3UJB0
Lsm7	LSM7 homolog, U6 small nuclear RNA and mRNA degradation associated	-0.347444	0.00361066	0.0137816	Q9CQQ8
Mri1	methylthioribose-1-phosphate isomerase 1	0.280338	0.00361367	0.0137816	Q9CQT1
Me1	malic enzyme 1, NADP(+)-dependent, cytosolic	0.423475	0.00361855	0.013783	P06801
Nectin1	nectin cell adhesion molecule 1	-0.441398	0.00367168	0.0139383	Q9JKF6
Gtf2f1	general transcription factor IIF, polypeptide 1	0.314905	0.00367189	0.0139383	Q3THK3
		-0.271472	0.00367302	0.0139383	Q9JKP7
Dnpep	aspartyl aminopeptidase	-0.22885	0.00367931	0.0139448	Q9Z2W0
Snrpa1	small nuclear ribonucleoprotein polypeptide A'	-0.269231	0.0037169	0.0140698	P57784
Zmpste24	zinc metallopeptidase, STE24	-0.265746	0.00372663	0.0140892	Q80W54
Xrcc1	X-ray repair complementing defective repair in Chinese hamster cells 1	-0.250076	0.00375465	0.0141775	Q60596
Tmem43	transmembrane protein 43	-0.465074	0.00378196	0.014247	Q9DBS1
Snrpf	small nuclear ribonucleoprotein polypeptide F	-0.254526	0.00378239	0.014247	P62307
Prdx1	peroxiredoxin 1	0.234994	0.00382723	0.0143981	P35700
Spats2	spermatogenesis associated, serine-rich 2	-0.298413	0.00385022	0.0144457	Q8K1N4
Enpp3	ectonucleotide pyrophosphatase/phosphodiesterase 3	0.224717	0.00385325	0.0144457	Q6DYE8
Kif11	kinesin family member 11	0.29562	0.00385409	0.0144457	Q6P9P6
Rrp9	ribosomal RNA processing 9, U3 small nucleolar RNA binding protein	0.26744	0.00386703	0.0144753	Q91WM3
Asah1	N-acylsphingosine amidohydrolase 1	0.22045	0.00387146	0.0144753	Q9WV54
Enoph1	enolase-phosphatase 1	0.222616	0.00387797	0.0144819	Q8BGB7
Pds5b	PDS5 cohesin associated factor B	-0.335614	0.00389287	0.0145197	Q4VA53
Ciao1	cytosolic iron-sulfur protein assembly 1	-0.365519	0.00391151	0.0145518	Q99KN2
Pmm1	phosphomannomutase 1	0.308699	0.0039119	0.0145518	O35621
Notch2	notch 2	-0.631453	0.00391577	0.0145518	O35516
Tpm2	tropomyosin 2, beta	-0.345436	0.00393089	0.0145902	P58774
Rwdd4a	RWD domain containing 4A	0.318284	0.0039392	0.0146033	Q9CPR1
Nucb1	nucleobindin 1	-0.303261	0.00395939	0.0146603	Q02819
Arhgap35	Rho GTPase activating protein 35	-0.336498	0.0039918	0.0147624	Q91YM2
Khdrbs1	KH domain containing, RNA binding, signal transduction associated 1	-0.223343	0.00403231	0.0148765	Q60749
Caprin1	cell cycle associated protein 1	-0.266087	0.0040324	0.0148765	Q60865
Nubp1	nucleotide binding protein 1	0.263188	0.00405324	0.0149219	Q9R060
Acot1; Acot2	acyl-CoA thioesterase 1; acyl-CoA thioesterase 2	-0.343329	0.0040569	0.0149219	O55137;Q9QYR9
Taok1	TAO kinase 1	-0.347624	0.00405939	0.0149219	Q5F2E8
Mrpl40	mitochondrial ribosomal protein L40	-0.403718	0.00406791	0.0149352	Q9Z2Q5
Sgpl1	sphingosine phosphate lyase 1	-0.287463	0.00407744	0.0149522	Q8R0X7
Hnrnpa2b1	heterogeneous nuclear ribonucleoprotein A2/B1	-0.267446	0.00411457	0.0150703	O88569
Acot7	acyl-CoA thioesterase 7	0.269473	0.00412302	0.0150831	Q91V12
Tpi1	triosephosphate isomerase 1	-0.29857	0.004148	0.0151563	P17751
Prdx5	peroxiredoxin 5	-0.435357	0.00416759	0.0152097	P99029
Anxa4	annexin A4	0.259346	0.00422775	0.0154108	P97429
Cad	carbamoyl-phosphate synthetase 2, aspartate transcarbamylase, and dihydroorotase	-0.26713	0.00423329	0.0154126	B2RQC6
Srsf9	serine and arginine-rich splicing factor 9	-0.265358	0.00424709	0.0154444	Q9D0B0
Jagn1	jagunal homolog 1	-0.405378	0.00426187	0.0154775	Q5XKN4
Pnp; Pnp2	purine-nucleoside phosphorylase; purine-nucleoside phosphorylase 2	0.239746	0.00426634	0.0154775	P23492
Pip4k2b; Pip4k2a	phosphatidylinositol-5-phosphate 4-kinase, type II, beta; phosphatidylinositol-5-phosphate 4-kinase, type II, alpha	-0.317233	0.00433932	0.0157236	Q80XI4;O70172
Ppif	peptidylprolyl isomerase F (cyclophilin F)	0.510922	0.00436335	0.0157919	Q99KR7
Ywhae	tyrosine 3-monooxygenase/tryptophan 5-monooxygenase activation protein, epsilon polypeptide	-0.226329	0.00438201	0.0158406	P62259
Prmt3	protein arginine N-methyltransferase 3	0.401542	0.00440353	0.0158669	Q922H1
Ap3d1	adaptor-related protein complex 3, delta 1 subunit	0.253394	0.00440378	0.0158669	O54774
Tubg1; Tubg2	tubulin, gamma 1; tubulin, gamma 2	-0.286058	0.00440488	0.0158669	P83887;Q8VCK3
Rtcb	RNA 2',3'-cyclic phosphate and 5'-OH ligase	-0.231104	0.004424	0.015917	Q99LF4
Knstrn	kinetochore-localized astrin/SPAG5 binding	-0.311927	0.0044467	0.0159798	Q9D9Z1
Mkln1	muskelin 1, intracellular mediator containing kelch motifs	-0.327429	0.00447147	0.0160499	O89050
Rock2	Rho-associated coiled-coil containing protein kinase 2	0.245471	0.00447738	0.0160523	P70336
Nudcd2	NudC domain containing 2	-0.225426	0.00456839	0.0163593	Q9CQ48
Mlec	malectin	-0.337951	0.00460793	0.0164816	Q6ZQI3
Nap1l4	nucleosome assembly protein 1-like 4	-0.264141	0.00461553	0.0164895	Q78ZA7
Aldh4a1	aldehyde dehydrogenase 4 family, member A1	0.280801	0.0046433	0.0165586	Q8CHT0
Commd1	COMM domain containing 1	-0.318892	0.00464574	0.0165586	Q8K4M5
Gtf3c4	general transcription factor IIIC, polypeptide 4	-0.228713	0.00467583	0.0166464	Q8BMQ2
Fus	fused in sarcoma	-0.293788	0.00472156	0.0167896	P56959
Macf1	microtubule-actin crosslinking factor 1	0.275138	0.00473168	0.016806	Q9QXZ0
Wdr43	WD repeat domain 43	-0.269061	0.00475506	0.0168559	Q6ZQL4
Fkbp3	FK506 binding protein 3	-0.278463	0.00475678	0.0168559	Q62446
Arf4	ADP-ribosylation factor 4	-0.336605	0.00492962	0.0174481	P61750
Selenof	selenoprotein F	-0.27341	0.00493623	0.0174513	Q9ERR7
Tra2b	transformer 2 beta	-0.233047	0.00496442	0.0175306	P62996
Aldoa	aldolase A, fructose-bisphosphate	0.220152	0.00499506	0.0176084	P05064
Sod2	superoxide dismutase 2, mitochondrial	0.292272	0.00499799	0.0176084	P09671
Abcf2	ATP-binding cassette, sub-family F member 2	0.278578	0.00501847	0.0176602	Q99LE6
Edc4	enhancer of mRNA decapping 4	0.268855	0.0050527	0.0177601	Q3UJB9
Nans	N-acetylneuraminic acid synthase (sialic acid synthase)	0.314417	0.00511641	0.0179546	Q99J77
Chd1	chromodomain helicase DNA binding protein 1	-0.477295	0.00512219	0.0179546	P40201
Dcps	decapping enzyme, scavenger	-0.228985	0.00512567	0.0179546	Q9DAR7
Ccdc47	coiled-coil domain containing 47	-0.306956	0.00515541	0.018038	Q9D024
Ect2	ect2 oncogene	1.03129	0.00517083	0.0180712	Q07139
Ak4	adenylate kinase 4	-0.449191	0.0052074	0.0181782	Q9WUR9
Ranbp3	RAN binding protein 3	-0.214256	0.00521475	0.0181831	Q9CT10
Tardbp	TAR DNA binding protein	-0.277126	0.00522263	0.0181898	Q921F2
Dtd1	D-tyrosyl-tRNA deacylase 1	0.365037	0.00529165	0.0184092	Q9DD18
Uchl1	ubiquitin carboxy-terminal hydrolase L1	0.270867	0.00529864	0.0184125	Q9R0P9
Fundc2	FUN14 domain containing 2	0.31093	0.00532003	0.0184525	Q9D6K8
Pir	pirin	0.460912	0.00532224	0.0184525	Q9D711
Ppa1	pyrophosphatase (inorganic) 1	-0.211567	0.005344	0.0185068	Q9D819
Rtraf	RNA transcription, translation and transport factor	-0.228157	0.0053547	0.0185229	Q9CQE8
Eci1	enoyl-Coenzyme A delta isomerase 1	0.275809	0.00543241	0.0187586	P42125
Rad21	RAD21 cohesin complex component	-0.261502	0.00543545	0.0187586	Q61550
Gcc2	GRIP and coiled-coil domain containing 2	0.287509	0.00544128	0.0187586	Q8CHG3
Nptn	neuroplastin	-0.26629	0.00550012	0.01894	P97300
Coa7	cytochrome c oxidase assembly factor 7	0.32561	0.00552222	0.0189947	Q921H9
Nsf	N-ethylmaleimide sensitive fusion protein	0.238932	0.00553324	0.0190112	P46460
Gls	glutaminase	0.328967	0.00558494	0.0191604	D3Z7P3
Rrbp1	ribosome binding protein 1	-0.223601	0.00558924	0.0191604	Q99PL5
Cnot10	CCR4-NOT transcription complex, subunit 10	0.236486	0.00563902	0.0193094	Q8BH15
Paxbp1	PAX3 and PAX7 binding protein 1	0.297694	0.00568244	0.0194362	P58501
Rpn2	ribophorin II	-0.259721	0.00572222	0.0195504	Q9DBG6
Shoc2	Shoc2, leucine rich repeat scaffold protein	-0.386324	0.00574019	0.0195898	O88520
Cdk1	cyclin dependent kinase 1	0.254964	0.00578436	0.0197185	P11440
Zfp830	zinc finger protein 830	-0.42462	0.0058123	0.0197917	Q8R1N0
Srgap2	SLIT-ROBO Rho GTPase activating protein 2	-0.237903	0.00583103	0.0198333	Q91Z67
Ercc3	excision repair cross-complementing rodent repair deficiency, complementation group 3	0.405919	0.0059203	0.0200947	P49135
Ncl	nucleolin	-0.209126	0.00592613	0.0200947	P09405
Anxa2	annexin A2	-0.238147	0.00592763	0.0200947	P07356
Pum1	pumilio RNA-binding family member 1	-0.224151	0.00593896	0.0201107	Q80U78
Tsn	translin	0.228917	0.00597071	0.0201827	Q62348
Hnrnpu	heterogeneous nuclear ribonucleoprotein U	-0.252172	0.00597346	0.0201827	Q8VEK3
Luc7l	Luc7-like	-0.266602	0.00600284	0.0202596	Q9CYI4
Nae1	NEDD8 activating enzyme E1 subunit 1	0.319543	0.006033	0.0203389	Q8VBW6
Rab11fip1	RAB11 family interacting protein 1 (class I)	0.310162	0.00606298	0.0204174	Q9D620
Uqcrfs1	ubiquinol-cytochrome c reductase, Rieske iron-sulfur polypeptide 1	0.263329	0.00613493	0.0206369	Q9CR68
Rpl35	ribosomal protein L35	-0.281119	0.00615526	0.0206825	Q6ZWV7
Adnp	activity-dependent neuroprotective protein	-0.258042	0.0061895	0.0207747	Q9Z103
Surf6	surfeit gene 6	-0.298623	0.00622289	0.0208638	P70279
Ilf3	interleukin enhancer binding factor 3	-0.213711	0.00627281	0.0210081	Q9Z1X4
Dut	deoxyuridine triphosphatase	0.244964	0.00637853	0.0213387	Q9CQ43
Tomm20	translocase of outer mitochondrial membrane 20	0.315653	0.00641529	0.0214382	Q9DCC8
Mdh2	malate dehydrogenase 2, NAD (mitochondrial)	0.219103	0.00643093	0.0214669	P08249
Fcsk	fucose kinase	0.228118	0.00653899	0.0218038	Q7TMC8
Aldh7a1	aldehyde dehydrogenase family 7, member A1	0.240673	0.00655163	0.0218221	Q9DBF1
Ddx42	DEAD box helicase 42	-0.25181	0.0065727	0.021867	Q810A7
Rab23	RAB23, member RAS oncogene family	-0.271528	0.00657945	0.021867	P35288
Slc7a3	solute carrier family 7 (cationic amino acid transporter, y+ system), member 3	-0.379038	0.00663988	0.0220438	P70423
Tm9sf4	transmembrane 9 superfamily member 4	-0.333922	0.00667052	0.0221215	Q8BH24
Crmp1	collapsin response mediator protein 1	-0.213732	0.00677619	0.0224475	P97427
Pnn	pinin	-0.282402	0.00678609	0.0224559	O35691
Taf7	TATA-box binding protein associated factor 7	0.216774	0.00683184	0.0225828	Q9R1C0
Ppil4	peptidylprolyl isomerase (cyclophilin)-like 4	0.2167	0.00683985	0.0225848	Q9CXG3
Thyn1	thymocyte nuclear protein 1	-0.280669	0.00684905	0.0225908	Q91YJ3
Ppp1cc	protein phosphatase 1 catalytic subunit gamma	-0.21477	0.00685778	0.0225951	P63087
Actr1a	ARP1 actin-related protein 1A, centractin alpha	-0.229935	0.00687097	0.022614	P61164
Rprd1b	regulation of nuclear pre-mRNA domain containing 1B	-0.244706	0.00687834	0.022614	Q9CSU0
Nxn	nucleoredoxin	-0.262558	0.00696555	0.0228761	P97346
Lasp1	LIM and SH3 protein 1	-0.252103	0.00703838	0.0230904	Q61792
Cul4b	cullin 4B	0.222834	0.00707492	0.0231854	A2A432
Ssr1	signal sequence receptor, alpha	-0.235344	0.0070964	0.0232308	Q9CY50
Abcf3	ATP-binding cassette, sub-family F member 3	-0.250035	0.00712806	0.0233095	Q8K268
Cab39	calcium binding protein 39	-0.262819	0.00729506	0.02383	Q06138
Acp1	acid phosphatase 1, soluble	-0.219877	0.00735374	0.023996	Q9D358
Skic3	SKI3 subunit of superkiller complex	0.299092	0.00736954	0.0240219	F8VPK0
Ywhaz	tyrosine 3-monooxygenase/tryptophan 5-monooxygenase activation protein, zeta polypeptide	-0.206334	0.00742784	0.0241861	P63101
Cops8	COP9 signalosome subunit 8	-0.29408	0.00749472	0.0243778	Q8VBV7
Sf3b3	splicing factor 3b, subunit 3	0.205336	0.00775541	0.0251989	Q921M3
Zfr	zinc finger RNA binding protein	-0.207496	0.00782278	0.0253824	O88532
Baz1b	bromodomain adjacent to zinc finger domain, 1B	-0.366239	0.00782853	0.0253824	Q9Z277
Pole	polymerase (DNA directed), epsilon	0.45548	0.00785778	0.0254502	Q9WVF7
Acaa1a; Acaa1b	acetyl-Coenzyme A acyltransferase 1A; acetyl-Coenzyme A acyltransferase 1B	-0.273401	0.00786957	0.0254614	Q921H8;Q8VCH0
Myo1b	myosin IB	-0.304701	0.007907	0.0255554	P46735
Cpsf6	cleavage and polyadenylation specific factor 6	-0.204927	0.00792235	0.0255779	Q6NVF9
Cdv3	carnitine deficiency-associated gene expressed in ventricle 3	-0.26122	0.00794504	0.025624	Q4VAA2
Tkfc	triokinase, FMN cyclase	-0.645017	0.00799531	0.0257589	Q8VC30
Suclg2	succinate-Coenzyme A ligase, GDP-forming, beta subunit	-0.210994	0.00805866	0.0259356	Q9Z2I8
Pfkp	phosphofructokinase, platelet	0.576708	0.00809845	0.0260111	Q9WUA3
[truncated: 2,102 more rows]

## Sheet: Xenopus_Caps_12.5
Gene names	Protein names	log2FC	p value	q value	Protein Group Ids
[truncated: 3,275 more rows]
