# Supplementary material for: METTL9 sustains vertebrate neural development primarily via non-catalytic functions
Source: Nat Commun. 2025 Aug 1;16:7051. doi: 10.1038/s41467-025-62414-5 (PMC12313917; doi:10.1038/s41467-025-62414-5)
Supplement: Supplementary file 6 — Supplementary Data 4 [file 41467_2025_62414_MOESM6_ESM.xlsx]

## Sheet: Xenopus laevis_oligo
Xenopus laevis
qPCR
Gene name	FW	RV	Reference
mettl9 (M9F1)	TCCCGTACTGGGATGGGAAT	TGAATGGAAAGCCAGCCAGA	--
slc35b1.L	CGCATTTCCAAACAGGCTCC	CAAGAAGTCCCAGAGCTCGC	Mughal et al., 2018
Morpholino
Gene name	sequence (bp)
mettl9-MO	CAGAGTGCCATTACACACCTGCTG
ctrl-MO	CCTCTTACCTCAGTTACAATTTATA
RNA probe (In situ hybridization)
Gene name	Accession ID	Reference
mettl9.L	NM_001086131.1 (CDS only)	--
neurogenin	U67778.1	Ma et al., 1996
elrC	U17598.1	Carruthers et al., 2003
notch	NM_001087605	Chitnis et al., 1995
twist1.S	NM_001085883.1	Hopwood et al., 1989
Plasmid	Reference
pCS2-noggin (kind gift of R. Harland Lab)	Ribisi et al., 2000
pCS2-mettl9CatD
dsDNA GenFragment (GENEWIZ)
GAGGGTCAATGTTTGTGTTTTCACCAGAACAGTTCCAAAGTCTTCTCAAAATTGGCCCCGAGTGGAAATCACGTCGCTTGTTGAAATTAAGAGCAGGGGATGGAGAAGTGACTAAAGTAATGAGCCCTCATTTTGAAGAGATCTATGTTACAGAAATGTCTCAGACTATGATATGGCAACTACAAAAGAAAAAGTACAGAGTGCTTAATATTGATGAATGGCAAAGGACA
PCR primers (pCS2-mettl9CatD)
FW_M9_mut_PCS2	GAATGGCAAAGGACAGGATTCC
RV_M9_mut_PCS2	CAAACATTGACCCTCTTCCAAGC
Sanger sequencing primers (pCS2-mettl9CatD)
SP6 FW	ATTTAGGTGACACTATAG
M13 RV	CAGGAAACAGCTATGAC

## Sheet: Mouse_oligo_qPCR
mESC
qPCR primers
gene name	FW	RV	PrimerDataBank ID#	Reference
Mettl9	ACGCACCAGTGGTATGTGTG	GCCAGATTTCTCAATGCTGTTGT	34328259a1	-
Actb (beta-actin)	AATCGTGCGTGACATCAAAG	AAGGAAGGCTGGAAAAGA	-	Bertacchi et al., 2013 (included in the Paper bibliography)
Pou5f1	TCAGCTTGGGCTAGAGAAGG	GGCAGAGGAAAGGATACAGC	-	Bertacchi et al., 2013 (included in the Paper bibliography)
Nestin	TGTCCCTTAGTCTGGAAGTGG	GGGGAAGAGAAGGATGTTGG	-	Bertacchi et al., 2013 (included in the Paper bibliography)
Dlx2	GTGGCTGATATGCACTCGACC	GCTGGTTGGTGTAGTAGCTGC	6753646a1	-
Gsx2	CATCATCAAGGACTCCTCACGG	GACATCACCAACGGGGACG	18921210a1	-
Drd1a	ATGGCTCCTAACACTTCTACCA	GGGTATTCCCTAAGAGAGTGGAC	33859542a1	-
Drd2	ACCTGTCCTGGTACGATGATG	GCATGGCATAGTAGTTGTAGTGG	6753680a1	-
Gad1	CACAGGTCACCCTCGATTTTT	ACCATCCAACGATCTCTCTCATC	31982847a1	-

## Sheet: KO_CRISPR Cas9
mESC KO line
Mettl9KO
sgRNA cloning:
sgRNA_Mettl9KO_1_FW	CACCGAACATGACTAGCGGCCCCGG
sgRNA_Mettl9KO_1_RV	AAACCCGGGGCCGCTAGTCATGTTC
sgRNA_Mettl9KO_2_FW	CACCGGCCCGCCAACAGTCTCATCG
sgRNA_Mettl9KO_2_RV	AAACCGATGAGACTGTTGGCGGGCC
sgRNA_Mettl9KO_3_FW	CACCGACATGACTAGCGGCCCCGGC
sgRNA_Mettl9KO_3_RV	AAACGCCGGGGCCGCTAGTCATGTC

## Sheet: Degron_CRISPR Cas9
Mettl9Deg mESC line: degron (dTAG)
sgRNA cloning:
Mettl9 STOP gRNA2 FW	CACCGAGACCAGTATAAACACGTGG
Mettl9 STOP gRNA2 RV	AAACCCACGTGTTTATACTGGTCTC
Oligos and gBlock for targeting vector
5' homology arm amplification:
Mettl9 5'arm FW	GGTGGCGGCCGCTCTAGAACTAGTGGGCCTGGAGAACCATGTGAA
Mettl9 5'arm RV	AGACAGCATCGTCCAGAACA
3' homology arm amplification:
Mettl9 3'arm FW	GCCCAAGTCCTCAGAGTCAC
Mettl9 3'arm RV	GACGGTATCGATAAGCTTGATATCGGACCCATGACCCCTTGTCTG
gBlock:
gBlock Mettl9-dTAG-Flag	TGTTCTGGACGATGCTGTCTTTGTTCTCAGACCAGTAGGTGGCGGTGGCTCGGGCGGTGGTGGGTCGGGTGGCGGCGGATCTGGAGTGCAGGTGGAAACCATCTCCCCAGGAGACGGGCGCACCTTCCCCAAGCGCGGCCAGACCTGCGTGGTGCACTACACCGGGATGCTTGAAGATGGAAAGAAAGTTGATTCCTCCCGGGACAGAAACAAGCCCTTTAAGTTTATGCTAGGCAAGCAGGAGGTGATCCGAGGCTGGGAAGAAGGGGTTGCCCAGATGAGTGTGGGTCAGAGAGCCAAACTGACTATATCTCCAGATTATGCCTATGGTGCCACTGGGCACCCAGGCATCATCCCACCACATGCCACTCTCGTCTTCGATGTGGAGCTTCTAAAACT…
Sanger sequencing primers:		Notes:
gRNA RV	CGCGCTAAAAACGGACTAGC	Sequencing primer for gRNA (PX459 backbone)
dTAG FW	ccacatgccactctcgtctt
dTAG RV	cctggggagatggtttccac
FW_M9_right_Seq	ACTCAGATATAGTGCTCTAGGAAG
RV_M9_left_Seq	GGCTTCTGATGCAGCGTGTGATAG
PCR genotyping Mettl9Deg :		Notes:
M9 RV OUT 1	TGCTGCATTCCTCTGTTCAC	outside homology arms
M9 FW OUT 1	GCTTGCTTTGGGTCTGAGTC	outside homology arms
M9 FW 5	GTAGGTGGCAAGTGGGAGAA
M9 RV 3	TGAGAATGACAGTCCCCAGA
dTAG FW	ccacatgccactctcgtctt

## Sheet: CatDead_CRISPR Cas9
Mettl9CatD mESC line (catalytically dead)
HDR template ssDNA 200 nt	GGTTGCTAGGAAGAGGCTCCATGTTTGTGTTCTCACCAGATCAGTTTCAGAGACTGCTTAGAATTAATCCGGACTGGAAAACCCATAGACTTCTTAAATTAcGCGCTGGAGATGGAGAAGTCACGAAAATCATGAGCCCTCATTTTGAAGAAATTTACGCCACTGAGCTTTCTGAAACAATGATCTGGCAGCTCCAGAAG
Mettl9CatD
sgRNA cloning:
sgRNA_B_m9ex3_FW	CACCGCACCTAAATCAAGAAGTCTA
sgRNA_B_m9ex3_RV	AAACTAGACTTCTTGATTTAGGTGC
PCR genotyping Mettl9CatD :
FW_GenoM9_Int2	TGTTTTTGGCCATGAAAGATAAACT
RV_GenoM9_Int3	TCTTATCACTAGGATACATGCAGAGG
FW_M9_LongPCR_int2	TCGGACTTGTGCTGTTTGAG
RV_M9_LongPCR_Int3	ATAACACGAACGTGCCATGA
Sanger sequencing primers:
Int3_M9_Geno1_RV1	TCCCTGGCCTTGCATTCAAT
Int2_M9_Geno_FW	TCGTGGATCTCACCTCCTGT

## Sheet: pyCAG Mettl9
Vector
pyCAG-Hygromicyin
dsDNA (FragmentGENE by GENEWIZ)
Name	Extended name	Sequence
METTL9-FLAG	Mettl9-linker-3XFLAG	CTGTCTCATCATTTTGGCAAAGAATTCCTCGAGCCGCCACCATGAGACTGTTGGCGGGCTGGCTGTGCCTGAGCCTGGCGTCCGTGTGGCTGGCGCGGAGGATGTGGACGCTGCGGAGCCCGCTCTCCCGCTCCCTGTACGTGAACATGACTAGCGGCCCCGGCGGGCCAGCGGCGGCCGCGGGCGGCGGGAAGGACACGCACCAGTGGTATGTGTGCAACAGAGAGAAATTATGCGAATCACTTCAGTCTGTCTTTGTTCAGAGTTATCTTGACCAAGGAACACAGATCTTCTTAAACAACAGCATTGAGAAATCTGGCTGGCTATTTATCCAACTCTATCATTCTTTTGTATCATCTGTTTTTAGCCTGTTTATGTCTAGAACATCTATTAACGGGT…
METTL9-N35Q-FLAG (N35Q)	Mettl9-N35Q-linker-3XFLAG	CTGTCTCATCATTTTGGCAAAGAATTCCTCGAGCCGCCACCATGAGACTGTTGGCGGGCTGGCTGTGCCTGAGCCTGGCGTCCGTGTGGCTGGCGCGGAGGATGTGGACGCTGCGGAGCCCGCTCTCCCGCTCCCTGTACGTGcAgATGACTAGTGGCCCCGGCGGGCCAGCGGCGGCCGCGGGCGGCGGGAAGGACACGCACCAGTGGTATGTGTGCAACAGAGAGAAATTATGCGAATCACTTCAGTCTGTCTTTGTTCAGAGTTATCTTGACCAAGGAACACAGATCTTCTTAAACAACAGCATTGAGAAATCTGGCTGGCTATTTATCCAACTCTATCATTCTTTTGTATCATCTGTTTTTAGCCTGTTTATGTCTAGAACATCTATTAACGGGT…
METTL9-N35Q;N86Q-FLAG (N35Q;N86Q)	Mettl9-N35Q-N86Q-linker-3XFLAG	CTGTCTCATCATTTTGGCAAAGAATTCCTCGAGCCGCCACCATGAGACTGTTGGCGGGCTGGCTGTGCCTGAGCCTGGCGTCCGTGTGGCTGGCGCGGAGGATGTGGACGCTGCGGAGCCCGCTCTCCCGCTCCCTGTACGTGCAGATGACTAGTGGCCCCGGCGGGCCAGCGGCGGCCGCGGGCGGCGGGAAGGACACGCACCAGTGGTATGTGTGCAACAGAGAGAAATTATGCGAATCACTTCAGTCTGTCTTTGTTCAGAGTTATCTTGACCAAGGAACACAGATCTTCTTACAGAACAGCATTGAGAAATCTGGCTGGCTATTTATCCAACTCTATCATTCTTTTGTATCATCTGTTTTTAGCCTGTTTATGTCTAGAACATCTATTAACGGGT…
SP*-METTL9-FLAG (SP*)	Mettl9-R2A;W7A;C9A;S11A-linker-3XFLAG	CTGTCTCATCATTTTGGCAAAGAATTCCTCGAGCCGCCACCATGGCACTGTTGGCGGGCGCACTGGCACTGGCACTGGCGTCCGTGTGGCTGGCGCGGAGGATGTGGACGCTGCGGAGCCCGCTCTCCCGCTCCCTGTACGTGAACATGACTAGCGGCCCCGGCGGGCCAGCGGCGGCCGCGGGCGGCGGGAAGGACACGCACCAGTGGTATGTGTGCAACAGAGAGAAATTATGCGAATCACTTCAGTCTGTCTTTGTTCAGAGTTATCTTGACCAAGGAACACAGATCTTCTTAAACAACAGCATTGAGAAATCTGGCTGGCTATTTATCCAACTCTATCATTCTTTTGTATCATCTGTTTTTAGCCTGTTTATGTCTAGAACATCTATTAACGGGT…
METTL9-CatD-FLAG	Mettl9-CatD-linker-3XFLAG	CTGTCTCATCATTTTGGCAAAGAATTCCTCGAGCCGCCACCATGAGACTGTTGGCGGGCTGGCTGTGCCTGAGCCTGGCGTCCGTGTGGCTGGCGCGGAGGATGTGGACGCTGCGGAGCCCGCTCTCCCGCTCCCTGTACGTGAACATGACTAGCGGCCCCGGCGGGCCAGCGGCGGCCGCGGGCGGCGGGAAGGACACGCACCAGTGGTATGTGTGCAACAGAGAGAAATTATGCGAATCACTTCAGTCTGTCTTTGTTCAGAGTTATCTTGACCAAGGAACACAGATCTTCTTAAACAACAGCATTGAGAAATCTGGCTGGCTATTTATCCAACTCTATCATTCTTTTGTATCATCTGTTTTTAGCCTGTTTATGTCTAGAACATCTATTAACGGGT…
Sanger sequencing primers:
pyCAG FW1	AACGTGCTGGTTGTTGTG
M9CDS FW1	TGTCGTCGAAGCTTTCACTAGA
M9CDS FW2	TGTTCTGGACGATGCTGTCTT

## Sheet: LCS-HA-piggyBac
Vector
pyCAG-Hygromicyin
PCR primers
Name	Sequence
FW_pyC_hLCS	CTGTCTCATCATTTTGGCAAAGAATTCCTCGAGCCGCCACCATGcgcgcccgccgggggctgctgcggct
RV_pyC_HA-hLCS	CGGAATTCGATATCAAGCTTATCGAGCGGCCGCTTAagcgtaatctggaacatcgtatgggtagtactcgtt
Sanger sequencing primers:
pyCAG FW1	AACGTGCTGGTTGTTGTG
Seq_LCS_FW	cacataccggaaagtgatcg
Generation of Mettl9Deg/LCS-HA mESC line
Vector
piggyBac (PB)
PB_backbone_FW	TCTCATCGTACCCCGAAACTGGCAGACCCAGCTTTC	For linearising empty PB.
PB_backbone_RV	TTGATACCACTGCTTGTGGCAGCCTGCTTTTTTGTAC	For linearising empty PB.
PCR primers
Name	Sequence
PB_LCS_hygro	AAGCAGTGGTATCAAGCCACCATGCGCGCCCG
PB_LCS_hygro	CGGGGTACGATGAGACGACTATTCCTTTGCCCTCGGACG
Sanger sequencing primers:
Seq_LCS_FW	cacataccggaaagtgatcg	as above.
ATTB2	CCACTTTGTACAAGAAAGCTGGGT
EF1a	GGTTCATTCTCAAGCCTCAGACAG

## Sheet: MannII-65252-piggyBac
Vector
pyCAG-Hygromicyin
PCR primers
Name	Sequence
FW_65252	CTGTCTCATCATTTTGGCAAAGAATTCCTCGAGCCGCCACCATGgatgtatgcgtccgtcttgc
RV_65252	CGGAATTCGATATCAAGCTTATCGAGCGGCCGCTTAaggccggcccttgtacagctcgtccat
Sanger sequencing primers:
pyCAG FW1	AACGTGCTGGTTGTTGTG
eGFP-N	CGTCGCCGTCCAGCTCGACCAG
Vector
piggyBac (PB)
PCR primers
Name	Sequence
MANN_FW	AAGCAGTGGTATCAAGCCGCCACCATGGATGTATG
MANN_RV	CGGGGTACGATGAGACTTAAGGCCGGCCCTTGTAC
Sanger sequencing primers:
EGFP_r	CGTCGCCGTCCAGCTCGACCAG
ATTB2	CCACTTTGTACAAGAAAGCTGGGT
EF1a	GGTTCATTCTCAAGCCTCAGACAG

## Sheet: pyCAG Stmn1 & Rab2a
Vector
pyCAG-Hygromicyin
dsDNA (FragmentGENE by GENEWIZ)
Name	Extended name	Sequence
HA-RAB2a	HA-linker-RAB2a	CTGTCTCATCATTTTGGCAAAGAATTCCTCGAGCCGCCACCATGTACCCATACGACGTCCCAGACTACGCTGGAGGCGGCGGCTCTGCGTACGCCTATCTCTTCAAGTACATCATCATCGGCGACACAGGTGTTGGTAAATCGTGCTTATTGCTACAGTTTACAGACAAGAGGTTTCAGCCGGTGCATGACCTCACAATTGGTGTAGAGTTTGGTGCTCGGATGATAACGATTGATGGGAAACAGATAAAACTCCAGATCTGGGATACAGCAGGGCAGGAGTCCTTTCGTTCTATCACACGGTCATATTACAGAGGTGCAGCGGGGGCTTTACTAGTGTATGATATTACAAGGAGAGACACGTTCAACCACTTGACAACCTGGTTAGAAGATGCCCGTC…
STMN1-HA	STMN1-linker-HA	CTGTCTCATCATTTTGGCAAAGAATTCCTCGAGCCGCCACCATGGCATCTTCTGATATTCAGGTGAAAGAGCTGGAGAAGCGCGCTTCAGGCCAGGCTTTTGAGCTGATTCTCAGCCCTCGGTCAAAAGAATCTGTCCCCGATTTCCCCCTTTCCCCCCCAAAGAAGAAGGACCTTTCCCTGGAGGAAATCCAGAAGAAATTAGAAGCTGCAGAAGAAAGACGCAAGTCTCATGAGGCGGAAGTCTTGAAGCAGCTCGCGGAGAAGCGGGAGCATGAGAAGGAGGTGCTCCAGAAAGCCATCGAGGAGAACAACAACTTCAGCAAGATGGCGGAGGAGAAGCTGACCCACAAAATGGAGGCTAACAAAGAGAACCGGGAGGCGCAGATGGCGGCCAAGC…
Sanger sequencing primers:
pyCAG FW1	AACGTGCTGGTTGTTGTG

## Sheet: pGEX6 Mettl9 & Stmn1
Vector
pGEX-6P-1
PCR primers
Name	Sequence	Notes
FW-M9-FLAG	tccccggaattcATGAGACTGTTGGCGGGCTGG	for GST-METTL9-linker-FLAG
RV-M9-FLAG	cggccgctcgagAAGCTTATCGAGCGGCCGCTTA	for GST-METTL9-linker-FLAG
FW-STMN1-HA	tccccggaattcATGGCATCTTCTGATATTCAGGTG	for GST-STMN1-linker-HA
RV-STMN1-HA	cggccgctcgagTTAagcgtagtctgggacgtcgta	for GST-STMN1-linker-HA
Sanger sequencing primers:
pGEX 5'	GGGCTGGCAAGCCACGTTTGGTG
pGEX 3'	CCGGGAGCTGCATGTGTCAGAGG
