# Supplementary material for: METTL9 sustains vertebrate neural development primarily via non-catalytic functions
Source: Nat Commun. 2025 Aug 1;16:7051. doi: 10.1038/s41467-025-62414-5 (PMC12313917; doi:10.1038/s41467-025-62414-5)
Supplement: Supplementary file 7 — Supplementary Data 5 [file 41467_2025_62414_MOESM7_ESM.xlsx]

## Sheet: Omics Experiment Layout
Model	Method	Experiment	Timepoint	Experimental Replicates	Controls	Experiment Batches
mESC	RNA-seq	Knock-out Mettl9 Transcriptome	DIV5	Clonal Metttl9KO Line #88 (n=2) and #90 (n=2)	Clonal Control Line (n=2) and parental E14 (wild-type) line (n=2)	N/A
mESC	RNA-seq	Catalytically Inactive Mettl9 Transcriptome	DIV5	1 Mettl9CatD Clonal Line #26 (n=3)	1 clonal Control Line (wild-type) #28 (n=3)	N/A
mESC	RNA-seq	Degron Mettl9 Transcriptome	DIV5	Clonal Mettl9Deg Lines #6 (n=2), #14 (n=1), #17 (n=2) treated with dTAGV-1 until DIV5	Clonal Mettl9Deg Lines #6 (n=2), #14 (n=1), #17 (n=2) treated with DMSO until DIV5	Each paired dTAGV-1/DMSO experiment is a batch
mESC	IP-Mass Spect	Mettl9-IP-MS	DIV5	4 Immunoprecipitations of #6 Mettl9Deg lysates with anti-FLAG antibody	4 Immunoprecipitations of #6 Mettl9Deg lysates with Total IgG antibody	N/A
mESC	Mass Spect	Acute (48h) Degron Mettl9 Proteome	DIV5	Clonal Mettl9Deg Line #6 (n=5) treated with dTAGV-1 from DIV3 to DIV5	Clonal Mettl9Deg Line #6 (n=5) treated with DMSO from DIV3 to DIV5	N/A
mESC	RNA-seq	Knock-out Mettl9 Transcriptome	DIV10	Clonal Metttl9KO Line #88 (n=2) and #90 (n=2)	Clonal Control Line (n=2) and parental E14 (wild-type) line (n=2)	N/A
mESC	RNA-seq	Catalytically Inactive Mettl9 Transcriptome	DIV10	1 Mettl9CatD Clonal Line #26 (n=3)	1 clonal Control Line (wild-type) #28 (n=3)	N/A
mESC	RNA-seq	Degron Mettl9 Transcriptome	DIV10	Clonal Mettl9Deg Lines #6 (n=1) and #14 (n=2) treated with dTAGV-1 until DIV10	Clonal Mettl9Deg Lines #6 (n=1) and #14 (n=2) treated with DMSO until DIV10	Each paired dTAG-V1/DMSO experiment is a batch
X. laevis	RNA-seq	mettl9 Knock-down Neuralised animal Caps Transcriptome	NF12.5	5 Pools of 20-60 animal caps from 3 different mothers (n=2, n=2, n=1) injected with Noggin mRNA + mettl9 Morpholino	5 Pools of 20-60 animal caps from 3 different mothers (n=2, n=2, n=1) injected with Noggin mRNA + ctrl Morpholino	Each Control/Morpholino experiment performed at the same time from the same mother is a batch
X. laevis	Mass Spect	mettl9 Knock-down Neuralised animal Caps Proteome	NF12.5	5 Pools of 20-60 animal caps from 3 different mothers (n=2, n=2, n=1) injected with Noggin mRNA + mettl9 Morpholino	5 Pools of 20-60 animal caps from 3 different mothers (n=2, n=2, n=1) injected with Noggin mRNA + ctrl Morpholino	Each Control/Morpholino experiment performed at the same time from the same mother is a batch
X. laevis	RNA-seq	mettl9 Knock-down Whole Embryo Transcriptome	NF22	3 pools of 5 embryos from the same mother injected with mettl9 Morpholino	3 pools of 5 embryos from the same mother injected with ctrl Morpholino	N/A
