# Supplementary material for: METTL9 sustains vertebrate neural development primarily via non-catalytic functions
Source: Nat Commun. 2025 Aug 1;16:7051. doi: 10.1038/s41467-025-62414-5 (PMC12313917; doi:10.1038/s41467-025-62414-5)
Supplement: Supplementary file 8 — Supplementary Data 6 [file 41467_2025_62414_MOESM8_ESM.zip]

Archive with 6 entries (5 files):
- Supplementary Data 6/
- Supplementary Data 6/mett9_WT_CatD.pse
- Supplementary Data 6/mettl9_rab2a.pse
- Supplementary Data 6/mettl9_rab7a.pse
- Supplementary Data 6/mettl9_stmn1.pse
- Supplementary Data 6/mettl9_xl_mm.pse
