# Supplementary material for: METTL9 sustains vertebrate neural development primarily via non-catalytic functions
Source: Nat Commun. 2025 Aug 1;16:7051. doi: 10.1038/s41467-025-62414-5 (PMC12313917; doi:10.1038/s41467-025-62414-5)
Supplement: Supplementary file 11 — Source Data [file 41467_2025_62414_MOESM11_ESM.xlsx]

## Sheet: Fig. 1b
mni_x	mni_y	mni_z	METTL9 Expr
-29.2	5.8	-2.6	9.14198
-10.1	5.9	-8.4	9.93483
8.9	8.5	-7.4	10.6848
7.9	0.8	-6.7	9.47602
16.9	0.9	-9.1	9.7531
37	-0.5	4.1	9.50951
13.4	2.2	0.2	9.58458
24.8	1.7	-22.1	10.2903
19.2	0.7	-14.9	9.06517
18.1	1.6	-22.1	9.50962
20.3	1.7	-19.8	9.43748
-8.9	1.5	-9.2	9.46552
1	3.3	4.8	8.7259
2.1	4.5	7.1	9.10317
-12.3	2.8	-2.2	8.9141
-33.6	-1.8	1.7	8.94671
30.4	-18	8	8.99411
-31.2	-17	3	9.14113
-1.2	-5.1	18.6	9.22331
19.5	-42.4	4.3	9.06568
21.7	-41.2	7.7	8.84224
20.6	-41.2	7.7	8.69496
20.6	-41.2	6.6	8.73725
21.8	-41.2	6.6	8.71572
21.7	-38.7	14.6	10.097
12.1	20.6	-5	9.81046
25.6	19.8	-2.5	8.89566
-24.9	21	-7.5	8.93961
-12.5	20.1	-7.4	9.87298
29.1	8.8	-6.2	9.57286
-15.3	-39.6	8.7	9.7602
-18.6	-40.6	12.3	9.75102
-18.7	-38.3	15.6	9.00297
-15.4	-36	17.8	8.93293
-14.3	-36	17.8	8.5922
-16.5	-36	17.8	8.97648
-24.2	-42.8	14.8	10.0988
22.3	9	2	9.37935
55.8	13	5.3	8.46092
31.4	8.5	-16.8	8.79404
39.3	8.6	-18	8.68036
-50.6	5.7	6.8	8.61948
-28	5.4	-15.5	8.60184
-33.8	6.1	10.4	8.72027
-49.3	5.3	-6.1	8.89382
-37.8	4.3	-43.7	8.93614
42.8	5.9	-35.4	8.76679
24.9	5.3	-44.8	8.73362
41.6	6	-33.1	8.79621
-50.7	7.3	22	8.87371
-35.3	14.2	55.7	8.6299
-40.9	14	53.3	8.72894
26.3	16.3	54.5	8.71442
-16.6	57.5	30.5	8.76901
9.1	53.9	41.6	8.81272
-18.9	57.4	29.4	8.83379
12.5	53.9	41.6	8.93122
-16.6	57.4	29.4	8.8332
-16.4	63.9	-6.6	8.86677
-16.4	63.6	-13.7	8.61733
7	67.7	-3.4	8.60959
-9.6	63.7	-14.8	8.36612
-0.7	64.8	-19.6	8.59359
10.5	67.1	-21	8.71907
3.7	67.4	-9.2	9.12168
-9.7	63.8	-12.5	8.72669
-8.5	33.5	29.2	8.948
6.1	27.2	32.2	8.68324
18.4	27.9	46.3	8.54171
-24.4	44.3	35.3	8.74055
-10.4	36.1	-21.8	8.96113
5.2	38.8	-13.7	8.82277
47.7	40.9	-6.7	8.48589
-23.9	36.2	-13.6	8.54987
-7.3	41.7	13.1	8.75043
7.2	42.3	22.6	8.77649
22.7	42.9	34.3	8.99166
-38.8	48.7	10	8.34392
35.7	9.5	9.1	8.7859
14.4	9.3	13.8	9.42553
31.9	15.2	52.2	8.62627
48.9	13.7	31.2	8.60904
12.7	52.8	8.6	8.86355
9.6	52.9	-19.7	8.76748
18.1	67.4	15.6	8.48061
-19.6	51.6	-11.4	8.55972
11.8	53	-19.7	8.74055
-7.4	56.5	-3.6	8.80411
11.7	52.6	1.6	8.66221
-6.3	56.4	-7.1	8.42684
39.6	54.5	10.9	8.63211
33	53.7	-9.1	8.61937
25.2	54.6	-9.2	8.68036
-9.7	56.7	5.9	8.60291
-21.1	65.6	14.5	8.75925
-5.3	66.6	3.8	8.68333
21.5	67.4	14.4	8.48467
20.5	67.9	-3.3	8.92384
21.6	67.8	-6.9	8.64799
25	67.8	-6.9	8.80495
-12.6	19.4	2.2	9.49998
-21.5	20.2	-1.5	9.90851
-8.3	16.3	37.8	8.77962
1.7	17.8	47.2	8.948
-8.3	17.2	33	8.72174
19.9	20.9	-1.4	9.98176
50.7	-6.8	-27.2	9.02488
41.9	-8.4	-36.5	9.03063
49.6	-7	-30.7	8.91215
54	-6.5	-20.1	9.15326
-25.1	-0.7	64.1	8.68058
21.1	24.7	-19.5	8.83379
-56.5	19.5	28	8.61714
-6.9	-45.7	-47.4	7.73277
-5.9	-37	-49.4	8.94714
5.3	-36.8	-49.3	8.87273
-2.5	-42.3	-47.7	7.87047
2	-41.2	-49	7.63795
-0.2	-41.2	-49	8.06032
-7	-42.4	-47.7	8.06541
8.7	-41.1	-48.9	8.52225
-3.6	-45.6	-47.4	8.19682
6.5	-44.4	-47.5	8.11113
3	-33.6	-50.8	8.55245
-35.8	-15.7	13.5	8.42055
-7.7	-23.8	19.1	8.73688
-10.2	-60.4	-28.4	8.58544
3.1	-67.1	-5.3	7.35919
-10.2	-50.4	-56.4	6.77964
-32.8	-57.2	-20.5	7.41899
-43.7	-77.1	-21	7.26222
-2.4	-41.7	-60.7	9.34145
-4.6	-43.9	-59.4	8.12432
2.1	-43.7	-59.3	8.35771
-0.1	-42.7	-60.6	8.13361
-1.2	-47.1	-59.1	8.91614
4.3	-38.3	-61	8.81663
-5.8	-40.6	-59.7	8.10947
4.3	-40.5	-60.8	8.01811
-5.8	-37.4	-61.1	7.97883
-8	-42.8	-59.5	8.27331
5.5	-44.8	-59.2	8.61299
-7	-34	-57.9	8.6243
-4.6	-44.8	-54.6	8.41128
4.3	-43.5	-54.6	8.97019
-1.3	-42.6	-55.9	8.05569
1	-42.5	-55.9	8.51071
1	-45.8	-54.4	9.00401
-1.3	-41.5	-56	8.76536
-0.2	-40.4	-56.1	8.63398
-4.7	-37.2	-56.4	9.00459
3.1	-37.1	-56.4	8.53751
-4.7	-39.4	-56.2	8.16795
4.3	-40.3	-56.1	8.11583
-6.9	-38.3	-56.3	7.98591
5.4	-37	-56.4	8.1202
-6.9	-42.7	-55.9	8.14964
7.7	-42.4	-55.9	8.2259
-0.2	-41.5	-56	9.1267
-3.7	-32.7	-54.5	8.34555
-6.9	-45.8	-50.9	8.36722
-2.4	-44.6	-51	8.50145
-1.3	-43.5	-51.1	8.68596
0.9	-42.4	-51.2	8.47958
-3.6	-37.1	-52.9	8.93194
2	-37	-52.9	8.79923
-3.6	-42.5	-52.4	7.95195
0.9	-41.3	-52.5	7.98859
-6.9	-41.5	-52.5	8.2206
-1.3	-41.4	-52.5	8.11382
6.5	-41.2	-52.5	8.02723
-5.7	-48	-50.7	8.46844
4.3	-44.5	-51	7.99009
5.4	-39.1	-52.7	8.1871
-4.7	-42.5	-52.4	7.93411
3.2	-41.3	-52.5	8.20186
-3.5	-46.8	-50.8	8.42206
4.3	-45.6	-50.9	8.17076
-1.5	-32.6	-50.9	8.56581
-11.4	-44.7	-47.5	8.06741
-1.3	-45.6	-47.4	8.16601
4.3	-43.3	-47.6	7.91451
8.7	-43.2	-47.6	7.78165
-0.2	-44.5	-47.5	8.02723
0.9	-42.3	-47.7	8.1261
48.8	41	-4.4	8.38379
40.9	27.6	24	8.6136
57.7	-52.5	10	8.4087
7.7	-6.5	36.4	8.44687
-40.2	-82	-38.3	7.33458
64.5	-37	-19.7	8.85788
27.5	-37.6	-20.9	8.84986
30.2	-79	-14.8	8.71896
-37.7	-11.7	-30.5	8.50271
40.2	-51.5	-49.1	7.36407
40.3	-56.8	-43.9	7.47015
33.6	-60.5	-51.8	7.36488
33.8	-70.4	-54.5	7.4032
33.7	-59.6	-59	7.39993
33.2	-35.6	-27	7.18194
33.3	-49.6	-22.1	7.35956
33.8	-83.9	-32	6.53081
33.7	-76.4	-38.6	7.14821
32.5	-74.8	-22.2	7.21736
33.8	-82	-42.8	7.1553
14.1	-37.9	-20.9	7.28173
14.2	-54	-13.5	7.33785
14.1	-39.2	-26.7	7.17761
14.1	-42.1	-17	7.40495
13.7	-78.2	-47.9	7.44991
13.4	-58.4	-46.2	7.27357
13.6	-69.6	-52.3	7.45174
13.4	-62.7	-44.6	7.18592
14.5	-58.4	-46.2	6.63482
14.4	-67.4	-19.4	7.30011
14.8	-90.5	-24.4	7.31388
13.7	-87.7	-38.8	7.34429
13.7	-85.6	-40.2	7.4186
14.6	-79.4	-18.3	7.23658
14.6	-82.7	-21.6	7.32351
14.7	-78.7	-32.5	7.3469
13.7	-83.5	-42.7	7.31073
2.9	-45.4	-10.8	7.28656
2.2	-61.9	-45.9	7.25115
2.9	-43.4	-18.1	7.48932
2	-55.9	-29.9	7.52064
2.2	-58.6	-45	7.28913
2.9	-57	2	7.60566
3.1	-65	-9	7.37192
3.2	-74.9	-9.3	7.22232
3	-54.1	-11.2	7.33066
4.2	-67.1	-5.3	7.48554
3.2	-65.2	-14.9	7.39902
3.5	-84.2	-26.2	7.2693
2.2	-73.3	-26	7.10228
2.3	-68.2	-39.4	7.06344
2.1	-63.5	-29.2	7.13581
2.2	-80.6	-15.9	7.35783
2.2	-75.3	-21.1	7.07125
2.2	-71.3	-32.1	7.266
2.2	-64.9	-38.5	7.53607
-10.4	-53.4	-16	7.2945
-10.4	-63	-8.1	7.51417
-10.1	-79.6	-13.6	7.37475
-9.9	-88.7	-24.6	7.37453
-10.2	-72	-14.3	7.53656
-9.9	-91.7	-16.1	7.60811
-10.1	-56.7	-47.6	7.63368
-10.3	-49.9	-41.1	7.06575
-10.1	-59	-52.1	7.48485
-10.2	-56.6	-45.2	7.57991
-11.5	-43.1	-33.5	7.63021
-9.8	-83.9	-43.9	7.51753
-9.9	-77.5	-48.1	7.31936
-10	-77.1	-36.3	7.42338
-10	-70.9	-47.5	7.22778
-32.7	-63.8	-18.7	7.34866
-31.4	-53.9	-51.4	7.24993
-31.4	-56.2	-54.8	7.26357
-32.5	-77	-22.2	7.21428
-31.2	-69.3	-54.8	7.39755
-31.2	-80.7	-36	7.5041
-31.4	-59.1	-45.1	7.52169
-44	-43.8	-38.2	7.61824
-42.8	-46.3	-47.4	6.9297
50	13.7	31.2	8.21833
-8.5	63.8	-12.5	8.19819
42.2	-0.1	46.5	8.35785
-1.2	-35.3	63.8	8.28282
-4.6	-37.1	76.9	7.87801
13.3	-39.9	80.8	8.2594
13.6	-38	41.6	7.9661
-7.7	-34	41.2	8.29294
12.5	-38.1	39.3	8.21211
10.3	-38.2	35.8	8.37653
8.1	-38.3	33.4	8.34606
2.5	-38.7	26.3	8.14683
-63.1	-60.4	-0.2	8.47673
-31.7	-60	-4.9	8.31014
-45.1	-60.5	-13.1	8.43491
-64.3	-59.2	2.1	8.1016
58	-54.5	-15.7	8.4748
46.8	-54.7	-16.9	8.72373
26.5	-52.5	-6.6	8.05846
29.9	-52.5	-8.9	8.20975
-53.3	-57.3	22	8.28477
-18.4	-54.2	-3	8.04968
-10.6	-48.6	-1.1	8.01668
-10.6	-46.3	-0.1	8.17076
11.8	-47	1.2	8.1514
64.3	-50.6	30	8.21103
58.8	-51.3	13.5	8.13764
-33.6	-44.5	66.9	8.07602
-43.5	-46.3	51.7	8.20905
3.2	8.7	3.2	8.32949
-3.5	5.6	10.5	8.11097
-9.1	6.6	10.4	9.0497
-18	6	-1.4	9.11552
-19.4	-10.4	65	7.91458
24.8	-17	9.1	9.27804
22.6	-17.2	4.4	8.431
-25.6	-17.9	7.9	9.20714
-21.1	-17.8	6.7	8.67491
-20	-17.8	6.7	8.72215
-11.3	-11.6	25	9.18763
16.8	-9	22.5	9.34294
9.9	4.7	11.8	9.34205
25.7	1.5	3.9	9.16828
-38.3	-15.5	51.3	8.14779
-39.4	-17.9	47.9	8.12432
-50.7	-17.7	58.5	8.14125
-11.4	4.4	12.9	9.15678
-22.4	1.7	1.4	9.17061
-6.7	1.8	-3.3	9.12318
-14.5	1.2	-16.3	8.43806
61.5	-17.3	47	8.1505
-29.2	-1.6	6.4	9.29874
48.5	-18.2	-6.1	8.19347
50.7	-18.2	-8.4	8.4488
65.4	-18.3	-17.8	8.63597
33.8	-53.2	66.7	8.24764
40.7	-56.9	51.7	8.15043
-68.1	-24.2	3.6	8.36863
-54.6	-26.4	-2.1	8.04788
-57.7	-31.6	-26.4	8.45421
-51	-30.2	-19.4	8.34108
-10	-54.8	75	8.14678
-50	-54.7	32.4	8.21908
43	-19	-26.1	8.72244
-2.5	-12.5	58.2	8.3584
-10.2	-10	37.9	8.1278
5.3	-14.2	69	8.33631
8.7	-7.4	41.2	8.21788
-4.6	-9.9	37.9	8.1963
-0.1	-10.1	29.6	7.9537
8.8	-6.5	36.4	8.15027
4.3	-6.8	29.4	8.07488
-28.4	-8.5	58.9	8.63171
39.7	-19.1	-28.4	8.17257
9.5	53.3	-7.9	8.32939
-39.8	46.4	5.5	8.7415
-49.1	-14.5	-9	8.43957
-51.3	-14.6	-12.6	8.49349
57.4	-6.4	-17.7	8.74268
-41.6	19.2	-20.3	8.71123
47.9	-54.7	-16.9	8.72193
-29.9	-62.3	56.7	8.49152
-18.6	-29.5	-14.7	8.3465
-25.3	-29.6	-17	8.42753
48.6	-36.4	6.2	8.67899
37	-93.4	9	8.56553
35.8	-92.2	11.2	8.46554
-63.7	-37.2	37.8	8.53
0.1	-95.4	0.8	8.25366
18.1	-95.4	-8.6	8.37202
-25.9	-27	61.8	8.14564
-3.5	-26.5	66.5	8.36076
2	-20.9	66	8.42736
-6.8	-21.8	43.7	8.68657
32	-72.6	42.5	8.24883
11	-24	67.5	8.36612
-19.7	-72.9	60.1	8.52084
36.1	-18.1	2.1	8.52566
22.3	-9.8	29.7	9.34789
30.4	-17	5.6	9.35389
-48.3	-85	8	8.38451
-33.7	-84.1	-6.2	8.52253
-20.9	-11.5	-32.8	8.48449
-27.6	-11.5	-30.5	8.48453
-46.2	-83.3	25.5	8.4364
-32.6	-84	-3.9	8.3779
-8.8	-19.7	11.6	8.27959
18	-12.8	7.5	8.19736
19.2	-12.8	7.5	8.03005
-40	-11.8	-31.7	8.63005
-30.9	-13	-38.6	8.49624
-31	-11.7	-32.8	8.34441
-32.9	-82.6	40.8	8.48111
38.8	-76.2	29.8	8.43517
40	-76.2	29.8	8.40155
13.2	-76.1	15.6	8.21047
-37.9	-23.5	10.7	8.29311
-32.4	-23.1	17.7	8.5127
-30	-24.7	3.7	9.11055
40.6	-18.1	1	8.29807
4	-34	-29.5	8.19621
-11.7	-34.2	-28.4	8.24312
-17.3	-34.3	-28.4	7.9172
0.7	-35.1	-29.5	7.95219
-7.2	-32	-29.8	8.66032
-0.5	-32.9	-29.7	8.32957
7.2	-23	-30.5	8.30483
-8.4	-23.3	-30.6	7.94421
-3.8	-34	-28.4	8.17553
-1.6	-35.1	-28.3	8.38426
-7.2	-35.2	-28.3	7.93946
-7.2	-35.3	-33	8.45487
1.8	-35.2	-33	8.60184
7.3	-24.2	-35.1	7.80207
-8.4	-25.6	-36.2	7.72801
-1.6	-34.2	-34.3	8.24746
1.8	-33.1	-34.4	8.23883
-3.8	-33.1	-34.4	8.15038
7.4	-35.1	-33	8.27146
-10.5	-34.3	-33.1	8.20352
4	-35.2	-33	7.95195
-7.2	-34.3	-33.1	7.73566
-13.9	-34.4	-33.1	8.2838
12	-38.5	-37.4	8.20377
-13.8	-41.1	-37.2	8.15015
-10.4	-41	-37.2	8.48689
6.2	-26.6	-39.6	7.85855
-7.2	-26.8	-39.7	7.82847
7.5	-38.5	-37.4	8.6709
8.6	-35.2	-37.7	8.63761
-9.3	-37.7	-37.5	8.51096
1.9	-37.5	-37.5	8.26607
7.5	-37.4	-37.5	8.4364
-9.3	-39.9	-37.3	8.24317
-11.5	-44.3	-36.9	7.83564
-9.3	-43.2	-37	7.76936
-5.9	-36.9	-47	8.91977
4.2	-35.6	-47.1	9.0602
-1.4	-35.7	-47.1	8.37012
-10.3	-42.3	-44.2	8.42381
4.2	-42.1	-44.1	8.09851
-4.7	-44.4	-44	8.00512
6.4	-38.8	-45.6	8.74576
-7	-41.2	-45.4	8.6851
-1.4	-40	-45.5	8.01186
2	-40	-45.5	8.25811
-3.6	-41.2	-45.4	8.27708
-3.7	-32.5	-47.4	8.34967
0.7	-29.1	-47.7	7.7061
-3.8	-29.2	-47.7	8.0765
4.2	-38.9	-45.6	8.54745
-8.1	-39.1	-45.6	8.44273
5.3	-40.9	-40.7	8.1795
-0.4	-35.5	-42.4	8.11113
1.9	-37.7	-41	8.14684
-2.6	-38.8	-40.9	8.31664
-7.1	-37.8	-41	8.41397
3.1	-42	-40.6	8.53165
-3.6	-43.2	-40.5	8.48396
-7	-44.3	-40.4	8.20426
8.6	-37.5	-41	8.42424
-8.2	-40	-40.8	8.54373
5.2	-27.8	-43.1	8.31801
-4.9	-28	-43.1	8.15153
6.4	-34.3	-42.5	8.56954
-6	-35.6	-42.4	8.77702
0.8	-38.8	-40.9	8.19761
-3.7	-38.8	-40.9	8.1679
-1.4	-39.9	-40.8	8.58959
3	-39.8	-40.8	7.89563
-7	-40	-40.8	8.17414
6.5	-38.2	-59.8	8.22074
9.1	-10	-2.2	8.25194
-12.1	-14	-12.5	8.90632
-17.6	-16.2	-11.2	8.6952
14.9	-15.7	-12.3	8.89974
0.3	-20.2	-10.7	8.25841
13.8	-16.8	-12.2	8.03009
-0.8	-21.4	-10.6	7.70782
-0.8	-22.5	-10.5	7.86504
-5.2	-32.2	-6.1	8.0882
10.5	-29.8	-7.5	7.96834
-5.2	-30.1	-7.5	8.39928
8.1	-16.9	-12.2	8.21997
-7.5	-17.1	-11	8.11089
-1.9	-20.3	-10.7	8.19859
2.6	-20.2	-10.7	7.90193
-3	-21.4	-10.6	7.8906
3.7	-25.6	-9.1	8.30069
-3	-26.8	-7.8	7.86504
-6.1	-35.9	-17.6	8.69916
0.5	-32.5	-17.9	8.51474
-0.6	-32.5	-17.9	8.21103
6.1	-32.4	-17.9	7.9718
5	-33.5	-17.8	8.21172
-7.3	-33.7	-17.8	8.07618
-5	-34.8	-17.7	8.00961
0.6	-33.6	-17.8	7.54891
7.2	-25.9	-18.5	8.67014
6.1	-25.9	-18.5	8.76589
-8.5	-27.2	-18.4	9.22643
-6.2	-28.3	-18.3	8.61948
-2.9	-26.1	-19.7	8.33471
-5.1	-28.3	-18.3	8.31435
1.6	-31.4	-18	8.06664
-2.8	-34.8	-17.7	8.39469
-1.8	-20.7	-23.7	7.45236
6	-20.6	-23.7	8.21287
0.6	-34.8	-21.2	7.90471
-6.1	-36	-21.1	8.48267
9.5	-28.1	-21.8	8.33612
6.1	-26	-23.2	7.99577
-9.6	-28.4	-21.8	8.51716
-5.1	-25.1	-23.3	8.53059
3.9	-27.2	-23.1	7.96914
-2.8	-27.3	-23.1	8.17632
1.7	-33.7	-21.3	8.256
-0.5	-33.8	-21.3	8.24011
7.3	-33.6	-21.3	7.95916
6.2	-35.8	-21.1	7.86445
-7.3	-33.9	-21.3	7.72844
-5	-36	-21.1	7.7847
2.8	-35.9	-21.1	7.5745
-0.5	-35.9	-21.1	7.9534
-8.6	-26.7	-3.1	8.19701
-1	-18.4	12.7	8.0636
-14.3	-25.6	0.3	8.1202
-10.1	-15	20.6	8.09549
-3.2	-19.6	9.3	7.49015
-2.2	-14.9	18.3	8.27697
-7.8	-13.8	21.7	9.71472
12.5	-14.3	-1.8	7.6757
14.8	-15.5	-6.4	8.24703
12.3	-8.2	17.7	8.32487
19.4	-17.8	-12.1	8.45478
23.8	-16.3	-2.8	7.85825
11.3	-11.8	6.2	7.80207
13.4	-8.1	17.7	8.1272
-27.7	-17.4	-8.7	8.49532
-27.7	-17.6	-15.8	7.57774
-26.6	-17.6	-15.8	7.88793
-25.5	-17.4	-11.1	7.71856
-31	-16.7	-18.2	8.28374
-22	-16.6	-21.8	8.09452
-28.7	-33.6	-1.4	8.39928
-36.5	-34.9	-3.6	8.52762
-25.3	-34.7	-6	7.80686
-24.2	-34.7	-6	8.24471
-26.4	-34.8	-6	7.94777
-27.5	-34.9	-8.3	9.56647
-18.6	-34.7	-7.1	7.88718
22.8	-28.3	-1.7	7.74488
25.1	-29.5	-3.9	7.63976
24	-30.8	-9.7	8.56245
11.6	-29.7	-4	8.85319
10.5	-29.7	-4	8.57337
8.2	-27.4	0.5	8.20606
26.2	-29.4	-3.9	8.20122
36.3	-30.5	-8.5	8.95769
21.7	-30.7	-6.2	7.87535
22.9	-30.7	-7.4	7.81521
25.1	-30.7	-7.4	7.89843
28.5	-30.6	-7.4	7.82969
22.9	-30.8	-9.7	8.10448
15	-30.9	-8.6	8.01497
-25.5	-11.1	-19.9	8.61468
-13.2	-10.7	-14	8.15273
-17.7	-10.9	-15.2	8.20629
-27.7	-24.7	1.4	8.38715
32.7	-18	8	7.99524
26	-16.1	0.8	8.5586
28.2	-17.2	-0.3	8.03026
-27.6	-28.3	-7.7	8.37712
-31	-28.4	-8.9	8.29809
-22	-29.3	-8.8	8.21068
36.2	-18.7	-15.5	9.66258
28.4	-18.9	-17.9	8.2614
29.5	-18.9	-17.9	8.22613
30.6	-18.9	-17.9	8.26836
32.9	-18.8	-16.7	8.22716
32.9	-18.9	-19	8.24923
23.9	-19.1	-20.2	8.42178
-31.2	-16	0.6	8.22074
15.5	9.3	13.8	9.283
-55.1	5.9	13.9	8.44724
-38.7	46.4	5.5	8.47907
-55.4	19.5	28	8.58889
-0.9	-34.4	25.9	8.589
-45.2	-72.4	23.4	8.45111
-28.1	-1.5	6.4	9.99855
-57.9	-28.8	-6.6	8.67014
56.7	-63.3	15.7	8.64774
-26.2	-0.9	57.1	8.40457
11.2	-19.6	35.3	8.50971
2.3	-20.9	33	8.28806
26.3	-72.5	49.5	8.3844
30.9	-74.1	33.2	8.55855
13.2	-25	68.8	8.37543
40.2	-28.1	60.9	8.4586
50.4	-30.2	58.7	8.53166
51.6	-32.6	50.7	8.5484
51.6	-32.7	48.4	8.14678
-25.1	-76	37.9	8.96642
-15	-73.8	30.7	8.76718
50	-76.1	28.7	9.13464
10	-78.1	-10.2	8.49679
18.9	-78.8	-4.2	8.36134
36.9	-78.5	-5.4	8.514
39.1	-78.5	-6.5	8.29391
-1.5	-75.9	28.5	8.34889
-6.9	-78.8	8.7	8.34573
-23.4	-14.5	8.7	9.35985
-16.7	-11.3	3.7	8.69377
-13.3	-10.2	1.3	8.44195
-30	-61.1	60.1	8.71876
-42.1	-67.3	44.1	8.53375
-45.4	-31.2	-19.3	8.66206
-39.8	-31	-17	8.78518
-33.1	-31.1	-24	9.13179
34.1	-19.1	-26.1	8.68657
24	-19.3	-26.1	8.31052
-58.8	-46.4	-9.7	8.67085
-43.1	-44.1	-14.6	8.74873
-58.7	-46.5	-14.4	8.45074
-39.7	-44	-14.6	8.59449
9.5	-71.8	45.9	8.82852
44.3	-37.2	-16.2	8.51225
40.9	-37.3	-17.3	8.64079
-64.5	-42.6	8.8	8.71041
-67.8	-43.9	3	8.74288
-62.3	-42.5	8.8	8.47204
-6.9	-91.2	29.9	8.53872
-17	-93.8	24.2	8.46476
61	-36.4	0.3	8.2163
40.6	-33.9	18.9	8.61465
46.4	-36.4	7.4	8.1258
-40.3	-34.2	49.4	8.62615
-59.3	-36.9	46.1	8.48095
-67	-40.9	27.5	8.62971
12.2	-92.4	17.1	8.64787
0	-91.8	8.7	8.31402
15.8	-95.4	-7.4	8.46476
-21.5	-26.7	68.8	8.33925
-31.6	-26.8	70	8.42929
-38.2	-29.5	59.6	8.34366
-12.4	-91.9	12.2	8.1934
-11.1	-96.7	0.9	8.18827
-33.6	-97.9	6.8	8.65503
-27.8	-98.4	-9.6	8.677
-7.9	-23.9	48.6	8.42394
13.4	-20.6	37.7	8.76213
-14.6	-81.8	-11.1	9.06071
-5.8	-79	1.6	8.41306
10.9	-76.2	13.2	8.61451
5.1	27.1	28.6	8.46521
-15.4	64.4	7.5	8.54786
-28.8	41.9	29.6	7.94218
60.2	-54.4	-14.6	8.19428
-5.9	-26.2	75.9	7.9573
31.3	-28.2	63.2	7.75607
-31.2	-23.4	8.3	8.38335
-19.9	-11	-17.5	8.74592
26.1	-15.7	-18.2	8.26773
13.8	-28.5	-1.7	8.08872
-25.5	-18.3	-6.3	8.20875
10.1	-10.6	9.7	8.19402
20.4	-16.6	-8.7	8.33515
0.1	-18.4	12.7	8.12968
13.3	-56.9	-33.3	8.23515
8.8	-62.1	-22.3	7.97612
8.8	-57.8	-25	8.36984
8.8	-61.3	-30.6	8.14095
2	-54.6	-24.1	8.39668
-10.2	-65.9	-30.2	8.20205
-15.5	57.5	30.6	8.5922
-15.3	63.9	-6.6	8.5539
-8.5	63.7	-14.8	8.4735
-51.2	-13.9	-23.3	8.59516
-51.2	-14	-28	8.62189
47.5	-7.3	-38.9	8.89126
48.6	-7.3	-38.9	8.87484
37.4	-10.6	-35.1	8.49422
47.4	-7	-29.5	8.6263
65	-4.2	10.4	8.731
51.8	-6.4	-16.6	8.65993
53.9	-7.1	-5.9	8.64023
-19.5	-0.6	64.1	8.64715
32	4.5	57.9	8.51315
35.4	3.4	55.7	8.44843
33.1	4.6	60.3	8.61181
26.8	22.3	-28.7	8.70821
-11.4	24.2	-16	8.56979
6.5	24.6	-14.8	8.36863
-20.4	24.1	-16	8.21117
14.3	24.8	-11.2	8.64402
-53.2	19.6	30.3	8.72324
-36.2	21.4	10.2	8.66299
-3.6	24.7	-6.6	8.39476
-2.5	24.7	-6.6	8.42628
2	24.8	-5.4	8.46092
-14.2	30.9	54.2	8.87284
-15.3	29.6	48.4	8.58155
-8.4	33.3	24.5	8.4122
21.8	27.8	40.4	8.54712
-48.8	35.8	21.8	8.49064
-8.1	36.2	-20.6	8.36647
7.5	38.6	-20.8	8.5307
9.8	38.6	-22	8.31396
22	40.3	-10.3	8.4603
-5	41.3	1.4	8.39652
4	40.2	-4.4	8.40429
-6	38.7	-11.4	8.53616
-8.2	38.6	-13.7	8.47431
6.4	38.5	-24.3	8.45111
44.2	40.4	12.2	8.44359
43.3	40.6	-12.6	8.36865
-39.7	35.3	1.8	8.44961
-43	35.2	0.6	8.52341
-3	43.3	27.1	8.3999
9.4	42.3	23.7	8.66268
26.1	42.9	32	8.27494
42.1	27.6	24	8.41767
39.9	26.3	20.5	8.62154
35.5	25.9	8.8	8.63765
33.3	25.7	5.2	8.57479
-64	-12	37.9	8.83792
-49.2	-11.7	8.4	8.36105
-45.8	-12.8	5	8.41269
-54.8	-13	5	8.44649
43.4	-1.3	44.3	8.54679
51.2	-4.2	50.5	8.41511
61.5	-4.7	30.5	8.32739
66	-4.7	29.3	8.47188
-5.7	-36.3	68.6	8.39286
0	-35.3	63.8	8.4751
-7.8	-33.8	47.1	8.43937
-6.8	-36.2	70.9	8.42178
37.2	-46.1	48.3	8.4073
39.5	-46.3	41.3	8.51315
38.3	-44.9	51.8	8.52583
-11.4	24.3	-13.6	8.71964
-38.5	35.2	-1.7	8.69616
21.7	-10.7	-31.6	8.59879
-42.4	-14.1	-2	8.66957
16.2	-34.1	-8.3	7.8995
15.1	-34.2	-9.4	8.058
36.3	-34.8	-4.6	9.30844
20.4	-25.5	18.1	9.41574
-5.4	-9.4	-9.4	8.62609
5.8	-13.5	-9	8.83244
-24.2	-37.9	-3.3	8.68401
-16.6	-27.2	18.2	9.29438
10.4	-13.7	-14.9	8.79646
-1	-7.8	1.1	7.84418
2.3	-6.7	2.2	7.84861
-5.5	-9.1	-2.3	7.57589
5.7	-8.9	0	7.68001
-4.3	-9.1	-3.5	7.72812
3.5	-11.2	-2.1	7.97961
-5.4	-9.3	-7	8.10512
4.7	-13.4	-5.4	7.99903
28.3	-10.4	-23.4	9.14156
-2.2	-7.8	3.5	7.66652
4.5	-5.5	3.3	7.8995
-8.8	-9.3	-7	8.44961
20.5	-30.3	4.4	7.60989
15.1	-35.4	-12.9	8.38934
19.6	-35.2	-10.5	8.68344
20.7	-34	-7.1	7.66511
-22.1	-31.8	15	8.65473
51.8	-6.8	-27.2	8.1739
25.6	-91.8	30	7.88656
21.4	-19.9	21.1	9.70229
7.9	-18	18.6	8.01908
8	-21.6	10.6	8.19144
13.6	-20.2	15.3	8.03221
11.5	-25	5.1	8.02188
23.8	-23.5	9.7	8.96513
9.2	-21.6	10.6	8.41298
-22.4	-22.5	31.9	9.58079
-6.7	-19.3	22.2	8.24707
-9.9	-25.1	12.1	8.78058
-10	-20.4	22.3	8.41227
-15.4	-28.6	10	8.3203
-23.3	-28.4	18.3	8.88628
-20.9	-33.3	1	8.17347
-8.7	-25.1	12.1	8.56028
-5.5	-9	2.4	8.86074
1.1	-6.3	12.8	8.83353
5.6	-4.1	11.4	8.47431
-1.1	-6.4	11.6	8.49712
9	-5.2	10.3	8.68096
22.7	-11.5	-20.9	8.66146
18.2	-12.5	-17.3	8.74849
15.9	-12.3	-11.4	8.60867
-24.1	-39.1	-6.7	8.84673
-26.4	-39.1	-3.2	8.27062
-23	-37.9	-4.5	8.72085
-21.9	-37.9	-4.5	8.5459
-33.1	-40.1	0.4	9.66759
9.2	-25.8	14.6	8.19505
29.5	-32.5	-0.1	8.83291
16.1	-30.5	0.9	7.89622
9.2	-28.2	8.9	8.06956
19.5	-32.8	-3.6	8.37286
11.6	-31.9	-3.8	8.42407
28.4	-31.2	6.9	8.62771
12.8	-31.8	-3.8	8.3713
-18.5	-36.9	-6.9	9.09815
-18.9	-27.1	24	9.76188
-19.8	-33.2	5.7	8.70076
-12.1	-27.3	12.3	8.66515
6.3	38.8	-13.7	8.54824
36.6	25.9	8.8	8.41511
-40.8	-69.9	30.2	8.4748
-44.2	-71.1	28	8.55646
-44.1	-72.4	23.4	8.43864
-41.9	-71.1	28	8.52955
66.5	-18.3	-17.8	9.17432
-4.4	-52.6	70.1	8.39856
-2	-52.1	51.1	8.56875
2.4	-53.8	65.5	8.81672
50.9	-60.6	34.4	8.51782
45.6	-65	1.7	8.57098
46.8	-65.1	-0.6	8.70996
10.6	-57.1	26.8	8.61002
-2.8	-53.2	19.4	8.68324
-11.5	-67.1	0.6	8.29541
-4.9	-62.4	7.2	8.44072
14.1	-61.9	12	8.15449
25.3	-60.5	16.6	8.49532
43.5	-65.3	-6.5	8.61308
9.7	-64.5	2.7	8.35709
42.4	-65.5	-10.1	8.32065
24.4	-65.6	-4.2	8.19548
-50.6	-74.4	-0.1	8.27708
-55.1	-74.4	-0.1	8.50183
37.8	-12.6	67.7	8.35322
45.8	-14.4	43.1	8.31039
49.2	-15.4	45.6	8.44413
51.3	-16.1	55.1	8.46092
-36.2	-1.3	50	8.58776
45	-6.3	-9.5	8.58577
41.7	-6.5	-14.2	8.62824
43.8	-6	2.2	8.45567
29.2	-7.1	8.2	9.3901
23.6	-7.3	5.8	8.47208
-7.1	-0.9	47.7	8.532
8.6	3.6	44.9	8.50778
-7	-1.1	41.8	8.53358
-1.4	-1.2	34.7	8.31156
8.6	2.4	40.3	8.41383
6.5	-1.3	30	8.77649
-8	-4	20.8	9.32173
17.9	-5.8	19.9	9.3371
7.7	-3.6	25.5	8.27363
-49.6	7.4	22	8.62743
65.4	-50.6	30	8.66953
30.7	-19.2	-26.1	8.64353
-11.2	-95.4	5.5	8.41148
39.1	-27.9	67.9	8.36597
-27.3	-79.2	39.4	8.50771
16.9	-12.8	7.5	8.33024
14.6	-11.3	20.3	10.1222
-17.8	-17.8	5.5	9.07902
19.3	-23.7	8.5	8.30258
20.4	-23.6	8.5	8.42756
-18.8	-27.3	17	8.32679
13.8	-11.7	-24.5	9.42731
18	-7.4	3.5	8.76773
30.8	-36.2	-12.7	8.87658
28.5	-35.1	-11.7	8.73881
21.6	-30.3	4.4	8.32065
19.4	-30.4	4.4	8.29935
4.4	-5.1	16.2	8.87326
26	-16.4	-6.3	9.02229
1.3	-18.7	3.3	8.91742
1.2	-16.2	11.3	7.96023
-3.2	-17.4	11.4	8.51167
4.7	-19.6	6.9	8.16248
2.4	-18.6	3.3	9.04453
-5.4	-20	-0.2	8.84957
-12	-19.3	-8.5	8.61091
1.3	-17.4	7.9	8.19694
-8.7	-20	-0.2	8.46114
14.9	-16.7	-9.8	9.38106
27.2	-15.6	-14.6	8.59517
27.2	-15.7	-18.2	8.53525
-24.4	-18.3	-6.3	8.59112
-26.6	-17.3	-7.5	8.49712
-25.5	-17.5	-13.4	8.19373
20.4	-17.3	0.9	8.73364
11.3	-17.1	11.4	8.29618
1.3	-18.6	5.6	7.79179
-8.7	-19.2	-6.1	8.56355
3.5	-19.6	8.1	7.72586
11.5	-17.7	-5	8.44527
-9.8	-19.3	-8.5	8.71914
-4.2	-20.1	-4.9	8.15323
-14.2	-17.4	-15.8	8.96195
8.1	-18.7	-0.2	7.80726
4.6	-16.1	13.7	8.52917
21.7	-15.9	-22.9	8.87196
21.6	-15.7	-15.8	8.27752
33.9	-15.5	-17	8.91871
26	-15.4	-8.8	8.57042
27.2	-15.4	-8.8	8.32673
26	-15.4	-9.9	8.68383
-58	-46	3	8.93834
-61	-46	-19	9.17121
-52	-46	-17	9.14509
-60	-36	1	9.14306
-69	-36	9	8.78632
-58	-19	-19	8.8866
-43	-8	13	8.92118
-41	-9	5	8.91726
-59	-8	5	8.826
-67	-8	4	8.71126
-68	-8	23	8.53049
-13	17	9	9.78366
-4	16	-9	8.89341
-12	16	-8	9.05023
-23	17	-1	9.86401
-56	-47	29	8.80561
-6	-46	50	9.34283
-10	-46	59	8.93682
-20	-46	68	9.16528
-31	-47	45	9.16904
-44	-47	48	8.94673
-3	-46	37	9.17459
-46	-35	43	9.358
-32	-35	39	8.98057
-46	-36	-33	9.06611
-5	-20	72	8.53713
-13	-20	73	8.73824
-47	-19	-34	8.78312
-53	-19	-26	8.78096
-42	-20	55	8.97141
-29	-9	59	9.03358
-65	-8	-16	8.67423
-47	3	-14	8.74125
-63	3	-7	8.92246
-65	-8	41	8.96568
-61	-8	38	8.96274
-32	-69	55	8.93225
-29	-69	56	8.64522
-55	-57	12	8.78123
-5	-55	36	8.88961
-6	-55	49	8.7794
-36	-56	51	8.82404
-29	-55	65	8.76814
-34	-56	-9	9.00611
-32	-56	-6	9.11516
-15	-55	17	8.89461
-49	-56	-12	8.98468
-9	-68	32	8.77071
-11	-68	30	8.83109
-6	-68	59	8.53229
-21	-68	21	9.06497
-9	-69	-1	8.99446
-19	-69	6	8.90232
-18	-68	14	8.89076
-22	-68	20	9.02606
-54	-70	27	8.9288
-61	-71	-1	8.65981
-63	3	10	8.71684
-3	17	24	9.03996
-4	17	43	8.92988
-4	17	66	8.83121
-47	17	52	8.82698
-25	17	49	8.84995
-28	16	-43	8.67223
-46	16	-40	8.53692
-32	16	-27	8.59123
-5	28	17	9.26052
-4	28	17	8.98063
-37	47	-4	8.55539
-5	47	-29	8.40126
-25	44	51	8.81301
-42	45	40	8.51576
-11	32	-24	8.99534
-24	16	-26	8.50778
-5	-42	-62	7.83139
-5	-42	-59	8.16977
-2	-35	-57	8.44882
-5	-38	-55	8.5142
-5	-37	-55	8.44932
-7	-36	-53	7.34494
-6	-40	-52	8.65711
-6	-37	-53	8.223
0	-37	-52	7.69105
-2	-37	-53	8.59639
-5	-33	-54	8.61082
-1	-30	-54	7.77148
-4	-32	-49	9.56633
0	-37	-46	8.54449
0	-28	-53	8.05295
-1	-23	-55	7.8572
-7	-33	-38	8.11952
-4	-24	-42	7.82335
-2	-30	-39	7.76176
-7	-23	-33	7.73946
-11	-35	-28	8.04631
-10	-30	-22	7.69395
-6	-19	-28	7.4176
-9	-26	-25	8.63707
-5	-27	-24	7.76656
-1	-20	5	8.1638
1	-20	4	7.88211
-26	-20	0	8.6354
-11	-9	-14	9.29409
-13	-9	-5	8.79566
-13	-9	-1	8.41543
-6	-9	3	8.52366
-13	-9	-10	8.58611
-6	-9	-12	7.7172
-7	-9	-14	7.77017
-18	-9	10	8.88457
-12	-9	8	8.66071
-25	-9	-1	8.50498
-25	-9	3	8.97683
-28	-9	7	9.477
-10	4	-16	7.74879
-16	4	-12	8.50672
-5	5	11	8.45262
-36	3	1	8.24727
-8	4	-11	7.75958
-30	-35	-2	8.64335
-31	-35	5	8.37174
-18	-35	5	8.87349
-38	-35	7	9.72756
-32	-35	1	8.35566
-33	-35	2	8.70996
-39	-35	-3	8.56506
-21	-9	-12	8.30119
-27	-9	-17	8.73142
-25	-9	-15	8.74613
-37	-9	-10	8.5548
-19	-20	-5	8.80299
-29	-20	-7	9.05478
-25	-20	-12	10.2583
-36	-20	-11	9.90987
-30	-20	-14	8.62583
-32	-20	-12	8.15475
-36	-20	-15	8.9661
-38	-9	8	8.79196
-7	-35	-19	8.55951
-7	-56	-20	8.39489
-19	-49	-32	7.79439
-19	-20	1	8.80163
-18	-20	9	8.70826
-1	-20	0	9.12433
-8	-20	-2	8.85626
-27	-20	0	8.7049
-26	-20	9	8.67995
-11	-20	4	9.35611
-9	-20	10	8.14443
-24	-20	5	8.50693
-5	-20	7	8.61551
-10	-20	13	8.68661
-24	-20	21	9.58461
-13	-9	-13	9.15937
-6	-9	-13	8.03298
-6	-9	-10	8.20185
-9	-9	-13	6.86114
-7	-9	-13	8.30776
-6	-9	-14	8.53153
-6	-9	11	8.393
-11	-9	-9	8.02347
-9	-9	-15	7.85769
-5	-9	-12	7.94135
-2	-9	4	8.88949
-5	-9	11	8.77406
-6	4	-15	8.06554
-4	4	-10	7.93385
-3	5	-5	7.85468
-10	4	-9	8.2857
-5	5	-7	7.91096
-6	5	1	9.0502
-4	5	11	8.20635
-18	4	-13	9.05171
-35	3	1	9.4325
-13	4	-10	8.96274
-17	-35	5	9.04217
-33	-35	7	10.0449
-17	-35	0	8.75861
-29	-35	-2	8.61927
-16	-35	1	8.51911
-32	-35	3	8.51801
-29	-35	8	8.4731
-25	-35	0	8.9035
-27	-9	-24	8.74929
-26	-9	-24	8.60857
-18	-9	-26	8.53057
-28	-9	-8	8.54455
-27	-9	-8	8.33536
-26	-9	-17	9.68631
-24	-9	-8	8.90349
-25	-9	-11	8.43304
-24	-20	-12	9.73259
-18	-20	-9	9.65957
-29	-20	-12	8.28143
-27	-20	-20	8.64762
-39	-19	3	9.37047
-34	-19	7	9.96133
-30	-35	4	8.9484
-38	-35	4	9.72356
-40	-35	0	9.61296
-6	-62	-5	7.60737
-7	-82	-36	7.71423
-7	-81	-27	8.02067
-8	-48	-43	7.59309
-8	-70	-52	7.79098
-20	-75	-56	7.64986
-20	-71	-57	7.62211
-19	-76	-23	7.77845
-19	-75	-22	7.74848
-20	-45	-41	8.08529
-37	-35	-9	8.90385
-16	-9	-32	9.3312
-15	-9	-31	9.41647
-17	-34	44	8.87895
0	-34	52	8.83173
-26	-20	-33	8.85209
-63	-35	22	9.02963
-61	-19	-7	8.74484
-68	-8	20	8.78453
-43	-8	20	8.92973
-6	16	-3	8.8044
-6	28	4	9.06376
-5	31	-22	8.90033
-17	30	3	9.77287
-7	30	-17	9.04497
-32	-47	47	9.19912
-25	-46	52	9.12899
-40	-35	50	9.12172
-38	-35	68	8.93674
-54	-36	-27	9.15384
-50	-19	-34	9.10941
-55	-20	59	9.00616
-36	-20	45	8.87103
-2	-9	29	9.17552
-2	-9	25	9.15384
-12	-9	32	9.14918
-11	-9	32	8.96779
-64	-8	-16	8.83173
-49	3	-36	9.62331
-54	3	-30	9.38551
-38	-9	70	8.80967
-58	-57	-1	9.35638
-56	-57	0	8.96525
-2	-55	18	9.26323
-11	-55	34	8.92336
-31	-56	-6	8.90232
-14	-55	17	8.90356
-55	-57	29	8.96579
-22	-69	63	8.84457
-52	-70	24	9.04128
-50	-71	-13	9.11426
-3	4	61	9.11705
-38	4	54	9.13331
-3	5	25	9.02138
-8	5	34	8.83554
-44	3	3	9.01673
-59	5	42	8.94863
-50	30	37	8.82493
-41	29	52	8.85671
-9	32	-28	8.78475
-8	32	-25	8.84534
-24	44	51	8.67387
-6	47	-27	8.69965
-5	46	-18	8.97716
-4	46	-18	9.07323
-26	47	-16	8.68958
-22	47	-17	8.81478
-40	47	-4	8.63763
-3	28	35	8.8674
-4	28	47	8.8126
-55	32	10	8.75661
-5	44	54	8.75546
-5	45	-1	8.78826
-59	-47	28	8.99113
-9	-46	10	9.27248
-52	-71	-11	9.2292
-54	-46	-30	8.79566
-63	-36	-20	8.98247
-58	-36	4	8.97969
-57	-19	13	8.92761
-62	-19	-12	8.86475
-12	17	9	9.61363
-42	-20	51	8.91589
-34	-20	66	8.43731
-46	3	-17	9.16966
-9	-55	66	8.69182
-26	-55	9	8.83348
-51	-56	-14	8.99686
-52	-56	-10	9.00611
-61	-71	-3	8.71882
-47	-70	24	9.25017
-43	3	10	8.74979
-45	3	8	9.03482
-26	17	59	8.72448
-41	45	40	8.66591
-41	47	-17	8.53965
-48	46	13	8.53211
-23	29	46	8.75941
-3	28	47	8.81559
-50	33	-10	8.57176
-6	-68	-11	7.74192
-6	-69	-13	7.45993
-6	-61	-3	7.56442
-7	-86	-38	7.41306
-7	-77	-31	7.61485
-8	-55	-62	7.38661
-8	-71	-45	7.28553
-8	-48	-44	7.37892
-8	-57	-60	7.39611
-8	-69	-53	7.48016
-8	-70	-48	6.92483
-6	-48	3	7.54261
-6	-39	2	7.3614
-6	-45	3	7.8803
-6	-41	3	7.78699
-20	-68	-59	7.41523
-20	-87	-44	7.41819
-20	-73	-56	7.44044
-20	-86	-46	7.23771
-18	-48	-14	7.74806
-18	-36	-15	7.68351
-18	-29	-19	7.52407
-18	-46	-13	7.51311
-18	-35	-15	7.95987
-18	-27	-21	7.64292
-19	-81	-25	7.52634
-20	-83	-26	7.59095
-20	-46	-43	7.7897
-20	-33	-50	7.44221
-20	-33	-48	7.53973
-32	-9	10	9.86132
-21	-9	21	10.1196
-6	5	17	8.56229
-16	5	-3	9.20255
-22	4	2	9.67175
-30	4	6	9.93277
-14	5	16	9.84573
-18	-35	-3	8.75307
-32	-36	-14	8.65465
-12	-34	15	8.33039
-2	-34	25	8.81893
-35	-20	-24	8.79085
-29	-20	-35	8.89461
-37	-20	-23	8.7944
-41	-19	3	8.81943
-41	-19	8	8.71743
-26	-45	-2	8.65051
-40	-46	-5	8.93241
-25	-45	-4	8.7794
-63	-46	13	8.75861
-61	-36	-14	9.29733
-3	16	-5	9.24054
-55	-47	29	8.72812
-2	-46	37	9.04645
-54	-20	59	8.72312
-33	-20	66	8.74359
-24	-55	8	8.58592
-2	5	25	9.14776
-7	5	34	8.97141
-45	5	31	9.03992
-45	16	-40	8.71883
-10	32	-24	8.79167
-4	47	-29	8.43551
-13	3	1	10.1325
-53	-6	-3	8.96472
-16	-33	-18	8.83169
-17	4	-34	9.51741
-23	-26	-18	9.79121
-24	4	-42	9.1409
-7	-67	1	8.84552
-29	26	47	8.9965
-26	4	-45	9.03582
-35	-7	-39	9.18364
-13	-7	-26	9.8217
-30	-57	-20	8.5364
-10	14	9	9.46406
-5	33	-28	9.23751
-40	-6	9	9.25403
-3	-80	10	9.05936
-16	-34	-17	8.35443
-16	-79	-27	8.30069
-5	-64	-3	8.03758
-16	-87	-30	9.34086
-6	-43	-50	9.23166
-11	-36	-51	8.202
-6	-49	-62	8.94966
-3	-45	-63	9.79348
1	-45	-63	9.4985
-5	-41	-61	9.14727
-2	-33	-60	9.24742
-7	-39	-57	9.31949
-7	-35	-57	8.88969
-4	-36	-57	9.27896
-3	-34	-57	9.40186
-5	-41	-57	9.2728
-1	-39	-57	9.84529
-5	-43	-53	9.48427
0	-43	-53	8.92849
-6	-40	-53	8.63698
-1	-43	-53	8.96173
-3	-43	-53	9.12891
-3	-36	-54	9.3581
-1	-48	-52	9.94619
-4	-46	-52	9.47783
-4	-31	-55	8.69346
-7	-23	-33	8.11615
-9	-35	-32	8.71541
-2	-38	-32	8.39184
-17	4	-12	9.07856
-8	-36	-38	8.84812
-1	-35	-38	8.92383
0	-35	-47	8.52665
-1	-31	-48	8.49463
-2	-27	-50	8.45415
-6	-40	-41	9.34095
-2	-36	-42	9.48391
-2	-31	-43	8.71244
-6	-39	-41	9.15711
-5	-39	-41	8.97738
-9	-27	-31	8.74923
-7	-23	-23	8.7823
-2	-35	-22	8.53232
-9	-37	-21	8.44059
-4	-30	-18	9.3237
-5	-36	-17	8.42829
-9	-7	-2	8.5091
-26	-26	-5	8.61627
-38	-26	-2	9.24742
-36	-26	-5	9.8217
-30	-26	-9	8.64571
-35	-26	-7	8.46329
-25	-26	-5	8.68442
-29	-26	-9	8.87263
-12	-26	5	8.5713
-9	-26	4	8.58722
-14	-26	8	9.38359
-21	-26	10	8.89204
-17	-26	10	9.06948
-10	-26	14	8.81829
-31	-27	7	9.64944
-8	-26	4	8.70024
-19	-26	-2	9.05445
-13	-18	-10	9.62037
-7	-18	-9	8.98348
-2	-18	-8	9.19356
-16	-18	-2	8.97875
-16	-18	-3	8.76038
-20	-18	11	8.99701
-8	-18	4	8.67771
-14	-18	20	9.03085
-7	-18	13	9.24939
-22	-18	-3	9.61838
-31	-18	1	10.2626
-28	-38	7	9.63581
-13	-38	-3	8.78771
-18	-38	4	9.08122
-24	-38	5	8.73016
-23	-38	4	8.49348
-33	-38	11	9.63033
-23	-38	5	8.79828
-17	-38	4	8.59665
-13	-47	61	8.90682
-2	-47	33	8.98032
-40	-48	52	8.98423
-41	-48	55	8.82459
-3	-68	58	9.45097
-20	-69	36	9.17679
-18	-68	70	9.22794
-41	-70	52	8.88113
-6	-67	3	8.70452
-17	-67	-2	8.94966
-36	-69	-7	9.03405
-6	-81	55	9.18414
-29	-82	-17	9.00947
-8	-80	-15	8.88841
-1	-93	-7	8.66324
-21	-91	30	8.86626
-9	-58	48	8.94113
-19	-59	3	8.78394
-3	-58	12	9.02879
-57	-60	28	8.61384
-62	-60	24	8.67812
-58	-61	41	8.83446
-59	-59	1	8.92245
-66	-48	-4	8.80781
-7	-18	46	9.08863
-7	-18	50	8.86438
-30	5	56	8.89642
-5	-38	35	9.21707
-2	-38	52	9.51104
-29	-38	-19	8.92086
-53	-38	-25	9.00961
-69	-38	-18	8.87464
-35	-26	-21	8.86532
-46	-26	-24	8.97347
-60	-26	-28	8.97302
-59	-26	-37	8.84799
-63	-26	-27	8.98329
-50	-18	52	8.60496
-49	-18	52	8.71275
-43	-17	67	8.9691
-64	-18	41	8.94345
-65	-18	-32	9.06717
-63	-18	-25	8.90767
-22	-5	53	8.85728
-68	-6	28	8.83016
-61	-6	40	8.90558
-51	-6	-10	8.83105
-28	-7	-42	8.88185
-43	-7	-47	8.76282
-54	-6	-37	9.03994
-58	5	-8	9.12282
-60	5	-6	8.83634
-59	5	-6	8.85657
-57	5	-23	8.86307
-41	5	-41	8.86094
-23	3	12	9.61781
-13	3	20	9.48816
-8	3	38	8.82288
-21	14	3	9.61412
-53	14	-11	8.73035
-25	13	-37	8.9312
-13	14	16	9.54963
-28	27	54	8.79135
-21	23	-28	8.85483
-25	23	-17	9.00905
-12	36	54	8.97875
-6	33	-17	9.08122
-8	33	-28	8.99251
-34	34	-15	8.83446
-44	48	3	8.78771
-32	47	-22	9.04421
-42	47	-17	9.02148
-43	47	-12	9.0172
-20	56	27	8.9836
-16	53	-24	9.09518
-29	53	-19	8.938
-20	24	4	10.0252
-17	24	7	9.89507
-3	3	-8	8.66743
-6	4	-12	9.04687
-7	3	-6	8.82052
-2	3	-2	8.19019
-3	3	-2	8.69337
-16	4	-16	8.66216
-22	4	-18	9.22316
-31	4	-19	9.41445
-32	4	-3	9.34297
-5	3	5	8.88849
-4	3	-6	8.76038
-3	3	9	9.49729
-11	3	-8	9.7312
8	-49	-32	9.19596
-5	-55	-32	8.66762
-5	-55	-27	8.82954
-16	-55	-34	8.57015
-28	-18	-16	8.66366
-33	-18	-14	8.72759
-35	-18	-3	9.32795
-33	-18	-6	10.3777
-34	-18	-12	10.0672
-35	-18	-17	9.07497
-13	-7	-9	9.39145
-14	-7	-3	9.03243
-14	-7	2	8.96063
-11	-7	-9	8.39194
-12	-7	-6	7.88119
-10	-7	-4	8.47545
-7	-7	-7	8.80247
-10	-7	-10	8.98589
-8	-7	2	8.53082
-9	-7	-10	8.96229
-10	-7	-1	8.67771
-14	-7	-6	9.37095
-11	-7	-6	8.20664
-13	-7	-6	8.34848
-9	-7	-4	8.71249
-9	-7	4	8.60475
-4	-7	14	9.21946
-7	-6	19	9.47691
-37	-6	2	9.29803
-4	-6	17	9.05535
-23	-47	8	9.33471
-20	-47	8	9.44406
-36	-18	1	9.61902
-19	-7	-13	9.15106
-27	-7	-8	9.1599
-25	-7	-22	9.89026
-22	-7	-8	9.48965
-24	-7	-12	9.51311
-25	-7	-16	9.54043
-37	-7	-10	9.39768
-28	-7	-5	9.25336
-6	3	10	9.44038
-10	14	-6	10.0307
-21	-47	74	8.77977
-3	-47	20	9.12267
-17	-68	46	9.1342
-22	-67	16	8.81793
-62	-70	-11	8.96037
-15	-80	-16	8.80187
-50	-83	10	8.8098
-2	-92	4	8.54363
-4	-93	7	8.91994
-3	-93	-19	8.89346
-32	-91	6	9.01171
-35	-92	9	9.00681
-21	-99	6	9.17832
-17	-99	-3	8.9255
-6	-99	-17	8.96826
-17	-58	68	9.07212
-43	-60	41	8.90141
-40	-59	43	8.81226
-11	-59	-3	9.04126
-56	-59	14	8.68213
-51	-59	-24	8.76364
-35	-59	-5	9.14613
-59	-59	-24	8.77737
-68	-49	33	8.71087
-50	-49	33	8.81131
-48	-47	-14	9.1875
-65	-48	-6	8.87207
-67	-48	4	8.78958
-6	-18	30	8.9446
-8	-17	74	8.97347
-61	-38	12	8.93522
-73	-38	14	8.85462
-70	-38	32	8.96146
-48	-38	-22	8.95913
-64	-38	0	8.8425
-13	-27	72	8.68449
-4	-26	35	8.9417
-4	-26	32	9.01221
-8	-26	43	8.92986
-9	-26	46	8.64306
-41	-26	-17	8.82486
-56	-26	-6	8.90141
-40	-18	-26	8.73396
-44	-18	-26	8.67908
-61	-18	-20	8.94464
-5	-5	73	8.88039
-9	-6	46	8.72928
-50	-6	30	9.07017
-43	-6	61	8.764
-27	-7	-42	8.81897
-30	-7	-38	8.54532
-28	-7	-47	8.87349
-39	-7	-40	8.80531
-66	5	-10	8.83618
-62	6	1	8.88604
-43	5	-31	9.04462
-4	3	32	8.79046
-29	15	66	8.84794
-11	15	71	8.74915
-1	14	-11	8.68042
-3	25	26	8.70852
-3	26	44	8.84023
-36	15	37	8.68445
-35	15	37	8.7495
-41	14	-7	8.99602
-56	16	-5	8.80681
-23	13	-37	8.67402
-57	25	26	8.82395
-41	23	-12	8.83651
-5	24	-6	8.68231
-36	34	-13	9.08295
-35	34	-13	9.35532
-52	34	-9	9.0232
-16	46	-22	8.82483
-6	46	-28	8.97563
-31	47	-22	9.12196
-3	55	6	8.68038
-5	53	-30	8.86602
-2	53	-29	8.76088
-1	53	-29	8.8038
-34	54	-18	8.93833
-33	54	-18	9.06587
-8	-47	45	8.77295
-44	-48	53	8.82269
-42	-70	10	9.16342
-57	-70	19	8.84116
-51	-69	-21	9.02444
-3	-80	48	8.99099
-30	-81	44	8.86318
-19	-81	49	9.02414
-22	-80	18	8.77737
-17	-81	51	8.89229
-15	-80	-18	8.95067
-45	-83	20	8.63464
-17	-91	10	8.76121
-22	-91	13	8.88428
-14	-99	16	8.92543
-5	-99	10	8.96658
-28	-99	-7	8.88937
-7	-99	-2	8.83255
-7	-99	2	8.72934
-8	-58	48	9.0232
-22	-59	2	8.62036
-60	-59	4	8.83853
-53	-49	30	8.63242
-64	-48	-25	9.00913
-51	-47	-16	9.02879
-1	4	55	8.89277
-21	-38	73	8.8963
-6	-38	25	8.86145
-46	-38	60	8.95237
-51	-38	39	8.83916
-57	-38	-32	8.68793
-60	-38	-24	8.76856
-63	-38	-3	8.87135
-3	-26	71	8.68231
-52	-27	62	8.52878
-69	-26	-10	8.54722
-46	-17	54	8.96187
-30	-17	77	8.93644
-33	-18	-36	8.91296
-27	-5	54	8.9096
-4	-6	33	8.973
-59	-6	24	8.97657
-42	-6	-11	9.00164
-66	-6	-13	8.58722
-67	-6	10	8.71935
-26	-7	-36	8.70083
-65	6	19	8.7708
-41	5	-17	8.80531
-46	6	0	8.82829
-50	5	-44	8.88937
-22	3	12	9.69892
-3	14	-7	8.75722
-3	25	28	8.81794
-2	25	28	8.7622
-5	27	62	8.8611
-51	16	33	8.68102
-30	13	-39	8.87342
-52	13	-35	8.83853
-8	14	22	8.09809
-5	14	31	8.71779
-7	15	39	8.82789
-59	26	15	8.80461
1	23	-27	8.85072
-13	36	55	8.98354
-3	35	35	9.1342
-50	35	15	9.30619
-6	34	-4	9.1815
-22	33	-23	9.20823
-23	48	29	8.76026
-23	48	32	8.86931
-5	46	-17	8.84606
-7	46	-13	8.92408
-3	46	-28	8.94587
-23	56	23	8.72824
-32	55	9	8.91337
-24	3	1	10.1458
-5	-49	-1	7.55844
-5	-43	-15	8.25779
-5	-49	-3	7.74075
-5	-42	-17	7.51954
-5	-65	-3	8.01714
-5	-76	-51	8.12604
-5	-87	-41	7.80508
-5	-85	-31	7.7805
-5	-83	-26	7.81981
-5	-77	-51	8.17196
-5	-87	-39	7.79008
-5	-85	-29	7.6964
-5	-82	-24	7.88866
-16	-46	-13	7.90969
-16	-44	-14	7.84598
-16	-65	-59	7.87313
-16	-72	-57	7.89526
-16	-91	-42	7.98239
-16	-88	-31	7.9394
-16	-64	-59	7.91833
-16	-71	-57	7.97851
-16	-90	-41	7.94437
-16	-35	-42	8.13427
-16	-51	-44	7.62709
-16	-51	-42	7.9291
-16	-54	-59	7.81179
-30	-58	-19	8.07132
-30	-29	-31	8.15833
-30	-28	-34	7.899
-30	-65	-59	7.95421
-30	-70	-57	7.68423
-30	-85	-43	7.9921
-30	-86	-38	7.81786
-29	-86	-38	7.93361
-30	-64	-59	7.76261
-30	-69	-58	7.75318
-30	-84	-45	7.82385
-30	-85	-38	7.89954
-21	-18	-25	8.83651
-54	-26	16	8.94987
-68	-26	9	8.92165
-74	-26	6	8.91868
-66	-26	14	8.95227
-72	-26	27	9.08329
-68	-26	38	9.06948
-22	-26	-16	9.00197
-32	-7	3	9.80126
-18	-6	22	9.86239
-5	-80	8	9.20601
-3	-80	22	9.15189
-17	-47	1	9.01724
-30	-47	-8	8.99846
-30	-47	-13	8.99814
-28	-38	-9	9.12118
-14	-38	-3	8.9836
-30	-38	-13	9.22853
-42	-19	-4	9.25542
-49	-19	-3	9.14685
-61	-19	-1	9.15624
-14	-7	-29	9.50169
-43	-48	53	8.93261
0	4	55	9.13375
-49	-6	30	8.97738
-38	-7	-40	9.08976
-19	56	27	8.85462
-7	-37	-51	8.53447
-5	-42	-50	8.65318
-6	-39	-50	9.31668
0	-40	-50	8.4848
-2	-40	-50	8.51284
-3	-38	-51	9.58876
-3	-29	-52	8.08694
-7	-39	-32	8.39935
-8	-41	-32	8.73622
-2	-35	-38	8.6592
-7	-34	-38	9.00976
-3	-37	-38	8.64306
-8	-35	-38	8.7487
-6	-24	-38	7.97785
-10	-35	-38	9.47279
-6	-32	-38	9.02465
-6	-36	-38	8.48306
-7	-46	-44	8.84617
-7	-43	-45	9.35804
-3	-42	-45	8.88934
-7	-36	-47	9.47743
0	-37	-42	8.35905
-5	-42	-41	8.41713
-2	-38	-42	9.37027
-5	-23	-43	8.47999
-6	-37	-42	9.32283
2	-40	-41	8.76389
-4	-30	-31	8.44827
-5	-35	-30	8.35303
-5	-38	-21	8.20558
-4	-31	-22	8.89524
-3	-30	-22	9.07691
-2	-31	-22	9.07017
-5	-39	-21	8.67156
-4	-40	-16	8.69688
-5	-21	-20	8.08217
0	-36	-16	8.412
-2	-29	-19	9.15321
-1	-30	-18	9.04419
-28	-18	-17	8.77227
-25	-18	-17	8.66513
-24	-18	-20	9.33848
-8	-7	9	8.89229
-9	-7	5	9.53783
-26	-26	-2	8.53872
-18	-26	-2	9.07407
-23	-26	12	8.29767
-9	-26	19	8.84595
-14	-26	7	8.63116
-37	-27	11	9.26707
-22	-26	22	9.95924
-31	-26	-3	8.68958
-41	-26	1	8.8872
-30	-26	-10	8.61809
-31	-26	-8	8.0942
-33	-26	-12	8.9658
-23	-26	-10	9.07183
-2	-18	-4	8.70354
-2	-18	-3	8.77977
-1	-18	-7	8.9571
-10	-18	-10	8.7154
-11	-18	24	8.80176
-10	-18	24	8.91506
-14	-18	-7	9.99851
-12	-18	17	9.01411
-16	-18	7	8.9658
-19	-18	23	9.96695
-35	-38	9	9.88708
-25	-38	5	8.53865
-29	-38	8	8.39036
-28	-38	1	8.77925
-19	-38	1	9.09682
-19	-7	-8	8.91626
-32	-7	-4	10.2565
-50	-80	21	8.86722
-18	-53	-2	8.71834
-47	-27	50	8.8971
-68	-28	30	9.2582
-58	-28	45	8.71248
-34	-2	-38	9.3305
-63	-3	-17	8.6523
-4	20	20	8.99418
-52	17	-13	8.89518
-4	60	-14	8.56577
-37	59	-8	8.90231
-9	-86	-20	9.1472
-22	-85	-16	9.16538
-7	-85	-1	8.76319
-7	-86	10	9.06388
-2	-75	50	8.57906
-31	-76	49	8.7104
-10	-75	2	8.56978
-19	-75	0	8.9049
-53	-79	-7	8.97366
-6	-64	60	8.78118
-35	-65	41	9.19104
-24	-65	32	8.74448
-19	-62	9	8.81001
-5	-62	19	8.58344
-50	-66	-14	8.70056
-41	-64	-8	8.59058
-9	-52	46	8.81608
-16	-53	-2	9.02476
-10	-52	34	8.88514
-58	-55	23	8.75863
-54	-55	36	8.57158
-26	-54	-8	8.92374
-24	-54	-9	8.89205
-59	-15	-20	9.45241
-66	-16	12	8.74032
-29	-13	68	8.95261
-58	-14	48	9.12301
-44	-14	64	9.25814
-64	-31	-13	8.9559
-9	-27	40	8.88021
-14	-37	71	8.63027
-4	-36	45	8.95561
-70	-44	5	8.9753
-64	-43	20	8.80078
-39	-41	-18	9.52863
-48	-42	-20	9.35853
-66	-43	-8	9.23731
-65	-43	-22	9.05852
-66	-44	-2	9.20295
-2	1	44	8.76319
-19	1	54	8.91508
-1	2	70	9.18767
-42	0	54	8.81953
-42	-1	0	9.00646
-57	-3	-14	8.82865
-34	10	5	9.22827
-19	9	6	10.2127
-54	10	-5	9.40601
-17	19	7	9.90891
-12	19	-5	9.52456
-16	19	7	9.93708
-4	11	23	9.27714
-3	11	28	9.49131
-19	13	68	8.998
-58	11	9	8.91899
-54	9	-31	9.03649
-8	20	29	9.17145
-3	21	63	9.43821
-49	20	30	8.75395
-23	21	50	8.89659
-54	18	13	8.83507
-21	18	-26	8.99281
-17	18	-28	9.34404
-51	17	-27	8.96264
-47	17	-26	8.97111
-6	35	22	9.1874
-38	37	35	8.77906
-40	39	-14	8.77299
-51	39	-14	9.13464
-56	38	1	8.9331
-5	48	32	9.57417
-8	49	36	9.10511
-36	50	25	8.90937
-23	49	38	8.96862
-27	48	-16	8.89761
-24	48	-17	9.0673
-4	60	21	9.05882
-13	59	-28	9.06665
-24	59	-15	9.0346
-10	37	-29	9.26259
-10	36	-24	9.21797
-23	7	-16	8.93475
-15	9	9	10.0185
-12	-1	19	9.95283
-24	-35	-39	7.73302
-24	-51	-65	7.67035
-24	-45	-17	7.69636
-24	-34	-30	7.97925
-24	-73	-58	7.75922
-24	-77	-23	8.62716
-24	-64	-64	7.65642
-24	-71	-59	7.5898
-24	-88	-31	7.70247
-24	-75	-22	7.85506
-14	-43	-60	7.69697
-14	-62	-56	7.86598
-14	-75	-58	7.7622
-14	-89	-45	7.80793
-14	-85	-33	7.84245
-14	-77	-19	8.00195
-3	-66	-41	8.26041
-3	-70	-31	8.50392
-3	-43	-23	7.83733
-3	-47	-29	7.885
-3	-65	-46	7.99955
-3	-67	-47	7.95256
-3	-42	-22	7.82438
-3	-82	-20	8.0254
-3	-70	-19	7.78565
-3	-82	-22	7.9886
-3	-50	-4	7.76323
-3	-62	2	7.72515
-3	-49	-6	7.65351
-3	-42	-8	7.75292
-26	-28	-24	9.23378
-21	-27	16	10.0209
-43	-28	16	9.05791
-28	-28	-27	9.02532
-45	-28	-20	9.3007
-3	-94	9	8.53599
-31	-16	4	10.0818
-23	-86	19	8.81452
-3	-75	41	8.73225
-33	-76	28	8.78771
-21	-75	51	8.89456
-7	-75	9	8.87822
-53	-79	3	8.92573
-43	-66	49	8.83621
-32	-51	48	8.87025
-52	-55	-16	8.562
-36	-15	-32	9.15071
-59	-30	3	8.83297
-44	-29	-34	8.93393
-2	-27	24	8.76509
-9	-27	36	8.86531
-15	-37	49	9.17243
-3	-37	61	8.80689
-69	-41	27	9.29462
-3	0	26	8.90661
-43	-2	-45	9.00706
-22	19	-2	10.1894
-4	36	29	8.76583
-35	37	46	8.90661
-6	47	-11	9.33408
-35	48	-13	8.88967
-45	48	-4	9.02172
-29	9	-1	9.86342
-22	-1	-4	8.88202
-23	-1	0	9.06507
-29	-1	2	9.87474
-24	-34	-41	7.84041
-24	-54	-64	7.73711
-24	-47	-17	7.71528
-24	-34	-29	7.76764
-24	-66	-63	7.72019
-24	-90	-41	7.78905
-24	-89	-33	7.88092
-24	-91	-38	7.6413
-14	-43	-57	7.62659
-14	-68	-62	7.82538
-14	-67	-63	7.80968
-14	-74	-58	7.68691
-14	-59	-10	7.68854
-14	-39	-9	7.75534
-14	-58	-9	7.83598
-14	-38	-9	7.80374
-14	-84	-31	8.01722
-14	-76	-19	7.94886
-14	-88	-46	7.6071
-3	-48	-32	8.01344
-3	-56	-42	8.00313
-3	-68	-47	7.88939
-3	-55	-42	7.67463
-3	-70	-34	7.81139
-3	-76	-36	8.08651
-3	-74	-38	7.82418
-3	-70	-21	7.92243
-3	-68	3	7.88304
-3	-41	-10	8.03641
-4	-41	-10	8.28793
-40	-28	-22	9.25425
-24	-94	22	8.82877
-6	-94	5	8.72246
-7	-94	22	8.8817
-26	-94	-16	8.79427
-28	-94	-13	8.74966
-36	-94	-4	8.94156
-6	-86	10	8.94614
-37	-77	28	8.96742
-59	-67	-16	8.77906
-23	-53	2	8.86518
-61	-55	-14	8.73097
-39	-26	54	8.85751
-45	-16	-3	8.95725
-8	-13	44	9.11223
-2	-13	69	9.29348
-33	-39	67	9.50024
-6	-36	23	8.8699
-40	-42	-23	9.34991
-66	-2	11	8.85289
-1	13	70	9.04276
-43	8	-18	9.27714
-61	17	-8	8.92595
[truncated: 1,703 more rows]

## Sheet: Fig. 1e
Treatment	Gene	Experiment	Up	Down	Normal
mettl9-MO	neurog2	I	0	18	12
mettl9-MO	neurog2	II	0	13	19
ctrl-MO	neurog2	I	2	8	17
ctrl-MO	neurog2	II	4	3	27
ctrl-MO	neurog2	III	1	11	29

## Sheet: Fig. 1f
Treatment	Gene	Experiment	Up	Down	Normal
mettl9-MO	notch	I	0	13	17
mettl9-MO	notch	II	0	16	8
ctrl-MO	notch	I	0	8	22
ctrl-MO	notch	II	0	5	24

## Sheet: Fig. 1g
Treatment	Gene	Experiment	Up	Down	Normal
mettl9-MO	elrC	I	0	21	8
mettl9-MO	elrC	II	0	16	14
ctrl-MO	elrC	I	1	6	28
ctrl-MO	elrC	II	0	2	33
ctrl-MO	elrC	III	1	12	22

## Sheet: Fig. 2b
Sample	Experiment	Mettl9
DIV0	I	0.935316
DIV0	II	1.01811
DIV0	III	1.04657
DIV5	I	2.19915
DIV5	II	2.30421
DIV5	III	2.54418
DIV10	I	2.9328
DIV10	II	3.18432
DIV10	III	3.48738

## Sheet: Fig. 2f
Cell Line	Time	NESTIN-	NESTIN+
Mettl9WT	DIV6	1	99
Mettl9WT	DIV6	44	196
Mettl9WT	DIV6	0	159
Mettl9WT	DIV6	32	250
Mettl9WT	DIV6	96	104
Mettl9WT	DIV6	160	138
Mettl9WT	DIV6	196	140
Mettl9WT	DIV6	49	168
Mettl9WT	DIV6	37	264
Mettl9WT	DIV6	266	76
Mettl9KO	DIV6	174	37
Mettl9KO	DIV6	202	55
Mettl9KO	DIV6	166	45
Mettl9KO	DIV6	99	9
Mettl9KO	DIV6	252	43
Mettl9KO	DIV6	201	40
Mettl9KO	DIV6	244	72
Mettl9KO	DIV6	141	180
Mettl9KO	DIV6	205	19
Mettl9KO	DIV6	211	101

## Sheet: Fig. 2k
Class (% Cells)	E14		Ctrl		Mettl9_KO88		Mettl9_KO90
	Rep1	Rep2	Rep1	Rep2	Rep1	Rep2	Rep1	Rep2
Radial glia	0.609553	0.585169	0.345219	0.497888	0.0479012	0.0547254	0.0684891	0.120697
Neuron	0.196308	0.215711	0.299771	0.273715	0.0394187	0.0424794	0.0470345	0.031897
Neural tube	0.0438111	0.0495417	0.0676751	0.0505847	0.214117	0.217312	0.260442	0.306648
Neuroblast	0.0352473	0.0270909	0.0434437	0.0269261	0.0420454	0.0456648	0.0565883	0.0420502
Immune	0.0179914	0.0190666	0.038726	0.018131	0.0960524	0.0884851	0.11368	0.0704075
Glioblast	0.0173574	0.0193539	0.0401035	0.0244865	0.0265767	0.0292303	0.027028	0.0160608
Neural crest	0.015962	0.0144726	0.0219574	0.017545	0.0303907	0.0381078	0.0369035	0.0452851
Fibroblast	0.0149113	0.0106755	0.035748	0.0214813	0.0684629	0.0713844	0.0856306	0.0427138
Endoderm	0.00974526	0.0100709	0.0207561	0.0173023	0.042789	0.0499428	0.038444	0.0471723
Vascular	0.00818423	0.00792573	0.0183827	0.0108411	0.0373549	0.0405	0.0352683	0.0265234
Schwann cell	0.00543469	0.00764651	0.0110844	0.00779267	0.0285744	0.0253808	0.0288497	0.0261404
Mesenchyme	0.00507356	0.0088088	0.010227	0.00647919	0.030911	0.0221634	0.0260028	0.0639209
Mesoderm	0.00448777	0.00417022	0.00840712	0.00530693	0.010871	0.0106273	0.0127643	0.0127366
Subcommissural organ	0.00447603	0.00650984	0.0071052	0.00503223	0.0053731	0.00548275	0.00693164	0.00960055
Choroid plexus	0.00436188	0.00472754	0.00800293	0.00551213	0.0139152	0.0145478	0.0144756	0.0192044
Ectoderm	0.00215313	0.00218937	0.0119306	0.00418946	0.237999	0.218034	0.115316	0.0826457
Gastrulation	0.00195087	0.00249066	0.0045913	0.00289705	0.00682013	0.00683464	0.0078245	0.0106498
Blood	0.00150773	0.00224569	0.00386038	0.00191926	0.0157811	0.0146976	0.012641	0.0169013
Pineal gland	0.00148324	0.00213348	0.00300839	0.00196952	0.00464582	0.00439955	0.00568606	0.00874487

## Sheet: Fig. 3i
Line	Analyte	%His	Experiment
Mettl9WT	1MH	0.06879	I
Mettl9WT	1MH	0.07052	II
Mettl9WT	1MH	0.051	III
Mettl9KO	1MH	0.0352	I
Mettl9KO	1MH	0.03544	II
Mettl9KO	1MH	0.02866	III
Mettl9Deg+DMSO	1MH	0.05	I
Mettl9Deg+DMSO	1MH	0.052	II
Mettl9Deg+DMSO	1MH	0.06	III
Mettl9Deg+dTAG-V1	1MH	0.054	I
Mettl9Deg+dTAG-V1	1MH	0.054	II
Mettl9Deg+dTAG-V1	1MH	0.068	III

## Sheet: Fig. 4b
Line	Analyte	%His	Experiment
Mettl9WT	1MH	0.058	I
Mettl9WT	1MH	0.068	II
Mettl9WT	1MH	0.061	III
Mettl9CatD	1MH	0.022	I
Mettl9CatD	1MH	0.042	II
Mettl9CatD	1MH	0.033	III

## Sheet: Fig. 5i
Line	Manders2	Compartment	Marker
Mettl9WT	0.044	Golgi	GM130
Mettl9WT	0.018	Golgi	GM130
Mettl9WT	0.017	Golgi	GM130
Mettl9WT	0.012	Golgi	GM130
Mettl9WT	0.001	Golgi	GM130
Mettl9WT	0.0001001	Golgi	GM130
Mettl9WT	0.002	Golgi	GM130
Mettl9WT	0.001	Golgi	GM130
Mettl9WT	0.002	Golgi	GM130
Mettl9WT	0.000585	Golgi	GM130
Mettl9WT	0.001	Golgi	GM130
Mettl9WT	0.0007136	Golgi	GM130
Mettl9WT	0.0006779	Golgi	GM130
Mettl9WT	0.026	Golgi	GM130
Mettl9WT	0.041	Golgi	GM130
Mettl9WT	0.014	Golgi	GM130
Mettl9WT	0.0006935	Golgi	GM130
Mettl9WT	0.001	Golgi	GM130
Mettl9WT	0.0001247	Golgi	GM130
Mettl9WT	0.0007124	Golgi	GM130
Mettl9WT	2.708e-05	Golgi	GM130
Mettl9WT	0.0003865	Golgi	GM130
Mettl9WT	0.0004522	Golgi	GM130
Mettl9WT	0.009	Golgi	GM130
Mettl9WT	0.116	Golgi	GM130
Mettl9WT	0.002	Golgi	GM130
Mettl9WT	0.0006349	Golgi	GM130
Mettl9WT	0	Golgi	GM130
Mettl9WT	0	Golgi	GM130
Mettl9WT	0.014	Golgi	GM130
Mettl9WT	0.033	Golgi	GM130
Mettl9WT	0.005	Golgi	GM130
Mettl9WT	0.001	Golgi	GM130
Mettl9WT	0.002	Golgi	GM130
Mettl9WT	0.0004714	Golgi	GM130
Mettl9Deg	0.089	Golgi	GM130
Mettl9Deg	0.049	Golgi	GM130
Mettl9Deg	0.141	Golgi	GM130
Mettl9Deg	0.029	Golgi	GM130
Mettl9Deg	0.017	Golgi	GM130
Mettl9Deg	0.016	Golgi	GM130
Mettl9Deg	0.047	Golgi	GM130
Mettl9Deg	0.024	Golgi	GM130
Mettl9Deg	0.024	Golgi	GM130
Mettl9Deg	0.0008545	Golgi	GM130
Mettl9Deg	0.139	Golgi	GM130
Mettl9Deg	0.177	Golgi	GM130
Mettl9Deg	0.077	Golgi	GM130
Mettl9Deg	0.054	Golgi	GM130
Mettl9Deg	0.259	Golgi	GM130
Mettl9Deg	0.021	Golgi	GM130
Mettl9Deg	0.034	Golgi	GM130
Mettl9Deg	0.068	Golgi	GM130
Mettl9Deg	0.002	Golgi	GM130
Mettl9Deg	0.001	Golgi	GM130
Mettl9Deg	0.25	Golgi	GM130
Mettl9Deg	0.216	Golgi	GM130
Mettl9Deg	0.242	Golgi	GM130
Mettl9Deg	0.211	Golgi	GM130
Mettl9Deg	0.257	Golgi	GM130
Mettl9Deg	0.375	Golgi	GM130
Mettl9Deg	0.192	Golgi	GM130
Mettl9Deg	0.316	Golgi	GM130
Mettl9Deg	0.201	Golgi	GM130
Mettl9Deg	0.032	Golgi	GM130
Mettl9Deg	0.533	Golgi	GM130
Mettl9Deg	0.608	Golgi	GM130
Mettl9Deg	0.496	Golgi	GM130
Mettl9Deg	0.336	Golgi	GM130
Mettl9Deg	0.147	Golgi	GM130
Mettl9Deg	0.229	Golgi	GM130
Mettl9Deg	0.178	Golgi	GM130
Mettl9Deg	0.203	Golgi	GM130
Mettl9Deg	0.178	Golgi	GM130
Mettl9Deg	0.204	Golgi	GM130
Mettl9WT	0.003	Golgi	Gorasp2
Mettl9WT	0.008	Golgi	Gorasp2
Mettl9WT	0.002	Golgi	Gorasp2
Mettl9WT	0.004	Golgi	Gorasp2
Mettl9WT	0.003	Golgi	Gorasp2
Mettl9WT	0.000504	Golgi	Gorasp2
Mettl9WT	0.0002463	Golgi	Gorasp2
Mettl9WT	0.000872	Golgi	Gorasp2
Mettl9WT	0.002	Golgi	Gorasp2
Mettl9WT	0.001	Golgi	Gorasp2
Mettl9WT	0	Golgi	Gorasp2
Mettl9WT	0.000951	Golgi	Gorasp2
Mettl9WT	0.00069	Golgi	Gorasp2
Mettl9WT	0.005	Golgi	Gorasp2
Mettl9WT	0.01	Golgi	Gorasp2
Mettl9WT	0.011	Golgi	Gorasp2
Mettl9WT	0.002	Golgi	Gorasp2
Mettl9WT	0.007	Golgi	Gorasp2
Mettl9WT	0.005	Golgi	Gorasp2
Mettl9WT	0.003	Golgi	Gorasp2
Mettl9WT	0.003	Golgi	Gorasp2
Mettl9WT	0.006	Golgi	Gorasp2
Mettl9WT	0	Golgi	Gorasp2
Mettl9WT	0	Golgi	Gorasp2
Mettl9WT	0	Golgi	Gorasp2
Mettl9WT	0.089	Golgi	Gorasp2
Mettl9WT	0.018	Golgi	Gorasp2
Mettl9WT	0.01	Golgi	Gorasp2
Mettl9WT	0.004	Golgi	Gorasp2
Mettl9WT	0.006	Golgi	Gorasp2
Mettl9WT	0.0001911	Golgi	Gorasp2
Mettl9WT	0.013	Golgi	Gorasp2
Mettl9WT	0.002	Golgi	Gorasp2
Mettl9WT	0.012	Golgi	Gorasp2
Mettl9WT	0.006	Golgi	Gorasp2
Mettl9Deg	0.412	Golgi	Gorasp2
Mettl9Deg	0.382	Golgi	Gorasp2
Mettl9Deg	0.477	Golgi	Gorasp2
Mettl9Deg	0.518	Golgi	Gorasp2
Mettl9Deg	0.212	Golgi	Gorasp2
Mettl9Deg	0.276	Golgi	Gorasp2
Mettl9Deg	0.186	Golgi	Gorasp2
Mettl9Deg	0.101	Golgi	Gorasp2
Mettl9Deg	0.116	Golgi	Gorasp2
Mettl9Deg	0.036	Golgi	Gorasp2
Mettl9Deg	0.084	Golgi	Gorasp2
Mettl9Deg	0.157	Golgi	Gorasp2
Mettl9Deg	0.148	Golgi	Gorasp2
Mettl9Deg	0.284	Golgi	Gorasp2
Mettl9Deg	0.3	Golgi	Gorasp2
Mettl9Deg	0.275	Golgi	Gorasp2
Mettl9Deg	0.3	Golgi	Gorasp2
Mettl9Deg	0.126	Golgi	Gorasp2
Mettl9Deg	0.042	Golgi	Gorasp2
Mettl9Deg	0.02	Golgi	Gorasp2
Mettl9Deg	0.478	Golgi	Gorasp2
Mettl9Deg	0.119	Golgi	Gorasp2
Mettl9Deg	0.076	Golgi	Gorasp2
Mettl9Deg	0.299	Golgi	Gorasp2
Mettl9Deg	0.228	Golgi	Gorasp2
Mettl9Deg	0.055	Golgi	Gorasp2
Mettl9Deg	0.098	Golgi	Gorasp2
Mettl9Deg	0.097	Golgi	Gorasp2
Mettl9Deg	0.085	Golgi	Gorasp2
Mettl9Deg	0.021	Golgi	Gorasp2
Mettl9Deg	0.059	Golgi	Gorasp2
Mettl9WT	0.002	ER	Calre
Mettl9WT	0.0007957	ER	Calre
Mettl9WT	0.0003931	ER	Calre
Mettl9WT	0.01	ER	Calre
Mettl9WT	0.006	ER	Calre
Mettl9WT	0.003	ER	Calre
Mettl9WT	0.001	ER	Calre
Mettl9WT	0.0004362	ER	Calre
Mettl9WT	0.033	ER	Calre
Mettl9WT	0.023	ER	Calre
Mettl9WT	0.006	ER	Calre
Mettl9WT	0.004	ER	Calre
Mettl9WT	0.013	ER	Calre
Mettl9WT	0.0007697	ER	Calre
Mettl9WT	0.003	ER	Calre
Mettl9WT	0.001	ER	Calre
Mettl9WT	0.002	ER	Calre
Mettl9WT	0.001	ER	Calre
Mettl9WT	0.0003406	ER	Calre
Mettl9WT	0.001	ER	Calre
Mettl9WT	0.000741	ER	Calre
Mettl9WT	0.0004864	ER	Calre
Mettl9WT	0.001	ER	Calre
Mettl9WT	0.0005571	ER	Calre
Mettl9WT	0.0003764	ER	Calre
Mettl9WT	0.002	ER	Calre
Mettl9WT	0.0004599	ER	Calre
Mettl9WT	0.003	ER	Calre
Mettl9WT	0.0005089	ER	Calre
Mettl9WT	0.0001812	ER	Calre
Mettl9WT	0.001	ER	Calre
Mettl9WT	0.002	ER	Calre
Mettl9Deg	0.052	ER	Calre
Mettl9Deg	0.055	ER	Calre
Mettl9Deg	0.05	ER	Calre
Mettl9Deg	0.029	ER	Calre
Mettl9Deg	0.014	ER	Calre
Mettl9Deg	0.006	ER	Calre
Mettl9Deg	0.042	ER	Calre
Mettl9Deg	0.047	ER	Calre
Mettl9Deg	0.061	ER	Calre
Mettl9Deg	0.047	ER	Calre
Mettl9Deg	0.043	ER	Calre
Mettl9Deg	0.026	ER	Calre
Mettl9Deg	0.015	ER	Calre
Mettl9Deg	0.009	ER	Calre
Mettl9Deg	0.135	ER	Calre
Mettl9Deg	0.13	ER	Calre
Mettl9Deg	0.117	ER	Calre
Mettl9Deg	0.066	ER	Calre
Mettl9Deg	0.049	ER	Calre
Mettl9Deg	0.039	ER	Calre
Mettl9Deg	0.021	ER	Calre
Mettl9Deg	0.011	ER	Calre
Mettl9Deg	0.005	ER	Calre
Mettl9Deg	0.181	ER	Calre
Mettl9Deg	0.171	ER	Calre
Mettl9Deg	0.144	ER	Calre
Mettl9Deg	0.089	ER	Calre
Mettl9Deg	0.051	ER	Calre
Mettl9Deg	0.035	ER	Calre
Mettl9Deg	0.023	ER	Calre
Mettl9Deg	0.018	ER	Calre
Mettl9WT	0.045	Mitochondrion	TOM20
Mettl9WT	0.008	Mitochondrion	TOM20
Mettl9WT	0.004	Mitochondrion	TOM20
Mettl9WT	0.000429	Mitochondrion	TOM20
Mettl9WT	0.006	Mitochondrion	TOM20
Mettl9WT	0.001	Mitochondrion	TOM20
Mettl9WT	0.003	Mitochondrion	TOM20
Mettl9WT	0.002	Mitochondrion	TOM20
Mettl9WT	0.003	Mitochondrion	TOM20
Mettl9WT	0.002	Mitochondrion	TOM20
Mettl9WT	0.006	Mitochondrion	TOM20
Mettl9WT	0.013	Mitochondrion	TOM20
Mettl9WT	0.015	Mitochondrion	TOM20
Mettl9WT	0.016	Mitochondrion	TOM20
Mettl9WT	0.011	Mitochondrion	TOM20
Mettl9WT	0.005	Mitochondrion	TOM20
Mettl9WT	0.002	Mitochondrion	TOM20
Mettl9WT	0.004	Mitochondrion	TOM20
Mettl9WT	0.005	Mitochondrion	TOM20
Mettl9WT	0.001	Mitochondrion	TOM20
Mettl9WT	0.019	Mitochondrion	TOM20
Mettl9WT	0.084	Mitochondrion	TOM20
Mettl9WT	0.014	Mitochondrion	TOM20
Mettl9WT	0.007	Mitochondrion	TOM20
Mettl9WT	0.01	Mitochondrion	TOM20
Mettl9WT	0.006	Mitochondrion	TOM20
Mettl9WT	0.006	Mitochondrion	TOM20
Mettl9WT	0.008	Mitochondrion	TOM20
Mettl9WT	0.002	Mitochondrion	TOM20
Mettl9WT	0.0007777	Mitochondrion	TOM20
Mettl9Deg	0.161	Mitochondrion	TOM20
Mettl9Deg	0.107	Mitochondrion	TOM20
Mettl9Deg	0.074	Mitochondrion	TOM20
Mettl9Deg	0.05	Mitochondrion	TOM20
Mettl9Deg	0.006	Mitochondrion	TOM20
Mettl9Deg	0.01	Mitochondrion	TOM20
Mettl9Deg	0.009	Mitochondrion	TOM20
Mettl9Deg	0.013	Mitochondrion	TOM20
Mettl9Deg	0.093	Mitochondrion	TOM20
Mettl9Deg	0.084	Mitochondrion	TOM20
Mettl9Deg	0.068	Mitochondrion	TOM20
Mettl9Deg	0.053	Mitochondrion	TOM20
Mettl9Deg	0.015	Mitochondrion	TOM20
Mettl9Deg	0.01	Mitochondrion	TOM20
Mettl9Deg	0.058	Mitochondrion	TOM20
Mettl9Deg	0	Mitochondrion	TOM20
Mettl9Deg	0.01	Mitochondrion	TOM20
Mettl9Deg	0.009	Mitochondrion	TOM20
Mettl9Deg	0.001	Mitochondrion	TOM20
Mettl9Deg	0.0009667	Mitochondrion	TOM20
Mettl9Deg	0.003	Mitochondrion	TOM20
Mettl9Deg	0.006	Mitochondrion	TOM20
Mettl9Deg	0.118	Mitochondrion	TOM20
Mettl9Deg	0.06	Mitochondrion	TOM20
Mettl9Deg	0.049	Mitochondrion	TOM20
Mettl9Deg	0.021	Mitochondrion	TOM20
Mettl9Deg	0.006	Mitochondrion	TOM20
Mettl9Deg	0.002	Mitochondrion	TOM20
Mettl9Deg	0.01	Mitochondrion	TOM20
Mettl9Deg	0.01	Mitochondrion	TOM20

[truncated: 22 more sheets: Fig. 5j, Fig. 6c, Fig. 6d, Fig. 6f, Fig. 7b, Fig. 7c, Fig. 7d, Fig. 8f, Suppl. Fig. 1a, Suppl. Fig. 1b, Suppl. Fig. 2g, Suppl. Fig. 3a, Suppl. Fig. 3d, Suppl. Fig. 5f, Suppl. Fig. 5g, Suppl. Fig. 6b, Suppl. Fig. 6d, Suppl. Fig. 8i, Suppl. Fig. 9d, Suppl. Fig. 11b …]
